# Supplementary material for: TNF alpha unmasks enteric malate aspartate shuttle dysfunction bridging Parkinson disease and intestinal inflammation
Source: Nat Commun. 2026 Apr 1;17:3217. doi: 10.1038/s41467-026-71317-y (PMC13057073; doi:10.1038/s41467-026-71317-y)
Supplement: Supplementary file 3 — Supplementary Data 1 [file 41467_2026_71317_MOESM3_ESM.xlsx]

## Sheet: Tabelle1
Primer name	Sequence 5'-3'
GFAP_forward	AGGTCCATGTGGAGCTTGAC
GFAP_reverse	GCCATTGCCTCATACTGCGT
TUBB3_forward	GGCCAAGGGTCACTACACG
TUBB3_reverse	GCAGTCGCAGTTTTCACACTC
PHOX2B_forward	AACCCGATAAGGACCACTTTTG
PHOX2B_reverse	AGAGTTTGTAAGGAACTGCGG
HOXB3_forward	CCAGTGCCACTAGCAACAG
HOXB3_reverse	CGTTTGCCTCGACTCTTTCATC
ELAVL4_forward	CCCAGAAGGAACTGGAGCAACT
ELAVL4_reverse	CCTTTGATGGCTTCTTCTGCCTC
HPRT_forward	CCTGGCGTCGTATTAGTG
HPRT_reverse	TCCCATCTCCTTCATCACATC
RPLP0_forward	AGCCCAGAACACTGGTCTC
RPLP0_reverse	ACTCAGGATTTCAATGGTGCC
