# Supplementary material for: TNF alpha unmasks enteric malate aspartate shuttle dysfunction bridging Parkinson disease and intestinal inflammation
Source: Nat Commun. 2026 Apr 1;17:3217. doi: 10.1038/s41467-026-71317-y (PMC13057073; doi:10.1038/s41467-026-71317-y)
Supplement: Supplementary file 4 — Supplementary Data 2 [file 41467_2026_71317_MOESM4_ESM.xlsx]

## Sheet: enteric neurons
p_val	avg_log2FC	pct.1	pct.2	p_val_adj	subcluster	gene_name
7.0883e-183	-4.98509	0.008	0.254	1.41142e-178	0	USP9Y		Marker genes were identified using the Wilcoxon Rank-Sum test as implemented in the Seurat R package. Only genes with an absolute log2 fold change of at least 0.25 and an adjusted p-value of less than 0.05 (Bonferroni correction) were considered as significant markers.
1.38856e-188	-4.74103	0.009	0.263	2.76491e-184	0	NLGN4Y
1.54644e-187	-4.46251	0.014	0.27	3.07926e-183	0	ANO4
0	-4.26963	0.048	0.466	0	0	DSCAM
6.52644e-212	-3.98372	0.033	0.322	1.29954e-207	0	GRM5
5.54363e-167	-3.85288	0.048	0.293	1.10385e-162	0	HOXB5
0	-3.73901	0.076	0.48	0	0	KCND2
8.71703e-193	-3.63238	0.041	0.314	1.73574e-188	0	RALYL
0	-3.52229	0.225	0.787	0	0	NRG3
9.69664e-163	-3.44927	0.032	0.271	1.9308e-158	0	SPOCK3
4.22474e-227	-3.35094	0.054	0.366	8.41229e-223	0	HS3ST5
4.4102e-213	-3.31854	0.094	0.396	8.78159e-209	0	CDH18
3.36908e-219	-3.29143	0.018	0.314	6.70852e-215	0	RPS4Y1
1.26348e-241	-3.25789	0.069	0.394	2.51583e-237	0	PKIB
0	-3.09679	0.18	0.679	0	0	NEGR1
6.42616e-176	-3.07675	0.066	0.327	1.27958e-171	0	GRM7
3.58223e-212	-3.04398	0.123	0.43	7.13293e-208	0	EPHA6
1.40079e-240	-2.97879	0.175	0.5	2.78925e-236	0	NRG1
1.37977e-140	-2.97733	0.095	0.325	2.74739e-136	0	IQCJ-SCHIP1
3.42592e-212	-2.93005	0.064	0.365	6.82169e-208	0	FGF12
1.48369e-126	-2.89787	0.065	0.274	2.95432e-122	0	CACNA2D3
1.58656e-140	-2.86846	0.067	0.292	3.15915e-136	0	DPP6
5.48647e-155	-2.8683	0.05	0.288	1.09247e-150	0	DLGAP2
2.42772e-239	-2.86481	0.056	0.385	4.83409e-235	0	CCDC144NL
0	-2.86006	0.197	0.578	0	0	DPP10
7.23848e-185	-2.82822	0.138	0.425	1.44133e-180	0	KCNIP4
1.01898e-175	-2.81478	0.067	0.332	2.02899e-171	0	LRRTM3
1.07435e-143	-2.78026	0.1	0.338	2.13925e-139	0	CNTN5
8.26706e-220	-2.63503	0.076	0.389	1.64614e-215	0	MAB21L2
0	-2.62334	0.201	0.627	0	0	MDGA2
1.68377e-203	-2.61271	0.058	0.354	3.35272e-199	0	NDN
2.84784e-138	-2.60064	0.125	0.359	5.67063e-134	0	UNC5C
1.33567e-141	-2.57659	0.099	0.336	2.65958e-137	0	GALNTL6
0	-2.56721	0.37	0.803	0	0	CADM2
9.80839e-125	-2.54736	0.046	0.251	1.95305e-120	0	PDZRN4
3.51182e-279	-2.53797	0.229	0.584	6.99273e-275	0	GRIK2
1.08956e-128	-2.5359	0.051	0.261	2.16952e-124	0	TENM1
2.95855e-167	-2.49662	0.085	0.346	5.89107e-163	0	RBMS3
3.21062e-157	-2.47291	0.046	0.288	6.39299e-153	0	SLC1A1
1.80969e-120	-2.47237	0.075	0.281	3.60345e-116	0	LHFPL3
6.7249e-175	-2.45312	0.047	0.307	1.33906e-170	0	PLXNA4
3.12714e-172	-2.45294	0.137	0.407	6.22677e-168	0	FAM19A2
3.2497e-159	-2.44539	0.062	0.309	6.4708e-155	0	SYN2
1.62114e-143	-2.44292	0.056	0.287	3.22801e-139	0	CNR1
2.27539e-107	-2.44055	0.129	0.327	4.53076e-103	0	MGAT4C
6.93228e-167	-2.43409	0.052	0.307	1.38036e-162	0	SAMD12
7.27977e-256	-2.43055	0.145	0.493	1.44955e-251	0	KCNH7
0	-2.41746	0.292	0.771	0	0	MYT1L
0	-2.41636	0.127	0.542	0	0	SCN2A
3.62453e-148	-2.40057	0.112	0.358	7.21716e-144	0	FSTL5
0	-2.37779	0.351	0.834	0	0	LRRC7
1.2165e-216	-2.37685	0.142	0.456	2.42229e-212	0	KIRREL3
0	-2.36461	0.424	0.822	0	0	CNTNAP2
0	-2.36177	0.15	0.567	0	0	PLPPR1
4.54065e-254	-2.34625	0.143	0.495	9.04135e-250	0	KCNB2
6.81577e-290	-2.34029	0.135	0.514	1.35716e-285	0	GRIN2B
1.18005e-200	-2.33571	0.097	0.397	2.34971e-196	0	BRINP1
1.00325e-180	-2.3322	0.12	0.401	1.99768e-176	0	PTPRO
3.64935e-185	-2.33005	0.139	0.425	7.26658e-181	0	NKAIN2
3.42219e-158	-2.29392	0.077	0.33	6.81426e-154	0	ST6GAL2
1.12112e-148	-2.2873	0.065	0.305	2.23237e-144	0	CCDC85A
0	-2.23891	0.315	0.683	0	0	NCAM2
4.95856e-260	-2.21397	0.14	0.5	9.87348e-256	0	CHL1
1.98401e-147	-2.20851	0.133	0.382	3.95056e-143	0	LUZP2
1.58808e-121	-2.20775	0.078	0.291	3.16218e-117	0	GRM3
1.34324e-161	-2.20557	0.085	0.342	2.67466e-157	0	ATP8A2
1.2791e-203	-2.19819	0.097	0.402	2.54695e-199	0	CACNA1E
4.01354e-113	-2.19486	0.064	0.261	7.99177e-109	0	LDB2
5.857e-150	-2.17479	0.214	0.466	1.16624e-145	0	PCDH15
2.38011e-99	-2.16241	0.158	0.354	4.73927e-95	0	LRP1B
1.12243e-131	-2.159	0.081	0.305	2.23499e-127	0	MPPED2
8.98184e-244	-2.15374	0.473	0.74	1.78846e-239	0	PCDH9
2.56521e-285	-2.15292	0.244	0.603	5.10785e-281	0	LINGO2
1.49426e-262	-2.14101	0.26	0.607	2.97537e-258	0	LRRTM4
3.81663e-196	-2.10354	0.16	0.462	7.59968e-192	0	CSMD3
1.11337e-177	-2.0965	0.145	0.428	2.21694e-173	0	TMEFF2
3.85953e-277	-2.09341	0.189	0.554	7.6851e-273	0	RANBP17
8.93266e-247	-2.08824	0.176	0.519	1.77867e-242	0	GRIA1
0	-2.08735	0.268	0.7	0	0	ANKS1B
1.51713e-125	-2.08209	0.057	0.267	3.0209e-121	0	CACNA1A
1.27123e-111	-2.08074	0.057	0.252	2.53127e-107	0	SLC8A3
1.45006e-101	-2.07411	0.066	0.25	2.88735e-97	0	PCP4L1
2.33816e-117	-2.07056	0.066	0.272	4.65575e-113	0	SYT16
1.13704e-141	-2.05672	0.159	0.401	2.26407e-137	0	DAB1
0	-2.05295	0.391	0.773	0	0	NTM
5.94297e-132	-2.0514	0.118	0.351	1.18336e-127	0	ST6GALNAC5
1.74067e-148	-2.03866	0.121	0.37	3.46602e-144	0	ASTN2
3.33825e-117	-2.03482	0.058	0.261	6.64712e-113	0	KCNK10
2.78745e-196	-2.0312	0.114	0.42	5.55038e-192	0	GLRA2
1.24329e-143	-2.01908	0.104	0.35	2.47564e-139	0	ARPP21
0	-2.01685	0.342	0.712	0	0	CELF4
1.82898e-161	-2.00562	0.1	0.364	3.64186e-157	0	ASTN1
2.68907e-102	-1.99223	0.111	0.306	5.35448e-98	0	NTNG1
3.98533e-159	-1.98894	0.084	0.344	7.93558e-155	0	ZNF737
2.93217e-78	-1.98841	0.125	0.293	5.83854e-74	0	CNTN4
2.26297e-127	-1.98728	0.078	0.299	4.50604e-123	0	DSCAML1
3.27827e-131	-1.98698	0.058	0.276	6.52768e-127	0	MYO16
2.73375e-166	-1.98052	0.198	0.47	5.44344e-162	0	OPCML
0	-1.97864	0.342	0.727	0	0	FGF14
8.46435e-103	-1.95952	0.093	0.287	1.68542e-98	0	PCSK2
4.66987e-117	-1.95451	0.124	0.338	9.29864e-113	0	KCTD16
2.25953e-252	-1.95393	0.195	0.547	4.49917e-248	0	DGKI
1.21231e-186	-1.9418	0.114	0.406	2.41396e-182	0	HECW2
1.06804e-112	-1.94045	0.066	0.266	2.12668e-108	0	TMEM163
4.47982e-143	-1.9388	0.096	0.341	8.92023e-139	0	TMEM108
8.66843e-98	-1.93667	0.125	0.318	1.72606e-93	0	CDH12
1.12417e-151	-1.92893	0.194	0.455	2.23845e-147	0	KLHL1
2.85644e-165	-1.92519	0.208	0.475	5.68774e-161	0	ALCAM
6.48957e-246	-1.91451	0.111	0.469	1.2922e-241	0	LY6H
0	-1.90839	0.687	0.931	0	0	NRXN1
3.42585e-194	-1.90738	0.143	0.446	6.82155e-190	0	KCNIP1
9.64404e-73	-1.90356	0.173	0.342	1.92032e-68	0	GPC5
1.2471e-88	-1.90295	0.08	0.252	2.48322e-84	0	KCTD8
4.2149e-139	-1.89505	0.065	0.301	8.39271e-135	0	CHD5
4.57483e-134	-1.88871	0.121	0.356	9.10941e-130	0	HOXB4
9.88751e-190	-1.88583	0.118	0.421	1.9688e-185	0	GABBR2
4.67919e-91	-1.88386	0.087	0.264	9.3172e-87	0	DOK5
1.52335e-265	-1.88273	0.579	0.806	3.03329e-261	0	ROBO2
0	-1.87286	0.444	0.772	0	0	DLG2
9.33114e-288	-1.86715	0.194	0.578	1.85802e-283	0	ELMOD1
0	-1.86667	0.277	0.665	0	0	PPP2R2B
3.85909e-204	-1.85484	0.272	0.566	7.68422e-200	0	KHDRBS2
2.57588e-80	-1.85329	0.121	0.289	5.12909e-76	0	PRKG1
7.44502e-177	-1.85301	0.108	0.396	1.48245e-172	0	ZBTB38
0	-1.84634	0.569	0.82	0	0	LSAMP
6.98552e-177	-1.84123	0.279	0.561	1.39096e-172	0	CSMD1
0	-1.83916	0.306	0.676	0	0	RIMS1
1.57576e-176	-1.82413	0.136	0.42	3.13766e-172	0	GUCY1A2
5.85922e-210	-1.82232	0.192	0.511	1.16669e-205	0	GPRIN3
4.4442e-162	-1.8105	0.128	0.398	8.84928e-158	0	LDLRAD4
1.05027e-122	-1.80703	0.147	0.373	2.09129e-118	0	IL1RAPL1
3.9424e-176	-1.80223	0.104	0.388	7.8501e-172	0	FRRS1L
1.61356e-237	-1.79788	0.197	0.541	3.21293e-233	0	SH3GL3
1.14272e-80	-1.79354	0.11	0.278	2.27538e-76	0	DPYD
1.95443e-248	-1.79085	0.235	0.582	3.89167e-244	0	DMD
1.52211e-238	-1.78648	0.338	0.639	3.03082e-234	0	GRIA4
1.25536e-196	-1.7718	0.109	0.414	2.49967e-192	0	KIF26B
0	-1.7528	0.558	0.818	0	0	CCSER1
9.96627e-120	-1.7482	0.088	0.306	1.98448e-115	0	PUS7L
1.29146e-93	-1.74536	0.108	0.292	2.57156e-89	0	GABRA2
1.84664e-259	-1.72599	0.211	0.569	3.67703e-255	0	HECW1
4.5992e-84	-1.72528	0.104	0.278	9.15793e-80	0	DGKB
1.89716e-102	-1.71755	0.075	0.267	3.77763e-98	0	EML5
2.10334e-122	-1.70897	0.14	0.366	4.18817e-118	0	SORCS3
9.57586e-103	-1.69916	0.091	0.288	1.90675e-98	0	SH3GL2
2.32133e-146	-1.69717	0.132	0.391	4.62223e-142	0	ST6GALNAC3
2.16463e-151	-1.69426	0.133	0.397	4.3102e-147	0	TMOD2
3.73117e-143	-1.67221	0.223	0.478	7.4295e-139	0	SCG2
1.31757e-77	-1.66081	0.117	0.281	2.62355e-73	0	SLC35F3
1.86154e-200	-1.65706	0.294	0.588	3.7067e-196	0	PCDH7
1.49377e-127	-1.65399	0.078	0.306	2.9744e-123	0	RAPGEF5
9.51438e-175	-1.65398	0.196	0.482	1.8945e-170	0	NEBL
0	-1.65217	0.588	0.875	0	0	GPM6A
6.27749e-118	-1.64895	0.118	0.341	1.24997e-113	0	TCEAL7
0	-1.6457	0.728	0.908	0	0	PTPRD
1.21059e-101	-1.63995	0.301	0.487	2.41052e-97	0	HOXA5
0	-1.63535	0.408	0.782	0	0	SORBS2
2.08536e-253	-1.62722	0.244	0.594	4.15237e-249	0	CACNA1C
8.2834e-86	-1.62441	0.098	0.272	1.64939e-81	0	MAST4
1.22748e-170	-1.61735	0.141	0.426	2.44416e-166	0	SLCO3A1
0	-1.60871	0.698	0.927	0	0	ANK3
5.1651e-295	-1.60788	0.383	0.726	1.02847e-290	0	ENOX1
1.02209e-284	-1.58203	0.362	0.698	2.03518e-280	0	RGS7
2.2872e-82	-1.57918	0.085	0.252	4.55427e-78	0	CFAP221
1.12431e-278	-1.57916	0.233	0.621	2.23873e-274	0	BTBD8
1.43495e-188	-1.57895	0.206	0.509	2.85728e-184	0	SYT14
0	-1.57835	0.357	0.756	0	0	PRKACB
4.80718e-125	-1.57737	0.131	0.365	9.57206e-121	0	KLHL29
1.82297e-137	-1.57682	0.384	0.602	3.6299e-133	0	RBFOX1
1.9627e-109	-1.57031	0.106	0.316	3.90813e-105	0	CLVS1
1.99597e-152	-1.56313	0.146	0.417	3.97438e-148	0	RNF152
1.22946e-175	-1.55759	0.18	0.475	2.44811e-171	0	NTRK3
2.19594e-117	-1.54977	0.093	0.313	4.37256e-113	0	CAMK2B
0	-1.54775	0.471	0.798	0	0	XKR4
2.74046e-183	-1.5397	0.164	0.47	5.45681e-179	0	LRRTM2
2.14278e-104	-1.51146	0.116	0.321	4.26671e-100	0	ABLIM1
3.83849e-252	-1.51082	0.475	0.746	7.64321e-248	0	RUNX1T1
7.41407e-182	-1.5084	0.25	0.54	1.47629e-177	0	CADPS
9.65253e-263	-1.4994	0.577	0.816	1.92201e-258	0	NLGN1
2.94784e-91	-1.49929	0.115	0.303	5.86974e-87	0	SHISA6
3.83409e-170	-1.48139	0.192	0.484	7.63444e-166	0	GARNL3
2.638e-158	-1.47185	0.179	0.456	5.25279e-154	0	PRICKLE2
8.5216e-91	-1.468	0.131	0.325	1.69682e-86	0	TMEM196
2.45267e-106	-1.45674	0.125	0.338	4.88375e-102	0	PTCHD4
3.26403e-147	-1.45201	0.392	0.621	6.49934e-143	0	PCDH11X
4.67152e-158	-1.4514	0.536	0.748	9.30193e-154	0	ROBO1
1.96836e-176	-1.45076	0.189	0.48	3.91941e-172	0	SLC4A10
2.08886e-235	-1.44417	0.423	0.716	4.15935e-231	0	LRBA
1.29291e-195	-1.43482	0.268	0.575	2.57444e-191	0	SYNE1
1.46445e-281	-1.42917	0.449	0.742	2.91602e-277	0	PTPRN2
4.37947e-80	-1.42329	0.123	0.299	8.72041e-76	0	KCNJ6
1.45787e-109	-1.38817	0.124	0.343	2.90291e-105	0	VAT1L
1.3075e-103	-1.37976	0.15	0.362	2.6035e-99	0	PRKCB
1.63304e-110	-1.37958	0.115	0.332	3.25171e-106	0	SUSD4
5.54452e-151	-1.36621	0.254	0.525	1.10402e-146	0	CTTNBP2
1.70469e-259	-1.3654	0.419	0.726	3.39438e-255	0	FBXL17
0	-1.36375	0.643	0.886	0	0	NBEA
5.74021e-83	-1.35873	0.15	0.331	1.14299e-78	0	NDST4
8.6584e-162	-1.35722	0.297	0.575	1.72406e-157	0	NAP1L5
2.21447e-220	-1.35711	0.357	0.663	4.40945e-216	0	DOK6
0	-1.3552	0.709	0.898	0	0	FAM155A
9.96199e-132	-1.3544	0.394	0.627	1.98363e-127	0	ID4
1.16177e-58	-1.35388	0.453	0.517	2.31332e-54	0	NOVA1
1.25833e-105	-1.35001	0.233	0.456	2.50559e-101	0	LRRC4C
1.0318e-58	-1.34888	0.206	0.354	2.05452e-54	0	ADCY8
1.16976e-61	-1.34225	0.132	0.28	2.32923e-57	0	RELN
6.55489e-215	-1.33642	0.298	0.623	1.30521e-210	0	NEXMIF
2.53237e-137	-1.33534	0.226	0.479	5.04246e-133	0	NELL2
8.47012e-124	-1.33407	0.141	0.377	1.68657e-119	0	MCF2L2
1.09335e-268	-1.33318	0.372	0.712	2.17709e-264	0	XKR6
1.94129e-245	-1.32881	0.447	0.747	3.86549e-241	0	MACROD2
9.59227e-191	-1.32532	0.408	0.689	1.91001e-186	0	PAM
2.0127e-170	-1.32371	0.264	0.551	4.00768e-166	0	CACNA1D
2.08234e-263	-1.32113	0.689	0.862	4.14635e-259	0	ZFHX3
8.22657e-120	-1.32057	0.213	0.447	1.63808e-115	0	PDE3B
4.75236e-82	-1.32006	0.091	0.263	9.4629e-78	0	SPTBN4
8.13781e-170	-1.31785	0.292	0.575	1.6204e-165	0	PLCB4
1.02339e-98	-1.31172	0.103	0.307	2.03777e-94	0	TUBB4A
2.7514e-229	-1.30852	0.373	0.686	5.47859e-225	0	FRMD5
5.95061e-54	-1.29575	0.134	0.269	1.18489e-49	0	PLD5
5.27179e-218	-1.29487	0.39	0.688	1.04972e-213	0	PHACTR1
1.18479e-167	-1.29174	0.24	0.528	2.35916e-163	0	PCNX2
6.35001e-108	-1.28823	0.153	0.374	1.26441e-103	0	KSR2
5.18279e-233	-1.28522	0.389	0.692	1.032e-228	0	ANKRD36
2.80038e-182	-1.28472	0.202	0.518	5.57612e-178	0	SLC1A2
7.29833e-246	-1.27656	0.373	0.691	1.45324e-241	0	FRY
0	-1.27591	0.595	0.873	0	0	MAGI2
1.94661e-161	-1.27421	0.237	0.526	3.87609e-157	0	ZNF483
2.18058e-103	-1.2738	0.11	0.318	4.34198e-99	0	FRMD3
0	-1.27323	0.555	0.851	0	0	PDE4D
2.9579e-268	-1.27314	0.412	0.733	5.88976e-264	0	TNIK
0	-1.2712	0.629	0.852	0	0	CTNNA2
0	-1.27111	0.517	0.815	0	0	MAGI1
3.66183e-159	-1.26673	0.361	0.616	7.29144e-155	0	DLGAP1
4.9777e-256	-1.2606	0.436	0.734	9.91159e-252	0	ERC2
4.30786e-89	-1.25903	0.135	0.325	8.57781e-85	0	SYCP2L
2.10342e-87	-1.2571	0.1	0.286	4.18832e-83	0	PTGR1
1.04353e-164	-1.25564	0.616	0.797	2.07788e-160	0	TENM2
9.1996e-63	-1.25077	0.114	0.263	1.83182e-58	0	SLC24A3
4.09516e-197	-1.25065	0.343	0.632	8.15429e-193	0	UNC79
1.03066e-103	-1.24387	0.109	0.319	2.05225e-99	0	ARMC2
7.43118e-88	-1.24273	0.179	0.375	1.4797e-83	0	MEF2C
1.59064e-140	-1.24049	0.267	0.527	3.16729e-136	0	PDE4B
2.62144e-149	-1.23778	0.27	0.54	5.2198e-145	0	TRPC1
1.39616e-108	-1.23265	0.18	0.407	2.78003e-104	0	GOLGA8A
3.46069e-205	-1.2262	0.354	0.66	6.89093e-201	0	AC124312.1
2.35303e-168	-1.22572	0.264	0.558	4.68535e-164	0	REEP1
9.95693e-50	-1.2164	0.259	0.393	1.98262e-45	0	CNTNAP5
1.27593e-118	-1.21496	0.151	0.39	2.54064e-114	0	PHACTR3
2.79677e-127	-1.21383	0.341	0.566	5.56893e-123	0	SYN3
1.07499e-218	-1.21243	0.347	0.667	2.14051e-214	0	PAK5
9.76091e-88	-1.21107	0.118	0.307	1.94359e-83	0	ARNT2
1.24491e-195	-1.21027	0.347	0.649	2.47886e-191	0	STXBP5
1.70135e-220	-1.20838	0.367	0.675	3.38773e-216	0	PGM2L1
4.40905e-251	-1.20333	0.51	0.769	8.7793e-247	0	DNM3
3.04327e-102	-1.20314	0.131	0.34	6.05976e-98	0	TLN2
8.21036e-154	-1.20173	0.273	0.548	1.63485e-149	0	C1QTNF3-AMACR
5.8276e-163	-1.20123	0.379	0.636	1.16039e-158	0	STXBP5L
3.82983e-119	-1.19947	0.193	0.433	7.62596e-115	0	TARBP1
2.56219e-139	-1.19674	0.311	0.564	5.10182e-135	0	PIK3R1
0	-1.19286	0.734	0.921	0	0	ADGRB3
2.17746e-78	-1.1925	0.125	0.3	4.33577e-74	0	GLYATL2
6.94868e-72	-1.19193	0.115	0.279	1.38362e-67	0	LRRN3
1.1094e-209	-1.18669	0.349	0.667	2.20904e-205	0	MLLT3
3.16913e-65	-1.18157	0.136	0.292	6.31037e-61	0	FAT4
1.39088e-139	-1.18038	0.231	0.497	2.76953e-135	0	OSBPL6
4.19774e-67	-1.17681	0.1	0.254	8.35853e-63	0	TTN
6.82449e-124	-1.17337	0.224	0.471	1.35889e-119	0	UNC80
2.14477e-163	-1.1732	0.296	0.582	4.27067e-159	0	PPFIBP1
1.27221e-82	-1.16891	0.13	0.315	2.53323e-78	0	ZNF302
2.815e-146	-1.1647	0.259	0.527	5.60523e-142	0	CDH4
3.20909e-154	-1.16419	0.315	0.584	6.38993e-150	0	PPP1R9A
1.84948e-86	-1.16381	0.257	0.461	3.68268e-82	0	NEFM
5.18268e-134	-1.16258	0.305	0.551	1.03198e-129	0	HOXA4
1.98842e-110	-1.16118	0.131	0.353	3.95934e-106	0	CACNB4
1.19835e-66	-1.16097	0.247	0.41	2.38615e-62	0	CHRM3
2.1219e-60	-1.15757	0.184	0.343	4.22512e-56	0	ONECUT2
3.14192e-75	-1.15499	0.116	0.289	6.25619e-71	0	NUAK1
1.58492e-84	-1.15484	0.166	0.357	3.1559e-80	0	PTPRE
2.60058e-84	-1.15281	0.113	0.299	5.17828e-80	0	LSM11
3.07068e-210	-1.15079	0.376	0.68	6.11434e-206	0	SCN3A
5.21505e-90	-1.15047	0.18	0.381	1.03842e-85	0	KCNQ3
4.00727e-193	-1.14749	0.378	0.667	7.97928e-189	0	MARK1
3.13416e-88	-1.14695	0.178	0.377	6.24073e-84	0	SLC41A2
1.90864e-67	-1.14398	0.115	0.275	3.80047e-63	0	DPY19L2
7.44644e-77	-1.14215	0.405	0.571	1.48273e-72	0	EPHA5
9.65406e-83	-1.1415	0.103	0.277	1.92232e-78	0	MTUS2
0	-1.13959	0.602	0.859	0	0	MAPK10
1.75856e-184	-1.1379	0.418	0.694	3.50164e-180	0	SMYD3
6.47804e-203	-1.13525	0.436	0.716	1.28991e-198	0	ATXN1
6.74435e-214	-1.13366	0.465	0.737	1.34293e-209	0	SNAP91
4.08748e-68	-1.12987	0.149	0.313	8.13899e-64	0	SCGB2B2
8.9579e-104	-1.12947	0.176	0.398	1.7837e-99	0	FAM19A5
3.72779e-83	-1.12832	0.164	0.356	7.42279e-79	0	LDHA
1.0176e-88	-1.12742	0.158	0.36	2.02624e-84	0	ZC3H12C
4.00344e-93	-1.12593	0.231	0.438	7.97165e-89	0	SLC2A13
6.0704e-58	-1.12536	0.114	0.257	1.20874e-53	0	DIRC2
2.42593e-99	-1.12418	0.198	0.413	4.83052e-95	0	GRID1
5.988e-64	-1.12031	0.249	0.415	1.19233e-59	0	PLXDC2
8.63661e-217	-1.11613	0.441	0.733	1.71972e-212	0	KALRN
3.41629e-138	-1.11455	0.291	0.558	6.80251e-134	0	MMP16
1.17718e-290	-1.11138	0.702	0.883	2.34401e-286	0	PPFIA2
9.03697e-140	-1.11103	0.288	0.554	1.79944e-135	0	ATP8A1
3.08214e-62	-1.11002	0.121	0.272	6.13715e-58	0	NRN1
1.95109e-90	-1.10897	0.156	0.358	3.88501e-86	0	PYGO1
3.04074e-267	-1.10878	0.649	0.864	6.05472e-263	0	SLC8A1
4.22494e-82	-1.1078	0.2	0.397	8.4127e-78	0	PDZD2
6.27977e-127	-1.10774	0.274	0.521	1.25043e-122	0	FUT9
1.94431e-84	-1.10671	0.178	0.368	3.8715e-80	0	RFC3
5.32415e-160	-1.10438	0.338	0.614	1.06014e-155	0	RUNDC3B
7.70839e-159	-1.1036	0.412	0.668	1.53489e-154	0	GALNT13
4.18102e-261	-1.09955	0.563	0.818	8.32524e-257	0	DOCK3
1.66956e-150	-1.09848	0.408	0.654	3.32442e-146	0	RIMS2
3.74528e-188	-1.09797	0.389	0.678	7.45761e-184	0	GABRB3
7.53623e-214	-1.09554	0.445	0.733	1.50061e-209	0	PPP3CA
4.83315e-125	-1.09541	0.267	0.517	9.62377e-121	0	EPHB1
8.35455e-146	-1.09473	0.304	0.571	1.66356e-141	0	SHTN1
7.71669e-80	-1.09467	0.174	0.36	1.53655e-75	0	FAM189A1
1.09078e-89	-1.09459	0.165	0.363	2.17196e-85	0	SLC17A6
8.55266e-305	-1.09253	0.565	0.837	1.70301e-300	0	NSG2
8.04152e-282	-1.09013	0.698	0.894	1.60123e-277	0	NAV3
5.4669e-72	-1.08819	0.123	0.294	1.08857e-67	0	RGS7BP
6.37277e-150	-1.08558	0.33	0.606	1.26895e-145	0	AMPH
8.42882e-73	-1.08372	0.13	0.3	1.67835e-68	0	FAM69A
1.10343e-161	-1.08054	0.317	0.597	2.19715e-157	0	RGS17
1.77162e-224	-1.0782	0.45	0.745	3.52764e-220	0	NEDD4L
6.59705e-85	-1.07559	0.313	0.498	1.3136e-80	0	FAT3
5.0536e-161	-1.06903	0.558	0.769	1.00627e-156	0	LRFN5
1.32629e-191	-1.0673	0.419	0.705	2.64092e-187	0	ANKRD36C
9.11439e-304	-1.06702	0.681	0.893	1.81486e-299	0	FRMD4A
4.06005e-82	-1.067	0.148	0.333	8.08437e-78	0	GALNT17
1.11786e-234	-1.06387	0.511	0.786	2.22588e-230	0	EHBP1
2.96708e-131	-1.06265	0.232	0.492	5.90806e-127	0	KCNMA1
2.42268e-91	-1.05989	0.152	0.361	4.82405e-87	0	AMER2
8.34449e-61	-1.0557	0.147	0.303	1.66155e-56	0	HSPA12A
7.85852e-95	-1.05234	0.177	0.388	1.56479e-90	0	TRIM9
4.56485e-54	-1.05182	0.155	0.297	9.08953e-50	0	TFAP2A
2.19818e-49	-1.046	0.12	0.251	4.37701e-45	0	GANC
1.16506e-307	-1.0451	0.542	0.847	2.31986e-303	0	RTN1
3.01397e-96	-1.0433	0.192	0.411	6.00143e-92	0	LONRF2
1.30261e-62	-1.04244	0.113	0.265	2.59376e-58	0	DISP2
1.05245e-67	-1.04155	0.146	0.314	2.09564e-63	0	RFLNA
1.5774e-120	-1.03712	0.255	0.503	3.14091e-116	0	GNAL
1.92478e-61	-1.03563	0.109	0.259	3.83261e-57	0	KCNC1
2.94158e-97	-1.02982	0.241	0.456	5.85728e-93	0	PKP4
9.90987e-99	-1.02343	0.222	0.444	1.97325e-94	0	KIAA1549
3.04239e-73	-1.02161	0.127	0.304	6.058e-69	0	C1QTNF4
2.58898e-64	-1.02077	0.113	0.267	5.15517e-60	0	FAM196A
3.4589e-49	-1.01806	0.134	0.266	6.88735e-45	0	TEX9
2.51092e-92	-1.01802	0.386	0.582	4.99974e-88	0	RARB
3.55312e-52	-1.01702	0.124	0.261	7.07496e-48	0	GUCY1B1
1.23257e-90	-1.01698	0.132	0.338	2.4543e-86	0	FXYD7
0	-1.01663	0.694	0.876	0	0	MAPT
4.41544e-74	-1.01519	0.215	0.402	8.79203e-70	0	SULF2
2.71353e-101	-1.01346	0.176	0.399	5.40319e-97	0	SVOP
8.32705e-75	-1.01326	0.216	0.396	1.65808e-70	0	GMDS
8.58051e-68	-1.01262	0.127	0.292	1.70855e-63	0	ALDH5A1
2.25237e-160	-1.01052	0.343	0.627	4.48492e-156	0	STAU2
1.21266e-103	-1.01048	0.32	0.541	2.41466e-99	0	SNCA
2.03016e-80	-1.01028	0.214	0.404	4.04246e-76	0	VAV3
1.52108e-211	-1.01011	0.492	0.76	3.02877e-207	0	SCAPER
2.03124e-73	-1.0061	0.162	0.343	4.0446e-69	0	MGAT4A
1.44813e-63	-1.00597	0.117	0.274	2.88352e-59	0	PRH1
8.88686e-60	-1.00516	0.124	0.274	1.76955e-55	0	NUP210L
3.99541e-121	-1.00262	0.241	0.487	7.95567e-117	0	MYO1D
9.03989e-73	-1.00239	0.146	0.324	1.80002e-68	0	ZNF782
1.28367e-113	-1.00212	0.203	0.449	2.55605e-109	0	ST8SIA2
3.90161e-68	-1.00208	0.194	0.37	7.76888e-64	0	EPHA7
6.56283e-106	-1.00029	0.174	0.411	1.30679e-101	0	TTC9B
5.60002e-85	1.00358	0.53	0.396	1.11508e-80	0	FNDC5
7.19384e-60	1.00572	0.461	0.337	1.43244e-55	0	SAT1
7.97361e-51	1.01323	0.316	0.206	1.58771e-46	0	CARD19
7.77652e-222	1.01377	0.858	0.788	1.54846e-217	0	HSPA5
1.03614e-177	1.02159	0.761	0.654	2.06316e-173	0	SSR4
4.43662e-53	1.04038	0.38	0.271	8.83419e-49	0	MED8
3.30489e-141	1.04958	0.878	0.8	6.58069e-137	0	CRABP1
4.63099e-49	1.06956	0.315	0.207	9.22123e-45	0	EIF4EBP1
0	1.07026	0.94	0.91	0	0	SERF2
7.41835e-109	1.08193	0.598	0.437	1.47714e-104	0	SNCG
7.74511e-210	1.10425	0.775	0.583	1.54221e-205	0	RBP1
1.71544e-29	1.15576	0.557	0.517	3.41579e-25	0	COPZ1
1.52808e-45	1.16852	0.269	0.17	3.04272e-41	0	MFSD2A
1.5754e-105	1.17053	0.544	0.392	3.13693e-101	0	CDKN1C
1.98804e-20	1.19276	0.301	0.242	3.95859e-16	0	RAP1GAP
1.81816e-85	1.2078	0.417	0.263	3.62032e-81	0	HSPB1
3.42791e-73	1.2088	0.299	0.164	6.82565e-69	0	NKAIN4
1.93612e-86	1.2089	0.464	0.313	3.8552e-82	0	DDIT3
1.98389e-117	1.23206	0.415	0.23	3.95032e-113	0	DLK1
4.71668e-156	1.31035	0.584	0.376	9.39186e-152	0	CLU
4.27398e-90	1.4351	0.375	0.226	8.51035e-86	0	CNTN2
1.96321e-84	1.45747	0.277	0.139	3.90914e-80	0	GADD45B
5.25779e-49	1.46753	0.386	0.281	1.04693e-44	0	PIH1D1
8.9897e-109	1.56675	0.321	0.159	1.79003e-104	0	B2M
0	1.65839	0.672	0.293	0	0	GNG5
4.58172e-293	1.69532	0.602	0.297	9.12311e-289	0	CRABP2
0	2.59604	0.431	0.119	0	0	ROBO3
1.67864e-152	-7.38733	0.002	0.254	3.34251e-148	1	NLGN4Y
3.07604e-189	-6.87662	0.004	0.304	6.12502e-185	1	RPS4Y1
1.08515e-120	-3.82981	0.054	0.283	2.16074e-116	1	HOXB5
2.54373e-166	-2.93473	0.083	0.38	5.06507e-162	1	PKIB
1.39091e-164	-2.49263	0.068	0.371	2.76957e-160	1	CCDC144NL
5.60843e-146	-2.36565	0.061	0.342	1.11675e-141	1	NDN
4.95275e-188	-2.29944	0.105	0.442	9.86191e-184	1	DSCAM
3.51578e-101	-2.01134	0.123	0.347	7.00063e-97	1	HOXB4
4.16406e-28	-1.83867	0.174	0.269	8.29148e-24	1	DPP6
4.98352e-73	-1.81536	0.076	0.251	9.92319e-69	1	ANO4
2.50353e-108	-1.72103	0.127	0.369	4.98503e-104	1	MAB21L2
6.7802e-28	-1.67408	0.275	0.392	1.35007e-23	1	HES6
2.06419e-62	-1.62562	0.13	0.297	4.11022e-58	1	GRM5
5.76195e-58	-1.59042	0.302	0.47	1.14732e-53	1	NRG1
3.01792e-21	-1.35309	0.179	0.27	6.00928e-17	1	DLK1
1.20998e-76	-1.30561	0.125	0.329	2.40932e-72	1	ZNF737
5.39173e-68	-1.25282	0.441	0.612	1.0736e-63	1	ID4
3.24096e-71	-1.2459	0.135	0.33	6.4534e-67	1	TCEAL7
1.06123e-20	-1.14522	0.204	0.297	2.11312e-16	1	NFIA
6.38295e-27	-1.11498	0.161	0.261	1.27097e-22	1	NRN1
3.18527e-44	-1.1127	0.194	0.345	6.3425e-40	1	LDHA
1.1871e-40	-1.09609	0.408	0.546	2.36375e-36	1	GRIK2
3.5238e-51	-1.04098	0.161	0.325	7.0166e-47	1	PTCHD4
3.18743e-56	-1.01405	0.177	0.359	6.34682e-52	1	ZNF677
1.99948e-38	-1.00775	0.304	0.447	3.98137e-34	1	NEFM
6.75099e-59	1.08786	0.393	0.249	1.34426e-54	1	CREB5
1.04307e-76	1.09565	0.478	0.32	2.07696e-72	1	ANO5
9.02213e-126	1.17822	0.739	0.547	1.79649e-121	1	SLC44A5
1.31803e-67	1.19053	0.264	0.129	2.62446e-63	1	TRIM4
6.63675e-96	1.23665	0.434	0.251	1.32151e-91	1	CBLN1
9.41075e-77	1.31375	0.352	0.201	1.87387e-72	1	MEGF11
1.98303e-187	1.46553	0.409	0.154	3.94861e-183	1	POU4F1
6.59065e-110	-3.77219	0.025	0.29	1.31233e-105	2	RPS4Y1
5.31101e-117	-3.70938	0.102	0.376	1.05753e-112	2	GNG5
9.9166e-101	-3.39926	0.032	0.282	1.97459e-96	2	ZNF430
1.10888e-90	-3.12345	0.041	0.278	2.20801e-86	2	DPP6
2.73485e-42	-2.51402	0.128	0.272	5.44563e-38	2	DLK1
1.71074e-81	-2.36154	0.094	0.32	3.40643e-77	2	ARL17B
1.80733e-143	-2.15335	0.638	0.78	3.59876e-139	2	VIM
9.15517e-107	-2.08734	0.324	0.548	1.82298e-102	2	C1orf61
5.4585e-76	-2.06964	0.119	0.339	1.0869e-71	2	CEBPZOS
3.03035e-23	-1.99156	0.162	0.257	6.03404e-19	2	CNTN2
9.21896e-24	-1.94677	0.299	0.385	1.83568e-19	2	HES6
2.5472e-70	-1.87045	0.784	0.815	5.07198e-66	2	CRABP1
2.04127e-52	-1.71148	0.144	0.321	4.06459e-48	2	CCND2
0	-1.66939	0.891	0.944	0	2	RPS26
3.44121e-23	-1.43725	0.184	0.282	6.85215e-19	2	CD99
3.78658e-25	-1.41478	0.193	0.296	7.53984e-21	2	HSPB1
1.03151e-12	-1.38182	0.232	0.291	2.05394e-08	2	NFIA
3.22657e-55	-1.35085	0.282	0.451	6.42475e-51	2	NR2F2
1.04211e-06	-1.31463	0.27	0.3	0.0207505	2	PIH1D1
6.4474e-46	-1.29613	0.177	0.345	1.28381e-41	2	DACH2
7.42533e-28	-1.26135	0.261	0.365	1.47853e-23	2	SAT1
3.47474e-50	-1.25501	0.225	0.408	6.91889e-46	2	MAP1LC3A
7.14473e-46	-1.24991	0.334	0.469	1.42266e-41	2	POU3F2
2.16323e-145	-1.22934	0.791	0.891	4.30742e-141	2	PTN
1.76737e-17	-1.21214	0.187	0.271	3.5192e-13	2	GABRA2
1.21474e-22	-1.21049	0.255	0.345	2.4188e-18	2	C3orf58
9.10676e-80	-1.20912	0.651	0.728	1.81334e-75	2	RND3
1.95449e-81	-1.19955	0.582	0.683	3.89179e-77	2	BTG3
6.08785e-19	-1.15973	0.188	0.275	1.21221e-14	2	MGMT
1.71941e-23	-1.14724	0.332	0.416	3.4237e-19	2	CLU
1.51876e-50	-1.13458	0.328	0.493	3.02415e-46	2	H1F0
1.60404e-46	-1.13165	0.401	0.534	3.19396e-42	2	HIST1H1D
2.14239e-31	-1.11725	0.43	0.511	4.26592e-27	2	SH3BGRL3
9.42744e-33	-1.11057	0.222	0.356	1.87719e-28	2	CRABP2
4.87843e-33	-1.10936	0.336	0.453	9.71393e-29	2	DDIT4
8.97027e-26	-1.08185	0.202	0.316	1.78616e-21	2	ZIC2
4.42033e-21	-1.06105	0.188	0.285	8.80176e-17	2	PDLIM5
7.17233e-97	-1.04738	0.755	0.804	1.42815e-92	2	ODC1
3.42424e-48	-1.04261	0.455	0.564	6.81834e-44	2	IER2
1.08379e-20	-1.01186	0.206	0.307	2.15804e-16	2	BCHE
5.57609e-66	1.00348	0.345	0.165	1.11031e-61	2	PATJ
2.5756e-61	1.00698	0.558	0.368	5.12854e-57	2	CHRM3
8.39326e-57	1.01119	0.277	0.127	1.67127e-52	2	KIAA0825
1.03297e-101	1.01191	0.561	0.295	2.05684e-97	2	FGF12
6.30251e-131	1.01256	0.649	0.339	1.25496e-126	2	XRRA1
1.9133e-146	1.01715	0.743	0.409	3.80976e-142	2	KCNH7
5.31077e-99	1.01828	0.459	0.215	1.05748e-94	2	DOK5
1.39528e-221	1.01896	0.973	0.674	2.77828e-217	2	NRG3
2.82497e-139	1.01918	0.642	0.324	5.62509e-135	2	RCAN2
7.53771e-151	1.02015	0.79	0.469	1.50091e-146	2	RANBP17
3.16746e-75	1.02098	0.349	0.158	6.30705e-71	2	RNF180
3.38719e-112	1.02183	0.644	0.356	6.74457e-108	2	SLCO3A1
2.67644e-100	1.02745	0.466	0.221	5.32932e-96	2	EPHA4
4.12768e-170	1.03473	0.79	0.435	8.21905e-166	2	GRIA1
1.06357e-100	1.03777	0.519	0.264	2.11778e-96	2	GRM7
4.30513e-95	1.03893	0.42	0.187	8.57237e-91	2	GABRA3
1.16133e-126	1.03908	0.697	0.391	2.31243e-122	2	SKAP2
7.28509e-143	1.03912	0.738	0.412	1.45061e-138	2	KCNB2
7.42888e-60	1.04089	0.263	0.114	1.47924e-55	2	CACNG8
9.96152e-79	1.04092	0.33	0.141	1.98354e-74	2	TBC1D30
1.62771e-54	1.04318	0.305	0.151	3.2411e-50	2	PCDH19
4.3859e-70	1.04385	0.286	0.119	8.73321e-66	2	CCDC30
4.04209e-97	1.04774	0.579	0.315	8.04861e-93	2	IL1RAPL1
5.01261e-126	1.04781	0.556	0.263	9.98111e-122	2	ABLIM1
5.64432e-97	1.05008	0.353	0.141	1.1239e-92	2	CALY
1.48142e-72	1.05129	0.417	0.211	2.9498e-68	2	TENM1
2.59584e-52	1.05425	0.259	0.12	5.16884e-48	2	TNR
3.01091e-195	1.06155	0.962	0.761	5.99532e-191	2	NLGN1
4.13743e-69	1.0619	0.323	0.146	8.23846e-65	2	TMEM117
5.95846e-128	1.07148	0.709	0.414	1.18645e-123	2	NELL2
1.00766e-64	1.0762	0.375	0.191	2.00645e-60	2	SPOCK1
1.22798e-219	1.0775	0.968	0.822	2.44516e-215	2	ZFHX3
2.94965e-45	1.07888	0.306	0.164	5.87334e-41	2	KIAA1217
1.0577e-80	1.07956	0.539	0.314	2.1061e-76	2	MARCH3
1.08027e-132	1.08281	0.546	0.246	2.15103e-128	2	PUS7L
3.81201e-111	1.08707	0.498	0.231	7.59047e-107	2	CENPJ
3.42598e-84	1.08754	0.328	0.135	6.82181e-80	2	GRIK4
3.68978e-74	1.09152	0.345	0.158	7.34709e-70	2	FBXL13
6.35679e-98	1.0932	0.389	0.164	1.26576e-93	2	FLRT2
1.70993e-142	1.1026	0.622	0.303	3.40482e-138	2	SORCS3
1.76959e-110	1.1031	0.349	0.126	3.5236e-106	2	ZNF69
8.64963e-93	1.1032	0.381	0.165	1.72231e-88	2	NALCN
7.64947e-246	1.10637	0.926	0.589	1.52316e-241	2	RIMS1
8.92815e-57	1.10683	0.268	0.121	1.77777e-52	2	FRMPD4
2.34693e-201	1.1069	0.857	0.486	4.67321e-197	2	ELMOD1
1.04524e-133	1.11129	0.538	0.242	2.08128e-129	2	SAMD12
3.30756e-72	1.11275	0.354	0.167	6.58602e-68	2	CALN1
1.22728e-187	1.11678	0.77	0.397	2.44375e-183	2	NTRK3
4.66264e-67	1.1291	0.483	0.271	9.28424e-63	2	IQCJ-SCHIP1
1.10174e-129	1.13235	0.458	0.185	2.19379e-125	2	ABLIM3
2.55042e-75	1.1361	0.42	0.212	5.0784e-71	2	SERPINE2
6.45914e-152	1.13806	0.667	0.345	1.28614e-147	2	SULF2
5.60679e-146	1.13958	0.842	0.542	1.11642e-141	2	RBFOX1
7.58117e-140	1.14012	0.653	0.335	1.50956e-135	2	DAB1
2.26843e-160	1.14668	0.799	0.466	4.5169e-156	2	CADPS
9.73345e-115	1.1468	0.444	0.189	1.93812e-110	2	RGPD2
5.50861e-176	1.15275	0.726	0.382	1.09687e-171	2	AHI1
4.23911e-107	1.15695	0.323	0.117	8.44092e-103	2	LRFN2
5.74533e-120	1.16658	0.364	0.129	1.14401e-115	2	ZNF404
1.87657e-210	1.16701	0.973	0.739	3.73662e-206	2	CNTNAP2
4.49281e-190	1.1671	0.76	0.404	8.94608e-186	2	RBM41
1.62647e-53	1.16782	0.487	0.3	3.23864e-49	2	GPC5
8.5621e-226	1.17348	0.818	0.421	1.70489e-221	2	GRIN2B
3.39613e-77	1.17415	0.321	0.139	6.76238e-73	2	MIPOL1
4.9649e-139	1.1758	0.569	0.264	9.8861e-135	2	LRRTM3
1.35702e-144	1.1791	0.585	0.275	2.70209e-140	2	ATP8A2
2.74143e-131	1.1805	0.496	0.215	5.45873e-127	2	SLC24A3
7.22918e-173	1.18378	0.694	0.352	1.43947e-168	2	EPHA6
5.65846e-105	1.18585	0.584	0.32	1.12671e-100	2	LUZP2
6.4707e-246	1.18877	0.867	0.504	1.28845e-241	2	PLEKHB2
6.84886e-215	1.19149	0.681	0.285	1.36374e-210	2	HOXB4
1.6e-115	1.20425	0.488	0.226	3.18593e-111	2	LHFPL3
1.63924e-208	1.20652	0.657	0.262	3.26405e-204	2	ZNF506
4.33287e-121	1.21182	0.446	0.192	8.62761e-117	2	CDH8
2.38859e-131	1.21576	0.49	0.21	4.75615e-127	2	CACNA1A
2.16051e-116	1.21996	0.398	0.159	4.30202e-112	2	ANK1
3.36978e-90	1.22702	0.26	0.09	6.70991e-86	2	SLC6A1
1.79891e-126	1.2284	0.72	0.454	3.58198e-122	2	PTPRK
1.67716e-148	1.22913	0.823	0.563	3.33957e-144	2	PCDH11X
4.90429e-271	1.24012	0.869	0.499	9.76542e-267	2	NAP1L5
7.4447e-123	1.24196	0.457	0.195	1.48239e-118	2	AMMECR1
2.36474e-163	1.24205	0.569	0.242	4.70866e-159	2	SYN2
4.72302e-108	1.25592	0.305	0.106	9.40448e-104	2	PLPPR4
6.46112e-96	1.26276	0.331	0.13	1.28654e-91	2	AL117339.5
5.9905e-68	1.2699	0.29	0.129	1.19283e-63	2	RYR3
2.74682e-64	1.27025	0.288	0.13	5.46947e-60	2	SPHKAP
3.45561e-95	1.28628	0.386	0.169	6.88082e-91	2	KCNAB1
1.11816e-194	1.31331	0.732	0.371	2.22649e-190	2	IGSF1
2.17085e-186	1.34265	0.706	0.341	4.32259e-182	2	GLRA2
1.6996e-223	1.35379	0.622	0.23	3.38425e-219	2	PCDH10
2.13084e-184	1.36421	0.739	0.384	4.24294e-180	2	CSMD3
1.74256e-219	1.36538	0.876	0.565	3.46979e-215	2	GRIA4
5.89446e-250	1.3655	0.735	0.32	1.17371e-245	2	TMOD2
1.30693e-97	1.38329	0.253	0.084	2.60236e-93	2	MTUS1
3.69013e-134	1.38425	0.569	0.273	7.34779e-130	2	GALNTL6
4.78888e-166	1.38604	0.587	0.262	9.53561e-162	2	ST6GAL2
4.87784e-144	1.38766	0.467	0.187	9.71275e-140	2	VSNL1
3.52769e-151	1.39711	0.516	0.221	7.02433e-147	2	GFRA1
2.24115e-109	1.40162	0.339	0.128	4.46257e-105	2	PTPRT
5.38124e-111	1.40549	0.285	0.095	1.07151e-106	2	HOXC5
1.81877e-109	1.40806	0.313	0.112	3.62153e-105	2	SERPINI1
1.02181e-140	1.41612	0.631	0.339	2.03463e-136	2	FAM19A2
4.51928e-171	1.43536	0.897	0.698	8.99879e-167	2	ROBO1
2.76923e-96	1.44377	0.262	0.09	5.51409e-92	2	STAC
2.20901e-190	1.4755	0.362	0.096	4.39858e-186	2	ZNF583
9.4901e-107	1.48654	0.48	0.236	1.88967e-102	2	RELN
3.8157e-289	1.49231	0.774	0.328	7.59783e-285	2	KIF26B
3.50599e-70	1.4928	0.986	0.944	6.98113e-66	2	PEG10
3.34929e-174	1.51986	0.545	0.224	6.66911e-170	2	DPYD
4.30672e-241	1.51993	0.714	0.316	8.57554e-237	2	BRINP1
9.81004e-163	1.52297	0.337	0.097	1.95337e-158	2	ZNF528
1.40259e-209	1.52798	0.583	0.231	2.79283e-205	2	ANKH
7.06009e-108	1.53418	0.307	0.11	1.40581e-103	2	PACRG
1.52818e-106	1.56075	0.4	0.176	3.04292e-102	2	CDH10
6.85689e-145	1.57264	0.539	0.25	1.36534e-140	2	NTNG1
6.92987e-210	1.58078	0.507	0.175	1.37988e-205	2	SEZ6L
5.36154e-99	1.5891	0.376	0.167	1.06759e-94	2	POU4F1
4.88432e-211	1.59205	0.764	0.402	9.72567e-207	2	ALCAM
2.52543e-112	1.62964	0.286	0.096	5.02863e-108	2	HS6ST3
2.99259e-230	1.63326	0.589	0.219	5.95885e-226	2	CNR1
0	1.6519	0.854	0.421	0	2	HOXA5
4.46419e-171	1.65191	0.456	0.165	8.8891e-167	2	ARHGAP20
1.45152e-255	1.67036	0.786	0.382	2.89026e-251	2	KCND2
0	1.67663	0.821	0.361	0	2	DSCAM
2.35765e-183	1.684	0.304	0.073	4.69456e-179	2	ZNF439
1.32174e-230	1.69955	0.609	0.239	2.63185e-226	2	RALYL
6.21508e-162	1.70309	0.276	0.069	1.23755e-157	2	SLITRK4
1.68117e-151	1.71122	0.371	0.124	3.34754e-147	2	CNTNAP4
2.72627e-221	1.7374	0.299	0.061	5.42854e-217	2	LDOC1
1.5472e-137	1.7376	0.512	0.234	3.08078e-133	2	GRM3
7.08027e-147	1.7711	0.373	0.129	1.40982e-142	2	CA10
0	1.80109	0.948	0.465	0	2	NOVA1
2.33633e-217	1.89356	0.391	0.107	4.6521e-213	2	SCN1A
7.30603e-283	1.90862	0.599	0.199	1.45478e-278	2	SPOCK3
2.87756e-164	1.93348	0.336	0.1	5.7298e-160	2	PTPRR
2.85133e-169	1.93671	0.45	0.168	5.67756e-165	2	TRPM3
0	1.95664	0.554	0.147	0	2	GNGT1
3.07706e-300	2.01108	0.512	0.141	6.12705e-296	2	SCN9A
3.56801e-150	2.02137	0.309	0.093	7.10462e-146	2	GABRG3
7.34629e-131	2.16022	0.318	0.106	1.46279e-126	2	ASIC2
0	2.16748	0.558	0.117	0	2	TSHZ3
3.93762e-206	2.19171	0.266	0.054	7.8406e-202	2	PRKD1
0	2.23701	0.771	0.206	0	2	HOXB5
2.64761e-222	2.4757	0.272	0.053	5.27193e-218	2	FAM135B
6.13552e-114	-6.79086	0.004	0.286	1.2217e-109	3	PCDH10
5.88867e-198	-5.87149	0.007	0.434	1.17255e-193	3	ZNF138
1.79959e-275	-5.44841	0.016	0.549	3.58334e-271	3	NOVA1
1.02814e-97	-5.43157	0.016	0.269	2.04724e-93	3	NRN1
5.57309e-94	-5.18051	0.006	0.25	1.10971e-89	3	ZNF441
8.37447e-139	-4.5622	0.025	0.358	1.66753e-134	3	ZNF44
1.15253e-136	-4.45432	0.028	0.358	2.29493e-132	3	SLC17A6
2.74261e-69	-2.72027	0.164	0.369	5.46109e-65	3	GNG5
2.88106e-54	-2.63591	0.09	0.271	5.73677e-50	3	RELN
6.95757e-157	-2.58686	0.185	0.534	1.38539e-152	3	ZNF503
1.34957e-278	-2.4294	0.443	0.779	2.68727e-274	3	CACNA2D1
3.08643e-40	-2.34728	0.151	0.297	6.14569e-36	3	NFIA
1.52646e-53	-2.33575	0.106	0.287	3.03948e-49	3	CBLN1
1.15871e-126	-2.25	0.703	0.821	2.30722e-122	3	CRABP1
2.96955e-61	-2.07961	0.112	0.312	5.91298e-57	3	ZNF506
5.79324e-73	-1.84112	0.275	0.477	1.15355e-68	3	GPRIN3
7.8394e-93	-1.83653	0.471	0.647	1.56098e-88	3	VCAN
1.30431e-45	-1.83592	0.176	0.343	2.59715e-41	3	DACH2
5.66417e-45	-1.79402	0.176	0.344	1.12785e-40	3	ADCY8
5.42332e-89	-1.78455	0.241	0.492	1.07989e-84	3	SVIP
1.28365e-78	-1.76302	0.254	0.48	2.556e-74	3	SNCG
1.16351e-63	-1.69629	0.699	0.773	2.31678e-59	3	VIM
1.75228e-09	-1.67763	0.215	0.263	3.48914e-05	3	DLK1
3.92671e-41	-1.66342	0.132	0.289	7.81887e-37	3	DPF3
2.84587e-33	-1.59986	0.162	0.298	5.66669e-29	3	HSPB1
7.78312e-43	-1.58714	0.272	0.421	1.54977e-38	3	CLU
2.5465e-73	-1.57931	0.61	0.706	5.0706e-69	3	NEFL
2.04974e-155	-1.55327	0.527	0.748	4.08145e-151	3	MEIS1
6.00222e-24	-1.5223	0.173	0.284	1.19516e-19	3	NTNG1
3.95725e-41	-1.46358	0.189	0.349	7.87967e-37	3	C3orf58
1.24685e-23	-1.45341	0.154	0.265	2.48272e-19	3	METRN
2.18378e-39	-1.43006	0.15	0.308	4.34834e-35	3	PRTG
2.92771e-229	-1.42994	0.79	0.917	5.82965e-225	3	MEIS2
1.34505e-11	-1.40984	0.192	0.254	2.67826e-07	3	CNTN2
1.59344e-13	-1.36402	0.258	0.329	3.17286e-09	3	LRP1B
6.62893e-37	-1.30147	0.286	0.427	1.31995e-32	3	FOXP1
6.47294e-37	-1.28788	0.274	0.413	1.28889e-32	3	FIGN
3.54088e-15	-1.22303	0.245	0.317	7.05061e-11	3	ARPP21
5.34634e-15	-1.21964	0.206	0.284	1.06456e-10	3	UBE2QL1
1.30106e-43	-1.18888	0.33	0.476	2.59068e-39	3	SEMA6A
1.28809e-26	-1.18667	0.314	0.424	2.56485e-22	3	CSMD3
1.79223e-65	-1.18485	0.631	0.728	3.56868e-61	3	NR2F1
2.13214e-11	-1.17832	0.381	0.417	4.24552e-07	3	KLHL1
4.67356e-39	-1.15698	0.286	0.436	9.30599e-35	3	CLMP
3.94837e-24	-1.15511	0.192	0.307	7.86198e-20	3	TIMP3
4.95139e-22	-1.15007	0.206	0.314	9.8592e-18	3	CCND2
2.64709e-49	-1.12335	0.424	0.561	5.27088e-45	3	GSTP1
1.0646e-19	-1.11995	0.179	0.279	2.11983e-15	3	HDDC2
4.21584e-15	-1.1003	0.211	0.295	8.39458e-11	3	CDH12
3.8352e-31	-1.09849	0.328	0.449	7.63664e-27	3	NELL2
6.93093e-29	-1.08114	0.486	0.548	1.38009e-24	3	RGMB
9.07905e-17	-1.06824	0.19	0.279	1.80782e-12	3	SYBU
1.6237e-21	-1.05207	0.234	0.34	3.23312e-17	3	VAT1
4.31078e-18	-1.04765	0.184	0.28	8.58363e-14	3	NGLY1
1.25589e-42	-1.0432	0.418	0.537	2.50072e-38	3	SYAP1
5.45565e-10	-1.04301	0.242	0.295	1.08633e-05	3	ST6GAL2
1.685e-27	-1.04079	0.247	0.372	3.35518e-23	3	EPB41L4A
2.61634e-37	-1.03746	0.619	0.694	5.20966e-33	3	DACH1
5.06734e-48	-1.00683	0.458	0.594	1.00901e-43	3	KHDRBS3
9.7621e-33	-1.00613	0.352	0.471	1.94383e-28	3	BLOC1S6
7.51786e-20	-1.00592	0.248	0.347	1.49696e-15	3	ANO5
2.56737e-69	1.00179	0.386	0.186	5.11214e-65	3	HMGCLL1
1.9466e-100	1.00354	0.614	0.342	3.87606e-96	3	PLCH1
8.71004e-64	1.00821	0.434	0.232	1.73434e-59	3	PLD5
1.16853e-45	1.01391	0.263	0.125	2.32679e-41	3	FSIP1
1.71995e-134	1.0169	0.655	0.324	3.42476e-130	3	BRINP1
7.09565e-144	1.01696	0.811	0.503	1.41289e-139	3	SYNE1
0	1.01801	0.998	0.816	0	3	GPM6A
1.49888e-111	1.01908	0.53	0.244	2.98457e-107	3	PLXNA4
3.12038e-51	1.02187	0.337	0.172	6.2133e-47	3	THSD7B
1.1218e-97	1.03012	0.564	0.296	2.23372e-93	3	HS3ST5
1.60072e-76	1.03041	0.407	0.193	3.18735e-72	3	SGSM1
1.44523e-107	1.03176	0.591	0.304	2.87774e-103	3	PTPRE
7.40978e-166	1.03684	0.881	0.594	1.47544e-161	3	DNER
1.2927e-89	1.04002	0.65	0.392	2.57403e-85	3	ZEB2
3.04023e-45	1.04128	0.524	0.353	6.0537e-41	3	PDZD2
2.35249e-79	1.04508	0.404	0.186	4.68428e-75	3	GABRG2
3.25119e-234	1.0559	0.984	0.803	6.47377e-230	3	CTNNA2
8.19043e-101	1.05649	0.632	0.354	1.63088e-96	3	GUCY1A2
1.7872e-168	1.05785	0.908	0.637	3.55868e-164	3	GRIP1
2.30772e-75	1.0669	0.331	0.141	4.59512e-71	3	GRIA3
4.78123e-143	1.08727	0.757	0.423	9.52039e-139	3	NRG1
3.26906e-114	1.09067	0.525	0.243	6.50936e-110	3	DSCAML1
3.3669e-118	1.09547	0.58	0.288	6.70418e-114	3	PDE9A
2.61703e-45	1.09563	0.297	0.153	5.21103e-41	3	GALNT10
3.72658e-143	1.10173	0.563	0.245	7.42036e-139	3	MPPED2
7.86947e-155	1.10529	0.847	0.528	1.56697e-150	3	LRRTM4
1.21139e-87	1.10932	0.426	0.199	2.41212e-83	3	ZNF626
4.07021e-157	1.14242	0.674	0.325	8.10461e-153	3	PHACTR3
2.59669e-91	1.15967	0.762	0.509	5.17053e-87	3	GRIK2
3.31614e-46	1.16183	0.253	0.12	6.6031e-42	3	HCN1
6.39115e-94	1.16207	0.354	0.143	1.27261e-89	3	LHFPL6
2.00055e-98	1.16426	0.436	0.196	3.98349e-94	3	C15orf61
1.55878e-107	1.17104	0.579	0.31	3.10385e-103	3	SORCS3
1.06282e-154	1.1763	0.777	0.458	2.11629e-150	3	CTTNBP2
9.79038e-145	1.17793	0.681	0.362	1.94946e-140	3	KLHL13
8.37011e-123	1.18369	0.557	0.268	1.66666e-118	3	ELOVL2
3.87922e-75	1.19365	0.453	0.244	7.7243e-71	3	UST
2.14354e-68	1.19513	0.411	0.214	4.26822e-64	3	BCL11B
9.80342e-46	1.20494	0.259	0.125	1.95206e-41	3	MYRIP
1.85755e-74	1.20918	0.31	0.13	3.69874e-70	3	SPHKAP
8.03972e-104	1.23065	0.616	0.343	1.60087e-99	3	FAM19A2
2.25986e-52	1.24018	0.256	0.116	4.49983e-48	3	B3GALT2
2.1519e-97	1.25025	0.463	0.22	4.28486e-93	3	GUCY1B1
4.92652e-100	1.26235	0.481	0.231	9.8097e-96	3	DLGAP2
3.95423e-157	1.26646	0.509	0.197	7.87367e-153	3	PCP4L1
1.52022e-125	1.2686	0.495	0.218	3.02706e-121	3	TRPC4
1.37652e-241	1.27171	0.862	0.483	2.74092e-237	3	HOXA4
7.70509e-159	1.28486	0.435	0.146	1.53424e-154	3	ADRA1A
1.08215e-221	1.2849	0.828	0.455	2.15478e-217	3	CDH4
6.21141e-220	1.28788	0.808	0.407	1.23682e-215	3	SCG2
3.84837e-95	1.30789	0.378	0.159	7.66288e-91	3	KIAA1217
8.94198e-211	1.31211	0.863	0.515	1.78053e-206	3	PCDH7
3.81278e-169	1.3221	0.591	0.25	7.592e-165	3	GRM5
2.94042e-86	1.32871	0.389	0.177	5.85497e-82	3	GPR158
1.61005e-218	1.34257	0.777	0.376	3.20593e-214	3	KIRREL3
5.84634e-53	1.3431	0.251	0.112	1.16412e-48	3	TRHDE
3.87203e-163	1.34668	0.642	0.305	7.70998e-159	3	FAM189A1
5.32395e-160	1.34834	0.67	0.337	1.0601e-155	3	DAB1
4.91978e-265	1.36618	0.782	0.327	9.79627e-261	3	LHX1
1.20422e-108	1.36658	0.344	0.126	2.39784e-104	3	FAM217B
1.05315e-170	1.37639	0.579	0.241	2.09703e-166	3	RGS7BP
0	1.38961	0.966	0.681	0	3	RUNX1T1
8.88807e-181	1.4152	0.467	0.155	1.76979e-176	3	KIT
3.37108e-220	1.41551	0.889	0.583	6.7125e-216	3	PTPRZ1
4.2691e-70	1.42253	0.571	0.364	8.50062e-66	3	KCNIP4
2.5805e-144	1.43907	0.591	0.291	5.13829e-140	3	ST6GALNAC5
6.05055e-226	1.44548	0.687	0.288	1.20479e-221	3	HOXB4
1.24253e-71	1.45933	0.331	0.152	2.47412e-67	3	PDE1A
6.99304e-242	1.46049	0.939	0.63	1.39245e-237	3	CELF4
1.06194e-146	1.46842	0.537	0.233	2.11453e-142	3	SYNDIG1
5.47571e-227	1.47584	0.705	0.302	1.09032e-222	3	CCDC144NL
3.1556e-227	1.4842	0.813	0.458	6.28343e-223	3	BCL11A
5.64089e-123	1.48781	0.352	0.122	1.12321e-118	3	PNPLA3
4.01397e-220	1.48804	0.673	0.284	7.99261e-216	3	GRIK3
6.55779e-175	1.49394	0.532	0.204	1.30579e-170	3	ANO4
1.39874e-220	1.52163	0.589	0.212	2.78517e-216	3	MAB21L1
1.99223e-94	1.53094	0.277	0.098	3.96693e-90	3	SEZ6
3.18465e-166	1.57315	0.606	0.279	6.34127e-162	3	KCTD16
1.40898e-127	1.58036	0.386	0.142	2.80556e-123	3	SHISA9
3.38084e-109	1.59806	0.266	0.082	6.73194e-105	3	PDE1B
3.76694e-139	1.61825	0.556	0.256	7.50074e-135	3	ITGB8
4.23939e-153	1.64305	0.577	0.27	8.44148e-149	3	TMEM196
9.65689e-155	1.65594	0.428	0.153	1.92288e-150	3	SFRP1
0	1.74763	0.773	0.306	0	3	PKIB
1.01369e-157	1.75018	0.299	0.078	2.01846e-153	3	NDNF
1.3964e-203	1.75101	0.579	0.229	2.78051e-199	3	PCSK2
5.99161e-294	1.77419	0.701	0.27	1.19305e-289	3	PKNOX2
0	1.82011	0.919	0.563	0	3	ID4
0	1.90571	0.875	0.216	0	3	RPS4Y1
0	1.91256	0.557	0.14	0	3	DDX3Y
2.59211e-220	1.93245	0.372	0.092	5.16141e-216	3	ADAMTSL1
2.01061e-280	2.01779	0.441	0.104	4.00352e-276	3	KLHL14
0	2.03493	0.979	0.523	0	3	NRXN3
0	2.09772	0.45	0.081	0	3	LBX1
0	2.10921	0.759	0.178	0	3	NLGN4Y
0	2.23112	0.702	0.16	0	3	UTY
0	2.24779	0.754	0.17	0	3	USP9Y
0	2.2823	0.846	0.206	0	3	LAMP5
3.74151e-262	2.338	0.365	0.078	7.4501e-258	3	KDM5D
0	2.35492	0.806	0.278	0	3	FSTL5
0	2.37662	0.653	0.194	0	3	NXPH1
0	2.49582	0.728	0.164	0	3	POTEF
0	2.55134	0.604	0.123	0	3	SST
0	2.56673	0.732	0.199	0	3	CACNA2D3
0	2.5698	0.639	0.097	0	3	GAD2
0	2.6472	0.399	0.064	0	3	GBX2
0	2.75109	0.473	0.066	0	3	SKOR1
0	2.76707	0.389	0.047	0	3	SLC32A1
0	3.00681	0.391	0.043	0	3	SLC6A5
0	3.26195	0.478	0.083	0	3	PCDH11Y
0	3.54486	0.727	0.076	0	3	PAX2
0	3.63511	0.391	0.034	0	3	PAX8
8.06805e-102	-6.00645	0.004	0.287	1.60651e-97	4	RPS4Y1
2.78702e-97	-5.15701	0.017	0.294	5.54951e-93	4	TFAP2A
2.1273e-85	-4.919	0.023	0.274	4.23588e-81	4	LAMP5
3.88061e-96	-3.35899	0.097	0.383	7.72707e-92	4	LHX1
7.36386e-80	-2.70773	0.105	0.361	1.46629e-75	4	PKIB
1.72467e-37	-2.62124	0.113	0.265	3.43416e-33	4	HOXB5
2.38812e-92	-2.41059	0.149	0.432	4.75522e-88	4	ZEB2
1.44208e-87	-2.33249	0.342	0.576	2.87148e-83	4	NRXN3
2.18675e-52	-2.27566	0.085	0.28	4.35427e-48	4	PLXNA4
3.42313e-55	-2.21691	0.124	0.334	6.81614e-51	4	FSTL5
3.35725e-42	-2.18044	0.086	0.254	6.68496e-38	4	MAB21L1
2.11069e-124	-1.99091	0.23	0.575	4.2028e-120	4	NRP2
2.21615e-37	-1.93063	0.103	0.263	4.4128e-33	4	DPYD
1.43912e-43	-1.84789	0.196	0.377	2.86557e-39	4	FAM19A2
1.53763e-96	-1.77055	0.354	0.626	3.06172e-92	4	PTPRZ1
2.44534e-16	-1.76179	0.172	0.266	4.86916e-12	4	DLK1
9.19059e-47	-1.71521	0.365	0.53	1.83003e-42	4	DPP10
8.94642e-59	-1.68213	0.162	0.387	1.78141e-54	4	CDK6
5.02787e-52	-1.66966	0.137	0.348	1.00115e-47	4	CCDC144NL
2.66527e-16	-1.56429	0.284	0.358	5.30708e-12	4	GNG5
3.08109e-34	-1.51719	0.172	0.328	6.13507e-30	4	GULP1
8.55175e-28	-1.4944	0.121	0.256	1.70283e-23	4	GFRA1
9.31124e-13	-1.4912	0.314	0.387	1.85405e-08	4	EPHA6
4.72805e-86	-1.47348	0.598	0.783	9.41449e-82	4	ROBO2
1.67351e-32	-1.43577	0.1	0.25	3.33228e-28	4	TRPC4
1.2999e-73	-1.42506	0.361	0.592	2.58836e-69	4	DLGAP1
3.4171e-14	-1.41941	0.168	0.255	6.80413e-10	4	CNTN2
7.283e-63	-1.37408	0.385	0.586	1.45019e-58	4	TCF4
1.87256e-29	-1.35745	0.167	0.314	3.72865e-25	4	PKNOX2
1.77794e-32	-1.31454	0.17	0.327	3.54024e-28	4	DIRAS2
2.01672e-25	-1.29546	0.192	0.326	4.01569e-21	4	HS3ST5
6.39525e-33	-1.2927	0.191	0.35	1.27342e-28	4	PARD3B
1.38333e-42	-1.28803	0.223	0.411	2.75449e-38	4	FBN2
3.14153e-32	-1.28265	0.417	0.537	6.25541e-28	4	C1orf61
3.75602e-142	-1.27473	0.617	0.847	7.47899e-138	4	GPM6A
3.36156e-37	-1.25332	0.284	0.44	6.69355e-33	4	NTRK3
1.07067e-17	-1.22917	0.361	0.444	2.13191e-13	4	SCG2
2.59444e-28	-1.22791	0.4	0.525	5.16606e-24	4	CSMD1
7.26464e-49	-1.21997	0.221	0.436	1.44654e-44	4	LRRC4C
7.44611e-14	-1.19637	0.178	0.269	1.48267e-09	4	PRKG1
2.84199e-19	-1.19156	0.141	0.253	5.65897e-15	4	MAST4
1.27741e-22	-1.19149	0.362	0.474	2.54358e-18	4	NFIB
9.17509e-40	-1.18459	0.212	0.401	1.82694e-35	4	SOX5
2.37578e-97	-1.1502	0.691	0.837	4.73065e-93	4	ERBB4
1.47482e-28	-1.13686	0.2	0.35	2.93667e-24	4	SH3BP4
6.88935e-22	-1.13568	0.15	0.273	1.37181e-17	4	PTCH1
1.36376e-33	-1.12805	0.307	0.46	2.71551e-29	4	PLXNA2
6.59988e-21	-1.12099	0.16	0.28	1.31417e-16	4	KCNJ6
1.19548e-20	-1.10458	0.166	0.288	2.38045e-16	4	ITGB8
1.1771e-16	-1.08845	0.215	0.322	2.34385e-12	4	ST6GALNAC5
1.19604e-39	-1.05118	0.691	0.765	2.38156e-35	4	CNTNAP2
3.28672e-22	-1.01725	0.178	0.307	6.54451e-18	4	BCHE
6.98459e-32	-1.00168	0.28	0.438	1.39077e-27	4	SPATS2L
4.2487e-128	1.00441	0.878	0.693	8.46001e-124	4	PPM1L
1.99688e-47	1.00512	0.399	0.231	3.97619e-43	4	FAM196A
4.93048e-76	1.0053	0.471	0.239	9.81756e-72	4	SLC35F3
1.72261e-47	1.01761	0.35	0.187	3.43005e-43	4	OCIAD2
1.33773e-34	1.02925	0.333	0.195	2.6637e-30	4	POU6F2
5.83785e-60	1.05667	0.384	0.194	1.16243e-55	4	SPOCK1
4.34287e-35	1.06018	0.302	0.171	8.64753e-31	4	ANK1
1.13912e-76	1.06771	0.57	0.335	2.26822e-72	4	RCAN2
1.07704e-123	1.0689	0.725	0.401	2.1446e-119	4	CLMP
1.04864e-41	1.06918	0.257	0.125	2.08806e-37	4	GREM2
3.63774e-40	1.07764	0.302	0.163	7.24347e-36	4	COL25A1
8.54374e-18	1.08216	0.284	0.195	1.70123e-13	4	TMTC1
2.05685e-50	1.09285	0.493	0.319	4.09561e-46	4	ASTN2
1.21036e-102	1.10059	0.681	0.408	2.41008e-98	4	OPCML
2.15043e-89	1.12615	0.512	0.26	4.28194e-85	4	DPF3
1.51614e-39	1.13278	0.25	0.122	3.01894e-35	4	ZNF703
3.48601e-54	1.14515	0.351	0.181	6.94135e-50	4	MDGA1
1.6742e-157	1.18725	0.651	0.307	3.33366e-153	4	ADCY8
3.93032e-135	1.18727	0.74	0.443	7.82606e-131	4	SEMA6A
1.09405e-132	1.1962	0.636	0.309	2.17848e-128	4	SLC17A6
1.16387e-63	1.20123	0.545	0.334	2.31749e-59	4	CDH18
1.11798e-99	1.20526	0.559	0.286	2.22612e-95	4	RBMS3
4.57718e-88	1.2473	0.568	0.326	9.11409e-84	4	EPHA7
3.02308e-170	1.25394	0.834	0.523	6.01956e-166	4	EPHA5
1.86638e-66	1.26603	0.309	0.133	3.71634e-62	4	TRIM4
3.49363e-258	1.34913	0.865	0.431	6.95651e-254	4	GPRIN3
1.16358e-206	1.36371	0.895	0.614	2.31693e-202	4	VCAN
1.05587e-133	1.37675	0.594	0.289	2.10246e-129	4	PID1
3.19353e-118	1.41341	0.533	0.254	6.35896e-114	4	SHISA6
1.21169e-47	1.46784	0.273	0.132	2.41273e-43	4	AGBL4
1.09662e-128	1.47118	0.606	0.309	2.18359e-124	4	DACH2
1.97485e-72	1.47924	0.322	0.141	3.93233e-68	4	RNF217
5.79255e-71	1.48435	0.39	0.193	1.15341e-66	4	UNC5D
7.09917e-83	1.58358	0.304	0.119	1.41359e-78	4	SV2B
2.85281e-98	1.61213	0.545	0.301	5.68052e-94	4	ONECUT2
2.07084e-135	1.61712	0.399	0.139	4.12346e-131	4	S100A10
1.12715e-106	1.65819	0.262	0.077	2.24438e-102	4	NHLH2
2.1381e-155	1.6759	0.568	0.256	4.25737e-151	4	UBE2QL1
0	1.72798	0.723	0.213	0	4	NRN1
2.08503e-130	1.75859	0.48	0.198	4.15171e-126	4	SNTG1
1.44033e-102	1.77187	0.292	0.097	2.86799e-98	4	TPD52L1
1.52351e-121	1.8233	0.274	0.077	3.03362e-117	4	CBLN2
2.37457e-104	1.83024	0.315	0.112	4.72825e-100	4	TMEM132D
1.30111e-226	1.87551	0.6	0.224	2.59077e-222	4	MTUS2
1.08412e-203	1.89202	0.804	0.532	2.15869e-199	4	BTBD3
2.62866e-191	1.91616	0.535	0.195	5.23419e-187	4	PDZRN4
6.05864e-90	1.95213	0.268	0.092	1.2064e-85	4	RGS6
9.13689e-170	2.18461	0.37	0.108	1.81934e-165	4	PAPPA
1.47492e-87	2.20631	0.274	0.099	2.93686e-83	4	ANKFN1
2.89576e-225	2.24519	0.375	0.088	5.76603e-221	4	ANOS1
1.01065e-125	2.34018	0.35	0.124	2.01241e-121	4	ALK
5.55628e-283	2.58635	0.584	0.186	1.10637e-278	4	NDST3
2.37706e-195	2.91737	0.259	0.049	4.73319e-191	4	TMPRSS15
0	3.08385	0.432	0.049	0	4	BARHL2
0	3.1839	0.733	0.147	0	4	GRIK1
0	3.25226	0.557	0.059	0	4	LHX9
3.47938e-135	-4.83477	0.028	0.388	6.92814e-131	5	LHX1
6.46838e-81	-4.67077	0.025	0.272	1.28798e-76	5	HOXB5
1.63136e-81	-4.1568	0.024	0.274	3.24836e-77	5	DPP6
3.47118e-177	-4.08221	0.052	0.488	6.91182e-173	5	HOXA5
1.04282e-109	-3.8403	0.028	0.341	2.07647e-105	5	HOXB4
4.1386e-78	-3.78869	0.03	0.273	8.24077e-74	5	LAMP5
3.2807e-92	-3.64358	0.014	0.286	6.53253e-88	5	RPS4Y1
3.9222e-64	-3.08922	0.102	0.332	7.80988e-60	5	GPC5
6.80042e-117	-2.6436	0.148	0.49	1.3541e-112	5	NFIB
7.1177e-79	-2.59048	0.098	0.361	1.41728e-74	5	PKIB
3.91303e-136	-2.526	0.173	0.538	7.79162e-132	5	HOXA4
6.28725e-171	-2.50546	0.22	0.642	1.25192e-166	5	RBP1
1.66868e-152	-2.50202	0.185	0.584	3.32268e-148	5	ADARB2
2.34613e-78	-2.47348	0.098	0.363	4.67161e-74	5	CRABP2
1.54275e-44	-2.28022	0.077	0.253	3.07192e-40	5	CACNA2D3
2.79258e-53	-2.26737	0.066	0.264	5.56058e-49	5	MTUS2
1.64128e-49	-2.21695	0.115	0.312	3.26811e-45	5	GALNTL6
2.57679e-151	-2.17827	0.258	0.629	5.1309e-147	5	ZIC1
2.26858e-52	-2.15396	0.163	0.367	4.5172e-48	5	GNG5
2.12147e-75	-2.1369	0.059	0.318	4.22427e-71	5	ARL17B
5.85183e-37	-2.13195	0.112	0.278	1.16522e-32	5	CNTN4
3.92257e-100	-2.11343	0.128	0.455	7.81062e-96	5	HOXB2
3.47742e-90	-2.01955	0.262	0.548	6.92424e-86	5	C1orf61
1.32315e-40	-1.99672	0.194	0.391	2.63466e-36	5	HES6
8.23384e-39	-1.90315	0.093	0.26	1.63952e-34	5	PLD5
1.20485e-55	-1.88285	0.394	0.571	2.39909e-51	5	NRXN3
3.34708e-106	-1.87471	0.165	0.51	6.6647e-102	5	BCL11A
6.78334e-105	-1.86836	0.211	0.542	1.3507e-100	5	ZNF804A
5.61803e-105	-1.82369	0.362	0.653	1.11866e-100	5	VCAN
2.74346e-42	-1.77825	0.085	0.264	5.46278e-38	5	CNR1
1.2728e-120	-1.7669	0.292	0.628	2.5344e-116	5	HOXB3
5.7729e-24	-1.76477	0.132	0.258	1.1495e-19	5	CNTN2
4.83939e-53	-1.76269	0.167	0.387	9.6362e-49	5	CNTNAP5
2.96112e-60	-1.7178	0.25	0.499	5.89618e-56	5	LMO4
3.2606e-74	-1.71729	0.141	0.418	6.49251e-70	5	RIPOR2
4.78756e-33	-1.69118	0.137	0.297	9.53298e-29	5	NFIA
4.75342e-116	-1.68461	0.475	0.738	9.46501e-112	5	NR2F1
1.74655e-48	-1.65635	0.145	0.351	3.47773e-44	5	C3orf58
1.6621e-73	-1.53875	0.23	0.504	3.30958e-69	5	ESRRG
6.16966e-46	-1.52531	0.165	0.371	1.2285e-41	5	PTPRO
5.41583e-43	-1.49518	0.092	0.278	1.0784e-38	5	DSCAML1
7.47205e-88	-1.48227	0.272	0.572	1.48783e-83	5	RARB
3.53054e-26	-1.46848	0.19	0.333	7.03001e-22	5	LRP1B
4.28603e-93	-1.4465	0.274	0.591	8.53434e-89	5	BRINP3
3.5132e-85	-1.35086	0.424	0.698	6.99548e-81	5	QKI
3.44266e-25	-1.34604	0.118	0.251	6.85503e-21	5	MYO16
7.73998e-31	-1.33371	0.114	0.269	1.54119e-26	5	GRM3
1.67797e-36	-1.32292	0.102	0.273	3.34117e-32	5	WNT2B
2.81099e-38	-1.31523	0.106	0.286	5.59725e-34	5	LMF1
1.98814e-35	-1.30361	0.094	0.262	3.95878e-31	5	TRPM4
1.73908e-33	-1.28228	0.093	0.253	3.46285e-29	5	MAB21L1
2.52661e-31	-1.26232	0.113	0.271	5.03099e-27	5	POLG2
3.81433e-14	-1.2607	0.822	0.811	7.5951e-10	5	CRABP1
3.4514e-32	-1.25944	0.155	0.316	6.87242e-28	5	RBMS3
3.44326e-42	-1.24541	0.125	0.319	6.85622e-38	5	CCND2
9.37884e-81	-1.24395	0.332	0.616	1.86751e-76	5	HOXA3
1.29883e-38	-1.24095	0.167	0.359	2.58623e-34	5	ADGRV1
8.74828e-39	-1.22417	0.424	0.603	1.74196e-34	5	ID4
1.41903e-12	-1.20027	0.236	0.329	2.82558e-08	5	UNC5C
3.29107e-13	-1.20012	0.183	0.278	6.55317e-09	5	SEMA3A
4.53563e-71	-1.17541	0.367	0.636	9.03134e-67	5	MDK
6.42892e-96	-1.17367	0.52	0.761	1.28013e-91	5	PBX3
1.48391e-37	-1.16313	0.444	0.597	2.95476e-33	5	ENC1
3.14286e-32	-1.15119	0.11	0.271	6.25805e-28	5	UST
4.53525e-161	-1.14139	0.875	0.944	9.03059e-157	5	RPS26
2.7985e-41	-1.13666	0.197	0.403	5.57237e-37	5	PRAG1
1.10789e-24	-1.13502	0.143	0.283	2.20602e-20	5	CD99
2.52707e-30	-1.13285	0.098	0.25	5.03191e-26	5	TRPC4
8.19579e-22	-1.13173	0.138	0.264	1.63195e-17	5	SLC35F3
2.51292e-51	-1.13158	0.372	0.587	5.00373e-47	5	TCF4
3.95023e-29	-1.13125	0.122	0.275	7.8657e-25	5	CORO2B
3.09356e-53	-1.13033	0.207	0.447	6.1599e-49	5	HOXC4
3.44451e-27	-1.12943	0.111	0.252	6.8587e-23	5	EPHA4
3.96207e-35	-1.12302	0.383	0.557	7.88927e-31	5	NCKAP5
4.67103e-40	-1.12245	0.151	0.35	9.30096e-36	5	KCNMB4
3.64658e-36	-1.12216	0.162	0.346	7.26106e-32	5	MARCH3
1.45441e-36	-1.11715	0.16	0.344	2.89602e-32	5	FAM189A1
9.69929e-37	-1.08689	0.145	0.334	1.93132e-32	5	GLUL
3.48505e-22	-1.07904	0.177	0.313	6.93943e-18	5	PKNOX2
1.99111e-31	-1.07476	0.213	0.387	3.9647e-27	5	GUCY1A2
5.04881e-36	-1.06379	0.161	0.353	1.00532e-31	5	SMUG1
4.38357e-27	-1.06127	0.141	0.292	8.72856e-23	5	CNTLN
7.3819e-30	-1.05271	0.135	0.294	1.46988e-25	5	FRAS1
2.06579e-35	-1.05203	0.141	0.325	4.11341e-31	5	RAB3IP
2.07977e-38	-1.03683	0.192	0.391	4.14125e-34	5	GRK4
1.18099e-26	-1.03447	0.408	0.555	2.35158e-22	5	EPHA5
1.05547e-42	-1.03296	0.254	0.471	2.10165e-38	5	ATP2B4
2.22231e-06	-1.01717	0.24	0.305	0.0442506	5	CNTN5
6.52044e-74	-1.01302	0.516	0.745	1.29835e-69	5	CHD7
2.40526e-24	-1.01238	0.145	0.287	4.78936e-20	5	UBE2QL1
2.70123e-41	-1.00835	0.184	0.396	5.37869e-37	5	KNOP1
1.11411e-27	-1.00636	0.197	0.356	2.21842e-23	5	HDAC9
4.92541e-29	-1.005	0.28	0.445	9.80748e-25	5	ALCAM
7.85273e-34	-1.00463	0.18	0.364	1.56364e-29	5	SORCS2
2.47501e-51	1.00616	0.479	0.31	4.92824e-47	5	EBF3
2.84882e-21	1.00826	0.286	0.193	5.67257e-17	5	MAF
4.69221e-134	1.02531	0.829	0.665	9.34312e-130	5	ACSL4
9.26107e-43	1.03163	0.447	0.292	1.84406e-38	5	NDST4
2.7999e-98	1.06555	0.737	0.543	5.57516e-94	5	PTPRG
2.03192e-28	1.06662	0.303	0.188	4.04597e-24	5	CDH10
3.37082e-80	1.07097	0.526	0.295	6.71198e-76	5	ARPP21
2.54002e-174	1.07348	0.87	0.48	5.05768e-170	5	NOVA1
1.78235e-27	1.08802	0.274	0.17	3.54901e-23	5	ARHGDIG
2.07857e-25	1.09852	0.251	0.149	4.13885e-21	5	GRIA3
1.75946e-76	1.099	0.584	0.378	3.50344e-72	5	MAP1LC3A
7.36066e-90	1.10217	0.667	0.434	1.46565e-85	5	NELL1
9.50916e-56	1.10241	0.402	0.222	1.89346e-51	5	SPOCK3
1.05376e-160	1.10458	0.755	0.374	2.09825e-156	5	DSCAM
1.01945e-114	1.10472	0.75	0.548	2.02992e-110	5	MAP3K13
9.16181e-38	1.10664	0.303	0.171	1.8243e-33	5	ZNF680
2.58017e-47	1.10971	0.349	0.191	5.13763e-43	5	HMGCLL1
5.38707e-61	1.10997	0.441	0.253	1.07267e-56	5	PLXNA4
1.88781e-62	1.11021	0.551	0.39	3.759e-58	5	SLC2A3
1.20022e-139	1.11519	0.797	0.543	2.38987e-135	5	BTBD8
5.87816e-109	1.12751	0.669	0.411	1.17046e-104	5	NTRK3
1.66267e-45	1.12884	0.363	0.212	3.31071e-41	5	ST8SIA3
1.57995e-25	1.13035	0.293	0.191	3.14601e-21	5	PCGF5
5.78629e-35	1.14404	0.34	0.21	1.15217e-30	5	PRICKLE1
1.29177e-25	1.1496	0.251	0.153	2.57218e-21	5	CALY
8.17563e-39	1.15225	0.336	0.198	1.62793e-34	5	TCEAL5
7.4269e-69	1.15406	0.568	0.393	1.47884e-64	5	MBNL2
4.80238e-34	1.15528	0.305	0.184	9.56251e-30	5	HSD17B7
3.1999e-44	1.18993	0.426	0.276	6.37164e-40	5	GRM7
5.6491e-59	1.21896	0.671	0.507	1.12485e-54	5	DPP10
3.57625e-137	1.25048	0.753	0.507	7.12103e-133	5	PIK3R1
1.75152e-138	1.25948	0.799	0.571	3.48763e-134	5	SYT4
3.03148e-77	1.25956	0.461	0.249	6.03628e-73	5	GABRA2
5.0542e-32	1.26155	0.278	0.164	1.00639e-27	5	POU3F1
7.23225e-110	1.28881	0.635	0.385	1.44009e-105	5	TLE4
2.74313e-59	1.29765	0.479	0.307	5.46213e-55	5	NRP1
9.31027e-189	1.31898	0.86	0.63	1.85386e-184	5	PAM
6.60254e-79	1.31958	0.478	0.26	1.3147e-74	5	TFAP2A
1.37857e-81	1.3583	0.511	0.291	2.745e-77	5	TCEAL7
7.23999e-15	1.36896	0.528	0.516	1.44163e-10	5	CSMD1
8.59406e-90	1.38058	0.443	0.219	1.71125e-85	5	CACNA1A
5.03971e-55	1.38209	0.353	0.192	1.00351e-50	5	GABRG2
4.62375e-74	1.38289	0.409	0.207	9.20681e-70	5	PCP4L1
7.17598e-40	1.38728	0.324	0.192	1.42888e-35	5	PCSK5
6.76569e-47	1.40568	0.289	0.151	1.34718e-42	5	CIT
2.50968e-55	1.42121	0.356	0.2	4.99727e-51	5	RGPD2
6.66871e-48	1.43233	0.291	0.151	1.32787e-43	5	SLITRK1
6.59075e-53	1.43739	0.299	0.149	1.31235e-48	5	MAP7
2.18135e-93	1.43741	0.354	0.141	4.3435e-89	5	TSHZ3
6.58487e-219	1.44043	0.818	0.51	1.31118e-214	5	NAP1L5
6.99946e-247	1.44716	0.962	0.767	1.39373e-242	5	LSAMP
4.18582e-92	1.45446	0.456	0.229	8.33481e-88	5	MAST4
3.18444e-135	1.47872	0.615	0.317	6.34086e-131	5	IL1RAPL1
1.1778e-157	1.49627	0.629	0.31	2.34524e-153	5	SLC17A6
4.59033e-90	1.52002	0.432	0.21	9.14027e-86	5	KCTD8
6.98815e-127	1.53018	0.532	0.254	1.39148e-122	5	CBLN1
2.28122e-217	1.53425	0.789	0.412	4.54236e-213	5	SCG2
2.22449e-103	1.55449	0.579	0.359	4.4294e-99	5	XYLT1
9.46649e-140	1.5746	0.593	0.306	1.88497e-135	5	LDHA
1.66259e-252	1.65897	0.742	0.31	3.31054e-248	5	MAB21L2
3.7732e-178	1.77277	0.534	0.212	7.5132e-174	5	TMEM163
5.42221e-101	1.77759	0.339	0.132	1.07967e-96	5	SYT6
9.32237e-249	1.79396	0.731	0.321	1.85627e-244	5	CDH18
2.50832e-121	1.82632	0.482	0.234	4.99457e-117	5	EPB41L3
6.83025e-117	1.84445	0.465	0.22	1.36004e-112	5	DOK5
4.75765e-225	1.88376	0.698	0.317	9.47342e-221	5	LUZP2
1.12608e-145	1.88974	0.412	0.144	2.24225e-141	5	TFAP2B
1.93389e-108	1.92558	0.364	0.144	3.85077e-104	5	RAB27B
6.42983e-178	1.93946	0.295	0.065	1.28031e-173	5	CLEC2A
1.56445e-144	2.08679	0.567	0.276	3.11513e-140	5	MGAT4C
5.49242e-112	2.10336	0.251	0.072	1.09365e-107	5	HS3ST2
2.44847e-228	2.11706	0.633	0.263	4.87539e-224	5	CDH12
1.25891e-125	2.12447	0.263	0.07	2.50674e-121	5	C5orf58
1.5228e-193	2.1861	0.454	0.148	3.03219e-189	5	ADRA1A
5.03963e-176	2.38224	0.45	0.164	1.00349e-171	5	FLRT2
4.3157e-145	2.3823	0.263	0.064	8.59342e-141	5	TAC1
5.46029e-210	2.45218	0.443	0.136	1.08725e-205	5	CDH7
8.93746e-165	2.45398	0.363	0.111	1.77963e-160	5	PALM2
1.38295e-139	2.48449	0.252	0.062	2.75373e-135	5	TMEM255A
2.24137e-163	2.53284	0.254	0.055	4.46302e-159	5	TH
0	2.53576	0.621	0.197	0	5	CPNE8
5.89196e-162	2.55754	0.437	0.163	1.17321e-157	5	SORCS1
1.62311e-206	2.62908	0.685	0.36	3.23193e-202	5	EPHA6
0	3.09155	0.437	0.061	0	5	PHOX2B
0	3.16782	0.398	0.068	0	5	RPRM
0	4.66443	0.349	0.029	0	5	NPY1R
1.31476e-85	-5.5719	0.012	0.266	2.61795e-81	6	NRN1
1.55296e-97	-5.05809	0.006	0.287	3.09225e-93	6	RPS4Y1
3.80727e-77	-4.50582	0.033	0.274	7.58103e-73	6	DPP6
1.51121e-113	-3.97811	0.032	0.354	3.00912e-109	6	SLC17A6
1.83381e-171	-3.16673	0.114	0.535	3.65149e-167	6	ZNF503
6.42003e-61	-2.41691	0.074	0.292	1.27836e-56	6	DPF3
1.3462e-53	-2.33478	0.169	0.366	2.68055e-49	6	GNG5
2.10092e-32	-2.2807	0.124	0.269	4.18334e-28	6	DLK1
9.43008e-48	-2.18108	0.119	0.309	1.87772e-43	6	MGAT4C
3.80317e-33	-2.0401	0.148	0.296	7.57288e-29	6	NFIA
6.88908e-113	-2.02588	0.38	0.652	1.37175e-108	6	VCAN
8.88037e-49	-1.91229	0.123	0.319	1.76826e-44	6	CCND2
7.71793e-175	-1.87312	0.496	0.771	1.5368e-170	6	CACNA2D1
8.0421e-79	-1.85	0.168	0.443	1.60134e-74	6	CLMP
1.86668e-37	-1.82008	0.123	0.284	3.71694e-33	6	CBLN1
5.29471e-23	-1.81475	0.249	0.356	1.05428e-18	6	CDH18
8.18053e-22	-1.80258	0.267	0.385	1.62891e-17	6	HES6
4.0558e-78	-1.78087	0.216	0.48	8.07591e-74	6	SNCG
8.99779e-45	-1.77977	0.138	0.324	1.79164e-40	6	ARPP21
2.06007e-97	-1.76518	0.65	0.824	4.10201e-93	6	CRABP1
3.2255e-39	-1.73974	0.263	0.426	6.42262e-35	6	KLHL1
1.64603e-50	-1.59423	0.109	0.314	3.27757e-46	6	ARL17B
4.67829e-52	-1.5856	0.637	0.703	9.31541e-48	6	NEFL
1.40411e-59	-1.57615	0.635	0.777	2.79586e-55	6	VIM
2.16339e-38	-1.56865	0.128	0.299	4.30774e-34	6	HSPB1
1.39355e-19	-1.50387	0.188	0.296	2.77483e-15	6	CDH12
7.91242e-48	-1.50081	0.173	0.376	1.57552e-43	6	EPB41L4A
3.62877e-27	-1.49259	0.148	0.285	7.22561e-23	6	NTNG1
1.76248e-34	-1.46402	0.145	0.307	3.50945e-30	6	PRTG
4.67516e-127	-1.43856	0.502	0.748	9.30918e-123	6	MEIS1
9.44843e-60	-1.43765	0.262	0.488	1.88137e-55	6	SVIP
1.34648e-22	-1.41688	0.159	0.28	2.68112e-18	6	SEMA3A
1.53993e-48	-1.38375	0.217	0.419	3.06632e-44	6	ELAVL4
2.9439e-41	-1.37604	0.091	0.273	5.86189e-37	6	ZNF430
1.61066e-10	-1.35601	0.185	0.254	3.20714e-06	6	CNTN2
6.91091e-21	-1.35344	0.171	0.285	1.3761e-16	6	UBE2QL1
7.48815e-40	-1.3513	0.158	0.343	1.49104e-35	6	DACH2
1.96645e-44	-1.31822	0.291	0.473	3.9156e-40	6	GPRIN3
1.04937e-28	-1.30423	0.212	0.352	2.08951e-24	6	LUZP2
1.50806e-38	-1.27459	0.17	0.352	3.00284e-34	6	MAB21L2
6.06625e-51	-1.27233	0.183	0.407	1.20791e-46	6	MAP1LC3A
6.33795e-29	-1.26794	0.272	0.419	1.26201e-24	6	CLU
1.2234e-23	-1.26739	0.181	0.311	2.43603e-19	6	NDST4
4.62529e-36	-1.2381	0.109	0.275	9.20987e-32	6	GABRA2
9.86437e-34	-1.2319	0.114	0.267	1.96419e-29	6	RELN
1.86571e-33	-1.22029	0.518	0.62	3.71501e-29	6	RBP1
3.83407e-14	-1.20406	0.172	0.262	7.6344e-10	6	METRN
2.4677e-186	-1.20035	0.889	0.943	4.91368e-182	6	RPS26
9.85247e-42	-1.19742	0.27	0.456	1.96182e-37	6	DDIT4
4.6754e-29	-1.16211	0.177	0.327	9.30965e-25	6	SCG5
3.5174e-31	-1.14143	0.188	0.345	7.00385e-27	6	CAST
1.66734e-34	-1.13589	0.161	0.331	3.32001e-30	6	CEBPZOS
2.10642e-25	-1.13543	0.219	0.356	4.1943e-21	6	ADGRV1
1.84784e-09	-1.13104	0.241	0.303	3.67943e-05	6	GALNTL6
8.46849e-24	-1.13061	0.174	0.308	1.68625e-19	6	HEBP2
1.25989e-22	-1.1258	0.22	0.345	2.50868e-18	6	C3orf58
1.99889e-11	-1.11294	0.173	0.25	3.98019e-07	6	MAST4
4.24769e-23	-1.11156	0.347	0.451	8.45801e-19	6	CHL1
5.88299e-13	-1.10702	0.355	0.432	1.17142e-08	6	PCDH15
2.47807e-45	-1.09879	0.56	0.675	4.93434e-41	6	SCD
2.95229e-38	-1.09578	0.444	0.597	5.87861e-34	6	SYT4
7.78188e-33	-1.08672	0.403	0.537	1.54953e-28	6	CLSTN2
1.34976e-28	-1.08259	0.391	0.512	2.68763e-24	6	SH3BGRL3
2.0495e-37	-1.07241	0.237	0.414	4.08096e-33	6	FIGN
2.4448e-21	-1.06907	0.188	0.307	4.86809e-17	6	DHCR24
9.54027e-10	-1.06608	0.256	0.322	1.89966e-05	6	ONECUT2
2.6165e-20	-1.04021	0.216	0.334	5.20997e-16	6	SLC44A2
3.71593e-21	-1.03773	0.309	0.424	7.39917e-17	6	FOXP1
4.0143e-29	-1.03766	0.442	0.551	7.99328e-25	6	RGMB
8.20764e-17	-1.03006	0.161	0.266	1.63431e-12	6	QPRT
1.46601e-36	-1.02445	0.309	0.475	2.91911e-32	6	SEMA6A
6.08296e-32	-1.02179	0.373	0.516	1.21124e-27	6	SNCA
4.58331e-42	-1.01447	0.64	0.726	9.1263e-38	6	NR2F1
3.75459e-18	-1.01114	0.142	0.252	7.47614e-14	6	ARMCX1
1.096e-52	1.00167	0.387	0.207	2.18236e-48	6	ST3GAL6
5.6915e-59	1.0041	0.463	0.258	1.13329e-54	6	PUS7L
5.2303e-68	1.00411	0.64	0.412	1.04146e-63	6	SPATS2L
2.20327e-75	1.00484	0.723	0.501	4.38716e-71	6	MMP16
4.717e-33	1.00742	0.293	0.164	9.39248e-29	6	SLC7A14
1.31864e-33	1.01487	0.263	0.139	2.62568e-29	6	ZNF334
3.11733e-78	1.02001	0.626	0.397	6.20722e-74	6	FAM184A
2.03076e-93	1.04073	0.655	0.384	4.04366e-89	6	IGSF1
8.3979e-140	1.04083	0.743	0.375	1.67219e-135	6	ZNF138
2.1532e-39	1.04768	0.334	0.185	4.28746e-35	6	CEP128
2.36553e-62	1.05577	0.36	0.167	4.71024e-58	6	ZNF680
2.91262e-69	1.05698	0.495	0.278	5.79962e-65	6	KLHL5
2.73251e-98	1.06498	0.745	0.517	5.44097e-94	6	MAP2K5
1.85153e-56	1.0697	0.487	0.291	3.68677e-52	6	GALNT17
1.72128e-57	1.07062	0.323	0.147	3.42742e-53	6	ZNF117
3.91965e-105	1.07927	0.681	0.387	7.8048e-101	6	KIRREL3
2.21574e-57	1.07989	0.385	0.198	4.41199e-53	6	RGPD2
1.05359e-47	1.08195	0.386	0.218	2.09791e-43	6	BCL11B
2.14201e-87	1.08344	0.549	0.288	4.26517e-83	6	RBMS3
1.89991e-61	1.09396	0.452	0.254	3.7831e-57	6	FAT4
6.56069e-59	1.09542	0.416	0.224	1.30636e-54	6	EML5
6.86863e-37	1.10154	0.374	0.23	1.36768e-32	6	GUCY1B1
1.55176e-30	1.10577	0.363	0.233	3.08986e-26	6	MYO16
2.18589e-111	1.10841	0.575	0.276	4.35253e-107	6	ZNF506
7.02991e-58	1.1104	0.309	0.138	1.3998e-53	6	ZNF404
3.26363e-56	1.1219	0.3	0.134	6.49854e-52	6	ZNF433
1.47318e-132	1.12207	0.798	0.493	2.9334e-128	6	HECW1
8.71537e-53	1.14139	0.295	0.136	1.7354e-48	6	AL117339.5
3.80571e-66	1.16444	0.561	0.342	7.57792e-62	6	PTPRO
1.32128e-46	1.16954	0.415	0.244	2.63093e-42	6	SLC35F3
9.29589e-55	1.17576	0.495	0.304	1.851e-50	6	HS3ST5
5.0651e-85	1.1854	0.775	0.553	1.00856e-80	6	RBFOX1
6.23538e-157	1.2042	0.844	0.587	1.24159e-152	6	HOXB3
8.57357e-166	1.20432	0.803	0.515	1.70717e-161	6	PLEKHB2
2.14803e-81	1.20734	0.547	0.316	4.27716e-77	6	FAM189A1
2.70815e-38	1.20951	0.412	0.259	5.39247e-34	6	PPP4R4
7.68195e-70	1.21306	0.455	0.242	1.52963e-65	6	SYNDIG1
2.77642e-127	1.21494	0.658	0.328	5.5284e-123	6	BRINP1
2.53563e-97	1.21587	0.602	0.338	5.04896e-93	6	LDLRAD4
8.17323e-54	1.22935	0.475	0.293	1.62745e-49	6	KCTD16
1.47167e-140	1.25132	0.83	0.573	2.9304e-136	6	ID4
1.23197e-110	1.26039	0.612	0.336	2.45309e-106	6	TRIM9
1.38965e-86	1.2689	0.492	0.25	2.76706e-82	6	PLXNA4
1.1221e-49	1.27012	0.298	0.144	2.23433e-45	6	TRIM22
4.99386e-84	1.27039	0.596	0.366	9.94377e-80	6	PCDH17
5.81983e-112	1.289	0.777	0.535	1.15885e-107	6	RARB
1.82805e-113	1.29092	0.718	0.465	3.64001e-109	6	CTTNBP2
9.72634e-102	1.30424	0.566	0.298	1.93671e-97	6	DIRAS2
9.55249e-76	1.30946	0.287	0.107	1.90209e-71	6	ZNF583
1.60098e-113	1.31705	0.783	0.573	3.18786e-109	6	ENC1
1.02431e-90	1.33749	0.312	0.113	2.03961e-86	6	TMEM132D
5.18709e-67	1.34102	0.331	0.147	1.03285e-62	6	LHFPL6
9.42465e-38	1.34236	0.291	0.157	1.87664e-33	6	PDE1A
1.88939e-105	1.35002	0.472	0.212	3.76216e-101	6	NXPH1
4.3153e-136	1.35074	0.642	0.319	8.59262e-132	6	FSIP2
1.85251e-97	1.36703	0.423	0.185	3.68872e-93	6	RFTN1
1.06063e-184	1.36709	0.931	0.697	2.11192e-180	6	PLCB1
5.52909e-136	1.37751	0.823	0.568	1.10095e-131	6	PCDH11X
5.01555e-58	1.37987	0.537	0.354	9.98697e-54	6	PDZD2
7.04157e-151	1.38273	0.536	0.209	1.40212e-146	6	ZNF441
1.48574e-160	1.39813	0.77	0.47	2.95841e-156	6	NETO2
1.5645e-225	1.42692	0.891	0.535	3.11523e-221	6	NRXN3
3.97378e-99	1.42781	0.351	0.131	7.9126e-95	6	ZNF69
4.26851e-133	1.4361	0.662	0.355	8.49945e-129	6	GUCY1A2
2.97157e-209	1.43785	0.896	0.586	5.91698e-205	6	PTPRZ1
6.35788e-308	1.44296	0.932	0.476	1.26598e-303	6	NOVA1
8.61734e-125	1.44465	0.472	0.196	1.71588e-120	6	C15orf61
2.72451e-155	1.45161	0.579	0.241	5.42505e-151	6	PCDH10
1.03557e-115	1.46061	0.588	0.3	2.06204e-111	6	FSTL5
2.47936e-197	1.48338	0.813	0.462	4.93691e-193	6	BCL11A
2.7589e-71	1.48348	0.315	0.133	5.49351e-67	6	CNTNAP4
2.43691e-143	1.49294	0.456	0.162	4.85238e-139	6	GNGT1
3.21389e-228	1.5091	0.645	0.228	6.3995e-224	6	LAMP5
8.11186e-83	1.52751	0.307	0.118	1.61523e-78	6	KLHL14
1.14797e-183	1.52819	0.902	0.636	2.28585e-179	6	CELF4
4.01772e-64	1.56672	0.495	0.287	8.00008e-60	6	CNTN5
2.94562e-303	1.56994	0.966	0.684	5.86531e-299	6	RUNX1T1
1.61866e-194	1.60775	0.663	0.295	3.22307e-190	6	HOXB4
6.74395e-95	1.64366	0.546	0.298	1.34285e-90	6	ST6GALNAC5
4.42052e-99	1.64582	0.296	0.101	8.80213e-95	6	ADAMTSL1
6.77875e-105	1.67538	0.627	0.362	1.34978e-100	6	KCNIP4
9.44772e-252	1.71146	0.827	0.431	1.88123e-247	6	HOXA5
3.23168e-117	1.72037	0.32	0.103	6.43492e-113	6	ZNF528
3.95055e-108	1.78175	0.258	0.074	7.86634e-104	6	SLITRK4
7.73124e-183	1.78749	0.606	0.253	1.53944e-178	6	GRM5
2.33155e-283	1.79029	0.667	0.225	4.64258e-279	6	HOXB5
3.08186e-120	1.81034	0.281	0.079	6.13659e-116	6	ZNF439
2.66904e-236	1.82838	0.676	0.277	5.31459e-232	6	PKNOX2
8.02714e-97	1.83612	0.363	0.147	1.59836e-92	6	SHISA9
3.10233e-212	1.90741	0.38	0.09	6.17737e-208	6	LBX1
3.08636e-112	1.95525	0.733	0.514	6.14556e-108	6	GRIK2
1.37154e-93	1.97125	0.315	0.117	2.731e-89	6	HCN1
1.09937e-120	1.98683	0.324	0.105	2.18906e-116	6	PTPRR
1.56586e-252	1.99562	0.751	0.334	3.11795e-248	6	LHX1
8.32868e-163	2.00195	0.306	0.075	1.65841e-158	6	GBX2
0	2.04987	0.535	0.128	0	6	TSHZ3
8.27556e-255	2.10137	0.612	0.214	1.64783e-250	6	CACNA2D3
2.54441e-161	2.12094	0.557	0.242	5.06644e-157	6	PRKG1
5.2957e-281	2.15464	0.459	0.103	1.05448e-276	6	PAX2
2.74379e-153	2.47862	0.256	0.057	5.46344e-149	6	SLC6A5
0	2.59914	0.579	0.107	0	6	GAD2
0	2.60272	0.446	0.073	0	6	SKOR1
0	2.77855	0.53	0.134	0	6	SST
2.54246e-119	-5.9609	0.027	0.362	5.06255e-115	7	MAB21L2
2.77968e-175	-4.76776	0.055	0.489	5.53491e-171	7	GPRIN3
1.11639e-82	-4.65783	0.053	0.313	2.22295e-78	7	MGAT4C
4.20065e-130	-4.5922	0.036	0.396	8.36434e-126	7	GLRA2
2.02935e-98	-4.59216	0.075	0.368	4.04084e-94	7	CDH18
5.74987e-152	-4.56354	0.07	0.464	1.14491e-147	7	SCG2
2.71881e-115	-4.46598	0.028	0.359	5.4137e-111	7	SYT13
8.22436e-70	-4.44879	0.035	0.264	1.63763e-65	7	NRN1
1.8955e-115	-4.4302	0.022	0.354	3.77433e-111	7	SLC17A6
5.8364e-86	-4.42932	0.027	0.292	1.16214e-81	7	TUBB4A
5.84602e-133	-4.38268	0.03	0.398	1.16406e-128	7	TTC9B
5.5499e-73	-4.25795	0.03	0.266	1.1051e-68	7	DLGAP2
2.35859e-76	-4.24812	0.028	0.271	4.69642e-72	7	HPCAL4
1.65164e-75	-4.21735	0.025	0.266	3.28874e-71	7	SLC1A1
1.17013e-72	-4.19613	0.077	0.314	2.32996e-68	7	GALNTL6
7.46653e-96	-4.13525	0.047	0.337	1.48673e-91	7	FGF12
2.21474e-94	-4.10397	0.029	0.317	4.41e-90	7	SUSD4
2.39407e-137	-4.10204	0.08	0.451	4.76707e-133	7	OPCML
3.42203e-90	-4.09915	0.083	0.361	6.81395e-86	7	LUZP2
1.48708e-120	-4.05836	0.108	0.438	2.96106e-116	7	KCND2
5.73814e-80	-4.03614	0.053	0.307	1.14258e-75	7	LRRTM3
3.50824e-73	-4.01614	0.053	0.292	6.9856e-69	7	GRM5
4.91585e-108	-4.01318	0.013	0.326	9.78845e-104	7	FXYD7
1.44881e-278	-3.97233	0.155	0.689	2.88488e-274	7	CELF4
8.65314e-194	-3.95154	0.095	0.548	1.72301e-189	7	ELMOD1
0	-3.94856	0.156	0.734	0	7	MYT1L
2.25117e-107	-3.9301	0.058	0.372	4.48253e-103	7	RCAN2
0	-3.89964	0.324	0.809	0	7	CCSER1
7.70512e-59	-3.86634	0.123	0.33	1.53424e-54	7	GPC5
9.12576e-55	-3.86032	0.071	0.267	1.81712e-50	7	HOXB5
4.65897e-80	-3.82618	0.027	0.28	9.27694e-76	7	CHD5
1.36855e-185	-3.80354	0.078	0.531	2.72506e-181	7	PLPPR1
6.45686e-168	-3.79327	0.089	0.504	1.28569e-163	7	SCN2A
4.80423e-186	-3.78427	0.132	0.559	9.56619e-182	7	SYN3
1.5695e-85	-3.74711	0.052	0.32	3.12519e-81	7	ATP8A2
7.9055e-73	-3.68322	0.049	0.289	1.57414e-68	7	CBLN1
2.39087e-80	-3.6815	0.04	0.296	4.7607e-76	7	CAMK2B
0	-3.68084	0.185	0.837	0	7	NSG2
8.44224e-179	-3.67958	0.077	0.516	1.68102e-174	7	SH3GL3
3.98602e-118	-3.64404	0.104	0.436	7.93696e-114	7	KLHL1
6.85393e-50	-3.58156	0.071	0.253	1.36475e-45	7	CACNA2D3
0	-3.53762	0.261	0.837	0	7	RTN1
2.3638e-78	-3.51094	0.032	0.284	4.7068e-74	7	RGS7BP
4.54784e-128	-3.48711	0.071	0.428	9.05566e-124	7	ELAVL4
5.10281e-77	-3.48668	0.084	0.333	1.01607e-72	7	HS3ST5
7.12328e-91	-3.47523	0.05	0.333	1.41839e-86	7	GRIK3
2.48623e-61	-3.46468	0.087	0.3	4.95058e-57	7	GRM7
8.68727e-68	-3.45133	0.052	0.281	1.72981e-63	7	PLXNA4
1.55192e-234	-3.42918	0.307	0.726	3.09019e-230	7	NEFL
0	-3.42333	0.184	0.828	0	7	SEZ6L2
4.33079e-69	-3.42297	0.043	0.273	8.62346e-65	7	SYT7
2.96765e-59	-3.416	0.094	0.303	5.90919e-55	7	IQCJ-SCHIP1
8.52609e-78	-3.39894	0.15	0.398	1.69772e-73	7	EPHA6
1.02854e-188	-3.38226	0.17	0.587	2.04803e-184	7	MDGA2
2.77611e-80	-3.34409	0.072	0.335	5.52778e-76	7	ONECUT2
1.60958e-63	-3.34034	0.068	0.29	3.205e-59	7	NTNG1
5.91258e-95	-3.33526	0.053	0.348	1.17731e-90	7	PRKCB
1.26036e-268	-3.33215	0.387	0.759	2.50962e-264	7	CADM2
2.26785e-108	-3.32633	0.125	0.435	4.51574e-104	7	CSMD3
6.59164e-95	-3.29109	0.065	0.358	1.31253e-90	7	KSR2
2.49726e-64	-3.27687	0.037	0.256	4.97254e-60	7	DISP2
6.49713e-64	-3.2626	0.051	0.271	1.29371e-59	7	PCSK2
5.86533e-181	-3.2258	0.199	0.613	1.16791e-176	7	SYT4
1.81483e-140	-3.21565	0.106	0.479	3.61368e-136	7	GRIN2B
3.09223e-70	-3.18459	0.05	0.285	6.15724e-66	7	RAPGEF5
0	-3.17589	0.413	0.974	0	7	STMN2
3.19725e-61	-3.1716	0.12	0.333	6.36636e-57	7	FSTL5
2.02304e-105	-3.17082	0.069	0.384	4.02828e-101	7	SVOP
2.4922e-221	-3.15314	0.195	0.648	4.96247e-217	7	RIMS1
6.91881e-107	-3.13948	0.077	0.394	1.37767e-102	7	GABBR2
3.51327e-163	-3.11739	0.122	0.534	6.99563e-159	7	CHGB
1.76323e-67	-3.11526	0.053	0.285	3.51094e-63	7	SYN2
2.20884e-54	-3.09772	0.101	0.301	4.39825e-50	7	CDH12
2.50196e-181	-3.08435	0.14	0.573	4.9819e-177	7	TCEAL2
0	-3.07099	0.354	0.882	0	7	MAPT
3.07682e-121	-3.05084	0.118	0.461	6.12657e-117	7	KCNH7
1.3808e-72	-3.04874	0.067	0.31	2.74944e-68	7	AKR1C1
0	-3.04119	0.364	0.894	0	7	GAP43
9.02642e-180	-3.03301	0.225	0.617	1.79734e-175	7	GRIA4
1.96588e-44	-3.02598	0.095	0.268	3.91447e-40	7	DPP6
3.98565e-87	-3.01545	0.069	0.346	7.93622e-83	7	AMER2
3.76107e-160	-3.00809	0.135	0.54	7.48905e-156	7	HECW1
1.03339e-85	-3.00761	0.068	0.34	2.05769e-81	7	ASTN1
3.73965e-182	-3.00506	0.17	0.587	7.44639e-178	7	BTBD8
1.07764e-98	-2.99862	0.051	0.354	2.14581e-94	7	TMEM130
6.69702e-89	-2.98252	0.077	0.358	1.33351e-84	7	CAMK2N2
0	-2.96478	0.285	0.83	0	7	INA
1.54909e-113	-2.95337	0.115	0.445	3.08455e-109	7	CLMP
4.15121e-96	-2.92461	0.097	0.394	8.26588e-92	7	VAV3
1.98495e-83	-2.92143	0.105	0.374	3.95244e-79	7	PTPRO
7.27218e-90	-2.90747	0.092	0.374	1.44804e-85	7	SLC12A5
0	-2.90033	0.32	0.801	0	7	OLFM1
2.05503e-127	-2.8958	0.141	0.488	4.09198e-123	7	GRIA1
7.21378e-212	-2.8809	0.4	0.72	1.43641e-207	7	NRG3
0	-2.87988	0.586	0.963	0	7	DCX
4.90869e-157	-2.87354	0.144	0.538	9.77417e-153	7	REEP1
2.4565e-59	-2.85371	0.073	0.285	4.89138e-55	7	RALYL
1.3601e-119	-2.85222	0.105	0.448	2.70824e-115	7	NRSN1
3.61935e-51	-2.8518	0.071	0.26	7.20686e-47	7	PLD5
5.33459e-147	-2.84685	0.317	0.621	1.06222e-142	7	NEGR1
0	-2.83947	0.596	0.912	0	7	ANK3
2.66765e-61	-2.83914	0.064	0.281	5.31183e-57	7	SAMD12
8.61235e-66	-2.83082	0.052	0.277	1.71489e-61	7	NUAK1
5.19419e-88	-2.82779	0.094	0.374	1.03427e-83	7	TMOD2
1.03183e-46	-2.81605	0.084	0.262	2.05457e-42	7	MTUS2
0	-2.81256	0.348	0.812	0	7	RAB3C
4.76436e-59	-2.80527	0.076	0.287	9.48679e-55	7	SHISA6
3.63018e-158	-2.79713	0.163	0.554	7.22842e-154	7	SHTN1
9.07498e-86	-2.79548	0.127	0.401	1.80701e-81	7	TMEFF2
2.35418e-66	-2.79273	0.096	0.326	4.68765e-62	7	ARPP21
1.26481e-125	-2.79057	0.076	0.436	2.51849e-121	7	LY6H
2.81016e-65	-2.78671	0.077	0.303	5.5956e-61	7	BIN1
4.07954e-86	-2.76362	0.094	0.369	8.12318e-82	7	ZBTB38
8.93186e-141	-2.71756	0.224	0.57	1.77851e-136	7	LINGO2
5.84004e-49	-2.71641	0.068	0.251	1.16287e-44	7	SYT16
4.84171e-46	-2.71398	0.224	0.391	9.6408e-42	7	KCNIP4
0	-2.69546	0.682	0.962	0	7	PKIA
7.74485e-65	-2.69088	0.071	0.298	1.54216e-60	7	ACTL6B
5.68452e-79	-2.68071	0.101	0.361	1.1319e-74	7	FRRS1L
5.88192e-135	-2.66067	0.157	0.518	1.17121e-130	7	CADPS
8.72286e-68	-2.65951	0.279	0.471	1.7369e-63	7	HOXA5
7.47827e-129	-2.65019	0.172	0.51	1.48907e-124	7	TSPAN7
2.14532e-50	-2.63741	0.073	0.264	4.27177e-46	7	CNR1
4.57623e-47	-2.62915	0.071	0.251	9.1122e-43	7	SLC24A3
1.84836e-55	-2.62466	0.069	0.27	3.68046e-51	7	GPRIN1
4.77219e-53	-2.60026	0.073	0.27	9.50239e-49	7	SH3GL2
1.81593e-209	-2.5984	0.234	0.669	3.61588e-205	7	PHACTR1
4.29039e-235	-2.59358	0.23	0.713	8.54302e-231	7	GNG3
8.8125e-167	-2.59207	0.185	0.584	1.75475e-162	7	SCN3B
6.23065e-82	-2.57539	0.188	0.446	1.24065e-77	7	NEFM
1.78522e-108	-2.57521	0.559	0.708	3.55473e-104	7	PCDH9
6.63636e-265	-2.5749	0.317	0.757	1.32143e-260	7	DNM3
2.08763e-122	-2.57375	0.175	0.51	4.15689e-118	7	POU2F2
3.54148e-80	-2.5677	0.107	0.37	7.0518e-76	7	PHACTR3
2.8687e-170	-2.56337	0.189	0.598	5.71215e-166	7	RUNDC3B
2.69368e-55	-2.55393	0.08	0.284	5.36366e-51	7	LSM11
5.12265e-54	-2.54785	0.117	0.318	1.02002e-49	7	KCTD16
1.46959e-137	-2.54054	0.363	0.644	2.92624e-133	7	NCAM2
4.10251e-61	-2.54042	0.078	0.298	8.16892e-57	7	CPLX2
1.51605e-248	-2.53306	0.291	0.731	3.01875e-244	7	NSG1
0	-2.52574	0.567	0.913	0	7	UCHL1
1.25252e-127	-2.50381	0.152	0.504	2.49402e-123	7	ZNF483
4.55252e-257	-2.49973	0.319	0.757	9.06498e-253	7	SGIP1
2.39208e-67	-2.48373	0.082	0.318	4.7631e-63	7	ASPHD1
6.7472e-159	-2.48324	0.21	0.588	1.3435e-154	7	AMPH
3.88532e-205	-2.48093	0.264	0.67	7.73645e-201	7	PRKAR2B
0	-2.47769	0.566	0.916	0	7	NRXN1
7.271e-69	-2.46282	0.188	0.415	1.4478e-64	7	DSCAM
2.44291e-34	-2.45014	0.353	0.456	4.86432e-30	7	NRG1
3.98581e-106	-2.44258	0.155	0.464	7.93655e-102	7	TMEM14A
1.68054e-148	-2.43684	0.205	0.563	3.3463e-144	7	CACNA1C
2.23733e-110	-2.43232	0.16	0.476	4.45497e-106	7	OSBPL6
4.28813e-179	-2.41121	0.199	0.629	8.53852e-175	7	SCG3
2.71819e-203	-2.40258	0.273	0.679	5.41245e-199	7	SV2A
9.56251e-248	-2.399	0.603	0.832	1.90409e-243	7	ZFHX4
3.66436e-71	-2.39626	0.14	0.388	7.29647e-67	7	CNTNAP5
2.86783e-113	-2.39587	0.157	0.483	5.71042e-109	7	SYT14
5.68271e-48	-2.38986	0.086	0.271	1.13154e-43	7	DUSP4
4.4987e-169	-2.38681	0.266	0.641	8.95781e-165	7	DNER
6.03461e-48	-2.38228	0.091	0.277	1.20161e-43	7	DSCAML1
1.04265e-75	-2.38035	0.338	0.531	2.07613e-71	7	DPP10
6.88593e-71	-2.37631	0.12	0.366	1.37113e-66	7	BRINP1
1.16633e-165	-2.37312	0.223	0.612	2.32239e-161	7	UNC79
6.65746e-71	-2.36774	0.148	0.391	1.32563e-66	7	GUCY1A2
5.73787e-41	-2.36118	0.095	0.259	1.14252e-36	7	LHFPL3
3.03599e-114	-2.35851	0.199	0.509	6.04527e-110	7	TMEM35A
1.19054e-114	-2.35735	0.178	0.501	2.37061e-110	7	APBA1
7.42493e-83	-2.35678	0.122	0.397	1.47845e-78	7	BEX5
1.92432e-103	-2.35333	0.245	0.525	3.83171e-99	7	SNCA
9.34325e-260	-2.34462	0.338	0.775	1.86043e-255	7	XKR4
0	-2.3413	0.544	0.909	0	7	BEX1
5.60053e-49	-2.33612	0.192	0.375	1.11518e-44	7	LHX1
9.41789e-75	-2.33604	0.335	0.519	1.87529e-70	7	NOVA1
4.20553e-34	-2.32296	0.162	0.311	8.37405e-30	7	CNTN5
1.15265e-289	-2.31472	0.446	0.843	2.29516e-285	7	CTNNA2
3.3356e-60	-2.3138	0.098	0.32	6.64185e-56	7	RBMS3
1.26311e-54	-2.30732	0.131	0.335	2.5151e-50	7	EBF3
8.11743e-118	-2.30712	0.207	0.527	1.61634e-113	7	CACNA1D
1.82966e-40	-2.29956	0.096	0.262	3.64321e-36	7	DPYD
2.43688e-200	-2.29543	0.384	0.736	4.85232e-196	7	NTM
7.27355e-92	-2.29168	0.33	0.569	1.44831e-87	7	LRRTM4
3.59841e-175	-2.28644	0.25	0.642	7.16516e-171	7	PAK5
8.28027e-41	-2.26871	0.116	0.286	1.64877e-36	7	TFAP2A
1.66305e-50	-2.2521	0.26	0.438	3.31146e-46	7	PCDH15
1.5875e-94	-2.24888	0.343	0.584	3.16103e-90	7	RBFOX1
3.75893e-45	-2.23337	0.082	0.262	7.48478e-41	7	FAM57B
2.55351e-89	-2.22775	0.138	0.425	5.08455e-85	7	MAST1
7.89457e-56	-2.22173	0.101	0.311	1.57197e-51	7	GVQW3
1.15134e-227	-2.21646	0.681	0.846	2.29254e-223	7	ZFHX3
5.00899e-42	-2.21588	0.132	0.302	9.9739e-38	7	ST6GAL2
6.39622e-28	-2.21061	0.204	0.332	1.27362e-23	7	LRP1B
5.44232e-176	-2.20951	0.323	0.68	1.08368e-171	7	CAMK2N1
6.46493e-85	-2.2056	0.198	0.467	1.2873e-80	7	NELL1
1.3885e-46	-2.2038	0.106	0.289	2.76477e-42	7	C1QTNF4
1.41906e-161	-2.1996	0.317	0.649	2.82563e-157	7	PGM2L1
1.85958e-306	-2.16767	0.539	0.877	3.70279e-302	7	PPFIA2
1.59635e-51	-2.16032	0.115	0.311	3.17866e-47	7	STX1B
4.81005e-46	-2.15895	0.098	0.279	9.57778e-42	7	CCDC85A
6.34117e-121	-2.1576	0.218	0.541	1.26265e-116	7	CELF5
1.0348e-269	-2.15394	0.472	0.812	2.0605e-265	7	SBK1
6.48177e-200	-2.13525	0.441	0.743	1.29065e-195	7	SORBS2
1.92155e-47	-2.12332	0.096	0.284	3.82618e-43	7	CELF3
3.27673e-42	-2.12133	0.101	0.273	6.52463e-38	7	PLA2G4C
1.38624e-49	-2.11151	0.154	0.343	2.76028e-45	7	SORCS3
2.75927e-45	-2.10652	0.123	0.306	5.49426e-41	7	TMEM196
2.08568e-104	-2.1064	0.175	0.489	4.153e-100	7	SLC1A2
1.80795e-68	-2.10553	0.122	0.371	3.6e-64	7	CACNA1E
2.40538e-45	-2.10437	0.107	0.289	4.78959e-41	7	CNRIP1
2.09232e-55	-2.10109	0.115	0.32	4.16622e-51	7	ST3GAL5
1.54121e-149	-2.09392	0.395	0.686	3.06885e-145	7	FGF14
4.86391e-68	-2.09147	0.166	0.399	9.68501e-64	7	VASH2
1.72424e-61	-2.08818	0.135	0.36	3.4333e-57	7	SLC41A2
1.83502e-107	-2.07996	0.212	0.519	3.65389e-103	7	LBH
0	-2.077	0.417	0.876	0	7	GRIA2
3.07435e-94	-2.06925	0.209	0.489	6.12164e-90	7	CPEB3
3.3077e-100	-2.06282	0.298	0.569	6.58629e-96	7	NRP2
2.03319e-47	-2.04851	0.119	0.304	4.04849e-43	7	SRCIN1
6.92249e-228	-2.04544	0.271	0.752	1.37841e-223	7	SRRM4
1.54035e-128	-2.0429	0.242	0.575	3.06715e-124	7	RGS17
1.20834e-213	-2.04206	0.439	0.778	2.40605e-209	7	GPR137C
2.33559e-38	-2.0403	0.116	0.281	4.65062e-34	7	MPPED2
3.59421e-39	-2.03778	0.156	0.316	7.15679e-35	7	TCEAL7
5.67031e-165	-2.03009	0.418	0.719	1.12907e-160	7	MACROD2
6.4399e-37	-2.02477	0.103	0.26	1.28231e-32	7	DPY19L2
1.26188e-51	-2.02417	0.122	0.32	2.51265e-47	7	TLN2
8.88589e-36	-2.02319	0.101	0.253	1.76936e-31	7	PLPPR2
1.08171e-122	-2.02016	0.218	0.563	2.15389e-118	7	CACNA1B
7.50811e-118	-2.01515	0.227	0.548	1.49502e-113	7	HIP1R
3.84082e-78	-2.01502	0.179	0.437	7.64784e-74	7	DUSP8
5.92258e-162	-2.00558	0.381	0.702	1.1793e-157	7	THSD7A
1.06778e-71	-2.00548	0.137	0.39	2.12617e-67	7	BICDL1
3.40598e-62	-2.00411	0.13	0.359	6.78199e-58	7	MYT1
0	-1.99762	0.619	0.919	0	7	STMN4
1.75212e-71	-1.99758	0.199	0.432	3.48882e-67	7	NAP1L3
7.27795e-37	-1.99463	0.105	0.261	1.44919e-32	7	RFX1
2.95792e-50	-1.9916	0.136	0.331	5.88981e-46	7	CACNB4
8.48244e-68	-1.98853	0.18	0.414	1.68902e-63	7	KCNIP1
1.08523e-62	-1.98299	0.168	0.395	2.16092e-58	7	NKAIN2
0	-1.97696	0.809	0.954	0	7	NREP
2.55028e-98	-1.97585	0.245	0.521	5.07811e-94	7	CDK5R1
8.25849e-81	-1.97547	0.186	0.447	1.64443e-76	7	PARP8
1.39854e-77	-1.97481	0.198	0.451	2.78478e-73	7	SLC4A10
3.68295e-65	-1.97004	0.175	0.403	7.3335e-61	7	MMD
3.09738e-85	-1.96993	0.199	0.465	6.1675e-81	7	KCNB1
1.75956e-146	-1.96639	0.574	0.773	3.50363e-142	7	CNTNAP2
6.3022e-163	-1.96614	0.367	0.694	1.25489e-158	7	ATXN1
3.16317e-284	-1.95896	0.61	0.864	6.29851e-280	7	YWHAB
7.30772e-172	-1.95453	0.393	0.716	1.45511e-167	7	SNAP91
3.12727e-33	-1.94693	0.128	0.27	6.22702e-29	7	TMEM178A
8.20172e-53	-1.94087	0.234	0.419	1.63313e-48	7	KIRREL3
3.47426e-75	-1.94084	0.202	0.444	6.91795e-71	7	MAPRE3
2.3367e-52	-1.93764	0.145	0.345	4.65283e-48	7	FAXC
8.67886e-71	-1.93729	0.336	0.533	1.72814e-66	7	KHDRBS2
2.11788e-26	-1.93358	0.138	0.265	4.21711e-22	7	RELN
6.61605e-73	-1.93171	0.183	0.427	1.31739e-68	7	KIF3C
1.72431e-152	-1.92709	0.616	0.792	3.43345e-148	7	LSAMP
3.6916e-58	-1.92638	0.172	0.381	7.35072e-54	7	MOAP1
4.9316e-75	-1.92393	0.185	0.439	9.8198e-71	7	AFF2
2.85358e-186	-1.92129	0.495	0.777	5.68205e-182	7	LRRC7
1.79175e-57	-1.9144	0.138	0.354	3.56772e-53	7	MCF2L2
0	-1.91232	0.725	0.922	0	7	VAMP2
6.41549e-45	-1.90875	0.105	0.289	1.27745e-40	7	DPF3
7.80779e-140	-1.90855	0.263	0.619	1.55469e-135	7	GDAP1L1
7.62753e-70	-1.90046	0.193	0.432	1.51879e-65	7	NCOA7
4.40816e-57	-1.88403	0.163	0.374	8.77752e-53	7	ZNF33B
9.30479e-56	-1.8788	0.371	0.54	1.85277e-51	7	GRIK2
8.91569e-194	-1.87505	0.348	0.735	1.77529e-189	7	ATCAY
4.21973e-28	-1.87116	0.136	0.267	8.40233e-24	7	GRM3
2.54011e-126	-1.87048	0.284	0.617	5.05787e-122	7	STXBP5L
1.37761e-274	-1.86928	0.528	0.882	2.7431e-270	7	PCSK1N
5.82475e-69	-1.86245	0.14	0.382	1.15982e-64	7	KIF26B
5.17866e-61	-1.85664	0.195	0.413	1.03117e-56	7	RIPOR2
2.66274e-76	-1.85496	0.342	0.545	5.30205e-72	7	NAP1L5
1.68745e-82	-1.85438	0.212	0.472	3.36006e-78	7	KIF21B
7.77955e-88	-1.85268	0.187	0.47	1.54906e-83	7	KCNMA1
9.02919e-126	-1.85174	0.527	0.734	1.79789e-121	7	DLG2
1.00211e-176	-1.84144	0.432	0.72	1.99541e-172	7	SEPT3
9.27559e-99	-1.84127	0.207	0.509	1.84696e-94	7	MTMR7
1.75453e-42	-1.8391	0.156	0.328	3.49362e-38	7	SCG5
5.39095e-111	-1.83877	0.285	0.576	1.07345e-106	7	CD200
1.65227e-140	-1.83795	0.353	0.659	3.28999e-136	7	CDKN2D
3.55036e-83	-1.83461	0.21	0.476	7.06947e-79	7	GNB5
3.12386e-84	-1.83182	0.248	0.509	6.22024e-80	7	DGKI
1.5691e-111	-1.83094	0.127	0.462	3.12438e-107	7	KCNB2
7.87752e-152	-1.83064	0.565	0.757	1.56857e-147	7	PBX3
1.54785e-52	-1.82604	0.19	0.387	3.08207e-48	7	RAB33A
2.35789e-64	-1.82435	0.211	0.43	4.69503e-60	7	SNX10
4.15724e-40	-1.8214	0.142	0.31	8.27789e-36	7	DHCR24
1.47297e-44	-1.81908	0.148	0.327	2.93298e-40	7	PDZD4
4.36279e-31	-1.81866	0.126	0.265	8.68718e-27	7	SPOCK2
1.76164e-270	-1.81853	0.655	0.875	3.50777e-266	7	YWHAH
1.97515e-218	-1.81604	0.661	0.883	3.93292e-214	7	FAM155A
7.84406e-222	-1.81251	0.504	0.802	1.56191e-217	7	KIFAP3
2.38134e-55	-1.81078	0.156	0.37	4.74172e-51	7	LDLRAD4
1.95258e-58	-1.80871	0.261	0.457	3.88798e-54	7	CHL1
2.62953e-60	-1.80138	0.169	0.391	5.23591e-56	7	LONRF2
4.11069e-72	-1.79723	0.198	0.441	8.1852e-68	7	SCAMP5
1.41225e-62	-1.79705	0.207	0.427	2.81208e-58	7	PRICKLE2
4.27848e-38	-1.79151	0.102	0.266	8.51931e-34	7	SLC35F3
6.49148e-206	-1.79045	0.481	0.803	1.29258e-201	7	CNTN1
3.49402e-40	-1.78868	0.126	0.297	6.95729e-36	7	ARMC2
6.74484e-107	-1.7865	0.254	0.544	1.34303e-102	7	NRXN2
1.95389e-25	-1.78646	0.15	0.28	3.89059e-21	7	SEMA3A
7.82529e-31	-1.78208	0.111	0.253	1.55817e-26	7	EFCAB11
6.39404e-44	-1.78091	0.174	0.355	1.27318e-39	7	EPHA7
3.36034e-29	-1.77977	0.126	0.26	6.6911e-25	7	EPB41L3
3.81353e-150	-1.77373	0.422	0.706	7.59349e-146	7	ERC2
3.72713e-80	-1.7719	0.158	0.429	7.42146e-76	7	SPINT2
3.48636e-47	-1.76815	0.144	0.336	6.94204e-43	7	ATP1A3
3.38009e-34	-1.76678	0.131	0.282	6.73044e-30	7	SYBU
1.51308e-47	-1.76641	0.146	0.339	3.01284e-43	7	PTPRE
1.06117e-152	-1.76348	0.422	0.715	2.11301e-148	7	PTPRN2
7.41889e-298	-1.76331	0.716	0.911	1.47725e-293	7	TUBB2A
2.15673e-65	-1.7623	0.183	0.416	4.29449e-61	7	L1CAM
6.92933e-114	-1.75245	0.377	0.645	1.37977e-109	7	GALNT13
1.33433e-76	-1.74973	0.262	0.495	2.65691e-72	7	SH3BP5
8.57481e-53	-1.74857	0.154	0.364	1.70742e-48	7	KCNQ3
4.22557e-39	-1.74215	0.133	0.301	8.41396e-35	7	CACNA2D2
1.18152e-82	-1.7407	0.229	0.501	2.35265e-78	7	FUT9
4.53955e-67	-1.73961	0.181	0.423	9.03914e-63	7	SYP
4.44063e-45	-1.73701	0.186	0.361	8.84219e-41	7	FKBP1B
2.82466e-205	-1.73626	0.619	0.846	5.62446e-201	7	SLC8A1
3.61094e-42	-1.7361	0.148	0.323	7.1901e-38	7	VSTM2L
7.19055e-35	-1.71865	0.095	0.252	1.43178e-30	7	MYO16
2.4118e-84	-1.71383	0.224	0.501	4.80238e-80	7	ZC4H2
1.61314e-74	-1.71372	0.221	0.467	3.21208e-70	7	RIMBP2
1.77213e-32	-1.71307	0.119	0.263	3.52867e-28	7	CENPJ
1.484e-125	-1.7101	0.362	0.665	2.95494e-121	7	RGS7
1.06092e-30	-1.70734	0.142	0.282	2.11251e-26	7	GLYATL2
1.0194e-168	-1.70659	0.472	0.753	2.02984e-164	7	BEX2
5.6175e-76	-1.70526	0.228	0.481	1.11856e-71	7	GNAL
0	-1.6989	0.922	0.976	0	7	BASP1
2.53995e-54	-1.6858	0.408	0.554	5.05754e-50	7	EPHA5
2.73638e-125	-1.68375	0.402	0.668	5.44867e-121	7	SCD5
5.32558e-253	-1.68263	0.741	0.893	1.06043e-248	7	ADGRL3
3.58004e-195	-1.6812	0.516	0.802	7.12857e-191	7	MLLT11
4.38756e-62	-1.67417	0.231	0.452	8.7365e-58	7	NEBL
3.96965e-97	-1.67416	0.321	0.574	7.90436e-93	7	RAB6B
3.59353e-127	-1.6727	0.405	0.668	7.15544e-123	7	PAFAH1B3
2.04306e-33	-1.6534	0.132	0.282	4.06814e-29	7	C3orf14
9.22778e-64	-1.65261	0.234	0.452	1.83744e-59	7	NQO2
3.88813e-30	-1.64362	0.14	0.279	7.74204e-26	7	EBP
1.43812e-44	-1.64197	0.322	0.467	2.86359e-40	7	CEP112
4.0393e-98	-1.63509	0.333	0.581	8.04306e-94	7	FXYD6
8.47429e-53	-1.63173	0.232	0.422	1.6874e-48	7	ACYP1
2.21857e-163	-1.62857	0.459	0.754	4.41762e-159	7	TANC2
3.0862e-117	-1.62828	0.436	0.67	6.14525e-113	7	CHD3
1.44873e-57	-1.6266	0.354	0.524	2.8847e-53	7	HOXA4
2.2091e-47	-1.62298	0.205	0.393	4.39875e-43	7	SLCO3A1
4.46641e-38	-1.61481	0.192	0.35	8.89352e-34	7	YPEL3
1.73991e-23	-1.61401	0.135	0.251	3.4645e-19	7	FAM196A
5.95914e-35	-1.61376	0.172	0.325	1.18658e-30	7	MGAT4A
2.1741e-28	-1.61282	0.118	0.253	4.32907e-24	7	MAPK8IP2
1.6054e-146	-1.61121	0.845	0.882	3.19667e-142	7	PTPRD
2.13503e-14	-1.61082	0.17	0.25	4.25126e-10	7	MAST4
6.35502e-130	-1.60731	0.353	0.664	1.26541e-125	7	GNAO1
5.08641e-34	-1.60591	0.144	0.299	1.01281e-29	7	KLHL32
2.42147e-75	-1.60292	0.269	0.5	4.82163e-71	7	JPH4
8.02505e-35	-1.60149	0.172	0.326	1.59795e-30	7	DIRAS2
4.5859e-58	-1.60046	0.23	0.436	9.13145e-54	7	EPB41L1
4.46653e-44	-1.59166	0.215	0.385	8.89376e-40	7	RNF152
5.78647e-170	-1.58973	0.574	0.797	1.1522e-165	7	RABGAP1L
1.64618e-67	-1.58971	0.296	0.499	3.27788e-63	7	RNF157
1.00875e-58	-1.58904	0.39	0.553	2.00862e-54	7	PCDH7
5.29901e-125	-1.58446	0.326	0.654	1.05514e-120	7	GABRB3
3.53403e-47	-1.58251	0.233	0.409	7.03697e-43	7	HCFC1R1
1.01567e-64	-1.57843	0.242	0.466	2.0224e-60	7	NDRG4
2.04655e-40	-1.57283	0.269	0.431	4.07509e-36	7	LRRC4C
6.73334e-118	-1.57053	0.358	0.657	1.34074e-113	7	FRMD5
5.76832e-57	-1.56898	0.243	0.444	1.14859e-52	7	RAB3A
1.43287e-98	-1.56835	0.332	0.598	2.85313e-94	7	TMEM59L
2.74322e-49	-1.56714	0.264	0.441	5.4623e-45	7	NTRK3
1.26547e-36	-1.56476	0.179	0.336	2.5198e-32	7	SLITRK5
2.60399e-66	-1.56223	0.221	0.44	5.18506e-62	7	NAPB
2.96022e-53	-1.55024	0.233	0.427	5.89439e-49	7	MTMR6
6.42232e-24	-1.54832	0.149	0.266	1.27881e-19	7	ENHO
8.87346e-123	-1.54651	0.503	0.707	1.76688e-118	7	PRKACB
1.60901e-34	-1.53734	0.271	0.4	3.20386e-30	7	MAP1LC3A
8.08578e-40	-1.53565	0.124	0.294	1.61004e-35	7	CLVS1
2.31712e-59	-1.53523	0.232	0.446	4.61384e-55	7	UNC80
2.52856e-282	-1.5339	0.788	0.911	5.03488e-278	7	KIDINS220
1.1683e-85	-1.52811	0.273	0.538	2.32632e-81	7	PLEKHA6
5.70854e-27	-1.52567	0.153	0.286	1.13668e-22	7	UBE2QL1
0	-1.52495	0.913	0.976	0	7	CALM1
1.48037e-93	-1.52427	0.486	0.691	2.94771e-89	7	EBF1
7.58909e-27	-1.51774	0.129	0.258	1.51114e-22	7	MMP24
4.29962e-58	-1.51179	0.286	0.482	8.56141e-54	7	SDC3
3.43377e-100	-1.51154	0.413	0.635	6.83731e-96	7	TSPYL4
6.13053e-59	-1.50853	0.284	0.477	1.22071e-54	7	ODF2L
2.32173e-62	-1.50728	0.318	0.507	4.62304e-58	7	RAB11B
5.8618e-40	-1.50707	0.177	0.349	1.1672e-35	7	SH2D3C
9.66558e-196	-1.50364	0.655	0.868	1.92461e-191	7	TMSB15A
1.01203e-124	-1.50288	0.499	0.71	2.01516e-120	7	IDS
8.83741e-183	-1.49944	0.718	0.857	1.75971e-178	7	NBEA
2.55533e-75	-1.49753	0.304	0.544	5.08818e-71	7	INAFM1
5.81924e-30	-1.4931	0.159	0.297	1.15873e-25	7	MCF2L
1.08158e-31	-1.49262	0.165	0.314	2.15364e-27	7	GALNT17
2.93596e-32	-1.48579	0.183	0.327	5.84609e-28	7	ZNF718
5.36103e-31	-1.47801	0.13	0.275	1.06749e-26	7	GRIN2D
4.82486e-25	-1.47383	0.146	0.27	9.60725e-21	7	EFHC1
5.3769e-31	-1.47105	0.156	0.298	1.07065e-26	7	ARG2
1.76197e-22	-1.471	0.232	0.338	3.50843e-18	7	ASTN2
6.11713e-27	-1.46881	0.15	0.28	1.21804e-22	7	YPEL1
1.89674e-47	-1.46761	0.303	0.461	3.77678e-43	7	TRIB2
3.36055e-87	-1.4671	0.672	0.775	6.69152e-83	7	TENM2
9.79558e-38	-1.46518	0.192	0.354	1.9505e-33	7	HOOK2
4.71723e-105	-1.46506	0.483	0.692	9.39294e-101	7	FBXL17
9.51454e-31	-1.46393	0.201	0.34	1.89454e-26	7	IFT20
2.915e-142	-1.46048	0.342	0.679	5.80434e-138	7	NMNAT2
1.90344e-48	-1.45803	0.292	0.464	3.79012e-44	7	KLF6
2.57834e-37	-1.45588	0.192	0.356	5.13399e-33	7	MYO1B
4.98787e-66	-1.45493	0.22	0.465	9.93185e-62	7	UNC13A
1.60034e-77	-1.45423	0.353	0.57	3.18659e-73	7	MICU3
4.17258e-97	-1.44892	0.43	0.646	8.30844e-93	7	SCN3A
5.49197e-54	-1.44639	0.268	0.455	1.09356e-49	7	PNMA2
1.2758e-32	-1.44619	0.191	0.338	2.54036e-28	7	KLHL29
5.84452e-43	-1.44361	0.309	0.462	1.16376e-38	7	MVD
9.20424e-119	-1.44013	0.486	0.698	1.83275e-114	7	KIF3A
2.37326e-28	-1.43985	0.156	0.292	4.72564e-24	7	CLCN4
5.3771e-42	-1.4378	0.757	0.771	1.07069e-37	7	ROBO2
4.77563e-43	-1.43389	0.182	0.367	9.50923e-39	7	LHFPL4
2.31909e-44	-1.4273	0.184	0.373	4.61777e-40	7	HECW2
9.14343e-149	-1.42656	0.496	0.751	1.82064e-144	7	MAPRE2
1.39069e-66	-1.426	0.345	0.539	2.76914e-62	7	PARP2
7.72923e-41	-1.42331	0.217	0.386	1.53904e-36	7	C14orf132
5.48395e-112	-1.41789	0.487	0.689	1.09196e-107	7	NUDT3
2.00366e-15	-1.41689	0.18	0.273	3.98969e-11	7	CNTN4
8.62385e-48	-1.41609	0.33	0.493	1.71718e-43	7	CTTNBP2
5.84094e-73	-1.41521	0.345	0.55	1.16305e-68	7	ATAT1
9.68112e-55	-1.41389	0.241	0.445	1.9277e-50	7	IGSF3
1.88257e-109	-1.41323	0.382	0.656	3.74857e-105	7	ARFGEF3
3.43753e-28	-1.4122	0.184	0.318	6.84481e-24	7	SRD5A1
3.30324e-73	-1.40785	0.317	0.532	6.57741e-69	7	PDE4DIP
3.53035e-51	-1.40527	0.454	0.595	7.02964e-47	7	PCDH11X
2.17405e-98	-1.40505	0.418	0.637	4.32897e-94	7	ZNF33A
1.03627e-113	-1.40368	0.478	0.697	2.06342e-109	7	TNIK
3.63496e-67	-1.40311	0.371	0.56	7.23793e-63	7	CLTB
6.54901e-28	-1.4026	0.183	0.315	1.30404e-23	7	RPGRIP1L
1.85833e-126	-1.4004	0.377	0.704	3.70031e-122	7	SNAP25
7.27366e-80	-1.39528	0.425	0.629	1.44833e-75	7	DOK6
6.82947e-38	-1.39005	0.21	0.368	1.35988e-33	7	PPFIA3
1.60017e-20	-1.38928	0.156	0.261	3.18626e-16	7	SMIM13
7.87183e-21	-1.38699	0.148	0.258	1.56744e-16	7	NUP210L
0	-1.38413	0.918	0.97	0	7	STMN1
3.69158e-88	-1.3835	0.5	0.655	7.35068e-84	7	ANKRD36
6.09674e-32	-1.38347	0.159	0.312	1.21398e-27	7	TMEM108
8.68533e-64	-1.38061	0.345	0.533	1.72942e-59	7	ZNRF1
6.9015e-17	-1.3801	0.175	0.27	1.37423e-12	7	GABRA2
1.81625e-40	-1.37592	0.267	0.425	3.61652e-36	7	ANKRD46
2.53096e-141	-1.37513	0.577	0.783	5.03964e-137	7	ENO2
5.32761e-42	-1.37352	0.285	0.436	1.06083e-37	7	PIP4K2B
1.22448e-56	-1.37229	0.293	0.498	2.43819e-52	7	CDH4
9.7065e-46	-1.3677	0.244	0.427	1.93276e-41	7	KIAA1549L
2.11655e-39	-1.36233	0.278	0.433	4.21448e-35	7	LRRTM2
2.05344e-17	-1.36233	0.164	0.259	4.08881e-13	7	TSC22D3
2.96685e-28	-1.35981	0.156	0.291	5.90759e-24	7	SOX12
2.50729e-26	-1.35389	0.171	0.303	4.99252e-22	7	DUSP26
3.32884e-21	-1.35169	0.159	0.268	6.62839e-17	7	ANKH
0	-1.3508	0.89	0.96	0	7	DPYSL2
1.2649e-39	-1.35043	0.259	0.42	2.51866e-35	7	ARHGAP26
1.217e-31	-1.34881	0.237	0.371	2.42329e-27	7	HSDL1
1.21366e-66	-1.34735	0.328	0.542	2.41665e-62	7	HIVEP3
2.69053e-50	-1.342	0.293	0.473	5.35738e-46	7	DNM1
5.84222e-30	-1.33983	0.134	0.282	1.1633e-25	7	PPP2R2C
1.44922e-20	-1.33749	0.173	0.279	2.88568e-16	7	PUS7L
3.44437e-67	-1.33639	0.378	0.572	6.85842e-63	7	JAZF1
5.60873e-68	-1.33536	0.415	0.595	1.11681e-63	7	KHDRBS3
5.12231e-175	-1.33457	0.683	0.857	1.01995e-170	7	DCLK1
1.29322e-29	-1.332	0.202	0.34	2.57507e-25	7	CDC7
1.2363e-114	-1.33141	0.554	0.735	2.46173e-110	7	PGRMC1
4.75921e-84	-1.33139	0.476	0.653	9.47654e-80	7	FRY
9.43604e-24	-1.33078	0.169	0.286	1.8789e-19	7	FGF9
2.1131e-23	-1.32767	0.166	0.285	4.20761e-19	7	GOT1
8.6192e-27	-1.32582	0.169	0.299	1.71626e-22	7	BRSK1
1.78402e-21	-1.32223	0.137	0.252	3.55234e-17	7	PRUNE2
1.38607e-39	-1.32222	0.24	0.404	2.75995e-35	7	CADM3
3.74191e-51	-1.32085	0.325	0.495	7.45089e-47	7	KIAA0895L
1.69613e-41	-1.31835	0.219	0.4	3.37734e-37	7	NKAIN1
9.36183e-28	-1.31668	0.187	0.32	1.86413e-23	7	RHOB
8.44771e-21	-1.31635	0.155	0.265	1.68211e-16	7	CTXN1
4.15884e-21	-1.31391	0.163	0.271	8.28108e-17	7	LIN7B
1.36533e-90	-1.31201	0.58	0.747	2.71865e-86	7	LRFN5
1.1549e-61	-1.31198	0.358	0.54	2.29963e-57	7	DNAJC6
2.07661e-46	-1.30949	0.35	0.507	4.13495e-42	7	RANBP17
1.43751e-56	-1.30856	0.339	0.528	2.86236e-52	7	PODXL2
1.38451e-71	-1.30763	0.583	0.712	2.75683e-67	7	RUNX1T1
4.15264e-89	-1.30689	0.506	0.688	8.26875e-85	7	ACSL4
3.01795e-79	-1.30601	0.48	0.637	6.00933e-75	7	PURG
2.13955e-213	-1.30554	0.797	0.923	4.26027e-209	7	C4orf48
1.48561e-19	-1.305	0.156	0.257	2.95814e-15	7	ARHGAP33
1.06939e-85	-1.30298	0.489	0.671	2.12937e-81	7	XKR6
2.75414e-45	-1.30261	0.295	0.466	5.48405e-41	7	ARHGAP44
9.32466e-65	-1.30094	0.335	0.54	1.85673e-60	7	ADAM22
9.34005e-25	-1.29977	0.167	0.296	1.85979e-20	7	SCGB2B2
1.47197e-69	-1.2991	0.728	0.782	2.93098e-65	7	NLGN1
6.5496e-216	-1.29902	0.77	0.894	1.30416e-211	7	CBX5
1.1091e-44	-1.29724	0.264	0.435	2.20845e-40	7	PLXNC1
2.17638e-29	-1.29673	0.212	0.348	4.33362e-25	7	C15orf41
1.75838e-87	-1.2947	0.52	0.67	3.50128e-83	7	ANKRD36C
2.78917e-30	-1.29337	0.206	0.347	5.5538e-26	7	FBXO25
3.42576e-16	-1.29206	0.241	0.325	6.82138e-12	7	HOXB4
3.20443e-73	-1.29122	0.353	0.587	6.38065e-69	7	NEXMIF
6.30523e-58	-1.29114	0.392	0.574	1.2555e-53	7	MAP3K13
3.74113e-28	-1.29083	0.225	0.355	7.44935e-24	7	EFCAB7
5.19997e-25	-1.28934	0.168	0.292	1.03542e-20	7	CEP78
4.33542e-27	-1.27923	0.188	0.318	8.63269e-23	7	RUSC2
8.48e-164	-1.27442	0.696	0.875	1.68854e-159	7	NAV3
1.72187e-58	-1.27331	0.362	0.541	3.42859e-54	7	KIF5A
5.24426e-28	-1.27209	0.18	0.319	1.04424e-23	7	TMEM132A
2.53776e-33	-1.27141	0.21	0.363	5.05319e-29	7	ADCY1
8.27007e-230	-1.26942	0.817	0.921	1.64674e-225	7	DPYSL3
1.00689e-94	-1.26853	0.62	0.762	2.00492e-90	7	CACNA2D1
7.3054e-31	-1.26608	0.252	0.386	1.45465e-26	7	GRK4
9.84373e-37	-1.26144	0.295	0.439	1.96008e-32	7	FAM241B
1.84191e-48	-1.26141	0.371	0.519	3.66761e-44	7	LIN7C
2.43767e-28	-1.26037	0.153	0.295	4.85389e-24	7	FRMD3
1.04744e-72	-1.2595	0.456	0.62	2.08566e-68	7	MYO5A
4.56596e-179	-1.25319	0.738	0.882	9.09174e-175	7	CD24
1.6169e-124	-1.25294	0.591	0.774	3.21956e-120	7	ARL4C
3.71e-133	-1.25267	0.712	0.85	7.38736e-129	7	DTNA
1.42698e-35	-1.25151	0.309	0.448	2.8414e-31	7	GARNL3
1.34816e-27	-1.25089	0.166	0.306	2.68447e-23	7	SMPD3
9.35474e-28	-1.25048	0.266	0.388	1.86272e-23	7	RAC3
1.58053e-26	-1.24964	0.246	0.362	3.14716e-22	7	GABBR1
5.30674e-27	-1.24863	0.215	0.349	1.05668e-22	7	GSTM3
3.62225e-28	-1.2473	0.2	0.335	7.21263e-24	7	CACNG4
9.91072e-28	-1.24456	0.249	0.375	1.97342e-23	7	NPDC1
2.00124e-71	-1.24258	0.397	0.594	3.98488e-67	7	SLC4A8
6.32865e-45	-1.24145	0.39	0.526	1.26016e-40	7	TMEM160
2.23711e-10	-1.24102	0.32	0.368	4.45454e-06	7	FAM19A2
1.56458e-26	-1.24052	0.187	0.318	3.1154e-22	7	PXYLP1
0	-1.23968	0.928	0.977	0	7	MAP2
2.99441e-40	-1.23773	0.322	0.467	5.96247e-36	7	TBC1D9
1.11805e-39	-1.23654	0.291	0.448	2.22627e-35	7	IRF2BPL
9.23205e-25	-1.23648	0.218	0.34	1.83829e-20	7	ATP6V1G2
8.23447e-158	-1.23466	0.872	0.953	1.63965e-153	7	PEG10
5.90071e-40	-1.23443	0.285	0.442	1.17495e-35	7	SLC25A4
3.51762e-26	-1.23304	0.232	0.352	7.00428e-22	7	SERGEF
3.8263e-33	-1.23302	0.314	0.448	7.61892e-29	7	NELL2
3.57827e-52	-1.23247	0.52	0.63	7.12506e-48	7	JUN
1.9877e-33	-1.23244	0.251	0.394	3.95791e-29	7	GFOD2
7.10303e-32	-1.23221	0.279	0.42	1.41435e-27	7	PDE3B
1.36693e-21	-1.23063	0.143	0.259	2.72184e-17	7	TTLL11
6.05092e-20	-1.22954	0.168	0.276	1.20486e-15	7	GLRX
6.40809e-15	-1.2294	0.385	0.437	1.27598e-10	7	ALCAM
3.72691e-46	-1.2279	0.404	0.552	7.42102e-42	7	ACAT2
5.19038e-115	-1.22764	0.551	0.747	1.03351e-110	7	PRMT2
7.96042e-126	-1.22664	0.627	0.777	1.58508e-121	7	SPTBN1
3.00619e-63	-1.2264	0.431	0.594	5.98593e-59	7	STAU2
2.06767e-64	-1.22633	0.414	0.587	4.11714e-60	7	CCDC186
7.48117e-112	-1.22544	0.544	0.735	1.48965e-107	7	KLC1
6.28039e-23	-1.22512	0.255	0.364	1.25055e-18	7	ERG28
4.22765e-21	-1.22482	0.181	0.291	8.41809e-17	7	EID2B
1.03564e-41	-1.22386	0.278	0.448	2.06216e-37	7	STMN3
5.9201e-135	-1.22329	0.62	0.794	1.17881e-130	7	MTSS1
9.90997e-110	-1.22183	0.643	0.804	1.97327e-105	7	FGF13
4.04067e-24	-1.22081	0.218	0.339	8.04578e-20	7	FAM189A1
4.26729e-73	-1.22013	0.462	0.635	8.49702e-69	7	APLP1
4.79534e-21	-1.21725	0.14	0.255	9.54849e-17	7	RCAN3
3.23308e-22	-1.21659	0.188	0.303	6.4377e-18	7	PRRT2
1.11943e-77	-1.21574	0.446	0.636	2.229e-73	7	SMAP2
8.35845e-187	-1.21436	0.76	0.884	1.66433e-182	7	SARAF
3.95865e-62	-1.21426	0.436	0.592	7.88246e-58	7	AP2M1
2.23434e-34	-1.21376	0.233	0.388	4.44901e-30	7	AP3B2
4.61936e-52	-1.21242	0.371	0.533	9.19807e-48	7	RAB30
8.39e-20	-1.20861	0.156	0.264	1.67062e-15	7	PTGR1
1.42302e-117	-1.20374	0.669	0.787	2.83351e-113	7	APC
1.83553e-36	-1.20065	0.286	0.436	3.65491e-32	7	CCSAP
1.45983e-21	-1.19244	0.223	0.327	2.90681e-17	7	TSPYL1
2.51367e-46	-1.19178	0.336	0.493	5.00522e-42	7	PCNX2
3.13542e-30	-1.18491	0.166	0.32	6.24325e-26	7	PID1
1.0151e-108	-1.18411	0.58	0.751	2.02127e-104	7	STXBP1
2.1486e-19	-1.18262	0.233	0.33	4.27828e-15	7	ZFP37
2.75634e-52	-1.1766	0.37	0.538	5.48842e-48	7	PPM1K
2.83286e-23	-1.17614	0.231	0.347	5.64079e-19	7	ANO5
2.64087e-158	-1.17103	0.731	0.842	5.25851e-154	7	SPTAN1
5.79203e-57	-1.16556	0.429	0.58	1.15331e-52	7	C2CD5
1.00075e-114	-1.16506	0.674	0.802	1.99269e-110	7	ZNF428
1.52121e-44	-1.16335	0.369	0.511	3.02903e-40	7	CTIF
2.99029e-24	-1.16102	0.261	0.372	5.95426e-20	7	TMX4
8.07448e-82	-1.16057	0.557	0.697	1.60779e-77	7	PPP3CA
6.29255e-18	-1.16048	0.194	0.292	1.25297e-13	7	LSM14B
3.95241e-24	-1.1602	0.273	0.385	7.87004e-20	7	CEP126
1.31437e-21	-1.1563	0.25	0.352	2.61718e-17	7	RHOQ
6.99653e-16	-1.15025	0.248	0.344	1.39315e-11	7	IL1RAPL1
7.09457e-18	-1.14979	0.199	0.295	1.41267e-13	7	IRGQ
1.31471e-20	-1.14943	0.216	0.323	2.61785e-16	7	NECTIN1
2.01776e-28	-1.14785	0.267	0.395	4.01776e-24	7	TMED8
2.53192e-24	-1.14098	0.256	0.368	5.04157e-20	7	ZNF331
2.10383e-102	-1.13941	0.635	0.77	4.18914e-98	7	TNRC6C
4.30631e-22	-1.1345	0.235	0.347	8.57473e-18	7	BRCA1
7.64556e-165	-1.13432	0.826	0.91	1.52238e-160	7	ANK2
1.03081e-120	-1.13422	0.697	0.8	2.05254e-116	7	PREPL
1.38522e-46	-1.12885	0.337	0.519	2.75826e-42	7	PPP1R1A
2.12093e-51	-1.12853	0.433	0.577	4.22319e-47	7	MGAT5
3.97017e-49	-1.12834	0.45	0.578	7.90539e-45	7	SVBP
3.8578e-86	-1.1275	0.586	0.721	7.68165e-82	7	BEX4
6.96337e-84	-1.12509	0.547	0.709	1.38655e-79	7	NEDD4L
8.42186e-50	-1.12398	0.433	0.571	1.67696e-45	7	ARPC5
5.16136e-26	-1.12109	0.246	0.373	1.02773e-21	7	PRKCE
0	-1.12045	0.994	0.996	0	7	TMSB10
7.97897e-51	-1.1202	0.435	0.574	1.58877e-46	7	HIVEP2
3.04816e-68	-1.11912	0.578	0.706	6.0695e-64	7	CADM1
7.55743e-215	-1.11632	0.843	0.935	1.50484e-210	7	CRMP1
2.49768e-24	-1.11574	0.197	0.323	4.97338e-20	7	GRB10
8.23355e-30	-1.11543	0.336	0.453	1.63947e-25	7	AIG1
1.9244e-103	-1.11435	0.735	0.836	3.83186e-99	7	MAGI2
1.23484e-54	-1.11309	0.438	0.588	2.45881e-50	7	TSPAN13
4.45808e-43	-1.11073	0.365	0.514	8.87693e-39	7	C1QTNF3-AMACR
7.63408e-23	-1.10997	0.199	0.318	1.5201e-18	7	NDRG3
1.50456e-23	-1.10972	0.269	0.378	2.99588e-19	7	KLHL42
1.27268e-26	-1.10943	0.324	0.437	2.53415e-22	7	CCDC28B
7.1302e-21	-1.10762	0.202	0.312	1.41976e-16	7	APC2
3.88524e-14	-1.10511	0.238	0.312	7.73628e-10	7	NDN
1.1641e-50	-1.10455	0.359	0.556	2.31795e-46	7	RGMB
1.21328e-51	-1.10444	0.44	0.588	2.41589e-47	7	KLF7
3.29711e-19	-1.10383	0.22	0.32	6.56521e-15	7	ZNF540
2.37437e-43	-1.10305	0.291	0.476	4.72785e-39	7	SEMA6A
5.95608e-206	-1.10155	0.821	0.922	1.18597e-201	7	KIF5C
1.18296e-30	-1.10145	0.296	0.428	2.35551e-26	7	SLC22A17
1.1442e-96	-1.09915	0.626	0.775	2.27833e-92	7	DOCK4
1.30907e-36	-1.09857	0.221	0.391	2.60662e-32	7	GRID1
1.33165e-77	-1.09854	0.57	0.707	2.65157e-73	7	FER
6.30323e-20	-1.09843	0.203	0.306	1.2551e-15	7	ARF3
3.03881e-75	-1.09823	0.62	0.739	6.05087e-71	7	AP1S2
6.93221e-24	-1.0981	0.273	0.386	1.38034e-19	7	CLVS2
6.9829e-23	-1.09714	0.345	0.437	1.39044e-18	7	HOXC4
2.40977e-30	-1.09689	0.361	0.483	4.79834e-26	7	CASP3
3.83364e-37	-1.0966	0.58	0.65	7.63355e-33	7	PAM
3.71674e-158	-1.09627	0.777	0.869	7.40077e-154	7	YWHAG
5.25641e-77	-1.09358	0.551	0.703	1.04666e-72	7	ZNF704
1.36508e-23	-1.0934	0.259	0.373	2.71815e-19	7	HSPB11
1.07888e-18	-1.09209	0.236	0.331	2.14826e-14	7	FAM216A
2.72342e-101	-1.09184	0.655	0.787	5.42287e-97	7	DOCK3
2.91805e-71	-1.08884	0.553	0.687	5.81043e-67	7	AASDHPPT
3.22617e-31	-1.0874	0.319	0.45	6.42396e-27	7	FAM228B
2.80296e-15	-1.08689	0.19	0.279	5.58126e-11	7	PDIK1L
1.03294e-102	-1.08652	0.642	0.781	2.05679e-98	7	GNG2
1.19056e-21	-1.08533	0.229	0.337	2.37064e-17	7	ZNF25
1.22724e-58	-1.08214	0.435	0.628	2.44367e-54	7	RIMS2
1.03821e-15	-1.07885	0.167	0.26	2.06729e-11	7	BSN
5.07765e-14	-1.07746	0.184	0.265	1.01106e-09	7	ZFYVE27
6.29703e-304	-1.07734	0.968	0.977	1.25386e-299	7	HSP90AA1
3.4875e-24	-1.07722	0.256	0.376	6.94431e-20	7	FBXO16
1.38881e-202	-1.076	0.898	0.941	2.7654e-198	7	CLASP2
1.0651e-33	-1.07455	0.26	0.401	2.12083e-29	7	CCDC92
5.30176e-19	-1.07424	0.223	0.324	1.05569e-14	7	RUSC1
8.60734e-30	-1.07312	0.296	0.425	1.71389e-25	7	CYLD
5.56192e-85	-1.07096	0.582	0.728	1.10749e-80	7	SCAPER
1.38842e-23	-1.07095	0.29	0.398	2.76462e-19	7	NFIL3
1.98486e-15	-1.06929	0.207	0.294	3.95226e-11	7	ATP6AP1
2.74594e-25	-1.06638	0.464	0.528	5.46772e-21	7	PIK3R1
1.74442e-48	-1.0655	0.475	0.601	3.4735e-44	7	GSTA4
1.25306e-67	-1.05901	0.589	0.695	2.49509e-63	7	ZC3H6
1.37069e-22	-1.05765	0.269	0.38	2.72931e-18	7	CCDC7
7.91153e-51	-1.055	0.439	0.58	1.57534e-46	7	EPM2AIP1
5.60085e-67	-1.05388	0.494	0.636	1.11524e-62	7	ATP9A
1.41423e-19	-1.05295	0.272	0.365	2.81601e-15	7	ARMCX4
2.1701e-54	-1.05204	0.496	0.616	4.32111e-50	7	PLD3
2.3023e-10	-1.05195	0.217	0.278	4.58435e-06	7	FAM69A
1.0634e-31	-1.05087	0.44	0.533	2.11744e-27	7	SYNE1
2.2887e-11	-1.05051	0.186	0.256	4.55726e-07	7	WDYHV1
4.95252e-82	-1.04817	0.637	0.75	9.86145e-78	7	EHBP1
2.93885e-60	-1.04714	0.473	0.632	5.85183e-56	7	SEPT6
3.80082e-14	-1.04658	0.172	0.257	7.5682e-10	7	RAB11FIP4
3.68362e-45	-1.04592	0.407	0.552	7.33483e-41	7	RALGPS1
2.78788e-27	-1.04591	0.185	0.328	5.55124e-23	7	SLC8A2
5.20676e-16	-1.04286	0.181	0.274	1.03677e-11	7	AP5M1
2.09915e-33	-1.04115	0.353	0.472	4.17983e-29	7	ZNF675
4.79608e-16	-1.03937	0.177	0.272	9.54996e-12	7	ALDH5A1
1.01711e-38	-1.03884	0.415	0.531	2.02527e-34	7	SMARCC2
3.64083e-19	-1.03779	0.178	0.286	7.24962e-15	7	HSPA12A
4.03463e-13	-1.03657	0.233	0.307	8.03375e-09	7	TCTEX1D2
4.36937e-26	-1.03281	0.338	0.442	8.7003e-22	7	NCS1
9.94475e-51	-1.0327	0.551	0.646	1.9802e-46	7	ARHGEF9
5.49511e-26	-1.03124	0.248	0.372	1.09419e-21	7	ADARB1
7.57472e-29	-1.03048	0.285	0.417	1.50828e-24	7	LIPA
7.82578e-42	-1.02955	0.418	0.551	1.55827e-37	7	TXNDC16
9.99748e-50	-1.02867	0.39	0.566	1.9907e-45	7	CAMK4
5.96618e-35	-1.02812	0.346	0.487	1.18799e-30	7	EPHB1
1.71926e-157	-1.02794	0.818	0.904	3.42338e-153	7	CBX1
5.08343e-24	-1.02677	0.316	0.418	1.01221e-19	7	LPGAT1
5.32377e-20	-1.02579	0.263	0.367	1.06007e-15	7	ASNS
2.93681e-21	-1.02431	0.31	0.406	5.84777e-17	7	ZNF138
5.72989e-15	-1.02395	0.22	0.305	1.14093e-10	7	GDPD1
1.82424e-46	-1.02348	0.435	0.579	3.63243e-42	7	DZIP3
4.15192e-14	-1.02324	0.253	0.326	8.2673e-10	7	PRR36
2.54756e-52	-1.02269	0.377	0.575	5.07271e-48	7	SRRM3
4.85492e-16	-1.01972	0.219	0.308	9.66713e-12	7	FAM8A1
1.00374e-66	-1.01757	0.561	0.698	1.99865e-62	7	ST7
4.12425e-22	-1.01446	0.322	0.418	8.2122e-18	7	FAM184A
5.67406e-12	-1.01079	0.212	0.282	1.12982e-07	7	LGALSL
3.36218e-58	-1.01053	0.367	0.575	6.69478e-54	7	RAB3B
3.69801e-14	-1.01	0.255	0.329	7.36347e-10	7	DEAF1
2.96306e-20	-1.00926	0.229	0.336	5.90005e-16	7	TIMP2
1.82716e-50	-1.00896	0.477	0.614	3.63824e-46	7	GDAP1
3.77208e-122	-1.00894	0.736	0.845	7.51097e-118	7	MAP6
4.6e-74	-1.00739	0.546	0.703	9.15952e-70	7	MACO1
2.50279e-19	-1.0062	0.304	0.395	4.98356e-15	7	ING4
1.27611e-14	-1.00295	0.222	0.305	2.54098e-10	7	BCL2L1
2.20898e-10	-1.00145	0.199	0.268	4.39852e-06	7	PCDH10
4.95537e-59	1.00242	0.261	0.1	9.86714e-55	7	SMAD3
0	1.00405	0.999	0.989	0	7	RPL36
3.17365e-102	1.00567	0.765	0.478	6.31937e-98	7	CORO1C
1.00389e-75	1.00912	0.369	0.15	1.99894e-71	7	CDK4
2.5366e-136	1.00932	0.902	0.698	5.05088e-132	7	AP3B1
8.56035e-54	1.00948	0.293	0.125	1.70454e-49	7	PHLDA3
5.28065e-83	1.01197	0.71	0.431	1.05148e-78	7	PLXNA2
2.81178e-77	1.01314	0.396	0.168	5.59882e-73	7	MPP5
1.90808e-46	1.01644	0.298	0.138	3.79937e-42	7	KCNN1
1.37876e-59	1.01909	0.315	0.134	2.74539e-55	7	DECR1
0	1.01951	0.991	0.958	0	7	RPLP0
5.97033e-109	1.02027	0.872	0.659	1.18881e-104	7	ASCC3
5.67844e-67	1.02128	0.346	0.145	1.13069e-62	7	TYW3
1.08113e-78	1.02415	0.43	0.187	2.15274e-74	7	ECI1
1.62933e-69	1.02864	0.431	0.2	3.24431e-65	7	RARA
3.56571e-67	1.02982	0.331	0.135	7.10005e-63	7	RCL1
0	1.03217	0.996	0.986	0	7	RPL23
1.78151e-74	1.03556	0.433	0.196	3.54734e-70	7	CDC42EP4
4.45739e-55	1.03681	0.32	0.143	8.87555e-51	7	TRIM22
1.16142e-101	1.03815	0.689	0.38	2.31262e-97	7	DARS
2.37406e-44	1.03845	0.308	0.149	4.72722e-40	7	SSX2IP
1.66782e-190	1.03929	0.923	0.66	3.32096e-186	7	RPL17
4.84344e-52	1.04001	0.251	0.101	9.64426e-48	7	PRDM5
1.63484e-95	1.04012	0.62	0.326	3.2553e-91	7	PELI1
1.7813e-87	1.04053	0.505	0.233	3.54693e-83	7	MTA3
1.26229e-99	1.05427	0.608	0.304	2.51348e-95	7	NFATC3
2.3399e-14	1.05465	0.322	0.264	4.6592e-10	7	RPS4Y1
3.36414e-90	1.05727	0.385	0.148	6.69867e-86	7	TPBG
5.06437e-29	1.05737	0.252	0.134	1.00842e-24	7	CLYBL
3.39757e-56	1.05758	0.286	0.119	6.76524e-52	7	GLIS2
0	1.05892	0.997	0.979	0	7	RPS7
3.92801e-72	1.06268	0.397	0.176	7.82146e-68	7	DIAPH2
1.94544e-170	1.06472	0.803	0.385	3.87376e-166	7	ZEB2
5.0337e-110	1.06782	0.749	0.451	1.00231e-105	7	TEAD1
5.97402e-307	1.06807	0.993	0.982	1.18955e-302	7	RPL12
1.30437e-123	1.07325	0.693	0.347	2.59726e-119	7	NTPCR
6.24892e-24	1.07346	0.276	0.162	1.24428e-19	7	SLC39A11
8.35615e-61	1.07398	0.274	0.106	1.66388e-56	7	SYPL1
8.01582e-57	1.07399	0.587	0.366	1.59611e-52	7	CEMIP2
2.88725e-62	1.07428	0.279	0.108	5.74909e-58	7	FGFR2
2.82669e-195	1.07625	0.972	0.877	5.62851e-191	7	BTG1
2.08937e-144	1.0797	0.884	0.628	4.16036e-140	7	PARD3
2.68368e-88	1.07992	0.687	0.404	5.34375e-84	7	PEA15
8.75979e-77	1.08064	0.458	0.216	1.74425e-72	7	RASSF8
1.17641e-246	1.08463	0.961	0.794	2.34247e-242	7	EIF3E
9.90689e-101	1.08531	0.573	0.271	1.97266e-96	7	ATRAID
1.06152e-188	1.08534	0.915	0.618	2.1137e-184	7	ITGB1
[truncated: 2,698 more rows]

## Sheet: enteric glia
p_val	avg_log2FC	pct.1	pct.2	p_val_adj	subcluster	gene_name
0	-7.71748	0.001	0.289	0	0	RPS4Y1
1.55032e-279	-5.65935	0.018	0.252	3.08699e-275	0	CDH6		Marker genes were identified using the Wilcoxon Rank-Sum test as implemented in the Seurat R package. Only genes with an absolute log2 fold change of at least 0.25 and an adjusted p-value of less than 0.05 (Bonferroni correction) were considered as significant markers.
8.94158e-304	-5.48889	0.009	0.255	1.78045e-299	0	DHRS3
5.91651e-222	-3.65252	0.058	0.268	1.17809e-217	0	DPYD
0	-3.38533	0.339	0.6	0	0	SPARCL1
0	-3.14696	0.049	0.331	0	0	ARL17B
1.45151e-238	-3.05769	0.046	0.268	2.89025e-234	0	EYA4
5.55539e-204	-3.05591	0.209	0.413	1.10619e-199	0	LRP1B
6.80209e-219	-2.83681	0.077	0.291	1.35443e-214	0	GABBR2
7.78504e-180	-2.74178	0.135	0.334	1.55016e-175	0	LINGO2
2.29857e-139	-2.65171	0.089	0.251	4.5769e-135	0	DAB1
1.34579e-264	-2.63052	0.1	0.353	2.67973e-260	0	NRP2
0	-2.59956	0.181	0.539	0	0	TIMP3
4.20691e-220	-2.5755	0.115	0.34	8.37679e-216	0	NELL2
3.95854e-96	-2.543	0.23	0.377	7.88224e-92	0	DPP10
5.14101e-189	-2.51256	0.06	0.254	1.02368e-184	0	RFTN1
5.43087e-32	-2.50614	0.267	0.324	1.08139e-27	0	NEFL
5.69157e-98	-2.49789	0.131	0.265	1.1333e-93	0	RCAN1
1.61115e-170	-2.46748	0.095	0.282	3.20811e-166	0	NELL1
2.28814e-166	-2.46365	0.123	0.312	4.55614e-162	0	CSMD1
4.94565e-139	-2.44514	0.095	0.256	9.84778e-135	0	KRT8
0	-2.44401	0.219	0.545	0	0	ROBO2
5.93265e-282	-2.41058	0.358	0.581	1.18131e-277	0	CNTNAP2
0	-2.40297	0.424	0.747	0	0	RBP1
1.68688e-186	-2.40254	0.067	0.262	3.35892e-182	0	DAB2
3.52091e-214	-2.39503	0.069	0.284	7.01083e-210	0	PERP
3.71339e-132	-2.38054	0.201	0.373	7.39411e-128	0	NMU
1.77253e-111	-2.36168	0.11	0.253	3.52947e-107	0	PTPRO
0	-2.32188	0.165	0.511	0	0	CCND2
1.88142e-145	-2.31415	0.09	0.257	3.74628e-141	0	COLEC12
1.13175e-157	-2.27431	0.097	0.276	2.25354e-153	0	BMP5
6.92726e-126	-2.16656	0.135	0.293	1.37936e-121	0	S100A10
7.87121e-165	-2.15498	0.121	0.311	1.56732e-160	0	CNTN4
4.45464e-223	-2.08989	0.16	0.398	8.87008e-219	0	TIMP1
8.42e-245	-2.02681	0.202	0.445	1.67659e-240	0	PCDH17
1.82997e-267	-2.00542	0.154	0.419	3.64383e-263	0	GHR
6.3508e-266	-2.00418	0.242	0.493	1.26457e-261	0	TLE4
3.52088e-89	-1.94133	0.152	0.288	7.01077e-85	0	NRXN3
0	-1.93988	0.229	0.527	0	0	MRC2
1.46678e-198	-1.92878	0.122	0.342	2.92065e-194	0	TMTC1
2.99375e-122	-1.86374	0.166	0.33	5.96116e-118	0	KHDRBS2
6.9906e-66	-1.85103	0.333	0.422	1.39197e-61	0	DLK1
1.21606e-139	-1.78781	0.099	0.27	2.42141e-135	0	MDFIC
6.98107e-181	-1.78502	0.18	0.389	1.39007e-176	0	LDLR
9.16646e-126	-1.7738	0.205	0.373	1.82523e-121	0	NTM
3.74078e-89	-1.76505	0.122	0.25	7.44864e-85	0	FGFBP3
9.55565e-175	-1.74795	0.376	0.559	1.90272e-170	0	TPBG
8.63288e-15	-1.74787	0.226	0.254	1.71898e-10	0	RSPO3
5.83994e-122	-1.73946	0.117	0.275	1.16285e-117	0	WNT4
7.21195e-146	-1.73312	0.386	0.538	1.43604e-141	0	PPP2R2B
0	-1.72541	0.415	0.67	0	0	SPATS2L
3.97398e-112	-1.72099	0.22	0.38	7.91299e-108	0	CADM2
7.89159e-164	-1.71655	0.204	0.395	1.57137e-159	0	POU3F2
4.13645e-103	-1.71509	0.136	0.278	8.2365e-99	0	GREB1
1.31965e-150	-1.70582	0.125	0.312	2.62768e-146	0	FOS
2.97783e-76	-1.6949	0.134	0.252	5.92946e-72	0	IGFBP4
7.21964e-67	-1.69225	0.146	0.255	1.43757e-62	0	GNG11
8.79309e-126	-1.67347	0.119	0.283	1.75088e-121	0	CPXM1
1.57632e-182	-1.66344	0.205	0.419	3.13876e-178	0	TANC2
0	-1.64441	0.969	0.95	0	0	RPS26
7.45322e-63	-1.63664	0.222	0.324	1.48408e-58	0	FJX1
4.50701e-129	-1.62139	0.125	0.294	8.97436e-125	0	FNDC5
2.84218e-182	-1.58363	0.206	0.422	5.65936e-178	0	PDZRN3
2.85915e-26	-1.58265	0.301	0.202	5.69314e-22	0	COL1A2
8.85035e-146	-1.56484	0.206	0.394	1.76228e-141	0	LAMA2
9.88019e-83	-1.55808	0.249	0.37	1.96734e-78	0	COL4A6
2.11827e-63	-1.54751	0.331	0.421	4.2179e-59	0	IFITM3
4.29358e-91	-1.54528	0.176	0.318	8.54938e-87	0	PLCB4
5.94756e-102	-1.52001	0.131	0.276	1.18428e-97	0	RRAS
3.48679e-140	-1.51974	0.599	0.673	6.94289e-136	0	FABP5
5.15056e-65	-1.46293	0.45	0.518	1.02558e-60	0	GLIS3
1.72161e-92	-1.45984	0.156	0.299	3.42806e-88	0	ATF3
2.87718e-199	-1.44888	0.6	0.725	5.72905e-195	0	LSAMP
1.24943e-72	-1.44329	0.167	0.284	2.48787e-68	0	SLC7A8
6.498e-32	-1.38615	0.463	0.493	1.29388e-27	0	FSTL1
3.6819e-95	-1.36592	0.17	0.313	7.33139e-91	0	GADD45B
8.16393e-102	-1.35606	0.256	0.401	1.6256e-97	0	ACAT2
5.66941e-76	-1.34689	0.135	0.258	1.12889e-71	0	LHFPL2
1.31688e-90	-1.33336	0.234	0.371	2.62217e-86	0	INSIG1
2.31844e-123	-1.3174	0.374	0.524	4.61648e-119	0	ELOVL5
1.82872e-75	-1.31337	0.144	0.267	3.64134e-71	0	CEBPD
1.62047e-70	-1.30835	0.606	0.647	3.22668e-66	0	AP1S2
5.74099e-99	-1.30732	0.19	0.341	1.14315e-94	0	CALCRL
1.10774e-53	-1.30677	0.167	0.265	2.20573e-49	0	FBN1
1.09774e-105	-1.30122	0.26	0.41	2.18581e-101	0	LRRC8B
1.75862e-84	-1.2899	0.127	0.26	3.50176e-80	0	IER5L
1.13382e-88	-1.2485	0.132	0.272	2.25765e-84	0	NGFR
2.28032e-36	-1.24492	0.24	0.314	4.54057e-32	0	ADAMTS3
6.31369e-96	-1.23842	0.21	0.357	1.25718e-91	0	P4HA2
1.32034e-213	-1.23219	0.458	0.639	2.62906e-209	0	PPP1CB
1.1148e-103	-1.23147	0.694	0.728	2.2198e-99	0	HMGCS1
1.13535e-100	-1.23093	0.55	0.628	2.2607e-96	0	SQLE
2.84314e-145	-1.22585	0.664	0.725	5.66126e-141	0	MSMO1
2.066e-51	-1.21866	0.156	0.259	4.11382e-47	0	NRG1
2.55641e-86	-1.21532	0.473	0.546	5.09033e-82	0	FRMD4B
8.62083e-74	-1.20898	0.156	0.282	1.71658e-69	0	ERRFI1
1.74322e-97	-1.20832	0.24	0.388	3.4711e-93	0	EPB41L4A
1.16474e-98	-1.20579	0.297	0.44	2.31922e-94	0	SULF2
1.09609e-57	-1.20183	0.168	0.272	2.18253e-53	0	SPINT2
5.21702e-57	-1.19673	0.246	0.346	1.03881e-52	0	PTCH1
2.27983e-52	-1.19267	0.352	0.443	4.53959e-48	0	GAP43
5.07635e-95	-1.18989	0.224	0.375	1.0108e-90	0	HECTD2
1.25907e-52	-1.17557	0.177	0.282	2.50707e-48	0	CYR61
3.31804e-77	-1.16897	0.205	0.336	6.60689e-73	0	CACNB2
2.88608e-156	-1.16741	0.418	0.598	5.74677e-152	0	ZFHX3
3.75659e-141	-1.13752	0.435	0.603	7.48013e-137	0	SEMA3C
1.7582e-68	-1.12994	0.136	0.254	3.50093e-64	0	CFAP221
1.28085e-32	-1.12272	0.268	0.338	2.55042e-28	0	HS6ST2
0	-1.11568	0.862	0.877	0	0	NR2F1
1.76684e-100	-1.1117	0.562	0.644	3.51814e-96	0	HMGCR
2.20952e-189	-1.09764	0.523	0.692	4.39959e-185	0	ZFHX4
1.43432e-130	-1.09587	0.415	0.557	2.85601e-126	0	PDLIM3
1.09246e-135	-1.09026	0.664	0.746	2.17531e-131	0	TPM1
2.36942e-123	-1.08729	0.369	0.531	4.71799e-119	0	LHFPL6
6.73755e-128	-1.07549	0.396	0.553	1.34158e-123	0	NR3C1
1.17807e-148	-1.0697	0.473	0.626	2.34578e-144	0	FKBP4
2.08464e-84	-1.06883	0.354	0.477	4.15094e-80	0	SNCG
6.41382e-78	-1.05487	0.393	0.512	1.27712e-73	0	DOCK4
5.45312e-113	-1.0495	0.453	0.6	1.08582e-108	0	TENM2
1.46764e-29	-1.04454	0.446	0.502	2.92237e-25	0	NRXN1
9.55728e-42	-1.02969	0.164	0.251	1.90304e-37	0	GPX8
9.25903e-44	-1.02373	0.187	0.281	1.84366e-39	0	CAMK4
3.84002e-66	-1.01542	0.249	0.37	7.64625e-62	0	SKAP2
3.78224e-76	-1.01426	0.294	0.418	7.53119e-72	0	GSE1
3.85973e-68	-1.01371	0.24	0.364	7.68549e-64	0	SLC25A33
1.26468e-138	-1.00669	0.624	0.712	2.51822e-134	0	AKAP12
8.48718e-62	-1.00414	0.182	0.298	1.68997e-57	0	ITGA2
3.08129e-119	1.0001	0.326	0.185	6.13546e-115	0	ZNF334
1.06154e-186	1.00096	0.468	0.273	2.11375e-182	0	RTTN
0	1.00449	0.785	0.508	0	0	ZIC2
0	1.00725	0.616	0.318	0	0	SCN3A
1.08328e-99	1.01025	0.258	0.136	2.15702e-95	0	FAM160A1
8.90438e-199	1.01164	0.523	0.328	1.77304e-194	0	LRRC4C
1.68613e-139	1.02991	0.292	0.148	3.35742e-135	0	PUS7L
0	1.03172	0.998	0.964	0	0	TMSB4X
2.2523e-252	1.03608	0.531	0.293	4.48478e-248	0	FSIP2
0	1.03682	0.707	0.378	0	0	SLCO3A1
6.71328e-120	1.04218	0.296	0.157	1.33675e-115	0	COL25A1
3.78962e-121	1.04747	0.262	0.13	7.54588e-117	0	PLSCR4
2.03392e-120	1.04806	0.269	0.136	4.04994e-116	0	AL117339.5
6.54908e-212	1.05961	0.437	0.231	1.30405e-207	0	DDB2
4.51751e-250	1.06367	0.492	0.257	8.99527e-246	0	RETREG1
2.60482e-148	1.08681	0.279	0.13	5.18672e-144	0	IRX1
1.59712e-272	1.08769	0.595	0.357	3.18019e-268	0	CLYBL
6.86036e-207	1.09497	0.348	0.157	1.36603e-202	0	ZNF680
1.29819e-157	1.09634	0.326	0.163	2.58496e-153	0	LRMDA
0	1.10395	0.588	0.325	0	0	XRRA1
0	1.10769	0.438	0.182	0	0	GNGT1
5.61148e-232	1.11369	0.455	0.236	1.11736e-227	0	ILDR2
1.19783e-241	1.11718	0.412	0.194	2.38513e-237	0	SLFN5
3.78054e-227	1.12353	0.406	0.199	7.52781e-223	0	ZNF506
0	1.12504	0.768	0.427	0	0	ADGRG1
0	1.12568	0.912	0.633	0	0	PAK3
1.29085e-200	1.12612	0.292	0.121	2.57034e-196	0	CCDC85A
6.3248e-250	1.13016	0.426	0.203	1.25939e-245	0	ARHGEF4
6.23302e-173	1.13235	0.294	0.133	1.24112e-168	0	KCNK10
0	1.14949	0.892	0.513	0	0	AKAP6
1.15265e-243	1.15047	0.398	0.187	2.29516e-239	0	KIAA1549L
4.46035e-158	1.16666	0.275	0.127	8.88145e-154	0	FAM124A
0	1.17301	0.971	0.741	0	0	RFX4
0	1.1959	0.897	0.43	0	0	CHCHD2
0	1.20135	0.552	0.268	0	0	NAP1L5
2.65095e-175	1.22545	0.274	0.118	5.27856e-171	0	ZNF568
2.09834e-264	1.22624	0.45	0.226	4.17822e-260	0	ACTR3B
0	1.23636	0.751	0.411	0	0	DACH2
7.27635e-177	1.24735	0.284	0.124	1.44887e-172	0	LAMA3
2.1669e-209	1.25606	0.329	0.143	4.31474e-205	0	LPAR3
0	1.26144	0.738	0.448	0	0	KLHL20
0	1.27165	0.8	0.469	0	0	MASP1
0	1.27884	0.53	0.24	0	0	FREM1
0	1.28122	0.696	0.315	0	0	LDHA
0	1.28346	0.438	0.166	0	0	ADGRG2
5.28409e-276	1.28456	0.447	0.219	1.05217e-271	0	AKR1B1
1.39972e-170	1.28871	0.294	0.135	2.78713e-166	0	ZIC5
7.5513e-152	1.30135	0.255	0.114	1.50361e-147	0	CHRDL1
0	1.31198	0.956	0.721	0	0	EPHA3
0	1.34265	0.551	0.263	0	0	MECOM
0	1.34791	0.534	0.217	0	0	GRIA1
1.61923e-234	1.37756	0.372	0.172	3.2242e-230	0	CCDC102B
0	1.38187	0.6	0.25	0	0	KCNMA1
0	1.38725	0.982	0.696	0	0	GPM6A
0	1.39057	0.412	0.176	0	0	PNPLA4
2.83343e-210	1.44087	0.28	0.111	5.64192e-206	0	PCYT1B
2.74543e-255	1.4491	0.325	0.128	5.46669e-251	0	IFI44L
0	1.452	0.821	0.468	0	0	PLEKHB2
0	1.45315	0.567	0.282	0	0	ACTA2
0	1.45968	0.833	0.492	0	0	DTWD1
1.54045e-277	1.48391	0.309	0.109	3.06735e-273	0	ANKRD29
0	1.51498	0.981	0.795	0	0	GPM6B
0	1.5491	0.513	0.173	0	0	IRX2
0	1.59111	0.729	0.31	0	0	MAP3K13
0	1.60707	0.98	0.68	0	0	NCKAP5
0	1.65786	0.579	0.243	0	0	ZNF677
0	1.71448	0.328	0.109	0	0	RGPD2
0	1.724	0.471	0.198	0	0	HLA-C
0	1.74051	0.745	0.305	0	0	MT3
0	1.74709	0.982	0.822	0	0	SBF2
0	1.78242	0.941	0.554	0	0	CEP85L
1.48105e-292	1.79054	0.294	0.099	2.94907e-288	0	ATP1A4
0	1.79208	0.56	0.139	0	0	FLT1
0	1.8016	0.674	0.251	0	0	SYNDIG1
0	1.94549	0.915	0.437	0	0	ATP1A2
0	1.97823	0.446	0.139	0	0	FRZB
0	2.07769	0.759	0.253	0	0	GNG4
0	2.20596	0.392	0.09	0	0	PLXDC1
0	2.2155	0.579	0.151	0	0	ADAMTS18
0	2.46388	0.893	0.461	0	0	STXBP5
0	2.63446	0.859	0.242	0	0	GABRA2
0	2.70052	0.263	0.043	0	0	LDOC1
0	2.72112	0.57	0.197	0	0	HLA-B
0	2.83608	0.896	0.12	0	0	EDNRB
0	2.86794	0.258	0.035	0	0	ABLIM2
0	3.05855	0.56	0.085	0	0	ANKRD45
0	3.4527	0.548	0.042	0	0	KLRF2
0	3.47214	0.877	0.064	0	0	CLEC2A
0	3.93485	0.772	0.171	0	0	SULT1C4
8.07828e-304	-6.0926	0.004	0.279	1.60855e-299	1	RPS4Y1
2.10086e-288	-5.55728	0.008	0.274	4.18323e-284	1	IRX2
3.47319e-219	-5.18758	0.031	0.254	6.91582e-215	1	COL1A2
2.48616e-111	-3.41695	0.207	0.376	4.95043e-107	1	DPP10
1.60798e-243	-3.09687	0.048	0.297	3.20182e-239	1	EDNRB
3.18271e-250	-2.91507	0.037	0.294	6.33741e-246	1	NDN
3.27514e-135	-2.80543	0.126	0.306	6.52145e-131	1	SULT1C4
0	-2.79908	0.121	0.43	0	1	CCDC80
1.64057e-145	-2.63332	0.092	0.277	3.2667e-141	1	RSPO3
5.56005e-84	-2.62892	0.194	0.335	1.10712e-79	1	NEFL
8.46625e-108	-2.29573	0.098	0.251	1.6858e-103	1	PTPRO
5.4835e-70	-2.28806	0.294	0.426	1.09187e-65	1	DLK1
4.05856e-161	-2.28754	0.058	0.254	8.0814e-157	1	ZNF737
7.40397e-225	-2.08986	0.164	0.423	1.47428e-220	1	LDHA
4.57994e-228	-2.07752	0.206	0.473	9.11958e-224	1	NRG3
1.35485e-107	-2.04238	0.101	0.259	2.69777e-103	1	GNG11
4.9474e-92	-1.98352	0.137	0.287	9.85126e-88	1	HLA-B
4.6386e-82	-1.89088	0.119	0.25	9.23638e-78	1	DPYD
1.7044e-77	-1.87341	0.183	0.319	3.3938e-73	1	LINGO2
1.89635e-138	-1.86584	0.197	0.381	3.77602e-134	1	GABRA2
7.02767e-137	-1.73107	0.155	0.349	1.39935e-132	1	CADPS
4.05035e-150	-1.6893	0.237	0.438	8.06506e-146	1	LY6H
1.76156e-117	-1.67204	0.084	0.252	3.50762e-113	1	ZNF626
3.89225e-102	-1.63663	0.129	0.287	7.75025e-98	1	SLC7A8
9.13763e-149	-1.61462	0.104	0.306	1.81949e-144	1	ILDR2
1.53823e-56	-1.56126	0.145	0.258	3.06292e-52	1	RCAN1
1.48635e-104	-1.55662	0.098	0.257	2.95962e-100	1	SLFN5
3.98284e-83	-1.49029	0.153	0.299	7.93064e-79	1	PRNP
1.57863e-21	-1.47763	0.333	0.385	3.14336e-17	1	LRP1B
4.21639e-19	-1.44449	0.28	0.349	8.39567e-15	1	LGALS1
3.73385e-70	-1.43846	0.393	0.505	7.43484e-66	1	FSTL1
3.63384e-16	-1.42557	0.204	0.268	7.23571e-12	1	STMN2
3.3275e-111	-1.38919	0.338	0.507	6.62571e-107	1	DOK6
1.08477e-66	-1.33091	0.423	0.528	2.15999e-62	1	EFNB3
1.23887e-131	-1.31808	0.216	0.415	2.46683e-127	1	MAP3K13
5.22171e-76	-1.29398	0.166	0.305	1.03975e-71	1	NAALADL2
1.56427e-90	-1.29264	0.212	0.367	3.11477e-86	1	GNG4
8.66947e-184	-1.2911	0.218	0.466	1.72626e-179	1	TSPO
5.66055e-17	-1.25426	0.462	0.514	1.12713e-12	1	CRABP1
1.00292e-52	-1.20536	0.461	0.552	1.99702e-48	1	STXBP5
3.63806e-80	-1.1964	0.22	0.375	7.24411e-76	1	PDE10A
1.17649e-86	-1.15913	0.144	0.301	2.34263e-82	1	HIST2H2AC
5.31726e-50	-1.14336	0.144	0.253	1.05877e-45	1	FAM107A
4.24718e-41	-1.13549	0.244	0.346	8.45699e-37	1	SLC2A1
2.94992e-83	-1.13405	0.312	0.46	5.87388e-79	1	SLCO3A1
1.88537e-92	-1.12976	0.163	0.328	3.75416e-88	1	ZNF677
4.45837e-50	-1.11914	0.247	0.369	8.8775e-46	1	PIK3R1
3.64451e-66	-1.11813	0.347	0.466	7.25694e-62	1	TLE4
4.80583e-91	-1.11552	0.435	0.564	9.56937e-87	1	PCSK1N
4.06588e-67	-1.10288	0.175	0.309	8.09598e-63	1	ZIC4
3.52515e-20	-1.09858	0.249	0.327	7.01928e-16	1	DCX
7.80946e-59	-1.0661	0.135	0.252	1.55502e-54	1	MYOF
8.44577e-43	-1.03596	0.185	0.293	1.68172e-38	1	LRRTM4
2.76261e-34	-1.03193	0.288	0.376	5.50091e-30	1	LRRC4C
7.93767e-66	-1.03115	0.137	0.267	1.58055e-61	1	HLA-C
7.46793e-55	-1.00613	0.203	0.323	1.48701e-50	1	RAB11FIP1
4.9898e-31	-1.00399	0.199	0.286	9.93569e-27	1	ATF3
1.02657e-89	1.01067	0.302	0.179	2.04411e-85	1	TRPC3
1.08424e-272	1.01312	0.69	0.455	2.15894e-268	1	TENM4
6.17402e-133	1.01771	0.309	0.156	1.22937e-128	1	KCNIP1
5.44667e-109	1.01798	0.276	0.142	1.08454e-104	1	ZNF69
0	1.03856	0.984	0.863	0	1	MEIS2
0	1.04078	0.792	0.54	0	1	INPP4A
1.87905e-104	1.04123	0.336	0.2	3.74156e-100	1	PRUNE2
6.58495e-205	1.04653	0.557	0.338	1.31119e-200	1	GHR
2.14105e-206	1.06272	0.496	0.287	4.26326e-202	1	SMUG1
1.31829e-115	1.06431	0.253	0.124	2.62497e-111	1	HOXC4
5.88969e-254	1.06757	0.578	0.34	1.17276e-249	1	ST8SIA4
1.74186e-300	1.07529	0.715	0.513	3.46839e-296	1	ATPAF1
6.53674e-128	1.09157	0.341	0.19	1.3016e-123	1	ANO5
1.53207e-83	1.09286	0.263	0.15	3.05066e-79	1	C2CD2
5.07615e-267	1.09706	0.62	0.379	1.01076e-262	1	HS6ST1
7.93108e-224	1.09868	0.441	0.219	1.57924e-219	1	GREB1
0	1.10254	0.831	0.561	0	1	TSPAN5
0	1.10552	0.832	0.629	0	1	FABP5
2.1037e-155	1.12123	0.394	0.221	4.18889e-151	1	CDH23
7.82336e-141	1.14581	0.315	0.159	1.55779e-136	1	ADCY8
4.38376e-172	1.15158	0.461	0.284	8.72894e-168	1	EFCAB14
5.31232e-169	1.16382	0.365	0.183	1.05779e-164	1	DHRS3
2.56108e-305	1.16884	0.631	0.362	5.09961e-301	1	COL23A1
6.38163e-260	1.17295	0.635	0.402	1.27071e-255	1	TGFB2
4.73776e-272	1.17521	0.57	0.319	9.43382e-268	1	LTBP1
7.6816e-128	1.19046	0.302	0.155	1.52956e-123	1	ZNF823
0	1.20878	0.567	0.293	0	1	ADARB2
4.74004e-220	1.22072	0.403	0.191	9.43836e-216	1	PCDH10
3.20221e-224	1.24977	0.499	0.279	6.37624e-220	1	CACNB2
0	1.35833	0.643	0.367	0	1	MARCH3
0	1.36415	0.697	0.426	0	1	SLAIN1
4.32865e-187	1.39095	0.33	0.153	8.61922e-183	1	EPHA6
1.64317e-228	1.43188	0.294	0.11	3.27189e-224	1	PPP2R2C
6.13892e-280	1.44435	0.39	0.161	1.22238e-275	1	GFRA1
2.59472e-245	1.5097	0.349	0.143	5.1666e-241	1	SEMA3A
1.10908e-181	1.52667	0.265	0.106	2.20841e-177	1	IGSF11
0	1.56632	0.874	0.472	0	1	FRMD4B
1.82189e-209	1.57692	0.38	0.183	3.62774e-205	1	NPPC
4.06629e-174	1.59572	0.289	0.124	8.09679e-170	1	PPP1R17
0	1.7104	0.411	0.169	0	1	NPAS2
0	2.48743	0.469	0.105	0	1	SFRP2
0	2.84688	0.289	0.049	0	1	ALPK2
0	3.03251	0.277	0.044	0	1	CHST9
2.22568e-220	-7.36503	0.002	0.267	4.43177e-216	2	RPS4Y1
4.41955e-239	-6.79695	0.007	0.291	8.8002e-235	2	EDNRB
6.59879e-211	-6.61103	0.018	0.279	1.31395e-206	2	RSPO3
1.99285e-214	-6.5738	0.003	0.263	3.96815e-210	2	IRX2
1.33039e-227	-5.13735	0.01	0.286	2.64907e-223	2	NDN
0	-5.1345	0.06	0.581	0	2	ATP1A2
0	-4.70851	0.057	0.452	0	2	LY6H
8.38806e-302	-4.55702	0.047	0.392	1.67023e-297	2	GABRA2
1.86467e-188	-4.30702	0.052	0.301	3.71293e-184	2	S100B
0	-4.03306	0.118	0.553	0	2	COL4A1
2.37558e-167	-3.97028	0.073	0.305	4.73026e-163	2	SULT1C4
4.41987e-138	-3.79975	0.062	0.264	8.80084e-134	2	RCAN1
0	-3.78173	0.195	0.552	0	2	EFNB3
4.52256e-208	-3.76847	0.089	0.365	9.00532e-204	2	ACTA2
1.13847e-160	-3.73291	0.033	0.253	2.26692e-156	2	ADAMTS18
1.62492e-291	-3.61941	0.081	0.421	3.23553e-287	2	CCDC80
0	-3.6102	0.208	0.652	0	2	IGFBP5
3.54751e-29	-3.55227	0.289	0.358	7.06381e-25	2	DPP10
1.30471e-109	-3.49565	0.152	0.334	2.59794e-105	2	NEFL
9.85955e-201	-3.29011	0.082	0.35	1.96323e-196	2	CADPS
3.0648e-175	-3.25554	0.085	0.328	6.10263e-171	2	ADAMTS3
0	-3.20569	0.163	0.593	0	2	PCSK1N
6.92658e-156	-3.1755	0.178	0.402	1.37922e-151	2	LRP1B
2.58104e-163	-3.16778	0.066	0.296	5.13937e-159	2	FBLN5
0	-3.15692	0.408	0.777	0	2	WLS
0	-3.13895	0.173	0.584	0	2	BAALC
1.44672e-171	-3.133	0.062	0.301	2.88071e-167	2	GRIA1
0	-3.09662	0.191	0.595	0	2	LRRC7
6.42545e-143	-3.05915	0.045	0.25	1.27944e-138	2	COLEC12
2.28466e-293	-3.0425	0.116	0.461	4.54921e-289	2	SOX6
1.68723e-146	-3.01287	0.047	0.257	3.35961e-142	2	SLFN5
2.54762e-209	-2.92224	0.054	0.33	5.07281e-205	2	RETREG1
1.81464e-159	-2.92122	0.069	0.298	3.61331e-155	2	PIFO
6.46313e-251	-2.9108	0.105	0.419	1.28694e-246	2	LDHA
2.48763e-125	-2.90736	0.081	0.275	4.95338e-121	2	GABBR2
7.61637e-232	-2.79797	0.168	0.466	1.51657e-227	2	NRG3
1.40643e-123	-2.73586	0.062	0.252	2.80048e-119	2	DNAH7
6.18177e-251	-2.69824	0.152	0.458	1.23091e-246	2	HTRA1
1.85968e-251	-2.65092	0.244	0.539	3.70299e-247	2	GLIS3
1.3284e-162	-2.53759	0.095	0.334	2.64511e-158	2	RTN1
2.35294e-277	-2.53442	0.132	0.466	4.68517e-273	2	TSPO
4.44156e-140	-2.52505	0.091	0.305	8.84404e-136	2	LRRIQ1
3.22885e-130	-2.47832	0.206	0.407	6.42928e-126	2	MT3
2.51421e-190	-2.4724	0.118	0.383	5.0063e-186	2	CDH8
1.33529e-114	-2.45893	0.073	0.257	2.65883e-110	2	TMEM232
1.17849e-199	-2.44796	0.112	0.383	2.3466e-195	2	PBXIP1
4.34092e-98	-2.41072	0.094	0.262	8.64365e-94	2	BMP5
1.39029e-61	-2.39676	0.155	0.279	2.76835e-57	2	S100A10
3.27785e-99	-2.37546	0.154	0.325	6.52686e-95	2	FJX1
2.56216e-222	-2.37003	0.142	0.435	5.10178e-218	2	GJA1
3.41246e-234	-2.35945	0.173	0.471	6.79489e-230	2	SLCO3A1
1.76445e-66	-2.35282	0.478	0.563	3.51337e-62	2	SPARCL1
4.31598e-124	-2.33411	0.211	0.415	8.59398e-120	2	CTNNA2
2.66202e-150	-2.33248	0.111	0.338	5.30062e-146	2	KCNMA1
3.62458e-186	-2.33156	0.137	0.4	7.21726e-182	2	PMP22
2.44628e-199	-2.32351	0.13	0.407	4.87103e-195	2	PKIB
7.54906e-137	-2.2848	0.102	0.316	1.50317e-132	2	FREM1
3.4387e-223	-2.25364	0.165	0.462	6.84714e-219	2	PTCHD4
5.81142e-145	-2.23132	0.092	0.313	1.15717e-140	2	ZIC4
8.26522e-63	-2.22715	0.22	0.353	1.64577e-58	2	LGALS1
2.37483e-100	-2.22452	0.121	0.297	4.72877e-96	2	CNTN4
0	-2.22367	0.356	0.654	0	2	COL4A2
7.32477e-239	-2.22047	0.309	0.575	1.45851e-234	2	ADCY2
2.5233e-123	-2.20649	0.106	0.306	5.02439e-119	2	NAALADL2
3.31607e-141	-2.18206	0.107	0.326	6.60295e-137	2	CADM3
7.53376e-174	-2.16632	0.08	0.333	1.50012e-169	2	BTBD11
6.62291e-121	-2.11079	0.086	0.281	1.31875e-116	2	MMRN1
9.70222e-153	-2.09947	0.228	0.452	1.93191e-148	2	GAP43
1.56734e-106	-2.0959	0.117	0.299	3.12089e-102	2	SPATA17
5.62545e-151	-2.09405	0.154	0.386	1.12014e-146	2	ST6GALNAC3
2.38536e-106	-2.08768	0.072	0.25	4.74973e-102	2	THBS2
8.99811e-180	-2.08612	0.225	0.474	1.7917e-175	2	RIMS2
1.37715e-59	-2.04269	0.151	0.279	2.74218e-55	2	HLA-B
3.30674e-98	-2.04259	0.104	0.276	6.58439e-94	2	MFAP2
9.80672e-285	-2.00859	0.36	0.641	1.95271e-280	2	DMD
1.72211e-239	-2.00682	0.437	0.657	3.42906e-235	2	COL4A5
4.8516e-289	-1.99337	0.31	0.612	9.6605e-285	2	DYNLT1
0	-1.95052	0.97	0.964	0	2	PTN
3.70806e-130	-1.94985	0.13	0.342	7.38349e-126	2	METRNL
9.70119e-151	-1.92044	0.142	0.374	1.9317e-146	2	B4GAT1
1.36579e-211	-1.91367	0.262	0.526	2.71957e-207	2	CDO1
1.8119e-162	-1.90453	0.278	0.504	3.60785e-158	2	PIEZO2
5.22281e-90	-1.8994	0.372	0.503	1.03997e-85	2	FSTL1
2.02529e-134	-1.86868	0.309	0.504	4.03276e-130	2	DOK6
1.14469e-71	-1.84164	0.227	0.364	2.2793e-67	2	COL4A6
1.20931e-67	-1.81361	0.147	0.293	2.40797e-63	2	LRRTM4
0	-1.81186	0.543	0.819	0	2	NFIA
2.78644e-122	-1.80879	0.116	0.323	5.54836e-118	2	MAP1LC3A
5.00463e-105	-1.80788	0.115	0.299	9.96522e-101	2	CBY1
1.38866e-165	-1.80585	0.287	0.515	2.7651e-161	2	UNC5C
3.17639e-133	-1.79862	0.166	0.381	6.32482e-129	2	IGSF3
1.5219e-134	-1.77929	0.184	0.399	3.03041e-130	2	FRMD3
1.23327e-157	-1.77231	0.247	0.472	2.4557e-153	2	SELENOM
1.19942e-206	-1.76519	0.252	0.519	2.38828e-202	2	ADGRG1
4.61312e-102	-1.76082	0.148	0.331	9.18564e-98	2	CDHR3
2.0114e-55	-1.75931	0.466	0.551	4.0051e-51	2	CNTNAP2
2.31955e-98	-1.74377	0.092	0.264	4.61869e-94	2	RIN2
2.79513e-89	-1.71978	0.13	0.297	5.56566e-85	2	FAM84B
6.63652e-159	-1.68941	0.269	0.492	1.32146e-154	2	PLTP
1.1062e-109	-1.68804	0.183	0.372	2.20266e-105	2	SLC4A4
7.74229e-210	-1.68038	0.282	0.552	1.54165e-205	2	CD9
4.84396e-197	-1.66929	0.235	0.505	9.64529e-193	2	SLC22A17
8.06192e-195	-1.6672	0.37	0.608	1.60529e-190	2	AKAP6
1.34887e-133	-1.64962	0.155	0.376	2.68587e-129	2	TMEM132A
4.21312e-49	-1.63758	0.198	0.313	8.38917e-45	2	NELL2
5.67206e-268	-1.63751	0.56	0.753	1.12942e-263	2	CDKN1A
2.25348e-104	-1.63697	0.121	0.307	4.48713e-100	2	CBR1
2.86904e-284	-1.63589	0.394	0.685	5.71283e-280	2	TNIK
1.22511e-92	-1.62993	0.137	0.309	2.43944e-88	2	CTXN1
5.12249e-110	-1.62133	0.347	0.516	1.01999e-105	2	ID3
0	-1.60574	0.438	0.719	0	2	PRMT2
1.45708e-143	-1.60154	0.262	0.484	2.90135e-139	2	CHL1
1.29268e-183	-1.59609	0.335	0.567	2.57399e-179	2	TEX9
1.7108e-62	-1.59402	0.157	0.292	3.40654e-58	2	PRNP
7.09842e-26	-1.59205	0.183	0.268	1.41344e-21	2	STMN2
3.62901e-111	-1.59146	0.165	0.359	7.22608e-107	2	GRN
3.30868e-89	-1.58951	0.135	0.306	6.58824e-85	2	CNTNAP3
3.72259e-115	-1.58875	0.159	0.359	7.41243e-111	2	VEGFB
6.79559e-121	-1.585	0.391	0.546	1.35314e-116	2	MASP1
3.77212e-78	-1.57329	0.158	0.318	7.51105e-74	2	CLSTN2
5.20559e-66	-1.57116	0.12	0.256	1.03654e-61	2	DNAH12
1.52476e-67	-1.56532	0.124	0.263	3.03611e-63	2	HLA-C
1.46003e-112	-1.55821	0.716	0.736	2.90722e-108	2	NCKAP5
6.59766e-162	-1.54717	0.299	0.524	1.31373e-157	2	PCDHGB6
4.27771e-247	-1.53361	0.624	0.77	8.51779e-243	2	NLRP1
4.63621e-47	-1.53103	0.159	0.273	9.23163e-43	2	EPHA7
4.56906e-78	-1.52946	0.12	0.274	9.09791e-74	2	ARMC2
0	-1.52354	0.874	0.909	0	2	CLU
1.80361e-57	-1.51789	0.135	0.262	3.59135e-53	2	FBN1
6.2573e-53	-1.50962	0.255	0.377	1.24595e-48	2	LRRC4C
7.57097e-64	-1.50852	0.168	0.304	1.50753e-59	2	WDR49
2.0006e-120	-1.50742	0.162	0.372	3.98359e-116	2	EMC10
7.06e-245	-1.50672	0.461	0.694	1.40579e-240	2	UCHL1
0	-1.50402	0.982	0.982	0	2	FTH1
6.35491e-139	-1.50311	0.201	0.432	1.26539e-134	2	SEMA6A
8.61084e-151	-1.50249	0.216	0.457	1.71459e-146	2	ABLIM1
9.04241e-119	-1.49933	0.159	0.361	1.80052e-114	2	TRIM22
4.69872e-107	-1.48919	0.203	0.395	9.3561e-103	2	HCFC1R1
1.08034e-94	-1.48655	0.191	0.367	2.15116e-90	2	IFT22
1.11518e-135	-1.48593	0.243	0.459	2.22055e-131	2	MORN2
1.4167e-102	-1.48569	0.158	0.345	2.82093e-98	2	UROS
0	-1.48354	0.776	0.88	0	2	NTRK2
5.70746e-98	-1.47715	0.209	0.393	1.13647e-93	2	CREB5
4.12112e-226	-1.46641	0.825	0.847	8.20598e-222	2	MDK
8.99759e-136	-1.46355	0.245	0.462	1.7916e-131	2	IFI27L1
1.38441e-81	-1.45065	0.133	0.296	2.75663e-77	2	CCDC191
1.12642e-86	-1.44898	0.13	0.299	2.24293e-82	2	LRP10
3.36102e-218	-1.44687	0.463	0.674	6.69246e-214	2	CPE
6.60238e-118	-1.43992	0.111	0.313	1.31467e-113	2	WNT5B
5.00871e-165	-1.42672	0.244	0.485	9.97334e-161	2	AHNAK
2.16068e-78	-1.40978	0.193	0.354	4.30234e-74	2	FSIP2
9.18751e-124	-1.4001	0.261	0.461	1.82942e-119	2	DECR1
5.96177e-71	-1.39895	0.144	0.292	1.18711e-66	2	PPIL6
1.53411e-110	-1.39784	0.21	0.407	3.05472e-106	2	MAP3K13
3.50865e-92	-1.39511	0.208	0.393	6.98642e-88	2	NEGR1
2.18737e-92	-1.37476	0.245	0.415	4.35548e-88	2	PLA2G16
1.48342e-290	-1.37127	0.673	0.821	2.95379e-286	2	METRN
1.36026e-67	-1.36808	0.126	0.268	2.70854e-63	2	NRBP2
5.52173e-54	-1.35955	0.239	0.357	1.09949e-49	2	GNG4
1.52215e-85	-1.35468	0.196	0.361	3.0309e-81	2	ACADVL
2.47332e-63	-1.349	0.128	0.264	4.92488e-59	2	MAN1A1
1.71737e-66	-1.34631	0.168	0.311	3.41963e-62	2	KIF9
1.54891e-58	-1.3446	0.127	0.258	3.08418e-54	2	ARHGEF4
1.0589e-115	-1.34221	0.372	0.54	2.10848e-111	2	ARL4C
1.43959e-139	-1.34016	0.366	0.564	2.86652e-135	2	SPATA6
2.52619e-78	-1.33838	0.162	0.321	5.03015e-74	2	ZNF677
5.13427e-77	-1.33731	0.14	0.296	1.02234e-72	2	P4HTM
0	-1.3305	0.941	0.948	0	2	CALM2
6.79765e-60	-1.32999	0.142	0.275	1.35355e-55	2	AKR1B1
4.44518e-71	-1.32722	0.131	0.28	8.85123e-67	2	SFXN5
6.23222e-47	-1.32179	0.158	0.27	1.24096e-42	2	GATM
4.50687e-61	-1.3173	0.133	0.267	8.97408e-57	2	ACAP1
3.589e-65	-1.31649	0.446	0.55	7.14643e-61	2	STXBP5
0	-1.31182	0.987	0.981	0	2	TMSB10
1.1113e-82	-1.30936	0.176	0.345	2.21282e-78	2	PELI2
9.34795e-260	-1.30517	0.671	0.794	1.86136e-255	2	ANXA5
9.38048e-76	-1.30017	0.132	0.288	1.86784e-71	2	GAS6
0	-1.30007	0.721	0.858	0	2	C4orf48
1.93792e-64	-1.29849	0.123	0.261	3.85879e-60	2	SERPINB6
2.07915e-70	-1.2976	0.16	0.309	4.14001e-66	2	CTSD
1.20916e-101	-1.29676	0.235	0.423	2.40769e-97	2	NDUFA8
3.93358e-260	-1.29299	0.721	0.826	7.83255e-256	2	SPARC
9.41743e-175	-1.28686	0.357	0.595	1.8752e-170	2	MPC1
6.67744e-140	-1.2867	0.328	0.535	1.32961e-135	2	MINOS1
2.3795e-35	-1.2796	0.184	0.272	4.73806e-31	2	TSTD1
8.56718e-83	-1.27707	0.218	0.381	1.7059e-78	2	KRTCAP2
7.00212e-108	-1.27425	0.264	0.453	1.39426e-103	2	PDE4DIP
3.54729e-64	-1.26797	0.179	0.32	7.06336e-60	2	DPCD
1.93674e-78	-1.2667	0.175	0.336	3.85644e-74	2	TMBIM4
1.66455e-73	-1.26285	0.172	0.327	3.31446e-69	2	RTL8A
4.60535e-89	-1.26279	0.218	0.396	9.17018e-85	2	PRICKLE2
3.36121e-68	-1.25393	0.153	0.3	6.69285e-64	2	TPP1
2.90725e-67	-1.25235	0.322	0.455	5.78892e-63	2	THSD7A
2.9143e-65	-1.25096	0.237	0.39	5.80296e-61	2	CCSER1
1.72665e-207	-1.25046	0.614	0.772	3.43811e-203	2	MAGI2
4.55358e-60	-1.25016	0.199	0.334	9.06708e-56	2	NAP1L5
8.38763e-66	-1.24655	0.176	0.323	1.67014e-61	2	RAB6B
8.07385e-40	-1.24424	0.16	0.261	1.60766e-35	2	RRAS
2.10027e-09	-1.24329	0.267	0.302	4.18205e-05	2	LINGO2
9.94018e-99	-1.24173	0.222	0.41	1.97929e-94	2	NQO2
5.34283e-54	-1.23442	0.291	0.416	1.06386e-49	2	WNT2B
6.97561e-55	-1.22984	0.126	0.25	1.38898e-50	2	SIAE
1.38773e-86	-1.22463	0.186	0.362	2.76325e-82	2	TANC1
1.39339e-268	-1.22324	0.655	0.807	2.77452e-264	2	ZIC1
1.69562e-188	-1.22265	0.796	0.833	3.37631e-184	2	GPM6B
0	-1.22194	0.756	0.87	0	2	ATP5IF1
5.20724e-60	-1.21892	0.134	0.268	1.03687e-55	2	ZNF302
0	-1.21876	0.968	0.971	0	2	TMSB4X
1.41918e-62	-1.21794	0.189	0.326	2.82587e-58	2	BOLA3
2.09009e-43	-1.21267	0.236	0.339	4.16178e-39	2	SYNDIG1
3.71187e-39	-1.21141	0.159	0.262	7.39107e-35	2	GALNT17
2.63971e-47	-1.21028	0.174	0.29	5.2562e-43	2	HIST2H2AC
9.17017e-106	-1.20986	0.351	0.528	1.82596e-101	2	ATXN1
2.71966e-83	-1.20612	0.209	0.376	5.41539e-79	2	TMEM107
2.12609e-92	-1.20157	0.243	0.419	4.23347e-88	2	STUB1
2.17816e-139	-1.19932	0.331	0.541	4.33715e-135	2	MESD
3.0551e-115	-1.19401	0.353	0.532	6.08331e-111	2	RHOC
5.11374e-52	-1.19113	0.254	0.373	1.01825e-47	2	MYL12A
7.60167e-89	-1.18814	0.246	0.42	1.51365e-84	2	CLYBL
5.04601e-198	-1.18567	0.874	0.854	1.00476e-193	2	SLC1A3
9.40573e-44	-1.18457	0.403	0.477	1.87287e-39	2	ANXA2
4.77449e-132	-1.18263	0.437	0.619	9.50697e-128	2	WNK2
3.95094e-48	-1.18089	0.166	0.283	7.8671e-44	2	SYCE1L
4.24799e-102	-1.1789	0.402	0.57	8.4586e-98	2	DLG2
1.27412e-263	-1.17777	0.622	0.79	2.53702e-259	2	C1orf122
1.24188e-210	-1.17775	0.503	0.705	2.47283e-206	2	CD81
7.73457e-61	-1.17669	0.14	0.28	1.54011e-56	2	TP53INP1
6.30403e-77	-1.17227	0.124	0.279	1.25526e-72	2	TLN2
5.72396e-69	-1.16833	0.273	0.42	1.13975e-64	2	STAU2
4.65032e-115	-1.16792	0.306	0.502	9.25971e-111	2	BAX
1.60314e-70	-1.1648	0.265	0.413	3.19218e-66	2	WNT5A
1.3116e-121	-1.16251	0.353	0.546	2.61167e-117	2	AP2M1
1.17017e-122	-1.15827	0.489	0.641	2.33004e-118	2	PAM
6.1351e-96	-1.15392	0.31	0.48	1.22162e-91	2	NME3
4.46809e-127	-1.15218	0.556	0.687	8.89686e-123	2	YWHAH
7.54143e-47	-1.14704	0.18	0.301	1.50165e-42	2	C9orf24
2.29435e-56	-1.14345	0.16	0.29	4.56851e-52	2	NINJ1
1.11128e-51	-1.14292	0.156	0.279	2.21278e-47	2	LRRN2
5.92593e-52	-1.14276	0.141	0.264	1.17997e-47	2	UNC50
2.58355e-158	-1.14092	0.49	0.665	5.14436e-154	2	CST3
2.54699e-18	-1.13438	0.507	0.529	5.07156e-14	2	TPBG
1.36453e-88	-1.1316	0.339	0.504	2.71705e-84	2	SORBS2
1.79505e-126	-1.12794	0.33	0.529	3.57431e-122	2	GSN
0	-1.12699	0.871	0.913	0	2	CALM1
1.33872e-97	-1.12659	0.349	0.516	2.66566e-93	2	AIG1
7.77699e-38	-1.12549	0.179	0.283	1.54855e-33	2	DNER
2.59235e-69	-1.12447	0.189	0.342	5.1619e-65	2	FAM227B
6.61099e-85	-1.12407	0.254	0.424	1.31638e-80	2	GLIPR2
1.53983e-48	-1.12311	0.179	0.296	3.0661e-44	2	PDLIM2
8.17233e-98	-1.12307	0.393	0.552	1.62727e-93	2	MAF
3.09629e-50	-1.12052	0.142	0.263	6.16533e-46	2	EPDR1
5.88768e-79	-1.11321	0.213	0.379	1.17236e-74	2	PPP1R14C
1.00968e-62	-1.11114	0.295	0.43	2.01047e-58	2	SULF2
1.38204e-198	-1.1109	0.737	0.818	2.75192e-194	2	ATP1B2
4.04144e-49	-1.10865	0.192	0.312	8.04732e-45	2	TMEM106C
9.49639e-73	-1.10662	0.373	0.513	1.89092e-68	2	PTPRG
4.04404e-50	-1.10461	0.145	0.267	8.0525e-46	2	DNAAF4
4.87482e-78	-1.10444	0.326	0.481	9.70675e-74	2	NEBL
2.16681e-115	-1.10417	0.401	0.576	4.31455e-111	2	MLF1
7.22406e-42	-1.10288	0.151	0.26	1.43846e-37	2	ACYP1
2.032e-49	-1.10275	0.159	0.282	4.04612e-45	2	CFAP44
7.45429e-54	-1.10236	0.521	0.612	1.4843e-49	2	PCDH9
9.7347e-57	-1.10203	0.212	0.344	1.93837e-52	2	REXO2
6.76599e-68	-1.10147	0.206	0.356	1.34724e-63	2	ALDH6A1
5.94929e-44	-1.09734	0.166	0.277	1.18462e-39	2	DGCR6L
1.03537e-166	-1.09412	0.502	0.688	2.06162e-162	2	SLIT1
1.64016e-45	-1.09292	0.147	0.261	3.26588e-41	2	ASNA1
1.27049e-110	-1.0928	0.529	0.655	2.5298e-106	2	PFN2
5.05372e-51	-1.09203	0.152	0.277	1.0063e-46	2	NCOA7
9.81615e-208	-1.08805	0.613	0.766	1.95459e-203	2	GABARAPL2
1.03136e-54	-1.08377	0.207	0.336	2.05364e-50	2	MCUB
6.96214e-07	-1.07958	0.361	0.36	0.013863	2	LAMA2
9.03114e-13	-1.07366	0.268	0.321	1.79828e-08	2	DCX
9.84547e-46	-1.07081	0.171	0.287	1.96043e-41	2	MLLT1
1.84287e-57	-1.06683	0.231	0.367	3.66953e-53	2	MAP1A
2.55826e-58	-1.0662	0.199	0.335	5.094e-54	2	BAD
2.26938e-30	-1.06335	0.422	0.478	4.51879e-26	2	DACH2
0	-1.06294	0.918	0.924	0	2	ITM2B
5.29331e-60	-1.06281	0.211	0.35	1.054e-55	2	TSEN34
2.15895e-96	-1.0618	0.316	0.494	4.29891e-92	2	LAMTOR2
1.64849e-79	-1.06058	0.298	0.455	3.28247e-75	2	MMP24OS
7.36238e-26	-1.05919	0.203	0.282	1.466e-21	2	ATF3
6.4626e-118	-1.05304	0.569	0.683	1.28683e-113	2	PON2
9.15676e-56	-1.05188	0.654	0.665	1.82329e-51	2	FABP7
6.19078e-77	-1.05175	0.267	0.425	1.23271e-72	2	TMEM134
1.19655e-98	-1.04905	0.417	0.58	2.38258e-94	2	SIPA1L1
8.83002e-49	-1.04884	0.186	0.306	1.75823e-44	2	SMIM19
5.6035e-85	-1.045	0.318	0.476	1.11577e-80	2	TRAPPC2L
1.13543e-140	-1.04461	0.756	0.814	2.26086e-136	2	DACH1
2.21682e-47	-1.04322	0.267	0.383	4.41412e-43	2	ACTN1
5.14445e-79	-1.0402	0.256	0.42	1.02436e-74	2	GNS
0	-1.03917	0.793	0.881	0	2	UQCR11
2.29492e-94	-1.03858	0.34	0.509	4.56965e-90	2	CYB5R3
2.89144e-68	-1.03717	0.258	0.408	5.75744e-64	2	CISD1
3.9144e-40	-1.03233	0.226	0.33	7.79436e-36	2	NKAIN4
6.55393e-59	-1.03215	0.152	0.29	1.30502e-54	2	KIF26B
4.63393e-45	-1.03142	0.36	0.462	9.22708e-41	2	CD24
3.92791e-93	-1.02996	0.414	0.564	7.82125e-89	2	PRKACB
5.86396e-43	-1.02839	0.169	0.279	1.16763e-38	2	RHBDD2
3.26142e-41	-1.02824	0.152	0.26	6.49413e-37	2	VAMP3
4.62022e-87	-1.0272	0.354	0.51	9.19979e-83	2	TIMP2
1.49305e-51	-1.02641	0.473	0.57	2.97296e-47	2	SVIL
1.00006e-40	-1.02304	0.168	0.276	1.99132e-36	2	POLR3GL
1.2865e-74	-1.01778	0.256	0.413	2.56168e-70	2	LAMP1
4.34307e-49	-1.01435	0.171	0.293	8.64793e-45	2	TAPBP
9.20676e-51	-1.01353	0.222	0.348	1.83325e-46	2	LMF1
2.12953e-293	-1.0131	0.887	0.919	4.24031e-289	2	ACTB
5.52927e-92	-1.01254	0.389	0.545	1.10099e-87	2	PPP1R14B
2.17875e-45	-1.01232	0.203	0.329	4.33833e-41	2	IL1RAPL1
1.40599e-46	-1.01201	0.207	0.326	2.79961e-42	2	HINT2
5.23204e-53	-1.01019	0.175	0.305	1.0418e-48	2	LAMC1
4.35612e-45	-1.00698	0.234	0.351	8.6739e-41	2	PSENEN
3.54913e-50	-1.00397	0.2	0.323	7.06703e-46	2	ARF3
1.21768e-82	-1.00338	0.505	0.611	2.42464e-78	2	ITM2C
6.95817e-59	-1.00274	0.266	0.399	1.38551e-54	2	GGH
3.7334e-60	-1.00214	0.48	0.577	7.43395e-56	2	PRKG1
3.20082e-82	-1.00056	0.321	0.479	6.37347e-78	2	NDUFAF3
1.22934e-44	-1.00013	0.16	0.275	2.44786e-40	2	CCDC92
1.80234e-66	-1.00005	0.269	0.417	3.58883e-62	2	CHPF
0	1.00078	0.965	0.798	0	2	AP3B1
1.3347e-99	1.00297	0.406	0.239	2.65765e-95	2	CLCN5
5.43412e-108	1.00488	0.39	0.217	1.08204e-103	2	ZNF280C
1.18159e-207	1.00584	0.617	0.352	2.35278e-203	2	TFRC
0	1.00635	0.879	0.654	0	2	SMARCC1
4.8947e-209	1.0065	0.722	0.485	9.74632e-205	2	PRTG
0	1.00726	0.945	0.733	0	2	SLC35F1
0	1.00734	0.99	0.881	0	2	TUT4
1.62515e-93	1.00823	0.327	0.175	3.23601e-89	2	ECT2
2.31136e-281	1.00916	0.838	0.617	4.60239e-277	2	MLLT10
1.55189e-263	1.01	0.739	0.471	3.09012e-259	2	PPAT
2.44116e-118	1.01129	0.377	0.197	4.86085e-114	2	RIMBP2
8.24747e-89	1.01269	0.263	0.128	1.64224e-84	2	HIC2
2.19214e-142	1.013	0.48	0.273	4.36499e-138	2	FLVCR1
0	1.01541	0.966	0.825	0	2	XPO1
0	1.01607	0.824	0.562	0	2	TMEM38B
6.39749e-93	1.01736	0.377	0.219	1.27387e-88	2	RAVER2
1.98236e-200	1.01951	0.618	0.365	3.94728e-196	2	SLC6A8
0	1.01982	0.872	0.63	0	2	SPIRE1
0	1.02097	0.858	0.619	0	2	SINHCAF
4.79096e-257	1.02193	0.725	0.437	9.53977e-253	2	IDH1
4.83258e-252	1.02197	0.756	0.487	9.62263e-248	2	IARS
6.27218e-96	1.02199	0.331	0.176	1.24892e-91	2	SCML2
1.70937e-116	1.02376	0.367	0.189	3.40369e-112	2	CHD1L
3.2533e-250	1.02398	0.795	0.588	6.47797e-246	2	ATP6V1A
6.29297e-100	1.02425	0.338	0.179	1.25306e-95	2	SMC4
1.55955e-186	1.02492	0.691	0.471	3.10537e-182	2	JAM3
4.56747e-80	1.02856	0.286	0.152	9.09474e-76	2	ARID3A
0	1.02858	0.846	0.591	0	2	RYBP
6.19292e-177	1.02878	0.645	0.407	1.23313e-172	2	NHSL1
7.14242e-174	1.02933	0.647	0.421	1.4222e-169	2	GGA2
0	1.03102	0.959	0.79	0	2	MED13L
2.02646e-128	1.03275	0.426	0.232	4.03509e-124	2	FAM102B
1.42203e-88	1.034	0.282	0.142	2.83154e-84	2	FAM196B
0	1.03489	0.925	0.697	0	2	PTBP2
1.37953e-270	1.03671	0.765	0.496	2.74691e-266	2	NAA25
8.2671e-185	1.03906	0.616	0.377	1.64615e-180	2	FAM171A1
1.86291e-93	1.03955	0.354	0.198	3.70943e-89	2	IKZF2
2.65246e-218	1.041	0.686	0.426	5.28158e-214	2	HABP4
1.10549e-128	1.04349	0.459	0.254	2.20125e-124	2	ITGA2
2.70602e-256	1.04361	0.71	0.428	5.38823e-252	2	LARGE1
6.30294e-152	1.04393	0.505	0.287	1.25504e-147	2	FOXN2
5.28636e-162	1.04403	0.514	0.29	1.05262e-157	2	TRPM4
7.74355e-146	1.04527	0.443	0.237	1.5419e-141	2	HEATR1
3.49265e-123	1.04586	0.418	0.229	6.95456e-119	2	LSS
3.63346e-108	1.04773	0.349	0.182	7.23495e-104	2	HELLS
1.83477e-131	1.04814	0.374	0.186	3.6534e-127	2	TLE3
8.7221e-213	1.04872	0.65	0.39	1.73674e-208	2	NCOR2
6.04328e-281	1.04885	0.816	0.589	1.20334e-276	2	ADAM10
2.50291e-255	1.04969	0.753	0.502	4.9838e-251	2	NAA50
6.06344e-116	1.05384	0.498	0.31	1.20735e-111	2	SCFD2
0	1.05597	0.883	0.63	0	2	BACH2
6.36841e-95	1.05604	0.351	0.194	1.26808e-90	2	PFKFB4
2.01018e-175	1.05624	0.461	0.224	4.00267e-171	2	MFSD2A
1.21646e-140	1.05636	0.413	0.213	2.42222e-136	2	RPS6KA6
5.09164e-93	1.05672	0.255	0.121	1.01385e-88	2	DACT3
5.168e-102	1.05757	0.366	0.201	1.02905e-97	2	ELL2
7.99946e-227	1.05817	0.685	0.438	1.59285e-222	2	ZNHIT6
1.64309e-18	1.05819	0.392	0.33	3.27172e-14	2	EFCAB2
9.14909e-146	1.06095	0.434	0.223	1.82177e-141	2	CDH23
5.47396e-175	1.06135	0.539	0.299	1.08998e-170	2	TMEM131L
1.24521e-259	1.06173	0.723	0.456	2.47946e-255	2	NAA16
0	1.06188	0.881	0.656	0	2	KAT6A
8.10856e-105	1.06223	0.354	0.19	1.61458e-100	2	BCORL1
5.71842e-158	1.06561	0.511	0.288	1.13865e-153	2	DOCK6
4.88595e-143	1.06689	0.349	0.156	9.7289e-139	2	ZNF823
0	1.06782	0.823	0.547	0	2	FAR1
1.81258e-97	1.0693	0.344	0.187	3.6092e-93	2	RAP1GAP
1.45423e-202	1.06996	0.549	0.292	2.89566e-198	2	HMGA1
3.11384e-144	1.07122	0.493	0.281	6.20027e-140	2	NBPF12
7.8583e-119	1.07471	0.425	0.238	1.56474e-114	2	PTPN3
0	1.07564	0.949	0.746	0	2	TPST1
3.05484e-199	1.07746	0.533	0.273	6.0828e-195	2	TMTC1
1.66535e-74	1.08008	0.279	0.149	3.31605e-70	2	ZNF20
3.65848e-182	1.081	0.571	0.335	7.28477e-178	2	SLC16A1
0	1.08291	0.852	0.618	0	2	LCORL
3.7668e-238	1.08459	0.669	0.392	7.50046e-234	2	CAMKMT
2.52349e-219	1.0861	0.718	0.473	5.02477e-215	2	SCLT1
4.72149e-125	1.08661	0.277	0.117	9.40143e-121	2	SEMA3D
1.01165e-147	1.08799	0.391	0.19	2.01439e-143	2	TPX2
7.9465e-273	1.09094	0.624	0.315	1.58231e-268	2	SLC38A1
0	1.09221	0.828	0.532	0	2	GLDC
0	1.09353	0.843	0.558	0	2	NCOA3
8.70379e-137	1.09529	0.352	0.167	1.7331e-132	2	FOXP4
0	1.09809	0.784	0.495	0	2	AMD1
0	1.10198	0.933	0.727	0	2	IGF2BP3
1.18564e-269	1.10395	0.723	0.454	2.36084e-265	2	USP24
0	1.1069	0.909	0.662	0	2	ANO10
1.85093e-230	1.10781	0.588	0.313	3.68558e-226	2	ABCA5
4.26054e-103	1.10999	0.302	0.149	8.48358e-99	2	EEPD1
4.54676e-166	1.11061	0.471	0.246	9.05351e-162	2	ABHD17B
0	1.11114	0.835	0.546	0	2	INPP4A
3.2747e-282	1.11454	0.662	0.347	6.52058e-278	2	PDZRN3
6.281e-223	1.11495	0.613	0.345	1.25067e-218	2	ANKRD33B
6.20797e-86	1.11852	0.25	0.122	1.23613e-81	2	ARID3B
3.95763e-164	1.1197	0.582	0.359	7.88044e-160	2	LRRC1
6.43029e-296	1.12098	0.709	0.401	1.2804e-291	2	ICA1
2.50799e-145	1.124	0.333	0.145	4.99391e-141	2	ZNF440
1.44745e-128	1.12672	0.335	0.157	2.88217e-124	2	C11orf96
7.29984e-122	1.1286	0.307	0.141	1.45354e-117	2	NUP35
1.00519e-119	1.12896	0.329	0.16	2.00153e-115	2	CLMP
4.08522e-97	1.13053	0.316	0.164	8.13448e-93	2	NHSL2
0	1.13138	0.909	0.621	0	2	SCD
0	1.13236	0.951	0.796	0	2	ODC1
6.50741e-96	1.13428	0.282	0.137	1.29576e-91	2	MIS18BP1
0	1.14567	0.857	0.595	0	2	DIP2B
4.5937e-199	1.14618	0.57	0.32	9.14697e-195	2	OTUD4
6.30477e-88	1.14726	0.362	0.207	1.2554e-83	2	MAP2K6
1.98594e-297	1.15022	0.756	0.472	3.95441e-293	2	BTAF1
1.14921e-135	1.15076	0.297	0.127	2.28832e-131	2	WNT7A
3.93574e-137	1.15251	0.394	0.203	7.83685e-133	2	RCL1
1.0634e-104	1.156	0.298	0.146	2.11744e-100	2	GPR89B
7.87233e-182	1.16028	0.452	0.22	1.56754e-177	2	NGFR
0	1.16231	0.887	0.61	0	2	ADGRL2
0	1.16459	0.809	0.546	0	2	EPB41L5
5.98292e-120	1.1646	0.323	0.155	1.19132e-115	2	APOLD1
1.4826e-232	1.16798	0.618	0.357	2.95216e-228	2	BZW2
0	1.1684	0.583	0.258	0	2	ANKRD44
2.20977e-179	1.17371	0.421	0.198	4.4001e-175	2	DPF1
1.53492e-173	1.17915	0.469	0.24	3.05633e-169	2	NETO2
0	1.18128	0.757	0.439	0	2	TIMP3
3.21219e-238	1.18268	0.575	0.296	6.39612e-234	2	EPHA4
0	1.18294	0.911	0.679	0	2	ACSL3
0	1.18365	0.926	0.695	0	2	FMNL2
2.66397e-153	1.18651	0.405	0.201	5.3045e-149	2	NIPA1
1.20339e-162	1.18959	0.434	0.219	2.3962e-158	2	IGDCC3
2.07457e-148	1.19139	0.342	0.154	4.13089e-144	2	PIK3C2B
2.26657e-304	1.19234	0.743	0.443	4.5132e-300	2	EZH2
2.75436e-198	1.19872	0.507	0.256	5.48447e-194	2	NIM1K
2.88116e-306	1.20456	0.776	0.48	5.73696e-302	2	BMPR1B
0	1.20971	0.81	0.534	0	2	KLHDC10
1.79383e-291	1.20988	0.713	0.424	3.57188e-287	2	HIP1
1.28222e-189	1.2105	0.557	0.321	2.55315e-185	2	HECTD2
3.69e-284	1.21207	0.645	0.341	7.34753e-280	2	SEPT6
7.10825e-185	1.21533	0.5	0.265	1.41539e-180	2	MVD
2.97688e-132	1.21729	0.299	0.131	5.92756e-128	2	KLHL15
8.84715e-147	1.21909	0.344	0.155	1.76164e-142	2	ZNF788P
1.10761e-193	1.21924	0.456	0.221	2.20547e-189	2	ABTB2
0	1.22207	0.925	0.733	0	2	DAAM1
2.73794e-264	1.22334	0.599	0.308	5.45178e-260	2	MXD1
0	1.22563	0.855	0.44	0	2	ROBO2
2.4701e-295	1.23225	0.668	0.342	4.91847e-291	2	HES5
0	1.23229	0.835	0.569	0	2	FKBP4
0	1.23251	0.837	0.559	0	2	EPS8
0	1.23428	0.796	0.484	0	2	NOP58
5.36123e-221	1.23958	0.478	0.22	1.06753e-216	2	NDST4
0	1.2405	0.875	0.6	0	2	ZEB2
7.78697e-240	1.24447	0.554	0.285	1.55054e-235	2	CDC14B
8.33919e-206	1.24555	0.504	0.259	1.6605e-201	2	CLCN6
5.13098e-171	1.24968	0.417	0.202	1.02168e-166	2	CARM1
0	1.25145	0.681	0.359	0	2	GSE1
3.18475e-178	1.25679	0.494	0.269	6.34148e-174	2	FBXO33
1.33087e-284	1.25804	0.632	0.329	2.65002e-280	2	CHN1
0	1.25933	0.615	0.289	0	2	HS6ST2
8.02457e-284	1.26549	0.644	0.352	1.59785e-279	2	TSPYL2
0	1.26562	0.734	0.451	0	2	ELOVL6
0	1.26747	0.732	0.402	0	2	LRFN5
4.02855e-242	1.26874	0.574	0.304	8.02164e-238	2	SELENOI
0	1.27284	0.841	0.529	0	2	SMG1
0	1.27649	0.92	0.59	0	2	NRCAM
2.53279e-229	1.27748	0.485	0.222	5.0433e-225	2	ELFN1
2.35874e-208	1.29558	0.461	0.218	4.69672e-204	2	FASN
3.37409e-187	1.30174	0.424	0.198	6.71849e-183	2	SOAT1
0	1.30187	0.688	0.338	0	2	PAX6
4.62067e-187	1.30851	0.297	0.107	9.20069e-183	2	SHD
3.13231e-135	1.30887	0.283	0.119	6.23706e-131	2	HES7
0	1.3146	0.94	0.712	0	2	TFDP2
2.3847e-127	1.31789	0.3	0.135	4.74841e-123	2	AC005258.1
2.10221e-126	1.32018	0.264	0.111	4.18593e-122	2	NT5DC3
8.98422e-206	1.32604	0.341	0.128	1.78894e-201	2	SRRM3
5.87521e-180	1.33036	0.428	0.206	1.16987e-175	2	LIPG
2.93116e-263	1.33289	0.529	0.246	5.83653e-259	2	CSMD1
0	1.33588	0.86	0.589	0	2	DYRK1A
0	1.3401	0.858	0.534	0	2	LRIG1
0	1.35243	0.963	0.676	0	2	FDFT1
1.25175e-143	1.35318	0.343	0.158	2.49248e-139	2	MERTK
1.72759e-277	1.36479	0.599	0.309	3.43998e-273	2	SLC25A33
1.67413e-159	1.37197	0.251	0.091	3.33353e-155	2	SERPINB9
3.70115e-154	1.37428	0.363	0.168	7.36972e-150	2	SH3RF3
0	1.37839	0.916	0.592	0	2	HMGCR
0	1.38245	0.879	0.573	0	2	PSME4
0	1.39472	0.907	0.485	0	2	FRMD4B
1.15686e-137	1.3956	0.274	0.113	2.30355e-133	2	SGCG
0	1.40345	0.694	0.318	0	2	POU3F2
3.88626e-135	1.41308	0.344	0.168	7.73831e-131	2	ACSS2
0	1.4131	0.961	0.682	0	2	MSMO1
1.46398e-231	1.41924	0.405	0.166	2.91507e-227	2	FKBP5
0	1.42897	0.713	0.363	0	2	COL23A1
1.66937e-205	1.4339	0.363	0.145	3.32404e-201	2	DHCR7
7.49157e-192	1.4361	0.286	0.1	1.49172e-187	2	PTPRE
4.04195e-204	1.46294	0.377	0.157	8.04834e-200	2	ABHD3
0	1.47735	0.96	0.712	0	2	CECR2
0	1.48954	0.86	0.551	0	2	TNKS2
6.88582e-185	1.4953	0.622	0.408	1.3711e-180	2	PIH1D1
1.49307e-224	1.51663	0.279	0.085	2.97301e-220	2	CMTM8
0	1.5171	0.912	0.576	0	2	SQLE
0	1.54075	0.941	0.61	0	2	SREBF2
1.30635e-183	1.54177	0.261	0.088	2.60121e-179	2	NDNF
6.40224e-162	1.54483	0.295	0.118	1.27481e-157	2	PAX7
0	1.55056	0.699	0.334	0	2	ACAT2
3.7748e-220	1.55255	0.324	0.114	7.51638e-216	2	PPP2R2C
0	1.57351	0.61	0.276	0	2	CALCRL
0	1.57732	0.869	0.584	0	2	LGR4
0	1.58435	0.96	0.692	0	2	HMGCS1
0	1.60168	0.721	0.299	0	2	INSIG1
4.85909e-212	1.60279	0.304	0.106	9.67542e-208	2	DHCR24
0	1.62948	0.814	0.456	0	2	ELOVL5
0	1.68866	0.76	0.335	0	2	LRRC8B
0	1.75936	0.73	0.303	0	2	LDLR
0	1.77794	0.549	0.181	0	2	DAB1
0	1.8065	0.385	0.125	0	2	GRB14
9.71299e-238	1.81154	0.288	0.089	1.93405e-233	2	ATP6V0D2
1.00279e-174	1.85041	0.262	0.093	1.99676e-170	2	GCNT2
0	1.85225	0.59	0.21	0	2	GREB1
0	1.95196	0.574	0.202	0	2	GLI2
0	1.99529	0.719	0.278	0	2	PTCH1
0	2.03373	0.521	0.189	0	2	FGFBP3
0	2.08505	0.423	0.145	0	2	PRSS35
0	2.19187	0.29	0.072	0	2	CMTM7
0	2.27459	0.368	0.086	0	2	SGCZ
5.01082e-147	-4.89764	0.036	0.271	9.97754e-143	3	RSPO3
4.29308e-127	-2.876	0.062	0.282	8.54838e-123	3	TSTD1
1.27199e-131	-2.76389	0.053	0.28	2.53279e-127	3	MMRN1
2.26138e-121	-2.75758	0.05	0.263	4.50287e-117	3	BMP5
1.75144e-95	-2.68585	0.096	0.282	3.48747e-91	3	S100A10
3.54583e-114	-2.54839	0.17	0.371	7.06045e-110	3	GABRA2
2.36271e-191	-2.47423	0.13	0.433	4.70463e-187	3	IFITM3
6.83833e-07	-2.35479	0.313	0.314	0.0136165	3	NEFL
3.61327e-68	-2.30183	0.112	0.262	7.19475e-64	3	NELL1
1.17741e-80	-2.30075	0.108	0.268	2.34447e-76	3	SPINT2
2.22026e-107	-2.27131	0.21	0.401	4.42098e-103	3	CCDC80
2.37248e-82	-2.21352	0.106	0.276	4.72408e-78	3	EPHA7
1.10427e-152	-2.06206	0.252	0.491	2.19882e-148	3	ANXA2
1.52669e-24	-1.95482	0.334	0.381	3.03994e-20	3	LRP1B
1.76147e-258	-1.94315	0.201	0.569	3.50743e-254	3	PDE1A
1.23399e-63	-1.93235	0.133	0.276	2.45712e-59	3	SLC7A8
1.40305e-35	-1.93226	0.248	0.347	2.79375e-31	3	LGALS1
2.20959e-49	-1.8105	0.44	0.493	4.39974e-45	3	FSTL1
9.24273e-14	-1.79922	0.269	0.301	1.84041e-09	3	LINGO2
2.76564e-75	-1.7746	0.415	0.521	5.50694e-71	3	EFNB3
3.47068e-85	-1.70755	0.288	0.437	6.91082e-81	3	HTRA1
5.28341e-155	-1.69242	0.297	0.545	1.05203e-150	3	ATP1A2
1.53672e-57	-1.68019	0.229	0.361	3.05992e-53	3	COL4A6
2.94877e-90	-1.65868	0.196	0.378	5.87159e-86	3	EPB41L4A
2.38744e-193	-1.583	0.238	0.533	4.75387e-189	3	CRABP1
5.59119e-123	-1.54483	0.688	0.74	1.11332e-118	3	WLS
5.80368e-147	-1.54362	0.223	0.481	1.15563e-142	3	IFITM2
2.00641e-41	-1.54187	0.159	0.266	3.99516e-37	3	MFAP2
2.01284e-20	-1.5134	0.222	0.285	4.00796e-16	3	SULT1C4
5.1386e-47	-1.5001	0.188	0.308	1.0232e-42	3	KIAA1217
2.52062e-29	-1.4745	0.528	0.526	5.01906e-25	3	TPBG
6.33519e-78	-1.42477	0.22	0.39	1.26146e-73	3	FRMD3
5.08455e-75	-1.41594	0.148	0.321	1.01244e-70	3	BTBD11
1.83862e-37	-1.38941	0.175	0.28	3.66106e-33	3	FBLN5
5.75002e-38	-1.38378	0.179	0.279	1.14494e-33	3	SYCE1L
4.12172e-16	-1.37618	0.232	0.282	8.20717e-12	3	CNTN4
4.55701e-20	-1.37475	0.578	0.537	9.07392e-16	3	CNTNAP2
6.25985e-13	-1.28494	0.247	0.279	1.24646e-08	3	PRNP
1.44606e-76	-1.26874	0.196	0.371	2.8794e-72	3	ACSS3
3.05619e-125	-1.24786	0.35	0.561	6.08548e-121	3	SELENOP
5.9631e-99	-1.22657	0.282	0.491	1.18737e-94	3	DACH2
5.39885e-66	-1.20885	0.253	0.405	1.07502e-61	3	SNCA
7.04666e-74	-1.2079	0.198	0.377	1.40313e-69	3	LAMA2
1.62265e-16	-1.17883	0.226	0.277	3.23101e-12	3	PIFO
2.95389e-246	-1.15817	0.885	0.894	5.88179e-242	3	MIF
2.57351e-87	-1.13806	0.638	0.695	5.12438e-83	3	ADGRL3
4.9094e-33	-1.13086	0.332	0.415	9.77559e-29	3	LY6H
3.90297e-74	-1.10997	0.34	0.504	7.77159e-70	3	UNC5C
3.13018e-52	-1.10399	0.303	0.418	6.23282e-48	3	CITED2
3.83051e-17	-1.10105	0.194	0.253	7.62731e-13	3	FBN1
1.72618e-68	-1.03524	0.547	0.605	3.43717e-64	3	SVIP
1.29313e-35	-1.0233	0.27	0.366	2.57487e-31	3	IGSF3
9.389e-40	-1.00862	0.357	0.449	1.86954e-35	3	THSD7A
4.52785e-119	1.00151	0.305	0.124	9.01586e-115	3	RHBDL3
2.14007e-100	1.00254	0.26	0.106	4.26131e-96	3	MCCC1
2.73408e-207	1.01306	0.613	0.298	5.4441e-203	3	MTCL1
8.42511e-144	1.01528	0.419	0.188	1.67761e-139	3	PGPEP1
3.9943e-80	1.01667	0.26	0.121	7.95344e-76	3	CLGN
7.25205e-292	1.0185	0.815	0.438	1.44403e-287	3	RARB
1.48356e-237	1.02193	0.749	0.422	2.95407e-233	3	PDGFC
6.65749e-198	1.02213	0.685	0.377	1.32564e-193	3	PPM1D
1.18044e-162	1.02275	0.492	0.226	2.3505e-158	3	LSS
1.30141e-241	1.02472	0.637	0.3	2.59137e-237	3	CHST11
1.31513e-179	1.02757	0.551	0.262	2.61868e-175	3	FDXR
7.00431e-136	1.03748	0.303	0.116	1.3947e-131	3	GJC1
2.10611e-119	1.04035	0.28	0.11	4.19369e-115	3	FAM89A
9.34411e-200	1.04285	0.584	0.28	1.8606e-195	3	USP49
5.85193e-211	1.04403	0.562	0.249	1.16524e-206	3	PHLDA3
3.98059e-284	1.04893	0.922	0.65	7.92616e-280	3	MARCH1
1.16308e-151	1.05135	0.39	0.164	2.31592e-147	3	ZDHHC11B
3.8196e-301	1.05571	0.882	0.586	7.60558e-297	3	DIP2A
6.39768e-130	1.05632	0.342	0.143	1.27391e-125	3	STK17A
7.92024e-142	1.05889	0.356	0.147	1.57708e-137	3	EEPD1
3.86715e-136	1.06071	0.407	0.189	7.70028e-132	3	FAM19A2
1.49085e-216	1.06719	0.611	0.293	2.96858e-212	3	POLH
2.65559e-255	1.06848	0.89	0.598	5.28781e-251	3	DCLK1
1.80843e-121	1.07247	0.341	0.149	3.60094e-117	3	E2F7
1.65101e-184	1.07251	0.396	0.154	3.28749e-180	3	FUT9
5.49849e-155	1.07454	0.339	0.129	1.09486e-150	3	RGPD2
6.05229e-274	1.07462	0.824	0.479	1.20513e-269	3	DLGAP1
1.6728e-121	1.07669	0.3	0.119	3.33087e-117	3	NACC2
2.57552e-117	1.07852	0.399	0.193	5.12837e-113	3	DDX54
2.26802e-212	1.0832	0.613	0.297	4.51609e-208	3	TMEM131L
3.16176e-200	1.08363	0.697	0.388	6.29571e-196	3	TRPC4
1.65564e-126	1.08529	0.271	0.101	3.29671e-122	3	MAPK8IP1
1.04867e-152	1.08636	0.383	0.159	2.0881e-148	3	MERTK
6.54145e-255	1.09016	0.475	0.167	1.30253e-250	3	GFRA1
0	1.09058	0.939	0.601	0	3	LIMCH1
0	1.09557	0.834	0.511	0	3	RRM2B
1.35156e-184	1.10399	0.455	0.19	2.69122e-180	3	PRKAG2
0	1.11575	0.834	0.493	0	3	TM7SF3
0	1.11643	0.581	0.198	0	3	IRX2
2.13823e-207	1.11689	0.539	0.241	4.25764e-203	3	PDE9A
0	1.11716	0.938	0.75	0	3	CKB
2.06857e-128	1.12046	0.323	0.135	4.11893e-124	3	SORCS1
2.43812e-112	1.12411	0.34	0.156	4.85478e-108	3	CRB1
6.65906e-175	1.12418	0.462	0.202	1.32595e-170	3	SERPINE2
1.66787e-178	1.12834	0.318	0.108	3.32106e-174	3	ELOVL2
6.97012e-79	1.13776	0.403	0.245	1.38789e-74	3	EDNRB
1.02372e-94	1.14155	0.269	0.117	2.03843e-90	3	SGCG
8.79368e-211	1.14472	0.619	0.314	1.751e-206	3	NTM
9.47388e-306	1.14535	0.667	0.297	1.88644e-301	3	NCAM2
1.2626e-194	1.14811	0.456	0.189	2.5141e-190	3	CORO2B
4.57054e-265	1.14872	0.58	0.232	9.10086e-261	3	POU3F3
5.97764e-136	1.15071	0.366	0.16	1.19027e-131	3	GBE1
3.97136e-157	1.15384	0.424	0.187	7.90777e-153	3	LRRCC1
4.58026e-213	1.16175	0.386	0.134	9.12022e-209	3	EIF1AY
3.29603e-225	1.16242	0.522	0.219	6.56306e-221	3	ABTB2
3.46127e-206	1.16327	0.527	0.236	6.89209e-202	3	HOXB3
3.94747e-147	1.17055	0.28	0.099	7.8602e-143	3	HOXB4
3.09808e-239	1.171	0.593	0.266	6.16889e-235	3	BRMS1L
5.80858e-228	1.17285	0.591	0.274	1.1566e-223	3	VAV2
7.73929e-206	1.17422	0.41	0.15	1.54105e-201	3	TSPAN11
1.94547e-161	1.17618	0.369	0.146	3.87382e-157	3	GPC1
6.72429e-150	1.18305	0.275	0.096	1.33894e-145	3	TENM1
2.25237e-242	1.18732	0.617	0.285	4.48493e-238	3	NTRK3
3.23651e-138	1.19625	0.542	0.295	6.44453e-134	3	METRNL
3.50031e-202	1.20661	0.512	0.227	6.96981e-198	3	GABBR2
2.5827e-245	1.21156	0.436	0.156	5.14268e-241	3	DGKI
3.94695e-261	1.21453	0.553	0.222	7.85918e-257	3	ELFN1
0	1.21795	0.776	0.41	0	3	GADD45A
2.2327e-169	1.2189	0.479	0.222	4.44576e-165	3	KCNN3
9.26982e-145	1.22157	0.453	0.221	1.84581e-140	3	ARHGEF4
9.95344e-165	1.22269	0.267	0.085	1.98193e-160	3	SLC6A1
1.13367e-224	1.22843	0.403	0.139	2.25736e-220	3	VPS37B
4.13854e-146	1.22907	0.251	0.083	8.24066e-142	3	SCUBE1
4.39896e-273	1.23084	0.538	0.207	8.7592e-269	3	RPS4Y1
2.4145e-117	1.23647	0.362	0.171	4.80775e-113	3	LRRC3B
6.85668e-208	1.23789	0.285	0.083	1.3653e-203	3	GRID1
5.9498e-277	1.23819	0.733	0.385	1.18472e-272	3	TIGAR
2.30018e-114	1.24196	0.326	0.147	4.58012e-110	3	ANKFN1
1.67028e-260	1.24306	0.545	0.227	3.32586e-256	3	GNAO1
7.18747e-299	1.24445	0.614	0.255	1.43117e-294	3	SAMD4A
2.03447e-192	1.25288	0.382	0.14	4.05104e-188	3	PIDD1
2.01965e-217	1.25364	0.417	0.155	4.02152e-213	3	KCNIP1
2.1343e-190	1.26298	0.346	0.12	4.24981e-186	3	MKRN3
0	1.27693	0.872	0.457	0	3	PAX3
2.23295e-293	1.28082	0.539	0.203	4.44625e-289	3	HOXA4
1.4451e-236	1.28191	0.435	0.153	2.87748e-232	3	PRDM16
1.49499e-252	1.2899	0.73	0.391	2.97682e-248	3	SOX6
1.4278e-228	1.29022	0.408	0.146	2.84303e-224	3	NLGN4Y
0	1.30668	0.916	0.582	0	3	PHYHIPL
1.93153e-162	1.31233	0.303	0.106	3.84607e-158	3	VWCE
4.80153e-265	1.33788	0.412	0.137	9.5608e-261	3	RGS7
3.0183e-228	1.34539	0.398	0.139	6.01004e-224	3	KCND3
9.67103e-147	1.3468	0.398	0.177	1.92569e-142	3	SYNJ2
0	1.37275	0.9	0.596	0	3	KPNA1
1.46277e-132	1.37621	0.282	0.109	2.91267e-128	3	PLEKHH3
0	1.37662	0.794	0.392	0	3	PTCHD4
3.89818e-154	1.3786	0.308	0.114	7.76205e-150	3	NEDD4
8.74033e-237	1.3862	0.765	0.485	1.74037e-232	3	PPP2R2B
0	1.40102	0.95	0.722	0	3	MDM2
3.38048e-184	1.44775	0.322	0.11	6.73121e-180	3	TNS1
0	1.45856	0.706	0.312	0	3	SKAP2
0	1.46121	0.54	0.182	0	3	PROX1
0	1.52176	0.433	0.101	0	3	DSCAM
0	1.5446	0.918	0.492	0	3	PDLIM3
0	1.57495	0.592	0.221	0	3	TRIM9
0	1.5756	0.459	0.126	0	3	IRX1
2.51273e-191	1.58878	0.258	0.074	5.00334e-187	3	ASCL1
0	1.59845	0.476	0.153	0	3	WNT7B
8.58495e-191	1.60267	0.253	0.071	1.70944e-186	3	MCAM
5.96813e-282	1.61423	0.327	0.085	1.18837e-277	3	NDNF
1.37622e-262	1.61708	0.336	0.094	2.74032e-258	3	EPHA2
0	1.62911	0.457	0.125	0	3	UBASH3B
0	1.63858	0.588	0.203	0	3	FAM19A5
1.02478e-237	1.65211	0.28	0.073	2.04054e-233	3	INPP5D
0	1.65344	0.44	0.096	0	3	HOXA5
0	1.65925	0.473	0.144	0	3	UTY
1.14328e-304	1.66924	0.442	0.141	2.2765e-300	3	CCDC144NL
0	1.67003	0.566	0.174	0	3	DHRS3
1.47757e-291	1.69357	0.323	0.08	2.94214e-287	3	SOX8
3.01064e-188	1.70338	0.406	0.163	5.99479e-184	3	ANOS1
0	1.72145	0.406	0.11	0	3	FGFR3
1.05518e-219	1.75924	0.279	0.078	2.10107e-215	3	NOX4
0	1.78087	0.321	0.077	0	3	ANKH
3.40631e-161	1.78141	0.392	0.165	6.78265e-157	3	KCNIP4
0	1.79322	0.415	0.115	0	3	DDX3Y
9.40256e-130	1.83653	0.337	0.145	1.87224e-125	3	CNTN5
5.33868e-136	1.89747	0.286	0.112	1.06304e-131	3	GDF15
0	1.90565	0.696	0.288	0	3	HS6ST2
6.76216e-266	1.98277	0.549	0.244	1.34648e-261	3	S100B
0	2.03004	0.358	0.076	0	3	NTN1
0	2.06804	0.376	0.068	0	3	SALL1
0	2.09789	0.424	0.1	0	3	POTEF
0	2.10787	0.446	0.113	0	3	USP9Y
0	2.10963	0.521	0.192	0	3	DAB1
7.51714e-213	2.30374	0.272	0.08	1.49681e-208	3	PRKD1
2.98139e-217	-6.4413	0.006	0.313	5.93655e-213	4	ZNF138
3.84679e-301	-5.48774	0.013	0.407	7.65973e-297	4	NOVA1
1.07492e-300	-4.68123	0.046	0.441	2.14038e-296	4	IFITM3
1.57702e-278	-4.60143	0.028	0.402	3.14016e-274	4	ZNF44
1.07365e-149	-4.21689	0.015	0.25	2.13785e-145	4	GNGT1
2.28793e-126	-3.70425	0.065	0.279	4.55573e-122	4	EDNRB
0	-3.06331	0.086	0.557	0	4	CHCHD2
8.16464e-118	-2.94178	0.143	0.362	1.62574e-113	4	NMU
1.80736e-48	-2.6482	0.2	0.325	3.59882e-44	4	NEFL
1.60554e-110	-2.63382	0.062	0.264	3.19696e-106	4	PERP
6.2768e-96	-2.52325	0.083	0.27	1.24984e-91	4	GREB1
3.26492e-136	-2.47379	0.13	0.368	6.50111e-132	4	INSIG1
1.48704e-117	-2.4006	0.072	0.289	2.96099e-113	4	GGCT
6.19957e-77	-2.3939	0.105	0.268	1.23446e-72	4	GABBR2
6.30283e-100	-2.37045	0.229	0.424	1.25502e-95	4	DLK1
4.72337e-43	-2.32336	0.178	0.289	9.40518e-39	4	SULT1C4
2.51287e-42	-2.20615	0.502	0.558	5.00363e-38	4	SPARCL1
2.20068e-141	-2.18488	0.178	0.424	4.382e-137	4	PCDH17
0	-2.16542	0.306	0.698	0	4	ZFHX4
1.15642e-135	-2.13665	0.157	0.401	2.30266e-131	4	HES5
1.20496e-131	-2.034	0.1	0.345	2.39932e-127	4	IGSF1
2.69338e-65	-1.99612	0.118	0.267	5.36307e-61	4	SPINT2
1.53329e-184	-1.99311	0.443	0.66	3.05309e-180	4	AP1S2
2.17134e-55	-1.93927	0.183	0.318	4.32358e-51	4	FJX1
5.08124e-153	-1.84961	0.329	0.554	1.01178e-148	4	FRMD4B
1.48377e-60	-1.83854	0.176	0.321	2.95447e-56	4	NRP2
1.96734e-26	-1.83429	0.376	0.438	3.91738e-22	4	PIH1D1
2.75584e-87	-1.83149	0.183	0.373	5.48743e-83	4	TIMP1
2.42934e-128	-1.82461	0.306	0.516	4.8373e-124	4	ELOVL5
7.21109e-65	-1.80906	0.214	0.357	1.43587e-60	4	GNG4
1.56269e-133	-1.79873	0.254	0.491	3.11162e-129	4	ANXA2
3.52211e-93	-1.77412	0.343	0.501	7.01323e-89	4	ROBO2
5.04031e-207	-1.77135	0.401	0.647	1.00363e-202	4	SPATS2L
2.50609e-78	-1.74127	0.16	0.335	4.99013e-74	4	SMUG1
1.08284e-127	-1.72159	0.475	0.628	2.15615e-123	4	SQLE
2.04014e-66	-1.7148	0.183	0.34	4.06232e-62	4	HS6ST2
5.61075e-76	-1.70851	0.213	0.375	1.11721e-71	4	POU3F2
1.34805e-75	-1.69823	0.133	0.303	2.68424e-71	4	GADD45B
6.74274e-181	-1.69738	0.576	0.728	1.34261e-176	4	MSMO1
3.40005e-51	-1.6834	0.129	0.258	6.77019e-47	4	WNT4
1.75487e-97	-1.67778	0.178	0.382	3.49429e-93	4	CDKN1C
1.7285e-70	-1.67657	0.206	0.366	3.4418e-66	4	LDLR
1.09489e-145	-1.6567	0.609	0.734	2.18014e-141	4	HMGCS1
6.46288e-114	-1.65109	0.171	0.402	1.28689e-109	4	TANC2
1.78746e-95	-1.64974	0.283	0.465	3.55919e-91	4	TLE4
1.40748e-144	-1.61429	0.282	0.524	2.80258e-140	4	LHFPL6
0	-1.58959	0.861	0.133	0	4	TTR
3.70086e-60	-1.58124	0.248	0.388	7.36915e-56	4	ACAT2
6.4429e-125	-1.57478	0.491	0.643	1.28291e-120	4	HMGCR
9.76807e-56	-1.51679	0.164	0.306	1.94502e-51	4	KHDRBS3
7.68648e-148	-1.47802	0.514	0.675	1.53053e-143	4	IDI1
8.97839e-149	-1.44666	0.593	0.721	1.78778e-144	4	FDFT1
2.71391e-114	-1.4434	0.281	0.493	5.40393e-110	4	MRC2
1.11937e-127	-1.4292	0.322	0.545	2.22889e-123	4	NR3C1
5.2693e-46	-1.42141	0.133	0.26	1.04922e-41	4	HIVEP3
3.31991e-69	-1.41856	0.197	0.363	6.6106e-65	4	SKAP2
1.80669e-124	-1.40494	0.38	0.584	3.59748e-120	4	ZFHX3
1.19734e-111	-1.38033	0.357	0.545	2.38414e-107	4	AMD1
5.0826e-69	-1.37417	0.592	0.66	1.01205e-64	4	SCD
2.91815e-93	-1.36833	0.275	0.465	5.81063e-89	4	TBC1D15
1.3905e-48	-1.36434	0.141	0.272	2.76876e-44	4	PRKX
6.28666e-95	-1.33758	0.381	0.57	1.2518e-90	4	DCC
3.22558e-44	-1.31405	0.181	0.308	6.42277e-40	4	KIAA1217
1.50676e-55	-1.29554	0.284	0.422	3.00026e-51	4	BICD1
3.37177e-111	-1.2901	0.465	0.622	6.71386e-107	4	PSME4
2.62217e-41	-1.27866	0.177	0.295	5.22126e-37	4	NIM1K
4.26176e-111	-1.27325	0.532	0.659	8.48601e-107	4	SREBF2
4.56509e-28	-1.26111	0.255	0.335	9.09001e-24	4	PTCH1
2.37367e-59	-1.25066	0.241	0.389	4.72645e-55	4	SEPT6
6.27909e-28	-1.24059	0.163	0.254	1.25029e-23	4	FASN
8.71019e-10	-1.23831	0.492	0.487	1.73437e-05	4	FSTL1
7.69821e-28	-1.22719	0.169	0.259	1.53287e-23	4	LSS
3.44973e-52	-1.22407	0.22	0.363	6.8691e-48	4	SLC38A1
9.18094e-30	-1.21365	0.16	0.256	1.82811e-25	4	TSPAN13
4.06724e-59	-1.20103	0.601	0.666	8.09868e-55	4	FABP5
1.08185e-27	-1.17933	0.177	0.273	2.15417e-23	4	NRXN3
2.99723e-47	-1.17496	0.215	0.346	5.96809e-43	4	TMEM161B
6.57947e-53	-1.1734	0.254	0.396	1.3101e-48	4	ACSL4
4.28119e-48	-1.17163	0.226	0.356	8.52471e-44	4	ABCA5
5.0445e-32	-1.15363	0.157	0.258	1.00446e-27	4	PRELID3B
7.88021e-71	-1.1521	0.302	0.473	1.56911e-66	4	IFITM2
7.11009e-24	-1.14624	0.221	0.309	1.41576e-19	4	KHDRBS2
3.0489e-38	-1.14133	0.238	0.352	6.07096e-34	4	MXD1
1.16819e-28	-1.14065	0.161	0.255	2.32611e-24	4	NGFR
1.55912e-27	-1.13519	0.169	0.259	3.10451e-23	4	MFSD2A
3.06584e-65	-1.1336	0.407	0.541	6.10469e-61	4	MID1
2.43285e-40	-1.13359	0.279	0.387	4.84429e-36	4	PAX6
9.0275e-23	-1.12614	0.22	0.299	1.79756e-18	4	MVD
3.79094e-55	-1.12242	0.267	0.409	7.54852e-51	4	BLOC1S6
2.77607e-75	-1.11817	0.502	0.628	5.52772e-71	4	LGR4
1.25343e-48	-1.11614	0.293	0.428	2.49583e-44	4	EPB41
1.62883e-70	-1.11279	0.289	0.456	3.24334e-66	4	CEBPZOS
1.82753e-29	-1.10151	0.309	0.39	3.63899e-25	4	LRRC8B
2.10173e-39	-1.10046	0.199	0.318	4.18497e-35	4	CTPS2
2.37823e-29	-1.0929	0.172	0.271	4.73552e-25	4	DBF4
6.21466e-34	-1.08837	0.217	0.323	1.23746e-29	4	CALCRL
1.56381e-32	-1.08611	0.234	0.335	3.11386e-28	4	TMEM131L
2.24031e-36	-1.08175	0.222	0.334	4.4609e-32	4	TGFBR1
1.14619e-53	-1.05654	0.566	0.629	2.28229e-49	4	CEP85L
8.74231e-29	-1.04902	0.189	0.286	1.74077e-24	4	ITGA2
1.90734e-35	-1.04564	0.198	0.309	3.79789e-31	4	GCHFR
6.13225e-35	-1.04452	0.161	0.272	1.22105e-30	4	TSTD1
7.15119e-24	-1.03749	0.213	0.294	1.42394e-19	4	CLCN6
1.88913e-43	-1.03745	0.301	0.422	3.76164e-39	4	EIF2AK3
2.07387e-23	-1.03174	0.178	0.261	4.12948e-19	4	CPXM1
8.57591e-74	-1.03041	0.514	0.621	1.70763e-69	4	ATP6V1A
4.35137e-42	-1.02906	0.257	0.38	8.66445e-38	4	ZRSR2
1.50141e-46	-1.02903	0.409	0.51	2.98961e-42	4	KLHL20
4.10541e-38	-1.02541	0.221	0.339	8.1747e-34	4	MED8
4.56782e-37	-1.00802	0.241	0.351	9.09545e-33	4	MOB3B
8.29578e-29	-1.0054	0.204	0.302	1.65185e-24	4	UAP1
1.02227e-57	-1.00277	0.332	0.47	2.03555e-53	4	CLK1
1.06102e-86	1.00179	0.336	0.174	2.11271e-82	4	FAS
4.71335e-154	1.00321	0.66	0.423	9.38522e-150	4	ID2
0	1.00334	0.973	0.888	0	4	MT-ND3
4.12642e-162	1.00352	0.573	0.322	8.21652e-158	4	SMAD1
1.55653e-120	1.00387	0.408	0.204	3.09936e-116	4	CARMIL1
2.70419e-72	1.00614	0.257	0.127	5.38459e-68	4	ASGR1
7.17414e-252	1.01557	0.793	0.469	1.42851e-247	4	PCDHGB6
9.36251e-112	1.01729	0.377	0.188	1.86426e-107	4	CSMD3
1.18622e-108	1.02223	0.394	0.2	2.36199e-104	4	LIX1
8.96334e-180	1.02276	0.616	0.341	1.78478e-175	4	SNAP91
1.70341e-201	1.02647	0.567	0.274	3.39184e-197	4	CADM3
0	1.02689	0.981	0.789	0	4	NAV3
2.45018e-171	1.03789	0.576	0.309	4.87881e-167	4	LMF1
5.26285e-248	1.04144	0.795	0.508	1.04794e-243	4	ARF5
5.25112e-125	1.04183	0.317	0.135	1.0456e-120	4	CCDC85A
1.79199e-94	1.04772	0.326	0.161	3.56821e-90	4	GALNT18
3.69863e-80	1.04925	0.259	0.122	7.36471e-76	4	JHY
2.66984e-70	1.05036	0.251	0.123	5.31618e-66	4	ATP1A4
1.71859e-194	1.05518	0.59	0.306	3.42206e-190	4	KCNQ2
5.6098e-208	1.0562	0.803	0.537	1.11702e-203	4	SIPA1L1
5.58251e-146	1.05762	0.361	0.153	1.11159e-141	4	TCEAL2
6.1696e-127	1.05847	0.385	0.183	1.22849e-122	4	C2orf74
8.26435e-89	1.06083	0.323	0.162	1.6456e-84	4	LPAR3
4.91672e-177	1.0611	0.714	0.457	9.79018e-173	4	CHRM3
4.08959e-204	1.06121	0.692	0.395	8.14319e-200	4	SOX6
1.05008e-99	1.06579	0.352	0.178	2.09093e-95	4	SPOCK2
1.37608e-270	1.06913	0.743	0.397	2.74005e-266	4	TSPO
0	1.07582	0.906	0.58	0	4	DMD
0	1.07787	0.978	0.885	0	4	MIF
1.13302e-186	1.08249	0.749	0.486	2.25607e-182	4	DLGAP1
2.87869e-221	1.08417	0.648	0.344	5.73204e-217	4	SCN3A
2.316e-165	1.08873	0.44	0.203	4.61161e-161	4	ZNF737
8.93506e-96	1.09543	0.344	0.172	1.77915e-91	4	GRIN2A
1.47998e-227	1.0988	0.797	0.512	2.94693e-223	4	ENOX1
6.06076e-91	1.10002	0.281	0.131	1.20682e-86	4	STAMBPL1
1.39063e-125	1.10155	0.373	0.173	2.76903e-121	4	HMGCLL1
1.24015e-89	1.10234	0.479	0.299	2.46939e-85	4	NTRK3
3.28709e-80	1.11329	0.26	0.122	6.54526e-76	4	NOV
5.95025e-70	1.1173	0.255	0.128	1.18481e-65	4	MIPOL1
3.15041e-99	1.1173	0.275	0.121	6.27309e-95	4	CASZ1
1.09457e-134	1.1202	0.34	0.145	2.1795e-130	4	KCND3
1.6532e-114	1.13141	0.292	0.125	3.29186e-110	4	MKRN3
4.3083e-225	1.13392	0.665	0.363	8.57869e-221	4	SNCA
9.71171e-160	1.13717	0.472	0.231	1.93379e-155	4	ZNF302
9.17395e-257	1.13861	0.846	0.59	1.82672e-252	4	SUMF1
3.94445e-161	1.13939	0.417	0.186	7.85419e-157	4	PAG1
2.77857e-80	1.14338	0.269	0.13	5.53269e-76	4	KIAA0825
9.27159e-70	1.14461	0.251	0.126	1.84616e-65	4	RMDN2
7.22702e-133	1.1476	0.564	0.342	1.43904e-128	4	LRRC4C
4.70801e-105	1.15103	0.305	0.139	9.3746e-101	4	PLSCR4
1.21649e-98	1.15155	0.285	0.127	2.42228e-94	4	PCYT1B
1.71249e-242	1.15293	0.773	0.497	3.4099e-238	4	HDAC9
8.68878e-182	1.15694	0.563	0.3	1.73011e-177	4	STON2
5.27561e-90	1.16066	0.323	0.164	1.05048e-85	4	CNFN
7.34311e-279	1.16169	0.817	0.513	1.46216e-274	4	SPATA6
2.25748e-215	1.16884	0.538	0.247	4.49509e-211	4	GRIA1
3.30964e-182	1.16897	0.409	0.169	6.59015e-178	4	ZMAT4
2.01882e-167	1.17313	0.356	0.141	4.01988e-163	4	RELN
6.46688e-126	1.1751	0.333	0.146	1.28769e-121	4	ZIC5
3.04286e-152	1.18427	0.479	0.244	6.05895e-148	4	BEND5
1.87543e-143	1.18891	0.419	0.2	3.73436e-139	4	CDH10
1.00441e-160	1.19758	0.379	0.157	1.99997e-156	4	ABCA8
5.28607e-165	1.20092	0.456	0.214	1.05256e-160	4	TMEM232
0	1.20474	0.985	0.723	0	4	GPM6A
6.13648e-289	1.2106	0.69	0.344	1.2219e-284	4	PKIB
2.15155e-183	1.2116	0.377	0.147	4.28416e-179	4	CCDC144NL
3.77572e-253	1.2162	0.687	0.377	7.51821e-249	4	FGF11
9.42858e-136	1.22154	0.344	0.151	1.87742e-131	4	HECW2
2.45182e-207	1.22374	0.528	0.251	4.88206e-203	4	HIST2H2AC
8.67783e-239	1.22413	0.584	0.27	1.72793e-234	4	RETREG1
3.99287e-251	1.23808	0.602	0.281	7.9506e-247	4	CDHR3
1.08108e-139	1.24649	0.264	0.095	2.15264e-135	4	CCDC170
2.44383e-134	1.24869	0.254	0.093	4.86615e-130	4	FGF12
4.2624e-192	1.26164	0.757	0.533	8.48728e-188	4	ID1
2.93859e-177	1.2661	0.517	0.26	5.85132e-173	4	NAALADL2
8.26551e-78	1.26788	0.305	0.16	1.64583e-73	4	CRIP1
2.54248e-133	1.2688	0.344	0.148	5.06258e-129	4	ITGA6
4.82845e-131	1.27541	0.336	0.146	9.61441e-127	4	IFI44L
6.56325e-154	1.27732	0.422	0.2	1.30688e-149	4	SLC13A3
9.88623e-103	1.28977	0.334	0.164	1.96855e-98	4	CEP162
6.0183e-08	1.2948	0.607	0.534	0.00119836	4	CNTNAP2
2.14716e-156	1.31196	0.319	0.123	4.27542e-152	4	BCL11B
8.45767e-189	1.31772	0.62	0.358	1.68409e-184	4	OSBPL3
0	1.3454	0.88	0.559	0	4	ZFPM2
2.12893e-163	1.34553	0.416	0.189	4.23912e-159	4	DCDC1
1.08448e-101	1.3555	0.258	0.11	2.15942e-97	4	LGALS3
0	1.36407	0.98	0.709	0	4	NCKAP5
0	1.36871	0.633	0.274	0	4	RTN1
8.55915e-216	1.38078	0.476	0.205	1.7043e-211	4	THBS2
8.27663e-284	1.38395	0.577	0.245	1.64804e-279	4	ILDR2
6.69623e-192	1.38837	0.563	0.295	1.33335e-187	4	CADPS
8.76789e-211	1.40472	0.345	0.117	1.74586e-206	4	PTPRT
3.27985e-267	1.40479	0.569	0.252	6.53084e-263	4	LRRIQ1
9.16587e-201	1.41116	0.508	0.24	1.82511e-196	4	ZNF385D
1.26689e-165	1.41511	0.389	0.169	2.52263e-161	4	EPB41L3
9.14188e-196	1.41546	0.432	0.186	1.82033e-191	4	FAM19A2
0	1.41556	0.884	0.558	0	4	LRRN1
9.95414e-215	1.42312	0.382	0.139	1.98207e-210	4	KCNK10
0	1.44381	0.82	0.422	0	4	CHL1
6.69473e-160	1.44399	0.354	0.146	1.33305e-155	4	B3GALT5
9.81647e-181	1.44483	0.338	0.125	1.95466e-176	4	CFAP54
9.75913e-121	1.46048	0.269	0.108	1.94324e-116	4	PALMD
2.5698e-165	1.46162	0.351	0.142	5.11698e-161	4	TMCC3
9.22785e-128	1.4726	0.279	0.111	1.83745e-123	4	SOCS2
0	1.47656	0.616	0.274	0	4	CDH4
7.88785e-242	1.47808	0.414	0.149	1.57063e-237	4	EGFR
0	1.48407	0.918	0.638	0	4	FABP7
4.10875e-254	1.49652	0.565	0.26	8.18135e-250	4	WDR49
2.22639e-89	1.53775	0.29	0.147	4.4332e-85	4	ATF5
0	1.55194	0.516	0.197	0	4	ZNF626
1.23762e-230	1.56096	0.388	0.138	2.46436e-226	4	NALCN
0	1.5668	0.68	0.327	0	4	ST6GALNAC3
0	1.5737	0.706	0.289	0	4	SYNDIG1
1.16891e-246	1.57807	0.356	0.112	2.32754e-242	4	SMOC1
9.73249e-175	1.5981	0.358	0.145	1.93793e-170	4	ZNF385A
8.78316e-220	1.61141	0.366	0.127	1.7489e-215	4	PPP1R17
1.40797e-159	1.61314	0.326	0.129	2.80356e-155	4	HILPDA
0	1.65115	0.667	0.252	0	4	WNT5B
0	1.68417	0.424	0.132	0	4	PLEKHA4
0	1.69468	0.759	0.312	0	4	CDH8
1.30515e-250	1.70135	0.329	0.098	2.59881e-246	4	ROR2
0	1.7115	0.685	0.275	0	4	KCNMA1
0	1.71188	0.7	0.352	0	4	MT3
1.02837e-207	1.73076	0.311	0.101	2.04768e-203	4	C6orf118
1.11578e-190	1.73802	0.287	0.093	2.22175e-186	4	PLP1
0	1.79669	0.498	0.165	0	4	PROM1
0	1.81593	0.467	0.151	0	4	KCNH1
4.32016e-189	1.82602	0.275	0.088	8.6023e-185	4	EYA1
1.46329e-305	1.85675	0.398	0.12	2.9137e-301	4	ANKRD29
0	1.8682	0.494	0.165	0	4	LRRN3
0	1.91943	0.572	0.198	0	4	SLFN5
0	1.92823	0.481	0.153	0	4	TMEM108
1.13331e-285	1.94867	0.358	0.105	2.25664e-281	4	APCDD1
4.63604e-235	1.95947	0.262	0.068	9.23129e-231	4	POU3F4
0	1.96744	0.881	0.438	0	4	PIEZO2
0	1.98558	0.609	0.189	0	4	ADAMTS18
0	1.98997	0.441	0.115	0	4	CACNA1E
0	2.00479	0.422	0.1	0	4	POTEF
0	2.00812	0.491	0.107	0	4	DDX3Y
0	2.01047	0.523	0.105	0	4	USP9Y
0	2.01913	0.475	0.141	0	4	SYT9
0	2.02463	0.34	0.073	0	4	DPP6
0	2.07917	0.463	0.153	0	4	TNC
0	2.0908	0.566	0.116	0	4	EIF1AY
0	2.10108	0.412	0.116	0	4	C5orf38
0	2.11342	0.476	0.124	0	4	IRX1
6.92225e-283	2.12462	0.272	0.063	1.37836e-278	4	CACNG8
0	2.16794	0.609	0.196	0	4	IRX2
0	2.16968	0.869	0.388	0	4	NRG3
0	2.21289	0.482	0.14	0	4	MSRA
0	2.25425	0.83	0.348	0	4	CTNNA2
0	2.27722	0.673	0.123	0	4	UTY
0	2.40697	0.939	0.166	0	4	RPS4Y1
0	2.63233	0.336	0.088	0	4	WSCD2
0	2.66112	0.687	0.167	0	4	FLT1
0	2.70455	0.708	0.165	0	4	ADGRG2
0	2.73089	0.365	0.081	0	4	NTNG2
0	2.87174	0.389	0.065	0	4	PDE1C
0	2.88972	0.727	0.113	0	4	NLGN4Y
0	3.19259	0.481	0.078	0	4	CDH13
0	3.41099	0.256	0.029	0	4	GFRA2
0	4.40283	0.664	0.078	0	4	SNTG2
3.12627e-153	-6.9275	0.003	0.254	6.22504e-149	5	IRX2
3.58709e-166	-5.93879	0.011	0.282	7.14261e-162	5	EDNRB
7.07837e-138	-5.67312	0.03	0.269	1.40945e-133	5	RSPO3
4.56118e-125	-5.032	0.131	0.37	9.08223e-121	5	DPP10
9.75683e-153	-5.02238	0.005	0.258	1.94278e-148	5	RPS4Y1
1.14947e-171	-4.28907	0.113	0.401	2.28883e-167	5	LRP1B
5.11459e-134	-4.09235	0.056	0.299	1.01842e-129	5	SULT1C4
2.2726e-233	-3.9029	0.081	0.437	4.5252e-229	5	LY6H
5.01877e-233	-3.78953	0.107	0.462	9.99337e-229	5	NRG3
8.43183e-308	-3.78408	0.12	0.54	1.67895e-303	5	GLIS3
4.7028e-147	-3.76064	0.062	0.322	9.36421e-143	5	ADAMTS3
1.57936e-214	-3.52752	0.072	0.411	3.14483e-210	5	CCDC80
0	-3.48893	0.116	0.559	0	5	ATP1A2
8.4976e-176	-3.48787	0.085	0.377	1.69204e-171	5	GABRA2
1.3661e-147	-3.48591	0.021	0.276	2.72018e-143	5	NDN
1.66492e-140	-3.45773	0.052	0.304	3.3152e-136	5	NAALADL2
1.02405e-226	-3.2975	0.099	0.451	2.03909e-222	5	SOX6
6.69063e-126	-3.29086	0.058	0.294	1.33224e-121	5	GRIA1
7.10604e-233	-3.27734	0.199	0.54	1.41495e-228	5	EFNB3
0	-3.21139	0.17	0.584	0	5	LRRC7
2.90949e-77	-3.14891	0.085	0.255	5.79338e-73	5	RCAN1
0	-3.13646	0.242	0.667	0	5	COL4A5
1.88167e-177	-3.12441	0.082	0.385	3.74678e-173	5	ST6GALNAC3
8.00769e-130	-3.08557	0.048	0.288	1.59449e-125	5	CFAP44
2.90393e-177	-3.0101	0.099	0.399	5.7823e-173	5	FRMD3
8.73253e-155	-2.98527	0.049	0.322	1.73882e-150	5	RETREG1
1.07266e-298	-2.94623	0.248	0.633	2.13588e-294	5	IGFBP5
6.02631e-93	-2.94459	0.094	0.293	1.19996e-88	5	LRRTM4
2.2858e-246	-2.91993	0.167	0.534	4.55149e-242	5	COL4A1
9.66752e-218	-2.90743	0.119	0.466	1.925e-213	5	SLCO3A1
6.33294e-58	-2.90655	0.175	0.326	1.26102e-53	5	NEFL
2.19531e-88	-2.89543	0.082	0.268	4.37131e-84	5	GABBR2
2.60655e-89	-2.83497	0.066	0.252	5.19017e-85	5	TMEM232
2.62255e-136	-2.82213	0.06	0.313	5.22202e-132	5	FREM1
2.917e-127	-2.81386	0.104	0.354	5.80834e-123	5	ACTA2
1.92175e-249	-2.78103	0.226	0.573	3.82659e-245	5	ADCY2
2.38355e-197	-2.78073	0.199	0.507	4.74612e-193	5	DOK6
2.66696e-78	-2.7727	0.087	0.258	5.31045e-74	5	BMP5
1.8887e-137	-2.7598	0.123	0.384	3.76079e-133	5	LRRC4C
3.22207e-123	-2.75437	0.13	0.368	6.41578e-119	5	COL4A6
1.47798e-108	-2.75343	0.188	0.41	2.94296e-104	5	CTNNA2
8.14273e-134	-2.75089	0.074	0.326	1.62138e-129	5	BTBD11
3.14667e-221	-2.7448	0.162	0.507	6.26566e-217	5	PIEZO2
3.20404e-190	-2.68744	0.137	0.455	6.37989e-186	5	PTCHD4
8.2366e-156	-2.68175	0.095	0.377	1.64007e-151	5	CDH8
5.55189e-292	-2.64291	0.522	0.753	1.10549e-287	5	NCKAP5
0	-2.63719	0.255	0.642	0	5	DMD
3.24806e-105	-2.61638	0.121	0.337	6.46753e-101	5	CADPS
0	-2.61184	0.444	0.819	0	5	NFIA
1.92793e-115	-2.5832	0.074	0.299	3.83889e-111	5	LRRIQ1
3.61642e-170	-2.57963	0.129	0.427	7.20101e-166	5	WNT2B
7.45606e-177	-2.57863	0.173	0.47	1.48465e-172	5	RIMS2
7.65629e-97	-2.56109	0.083	0.287	1.52452e-92	5	FBLN5
2.04297e-85	-2.55164	0.105	0.293	4.06795e-81	5	CNTN4
1.14887e-134	-2.54133	0.099	0.357	2.28762e-130	5	FSIP2
1.00339e-122	-2.50212	0.106	0.347	1.99796e-118	5	SYNDIG1
4.76225e-103	-2.47021	0.094	0.306	9.48259e-99	5	WDR49
7.46737e-307	-2.45217	0.481	0.759	1.4869e-302	5	WLS
1.31081e-106	-2.44515	0.11	0.333	2.61008e-102	5	IL1RAPL1
4.05386e-143	-2.44157	0.256	0.509	8.07204e-139	5	FSTL1
4.48119e-232	-2.41407	0.264	0.593	8.92295e-228	5	PRKG1
1.47409e-193	-2.39462	0.264	0.563	2.93521e-189	5	ANKS1B
9.2431e-130	-2.37513	0.138	0.393	1.84049e-125	5	NEGR1
3.16991e-106	-2.36757	0.104	0.326	6.31192e-102	5	RTN1
4.57324e-82	-2.36519	0.075	0.255	9.10624e-78	5	DNAH12
6.37108e-157	-2.36464	0.226	0.494	1.26861e-152	5	DACH2
2.7394e-122	-2.34089	0.068	0.306	5.4547e-118	5	CNTNAP3
3.19989e-175	-2.3277	0.283	0.562	6.37162e-171	5	STXBP5
8.98365e-94	-2.29593	0.102	0.305	1.78882e-89	5	ST6GALNAC5
0	-2.26966	0.283	0.685	0	5	TNIK
1.77109e-224	-2.23574	0.29	0.608	3.52659e-220	5	AKAP6
3.35387e-43	-2.22272	0.186	0.308	6.67824e-39	5	LINGO2
4.99654e-99	-2.21897	0.073	0.283	9.94911e-95	5	LRRN2
1.32011e-74	-2.21767	0.092	0.262	2.62861e-70	5	FBN1
8.56235e-122	-2.21296	0.147	0.392	1.70494e-117	5	CREB5
0	-2.19837	0.55	0.831	0	5	DACH1
4.56787e-114	-2.19646	0.111	0.346	9.09555e-110	5	PELI2
6.23579e-78	-2.1826	0.087	0.264	1.24167e-73	5	MAN1A1
0	-2.1792	0.443	0.782	0	5	MAGI2
2.6612e-89	-2.17261	0.079	0.273	5.29898e-85	5	ARMC2
3.19557e-92	-2.16478	0.101	0.304	6.36301e-88	5	C9orf24
0	-2.15042	0.395	0.748	0	5	MAPK10
5.45728e-202	-2.14588	0.269	0.577	1.08665e-197	5	DLG2
5.53998e-88	-2.14509	0.133	0.329	1.10312e-83	5	KCNMA1
4.01278e-60	-2.13469	0.129	0.285	7.99025e-56	5	S100B
1.22068e-279	-2.13099	0.326	0.673	2.43061e-275	5	CDK14
1.55458e-90	-2.12354	0.082	0.279	3.09549e-86	5	SFXN5
4.02609e-94	-2.12017	0.063	0.261	8.01675e-90	5	RIN2
2.78822e-207	-2.09829	0.25	0.567	5.5519e-203	5	TEX9
2.87439e-97	-2.07573	0.096	0.306	5.72348e-93	5	ZIC4
3.35661e-104	-2.06854	0.098	0.319	6.68368e-100	5	CADM3
1.18858e-258	-2.06812	0.311	0.652	2.36669e-254	5	PAM
3.46032e-80	-2.06205	0.391	0.555	6.8902e-76	5	CNTNAP2
2.75326e-34	-2.05436	0.481	0.56	5.4823e-30	5	SPARCL1
2.05385e-127	-2.05346	0.207	0.452	4.08963e-123	5	FBXL7
3.70789e-125	-2.04795	0.147	0.397	7.38316e-121	5	PRICKLE2
9.73807e-140	-2.04758	0.177	0.445	1.93904e-135	5	HTRA1
4.88574e-111	-2.03866	0.137	0.371	9.72848e-107	5	PDE10A
3.29956e-87	-2.02587	0.084	0.279	6.57009e-83	5	C1QTNF3-AMACR
5.82859e-182	-2.02339	0.272	0.569	1.16059e-177	5	PCSK1N
1.64278e-59	-2.02179	0.23	0.372	3.27109e-55	5	LAMA2
2.09569e-62	-2.0153	0.116	0.273	4.17293e-58	5	EPHA7
2.26756e-228	-2.00702	0.296	0.626	4.51516e-224	5	WNK2
9.94171e-63	-2.0046	0.157	0.319	1.97959e-58	5	FJX1
2.13638e-73	-1.99003	0.182	0.367	4.25396e-69	5	CADM2
5.0844e-259	-1.98701	0.37	0.682	1.01241e-254	5	DOCK3
6.84306e-113	-1.97863	0.115	0.352	1.36259e-108	5	KALRN
1.14013e-84	-1.97584	0.147	0.338	2.27022e-80	5	IGSF1
1.50853e-56	-1.9663	0.161	0.313	3.00378e-52	5	NELL2
1.28528e-131	-1.96159	0.178	0.438	2.55926e-127	5	CEP112
3.71872e-174	-1.95863	0.275	0.557	7.40472e-170	5	PCDH7
3.03061e-116	-1.95797	0.119	0.361	6.03456e-112	5	FAM13C
3.67456e-186	-1.95256	0.28	0.582	7.31678e-182	5	TENT5A
1.04136e-170	-1.95137	0.207	0.511	2.07355e-166	5	SORBS2
1.00459e-70	-1.94888	0.105	0.275	2.00035e-66	5	RANBP17
6.70571e-121	-1.92859	0.158	0.405	1.33524e-116	5	MAP3K13
4.47931e-216	-1.92002	0.414	0.687	8.9192e-212	5	SLIT2
1.21014e-249	-1.91997	0.379	0.691	2.40964e-245	5	NBEA
6.09205e-89	-1.91641	0.259	0.461	1.21305e-84	5	FAM155A
3.88797e-218	-1.91625	0.253	0.589	7.74172e-214	5	SIPA1L1
1.65306e-72	-1.91577	0.129	0.307	3.29157e-68	5	PLCB4
4.26021e-80	-1.91546	0.109	0.293	8.48292e-76	5	SPATA17
5.11001e-232	-1.91373	0.453	0.718	1.01751e-227	5	NKAIN3
1.90155e-249	-1.89638	0.391	0.697	3.78636e-245	5	FBN2
2.50278e-168	-1.88834	0.226	0.522	4.98353e-164	5	TRPC1
2.66769e-83	-1.87748	0.101	0.293	5.31191e-79	5	CCDC191
4.15606e-114	-1.87295	0.157	0.396	8.27554e-110	5	PKIB
0	-1.87019	0.607	0.824	0	5	NAV3
5.45327e-103	-1.86656	0.162	0.385	1.08585e-98	5	SNAP91
1.05133e-196	-1.8547	0.364	0.644	2.0934e-192	5	COL4A2
1.1924e-122	-1.854	0.408	0.619	2.37431e-118	5	PCDH9
2.12713e-91	-1.8513	0.098	0.305	4.23554e-87	5	STIM1
4.19935e-123	-1.84627	0.185	0.438	8.36175e-119	5	TRPC4
2.50134e-78	-1.84561	0.092	0.275	4.98067e-74	5	ARHGEF26
4.86185e-98	-1.84433	0.149	0.368	9.68092e-94	5	LEPR
3.85621e-70	-1.84029	0.128	0.302	7.67849e-66	5	SAMD4A
6.17672e-147	-1.83956	0.306	0.559	1.22991e-142	5	ENOX1
0	-1.83447	0.532	0.813	0	5	PTPRD
1.77116e-67	-1.83436	0.11	0.272	3.52674e-63	5	MMRN1
4.93907e-106	-1.83398	0.145	0.372	9.83468e-102	5	PBXIP1
3.01031e-165	-1.82997	0.239	0.532	5.99413e-161	5	ATXN1
0	-1.81058	0.733	0.868	0	5	SLC1A3
2.10623e-94	-1.80904	0.157	0.368	4.19392e-90	5	SLC4A4
7.18333e-128	-1.80241	0.162	0.424	1.43034e-123	5	GJA1
5.79552e-67	-1.7944	0.088	0.254	1.154e-62	5	CASTOR3
5.10585e-77	-1.79116	0.112	0.295	1.01668e-72	5	MAST4
0	-1.79078	0.851	0.922	0	5	ERBB4
1.21632e-191	-1.78698	0.353	0.638	2.42194e-187	5	SUMF1
6.34044e-131	-1.78463	0.274	0.517	1.26251e-126	5	PTPRG
7.74451e-149	-1.78022	0.249	0.518	1.54209e-144	5	CDO1
0	-1.77827	0.487	0.789	0	5	MAML2
1.54146e-207	-1.77681	0.627	0.758	3.06935e-203	5	GPM6A
7.81873e-91	-1.7737	0.124	0.328	1.55687e-86	5	CDHR3
8.12592e-108	-1.77114	0.135	0.37	1.61803e-103	5	TMEM132A
9.28051e-80	-1.76778	0.14	0.331	1.84794e-75	5	ATP8A1
1.91154e-117	-1.75285	0.075	0.31	3.80625e-113	5	WNT5B
6.20887e-93	-1.75077	0.131	0.343	1.23631e-88	5	MAMLD1
4.21354e-178	-1.74938	0.255	0.56	8.39e-174	5	METTL15
3.78123e-81	-1.74702	0.087	0.272	7.52918e-77	5	PHLDB2
1.995e-100	-1.7397	0.141	0.36	3.97245e-96	5	TANC1
5.87997e-128	-1.73751	0.227	0.479	1.17082e-123	5	XKR6
6.08761e-154	-1.7359	0.369	0.608	1.21216e-149	5	ZFPM2
1.82081e-294	-1.73132	0.593	0.799	3.62559e-290	5	RFX4
4.58495e-234	-1.72944	0.357	0.674	9.12954e-230	5	MYO9A
1.62838e-81	-1.71181	0.114	0.307	3.24243e-77	5	PRKCE
3.11736e-61	-1.71037	0.152	0.317	6.20728e-57	5	FGF14
2.82343e-85	-1.70776	0.16	0.361	5.62202e-81	5	VAT1L
8.49698e-151	-1.70209	0.297	0.559	1.69192e-146	5	BAALC
1.22912e-76	-1.70084	0.147	0.335	2.44743e-72	5	NEXMIF
2.34138e-149	-1.69202	0.292	0.558	4.66216e-145	5	NOS1AP
1.09372e-96	-1.68654	0.166	0.389	2.17782e-92	5	PMP22
1.37682e-70	-1.68453	0.094	0.266	2.74152e-66	5	NRBP2
1.89838e-107	-1.68284	0.189	0.419	3.78006e-103	5	RIC8B
8.24623e-61	-1.67948	0.128	0.288	1.64199e-56	5	GPR137C
1.7915e-212	-1.67141	0.563	0.776	3.56723e-208	5	ITSN1
6.51445e-86	-1.67105	0.137	0.339	1.29716e-81	5	SHC3
3.60929e-127	-1.67057	0.345	0.578	7.18681e-123	5	SVIL
4.02152e-228	-1.6694	0.17	0.518	8.00765e-224	5	UNC5C
1.01816e-166	-1.66327	0.279	0.571	2.02735e-162	5	PRKACB
1.31077e-162	-1.66191	0.491	0.708	2.61e-158	5	ADGRL3
6.98183e-51	-1.66119	0.123	0.262	1.39022e-46	5	GALNT17
6.36847e-100	-1.66068	0.179	0.402	1.26809e-95	5	LDHA
8.69467e-131	-1.65786	0.186	0.451	1.73128e-126	5	TSPO
6.21775e-66	-1.6571	0.099	0.263	1.23808e-61	5	EPDR1
3.80196e-80	-1.65468	0.197	0.388	7.57045e-76	5	SCN3A
8.7927e-71	-1.65318	0.094	0.267	1.7508e-66	5	COL27A1
1.05917e-131	-1.64311	0.218	0.479	2.10903e-127	5	AHNAK
5.89336e-157	-1.64011	0.29	0.564	1.17349e-152	5	SPATA6
9.00949e-93	-1.6394	0.144	0.356	1.79397e-88	5	TRIM22
1.48726e-82	-1.63771	0.088	0.28	2.96143e-78	5	TP53INP1
2.38016e-78	-1.63641	0.112	0.3	4.73938e-74	5	FBXL13
3.38838e-78	-1.63441	0.195	0.391	6.74694e-74	5	PDE4B
4.53147e-73	-1.63163	0.1	0.279	9.02305e-69	5	EYS
3.44112e-62	-1.62492	0.162	0.327	6.85196e-58	5	ATRNL1
2.04207e-66	-1.62398	0.1	0.267	4.06617e-62	5	ZNF302
1.03946e-103	-1.6213	0.274	0.481	2.06977e-99	5	NEBL
3.21112e-56	-1.61886	0.118	0.269	6.39398e-52	5	MFAP2
7.59531e-80	-1.61626	0.162	0.354	1.51238e-75	5	ATG10
5.57464e-72	-1.61406	0.157	0.337	1.11002e-67	5	BBS9
2.70201e-62	-1.61304	0.229	0.383	5.38024e-58	5	NOVA1
1.56586e-82	-1.61136	0.265	0.456	3.11793e-78	5	THSD7A
2.1456e-47	-1.61127	0.14	0.276	4.27233e-43	5	ZNF385D
3.85751e-98	-1.60853	0.165	0.387	7.68108e-94	5	UNC80
5.34359e-108	-1.60022	0.162	0.397	1.06402e-103	5	OPHN1
9.28055e-77	-1.59946	0.131	0.318	1.84794e-72	5	PCSK5
3.71961e-58	-1.59935	0.103	0.255	7.40649e-54	5	ARHGEF4
9.20655e-295	-1.59915	0.736	0.864	1.83321e-290	5	AFF3
1.27235e-95	-1.59391	0.166	0.387	2.5335e-91	5	DISP1
0	-1.5833	0.704	0.883	0	5	NTRK2
6.80391e-83	-1.58181	0.186	0.386	1.3548e-78	5	ACTN1
1.04873e-11	-1.58012	0.285	0.343	2.08824e-07	5	LGALS1
2.17996e-45	-1.57946	0.154	0.287	4.34073e-41	5	PRNP
4.85496e-143	-1.5786	0.414	0.642	9.66721e-139	5	CEP85L
2.44401e-71	-1.57734	0.115	0.293	4.86651e-67	5	CBY1
1.91578e-112	-1.57259	0.205	0.45	3.81471e-108	5	ABLIM1
6.41179e-140	-1.56836	0.291	0.553	1.27672e-135	5	FBXL17
1.52569e-144	-1.56764	0.308	0.573	3.03796e-140	5	PPP1R9A
0	-1.56638	0.659	0.855	0	5	RFX3
1.68367e-51	-1.56489	0.166	0.312	3.35252e-47	5	CLSTN2
2.89515e-130	-1.56437	0.228	0.489	5.76483e-126	5	DZIP3
1.31062e-192	-1.55808	0.45	0.704	2.6097e-188	5	PAK3
7.14151e-201	-1.55731	0.516	0.741	1.42202e-196	5	PLXDC2
7.52029e-67	-1.55433	0.094	0.259	1.49744e-62	5	KCNN3
2.95454e-66	-1.55193	0.119	0.29	5.88308e-62	5	ILDR2
5.11688e-217	-1.55184	0.492	0.744	1.01887e-212	5	CSRNP3
6.65384e-108	-1.5501	0.219	0.453	1.32491e-103	5	INVS
4.55146e-75	-1.549	0.232	0.42	9.06286e-71	5	MMP16
2.32051e-136	-1.54804	0.279	0.545	4.6206e-132	5	MLLT3
4.22786e-52	-1.5462	0.232	0.386	8.41852e-48	5	CCSER1
1.05292e-66	-1.53826	0.151	0.327	2.09657e-62	5	CACNB2
1.60801e-45	-1.53639	0.203	0.343	3.20188e-41	5	NCAM2
2.63814e-89	-1.53515	0.223	0.432	5.25306e-85	5	SULF2
3.21993e-61	-1.53258	0.114	0.276	6.41153e-57	5	AC104389.4
2.63286e-72	-1.52864	0.158	0.34	5.24255e-68	5	FAM227B
2.35236e-121	-1.52791	0.278	0.524	4.68401e-117	5	PPP3CA
1.76203e-84	-1.52736	0.183	0.386	3.50855e-80	5	RAB28
9.33343e-238	-1.52593	0.736	0.861	1.85847e-233	5	SBF2
5.37998e-137	-1.52166	0.294	0.552	1.07126e-132	5	FER
4.08067e-64	-1.51857	0.23	0.397	8.12544e-60	5	ALCAM
6.74364e-94	-1.51669	0.322	0.515	1.34279e-89	5	EFNA5
7.05781e-71	-1.51031	0.167	0.349	1.40535e-66	5	TBC1D9
5.84736e-51	-1.51018	0.12	0.265	1.16433e-46	5	AMPH
9.40864e-135	-1.50927	0.363	0.595	1.87345e-130	5	ADD3
5.21175e-132	-1.50895	0.499	0.685	1.03776e-127	5	NLGN1
3.78649e-92	-1.5057	0.203	0.421	7.53965e-88	5	STAU2
1.58508e-53	-1.50161	0.106	0.253	3.15621e-49	5	C9orf84
6.44099e-71	-1.49996	0.322	0.507	1.28253e-66	5	NRXN1
1.28678e-69	-1.49806	0.11	0.285	2.56225e-65	5	GAS6
2.20696e-128	-1.49774	0.298	0.551	4.39449e-124	5	PALLD
0	-1.49624	0.815	0.9	0	5	PLEKHA5
1.71552e-65	-1.48863	0.155	0.327	3.41594e-61	5	ANTXR2
3.96719e-106	-1.48836	0.176	0.417	7.89947e-102	5	WNT5A
6.37306e-54	-1.48574	0.141	0.29	1.269e-49	5	FAM84B
8.19765e-86	-1.48362	0.199	0.406	1.63232e-81	5	CEP126
2.26131e-116	-1.48301	0.312	0.543	4.50272e-112	5	FRAS1
7.97434e-143	-1.4823	0.361	0.603	1.58785e-138	5	SMYD3
2.21057e-177	-1.48052	0.397	0.656	4.40168e-173	5	STK33
1.35559e-281	-1.47812	0.64	0.844	2.69926e-277	5	PARD3B
1.84345e-140	-1.47462	0.357	0.603	3.67067e-136	5	EHBP1
1.40441e-155	-1.47087	0.386	0.632	2.79645e-151	5	SHROOM3
1.44359e-89	-1.46919	0.331	0.527	2.87447e-85	5	DLGAP1
4.71751e-167	-1.46635	0.438	0.674	9.39352e-163	5	ST8SIA1
1.65946e-98	-1.4645	0.288	0.501	3.30431e-94	5	CDH11
2.14944e-139	-1.46402	0.317	0.572	4.27996e-135	5	SYNE1
5.88076e-63	-1.45577	0.131	0.298	1.17098e-58	5	GARNL3
1.06108e-130	-1.45521	0.277	0.537	2.11283e-126	5	ANTXR1
1.09032e-76	-1.45273	0.178	0.377	2.17105e-72	5	NAV1
6.0213e-99	-1.45076	0.241	0.469	1.19896e-94	5	ANKRD36
3.73833e-98	-1.44948	0.29	0.508	7.44376e-94	5	DOCK4
4.02482e-176	-1.44932	0.422	0.679	8.01422e-172	5	LPP
5.05306e-71	-1.44806	0.15	0.333	1.00617e-66	5	ZNF248
9.48537e-74	-1.44794	0.09	0.267	1.88873e-69	5	FAM184B
1.99649e-59	-1.44679	0.142	0.303	3.97541e-55	5	LAMC1
1.18071e-60	-1.44386	0.315	0.46	2.35103e-56	5	TLE4
1.37542e-203	-1.44196	0.446	0.726	2.73873e-199	5	APC
1.8794e-69	-1.44083	0.142	0.323	3.74226e-65	5	ZNF483
2.58189e-73	-1.4408	0.143	0.332	5.14106e-69	5	SRGAP2
3.55435e-55	-1.43993	0.115	0.264	7.07743e-51	5	EFCAB11
8.25013e-117	-1.43967	0.277	0.519	1.64277e-112	5	PCDHGB6
1.45231e-36	-1.43931	0.277	0.393	2.89184e-32	5	MT3
8.43194e-55	-1.43784	0.105	0.258	1.67897e-50	5	ZNF577
7.31979e-88	-1.43516	0.201	0.413	1.45752e-83	5	FAM184A
2.34269e-111	-1.43224	0.267	0.504	4.66477e-107	5	SLC20A2
7.69288e-73	-1.43198	0.417	0.565	1.53181e-68	5	DCC
4.22356e-206	-1.42521	0.494	0.753	8.40996e-202	5	DTNA
1.04957e-56	-1.42474	0.163	0.322	2.0899e-52	5	CPEB2
8.42111e-95	-1.42426	0.199	0.419	1.67681e-90	5	SPAG1
1.78313e-96	-1.41814	0.253	0.477	3.55058e-92	5	CHL1
5.34291e-52	-1.41439	0.403	0.537	1.06388e-47	5	TPBG
1.06851e-85	-1.41373	0.22	0.428	2.12763e-81	5	ARHGAP26
5.91731e-55	-1.41126	0.115	0.267	1.17825e-50	5	TRIM9
1.51643e-49	-1.4097	0.212	0.363	3.01951e-45	5	PIK3R1
1.05351e-155	-1.40801	0.661	0.773	2.09774e-151	5	EPHA3
6.36604e-291	-1.40743	0.651	0.844	1.26761e-286	5	DST
5.15464e-203	-1.40661	0.439	0.71	1.02639e-198	5	PRMT2
1.46092e-28	-1.40624	0.167	0.273	2.90899e-24	5	NRXN3
1.39795e-160	-1.40594	0.399	0.653	2.78361e-156	5	EXOC6B
2.25518e-132	-1.40511	0.33	0.583	4.49051e-128	5	ANKUB1
1.04923e-102	-1.40105	0.484	0.654	2.08924e-98	5	ROBO1
5.50186e-159	-1.40097	0.398	0.648	1.09553e-154	5	PSD3
4.99747e-178	-1.40059	0.474	0.716	9.95095e-174	5	PTPRM
9.74608e-74	-1.39922	0.218	0.406	1.94064e-69	5	SNCA
1.09748e-75	-1.38683	0.147	0.339	2.1853e-71	5	MYO1E
5.59122e-81	-1.3855	0.201	0.403	1.11332e-76	5	MGAT5
7.05267e-149	-1.38369	0.421	0.663	1.40433e-144	5	SEMA6D
9.77872e-308	-1.3779	0.696	0.871	1.94714e-303	5	ZBTB20
9.15601e-200	-1.37734	0.353	0.648	1.82315e-195	5	PRKN
9.83235e-58	-1.37282	0.126	0.281	1.95782e-53	5	DDB2
8.22235e-70	-1.37192	0.171	0.356	1.63723e-65	5	ANKFY1
1.07179e-89	-1.36868	0.197	0.413	2.13415e-85	5	ANXA6
8.0596e-81	-1.36689	0.163	0.361	1.60483e-76	5	MTERF1
8.99495e-196	-1.36261	0.494	0.738	1.79107e-191	5	AEBP2
8.05726e-81	-1.36252	0.307	0.494	1.60436e-76	5	SDC2
1.0513e-151	-1.36234	0.356	0.616	2.09334e-147	5	SCAPER
1.13475e-52	-1.36088	0.328	0.476	2.25951e-48	5	PPFIA2
1.00213e-53	-1.35955	0.124	0.274	1.99544e-49	5	CCDC92
5.03816e-277	-1.35806	0.699	0.864	1.0032e-272	5	MBD5
9.88563e-102	-1.3556	0.366	0.567	1.96843e-97	5	IMMP2L
3.41019e-75	-1.35324	0.157	0.35	6.79038e-71	5	LMF1
3.09919e-62	-1.35045	0.147	0.317	6.17111e-58	5	PTPN14
4.04409e-62	-1.34679	0.258	0.427	8.0526e-58	5	FMN2
2.40799e-64	-1.34266	0.14	0.314	4.7948e-60	5	PTGFRN
1.45859e-67	-1.3422	0.141	0.318	2.90435e-63	5	MAK
6.77364e-158	-1.34168	0.423	0.674	1.34877e-153	5	LRBA
2.60999e-121	-1.34	0.371	0.598	5.19702e-117	5	KLF12
6.84096e-80	-1.3385	0.612	0.711	1.36217e-75	5	LSAMP
1.44763e-79	-1.33731	0.21	0.412	2.88252e-75	5	SIK2
1.13035e-43	-1.3352	0.195	0.332	2.25076e-39	5	COL5A2
2.13213e-142	-1.33353	0.403	0.641	4.2455e-138	5	VCL
9.4715e-56	-1.33245	0.159	0.319	1.88597e-51	5	EFHC1
3.46689e-104	-1.3315	0.395	0.595	6.90327e-100	5	DYNLT1
2.05547e-85	-1.33111	0.234	0.443	4.09285e-81	5	PLPP1
4.6098e-86	-1.32996	0.309	0.507	9.17904e-82	5	TENM4
1.20747e-41	-1.32982	0.179	0.313	2.40432e-37	5	DNM3
5.78033e-107	-1.32836	0.281	0.513	1.15098e-102	5	CNTNAP3B
2.6522e-57	-1.32787	0.119	0.279	5.28106e-53	5	NEDD9
1.66238e-69	-1.32748	0.247	0.427	3.31013e-65	5	MED12L
3.14134e-110	-1.32741	0.448	0.641	6.25504e-106	5	DCLK1
3.96923e-93	-1.32715	0.36	0.563	7.90353e-89	5	AP000311.1
2.83175e-65	-1.32602	0.17	0.346	5.63858e-61	5	PPARGC1A
2.49464e-124	-1.32544	0.312	0.561	4.96734e-120	5	SCMH1
9.99589e-78	-1.32526	0.228	0.422	1.99038e-73	5	SEMA6A
3.31049e-69	-1.32492	0.205	0.387	6.59184e-65	5	XRRA1
8.19259e-101	-1.32474	0.471	0.638	1.63131e-96	5	SLC44A5
3.50727e-75	-1.32446	0.191	0.381	6.98368e-71	5	FAM228B
1.96416e-211	-1.32396	0.624	0.808	3.91104e-207	5	NFIB
5.61476e-53	-1.32202	0.162	0.315	1.11801e-48	5	HFM1
0	-1.32057	0.765	0.895	0	5	MAP2
1.03332e-86	-1.31893	0.186	0.401	2.05754e-82	5	PRKAA2
1.81618e-44	-1.31711	0.175	0.315	3.61638e-40	5	NHS
6.93439e-51	-1.31538	0.23	0.373	1.38077e-46	5	EPB41L4A
1.2185e-68	-1.31398	0.266	0.448	2.42628e-64	5	PBX3
1.17861e-110	-1.31184	0.306	0.541	2.34685e-106	5	DYNC2H1
5.73279e-97	-1.31161	0.279	0.493	1.14151e-92	5	SLC22A17
2.98126e-110	-1.31026	0.291	0.527	5.93629e-106	5	CC2D2A
2.33667e-44	-1.31016	0.126	0.26	4.65277e-40	5	PHKA2
7.93321e-33	-1.3065	0.165	0.272	1.57966e-28	5	SLC7A8
1.69039e-85	-1.30482	0.319	0.514	3.3659e-81	5	ZNF704
1.00634e-85	-1.30322	0.262	0.465	2.00382e-81	5	NLGN4X
1.2832e-41	-1.30032	0.142	0.273	2.5551e-37	5	RALGAPA2
1.3879e-155	-1.29919	0.471	0.685	2.76359e-151	5	SLIT1
2.15363e-89	-1.29882	0.223	0.438	4.2883e-85	5	ATG7
2.20704e-65	-1.29754	0.108	0.275	4.39465e-61	5	TLN2
2.47536e-86	-1.29751	0.218	0.428	4.92893e-82	5	PPP4R4
1.79526e-116	-1.29713	0.33	0.57	3.57471e-112	5	AC124312.1
1.53154e-96	-1.29667	0.262	0.49	3.04961e-92	5	TMEM65
4.39359e-29	-1.29407	0.176	0.28	8.74852e-25	5	DNER
1.76015e-43	-1.29388	0.149	0.284	3.50481e-39	5	PIFO
1.10377e-50	-1.29265	0.287	0.439	2.19783e-46	5	GAP43
4.70634e-42	-1.29167	0.126	0.254	9.37126e-38	5	ZNF345
3.21845e-173	-1.2887	0.559	0.758	6.40859e-169	5	FAT3
3.01279e-49	-1.28776	0.177	0.328	5.99907e-45	5	NTRK3
1.86676e-42	-1.28348	0.222	0.354	3.71709e-38	5	GNG4
2.4619e-55	-1.28152	0.149	0.311	4.90214e-51	5	ZC3H12C
1.38479e-54	-1.27932	0.152	0.307	2.75739e-50	5	THADA
2.58197e-94	-1.27749	0.335	0.541	5.14121e-90	5	TBC1D32
4.51926e-105	-1.27734	0.306	0.535	8.99875e-101	5	CBR4
2.21072e-65	-1.27677	0.16	0.338	4.40199e-61	5	RBM41
9.5666e-39	-1.276	0.126	0.25	1.9049e-34	5	PARP8
8.01322e-76	-1.27496	0.178	0.373	1.59559e-71	5	IGSF3
4.91418e-87	-1.27261	0.219	0.435	9.78512e-83	5	APPL2
1.84057e-49	-1.2719	0.131	0.275	3.66495e-45	5	PTGR1
9.25726e-139	-1.27019	0.387	0.633	1.84331e-134	5	RAD51B
1.5653e-111	-1.26425	0.321	0.555	3.11682e-107	5	C20orf194
8.58942e-91	-1.26104	0.314	0.522	1.71032e-86	5	RGL1
1.32787e-140	-1.26069	0.401	0.646	2.64406e-136	5	VPS13B
8.81305e-22	-1.26011	0.226	0.323	1.75486e-17	5	DCX
2.41186e-99	-1.25845	0.319	0.536	4.8025e-95	5	BCL2
4.11821e-164	-1.25661	0.497	0.716	8.20018e-160	5	ITFG1
7.06961e-63	-1.2564	0.215	0.389	1.4077e-58	5	GAREM1
3.83078e-105	-1.25631	0.343	0.558	7.62786e-101	5	HDAC8
8.82872e-81	-1.25484	0.34	0.521	1.75797e-76	5	PLCL1
1.57365e-63	-1.25421	0.188	0.363	3.13344e-59	5	B4GAT1
2.68797e-37	-1.25391	0.137	0.26	5.35229e-33	5	SGSM1
1.88446e-50	-1.25317	0.15	0.298	3.75234e-46	5	PHTF1
8.74036e-78	-1.24868	0.202	0.403	1.74038e-73	5	ZNF235
4.91789e-68	-1.24839	0.187	0.372	9.79251e-64	5	ZNF197
3.11232e-96	-1.24719	0.302	0.518	6.19726e-92	5	IRAK1BP1
3.54326e-43	-1.24084	0.407	0.508	7.05534e-39	5	ZNF804A
1.24162e-49	-1.23859	0.166	0.312	2.4723e-45	5	KANK1
4.37911e-96	-1.23807	0.307	0.526	8.71968e-92	5	SCD5
3.73391e-83	-1.23799	0.254	0.461	7.43496e-79	5	PKD2
7.26622e-37	-1.2375	0.179	0.301	1.44685e-32	5	LDB2
1.8731e-75	-1.23723	0.222	0.423	3.72972e-71	5	SH3RF1
4.94463e-194	-1.23722	0.499	0.749	9.84576e-190	5	FRMD4A
7.43718e-70	-1.23329	0.247	0.433	1.48089e-65	5	PPP1R12B
6.09208e-45	-1.23178	0.134	0.27	1.21305e-40	5	CCM2
4.90848e-68	-1.23059	0.315	0.481	9.77377e-64	5	PLTP
1.31017e-52	-1.22914	0.131	0.281	2.60881e-48	5	ZMAT1
1.03961e-56	-1.22449	0.171	0.332	2.07008e-52	5	FARS2
7.86902e-192	-1.22174	0.643	0.81	1.56688e-187	5	NAV2
6.25103e-51	-1.21988	0.186	0.34	1.2447e-46	5	MTCL1
1.66006e-102	-1.21917	0.281	0.519	3.30552e-98	5	ST5
2.44126e-117	-1.21634	0.345	0.58	4.86104e-113	5	BABAM2
9.62526e-69	-1.21592	0.193	0.382	1.91658e-64	5	DAPK1
1.69054e-117	-1.2158	0.478	0.665	3.3662e-113	5	CPE
8.75266e-156	-1.21482	0.764	0.835	1.74283e-151	5	GPM6B
7.47323e-53	-1.21409	0.195	0.347	1.48807e-48	5	KIF27
1.22494e-79	-1.21372	0.26	0.461	2.4391e-75	5	JAZF1
9.78525e-78	-1.21285	0.3	0.49	1.94844e-73	5	BCKDHB
2.10728e-43	-1.21123	0.149	0.281	4.19601e-39	5	PATJ
4.02446e-42	-1.21	0.123	0.253	8.01351e-38	5	AC001226.2
7.41769e-179	-1.2093	0.562	0.772	1.47701e-174	5	TCF4
2.00003e-62	-1.20563	0.252	0.424	3.98246e-58	5	KCTD1
4.42217e-56	-1.20362	0.173	0.338	8.80542e-52	5	STON2
8.82613e-109	-1.20027	0.377	0.592	1.75746e-104	5	UST
9.46253e-54	-1.19989	0.17	0.332	1.88418e-49	5	KIAA1551
7.50499e-43	-1.19956	0.156	0.286	1.49439e-38	5	PPIL6
9.85751e-109	-1.19824	0.328	0.564	1.96283e-104	5	FAM120B
3.1794e-43	-1.19656	0.176	0.308	6.33082e-39	5	KIAA1217
4.12945e-144	-1.19272	0.477	0.697	8.22256e-140	5	GULP1
2.80469e-59	-1.19202	0.228	0.396	5.5847e-55	5	OSBPL3
4.81793e-111	-1.18892	0.363	0.594	9.59346e-107	5	TBCK
3.46565e-33	-1.18843	0.179	0.294	6.90081e-29	5	BICC1
3.00039e-110	-1.18587	0.717	0.784	5.97438e-106	5	GPC6
1.54258e-42	-1.18552	0.147	0.283	3.07158e-38	5	C11orf80
6.48676e-72	-1.18544	0.242	0.436	1.29164e-67	5	ANO6
6.66245e-155	-1.18414	0.511	0.72	1.32663e-150	5	INTU
1.28402e-65	-1.18386	0.218	0.402	2.55675e-61	5	PTPN4
1.15279e-100	-1.1825	0.271	0.501	2.29543e-96	5	NOTCH2
1.79547e-45	-1.18212	0.138	0.278	3.57514e-41	5	PYGO1
1.41982e-51	-1.18037	0.259	0.404	2.82714e-47	5	CDH20
1.13012e-53	-1.1799	0.136	0.287	2.25029e-49	5	KIF26B
6.82421e-112	-1.17945	0.822	0.847	1.35884e-107	5	MDK
2.52795e-51	-1.17842	0.151	0.305	5.03366e-47	5	HGSNAT
7.76514e-114	-1.17738	0.4	0.624	1.54619e-109	5	ZNF608
1.14978e-83	-1.17497	0.305	0.505	2.28944e-79	5	ADGRG1
3.14605e-115	-1.17421	0.461	0.663	6.26442e-111	5	SRGAP1
5.52648e-87	-1.17199	0.385	0.573	1.10043e-82	5	RABGAP1L
1.84984e-61	-1.17169	0.282	0.435	3.68341e-57	5	ESRRG
6.72593e-47	-1.1712	0.381	0.507	1.33927e-42	5	ID3
5.73003e-62	-1.17113	0.201	0.378	1.14096e-57	5	ODF2L
4.67288e-195	-1.17056	0.634	0.804	9.30465e-191	5	ZIC1
6.42025e-95	-1.1705	0.387	0.592	1.2784e-90	5	ZNF521
1.19466e-136	-1.16729	0.465	0.683	2.37881e-132	5	EXOC4
2.67011e-66	-1.16521	0.219	0.403	5.31672e-62	5	DNHD1
4.63455e-64	-1.16408	0.183	0.363	9.22832e-60	5	WWC2
9.33114e-96	-1.16397	0.387	0.583	1.85802e-91	5	CCDC91
9.69663e-108	-1.16195	0.467	0.654	1.93079e-103	5	IQGAP2
9.30045e-108	-1.16028	0.645	0.763	1.8519e-103	5	NLRP1
5.29156e-55	-1.15887	0.182	0.346	1.05366e-50	5	EXOC2
1.41156e-82	-1.1581	0.308	0.511	2.81069e-78	5	BTBD9
1.02785e-112	-1.15494	0.407	0.627	2.04666e-108	5	TRPS1
2.41221e-91	-1.15334	0.359	0.566	4.8032e-87	5	DTNB
6.20396e-116	-1.15265	0.349	0.585	1.23533e-111	5	PLEKHG1
9.52827e-81	-1.1526	0.273	0.478	1.89727e-76	5	CPLANE1
2.28201e-37	-1.15171	0.139	0.26	4.54395e-33	5	FAM49A
9.71768e-80	-1.14985	0.437	0.599	1.93498e-75	5	GLCCI1
3.29644e-41	-1.14707	0.152	0.285	6.56387e-37	5	MLLT1
1.20133e-44	-1.1452	0.188	0.329	2.39208e-40	5	TTLL7
4.10958e-66	-1.14241	0.289	0.464	8.183e-62	5	RFTN2
1.67761e-120	-1.14202	0.448	0.654	3.34046e-116	5	MAGI1
1.25044e-37	-1.14121	0.142	0.265	2.48987e-33	5	GNAL
7.08692e-54	-1.14046	0.193	0.356	1.41115e-49	5	GAB1
7.62013e-73	-1.14028	0.265	0.454	1.51732e-68	5	DECR1
7.52987e-101	-1.13741	0.372	0.585	1.49935e-96	5	SHPRH
3.76637e-52	-1.13706	0.178	0.334	7.4996e-48	5	PARP4
2.96922e-41	-1.13379	0.168	0.302	5.91232e-37	5	TNS3
5.14545e-37	-1.13367	0.134	0.257	1.02456e-32	5	TMEM260
5.66169e-207	-1.1336	0.717	0.85	1.12736e-202	5	KAZN
4.81992e-59	-1.13345	0.2	0.372	9.59743e-55	5	SRGAP2C
1.64106e-56	-1.13339	0.384	0.539	3.26767e-52	5	ANK3
1.50824e-51	-1.13296	0.215	0.374	3.00321e-47	5	PDE5A
2.33777e-156	-1.13144	0.557	0.759	4.65497e-152	5	CDC42BPA
6.60526e-103	-1.13054	0.328	0.557	1.31524e-98	5	CSPP1
4.69428e-50	-1.12822	0.164	0.316	9.34725e-46	5	ZNF677
6.00995e-52	-1.12692	0.182	0.339	1.1967e-47	5	ICA1L
2.02041e-129	-1.12666	0.446	0.668	4.02304e-125	5	GOLM1
1.83696e-85	-1.12564	0.373	0.573	3.65775e-81	5	CADM1
1.37709e-46	-1.12563	0.179	0.322	2.74207e-42	5	PRPF40B
2.1837e-57	-1.12292	0.229	0.398	4.34819e-53	5	STXBP4
5.85229e-119	-1.12261	0.44	0.65	1.16531e-114	5	WWTR1
2.48116e-152	-1.12205	0.629	0.785	4.94048e-148	5	ERC1
2.10972e-55	-1.12126	0.231	0.396	4.20087e-51	5	PDE8A
1.14201e-42	-1.12073	0.175	0.311	2.27397e-38	5	PROS1
5.80167e-67	-1.1198	0.224	0.41	1.15523e-62	5	SMARCA2
4.61428e-121	-1.11856	0.384	0.617	9.18796e-117	5	PPP2R3A
6.89445e-79	-1.11762	0.325	0.52	1.37282e-74	5	FAM135A
1.02596e-57	-1.11635	0.217	0.381	2.0429e-53	5	PPM1E
4.15623e-76	-1.1157	0.281	0.481	8.27589e-72	5	ENC1
1.13086e-137	-1.11529	0.688	0.788	2.25176e-133	5	ADGRV1
2.97872e-49	-1.11444	0.224	0.376	5.93124e-45	5	LDAH
5.2757e-89	-1.11426	0.35	0.554	1.0505e-84	5	CRISPLD1
5.52466e-39	-1.11369	0.133	0.258	1.10007e-34	5	VAMP3
9.09315e-37	-1.11364	0.158	0.282	1.81063e-32	5	ZDHHC15
4.20129e-183	-1.11051	0.716	0.844	8.36561e-179	5	PBX1
1.12998e-149	-1.10995	0.603	0.781	2.25001e-145	5	NREP
1.84667e-172	-1.10971	0.695	0.831	3.67709e-168	5	MT-ATP8
1.65105e-55	-1.10899	0.139	0.303	3.28758e-51	5	CTXN1
9.61076e-54	-1.10406	0.176	0.335	1.9137e-49	5	MCUB
4.83343e-44	-1.10295	0.169	0.311	9.62432e-40	5	KIAA1841
9.35502e-85	-1.10219	0.306	0.512	1.86277e-80	5	ZMYND11
3.83516e-68	-1.10189	0.27	0.459	7.63657e-64	5	VOPP1
2.56033e-49	-1.1007	0.272	0.424	5.09813e-45	5	ACYP2
1.93595e-132	-1.10067	0.449	0.676	3.85487e-128	5	ARID5B
2.07468e-68	-1.09891	0.541	0.66	4.1311e-64	5	PDE4D
4.27878e-175	-1.09692	0.588	0.793	8.51991e-171	5	FYN
1.38391e-39	-1.0952	0.156	0.287	2.75564e-35	5	C21orf91
1.16705e-69	-1.09303	0.263	0.452	2.32383e-65	5	C9orf3
2.78202e-67	-1.09236	0.283	0.469	5.53955e-63	5	ANKRD36C
1.75626e-44	-1.09228	0.214	0.363	3.49706e-40	5	PURG
3.04879e-181	-1.09096	0.826	0.872	6.07075e-177	5	CTNND2
8.03545e-65	-1.08925	0.249	0.431	1.60002e-60	5	VPS13D
1.49431e-70	-1.08706	0.21	0.4	2.97546e-66	5	RNF213
2.08622e-50	-1.08686	0.228	0.377	4.15408e-46	5	ROR1
4.94729e-18	-1.08597	0.272	0.349	9.85104e-14	5	NTM
4.29414e-70	-1.08588	0.281	0.469	8.5505e-66	5	LMBR1
1.16319e-116	-1.08541	0.446	0.663	2.31615e-112	5	GNAQ
1.76785e-48	-1.08518	0.173	0.323	3.52014e-44	5	TOM1L1
1.81004e-73	-1.08456	0.303	0.491	3.60416e-69	5	NEK1
3.43242e-67	-1.08339	0.278	0.461	6.83464e-63	5	ZNF83
1.2929e-80	-1.08247	0.305	0.507	2.57442e-76	5	WDR60
1.78294e-101	-1.08198	0.459	0.654	3.55019e-97	5	MT-ND6
5.19388e-75	-1.07995	0.325	0.519	1.03421e-70	5	KANSL1L
1.78049e-84	-1.07782	0.298	0.499	3.5453e-80	5	MCC
2.03555e-66	-1.07641	0.28	0.459	4.05319e-62	5	LRRC23
2.74053e-39	-1.07635	0.143	0.271	5.45694e-35	5	CYREN
2.84063e-72	-1.0747	0.268	0.463	5.65626e-68	5	TIAM2
2.7676e-63	-1.0745	0.325	0.491	5.51085e-59	5	KIAA1328
1.02043e-60	-1.07444	0.258	0.432	2.03188e-56	5	TIGAR
2.65705e-106	-1.07396	0.358	0.585	5.29071e-102	5	ZNRF3
1.50552e-65	-1.07375	0.314	0.49	2.99779e-61	5	INTS6
7.24715e-33	-1.07364	0.148	0.265	1.44305e-28	5	ANKRD36B
1.16081e-55	-1.07301	0.223	0.392	2.31141e-51	5	CELSR1
3.95319e-58	-1.07195	0.23	0.402	7.87158e-54	5	MTSS1L
6.11413e-45	-1.07195	0.228	0.376	1.21745e-40	5	MYO5A
2.76764e-62	-1.07042	0.242	0.414	5.51093e-58	5	CLYBL
1.3237e-44	-1.06862	0.239	0.382	2.63575e-40	5	CRIM1
2.69296e-76	-1.06757	0.346	0.534	5.36223e-72	5	NCALD
1.43457e-194	-1.06757	0.973	0.964	2.85652e-190	5	PTN
2.25303e-49	-1.06747	0.203	0.354	4.48623e-45	5	MOB3B
4.00694e-27	-1.06379	0.168	0.272	7.97861e-23	5	HOMER1
1.87442e-58	-1.0636	0.324	0.485	3.73234e-54	5	CDK6
1.12149e-52	-1.06343	0.262	0.42	2.23312e-48	5	SH3D19
7.48837e-165	-1.06251	0.696	0.828	1.49108e-160	5	TTC28
3.38222e-54	-1.06223	0.183	0.349	6.73468e-50	5	LDLRAD3
1.16556e-43	-1.06045	0.21	0.353	2.32086e-39	5	LINC02210-CRHR1
1.58701e-141	-1.06026	0.65	0.802	3.16005e-137	5	PLCB1
6.61929e-87	-1.05929	0.337	0.544	1.31803e-82	5	EFNB2
5.04397e-63	-1.05897	0.336	0.503	1.00435e-58	5	SPIDR
6.98886e-36	-1.05885	0.141	0.26	1.39162e-31	5	UNC50
6.39425e-115	-1.05627	0.48	0.687	1.27322e-110	5	PEAK1
1.43513e-60	-1.05533	0.239	0.42	2.85764e-56	5	DZIP1
1.29194e-83	-1.05442	0.374	0.572	2.57251e-79	5	PHKB
2.47767e-51	-1.05377	0.174	0.328	4.93353e-47	5	NEXN
1.36152e-30	-1.05358	0.162	0.272	2.71106e-26	5	NCOA7
1.87654e-203	-1.05267	0.66	0.829	3.73656e-199	5	ANKRD12
1.41239e-50	-1.05181	0.237	0.396	2.81236e-46	5	TRAPPC9
1.55973e-179	-1.0517	0.667	0.824	3.10573e-175	5	EIF4G3
8.65851e-48	-1.04996	0.248	0.398	1.72408e-43	5	GTDC1
7.50056e-179	-1.04987	0.776	0.872	1.49351e-174	5	GPHN
3.60296e-27	-1.04824	0.366	0.461	7.17421e-23	5	FGF13
1.90289e-38	-1.04785	0.151	0.279	3.78903e-34	5	TRIM5
1.90796e-37	-1.04725	0.16	0.288	3.79913e-33	5	CCDC65
4.10665e-62	-1.04706	0.282	0.452	8.17717e-58	5	IFI27L1
1.70358e-57	-1.0461	0.225	0.397	3.39218e-53	5	SLC22A23
1.09483e-54	-1.04596	0.267	0.422	2.18003e-50	5	BICD1
1.04674e-43	-1.04549	0.159	0.296	2.08427e-39	5	SLC38A6
7.24058e-57	-1.04496	0.39	0.54	1.44174e-52	5	TMEM178B
6.08983e-78	-1.0449	0.346	0.537	1.21261e-73	5	CD9
9.72884e-59	-1.04431	0.457	0.597	1.93721e-54	5	SLC8A1
2.96818e-36	-1.04333	0.215	0.34	5.91023e-32	5	PKP4
1.99028e-34	-1.04191	0.145	0.263	3.96304e-30	5	DNAAF4
3.59975e-45	-1.03922	0.157	0.298	7.16783e-41	5	CASP6
1.92311e-88	-1.03891	0.461	0.636	3.82931e-84	5	WWOX
1.93144e-157	-1.03828	0.574	0.774	3.84588e-153	5	TEAD1
1.15543e-98	-1.03764	0.361	0.58	2.3007e-94	5	XPC
2.2995e-36	-1.03757	0.147	0.27	4.57877e-32	5	IRF2
2.99745e-75	-1.03701	0.278	0.48	5.96852e-71	5	CAAP1
3.55257e-36	-1.03547	0.136	0.254	7.07388e-32	5	AC009690.1
1.33015e-61	-1.0354	0.254	0.433	2.6486e-57	5	TBC1D19
1.92877e-30	-1.03526	0.216	0.323	3.84057e-26	5	MECOM
7.94249e-103	-1.03518	0.51	0.691	1.58151e-98	5	FCHSD2
2.88067e-42	-1.03509	0.131	0.267	5.73599e-38	5	MFAP3
6.06238e-47	-1.03378	0.291	0.438	1.20714e-42	5	PITPNC1
3.27922e-52	-1.03297	0.242	0.405	6.52958e-48	5	ZDHHC21
1.04541e-138	-1.03273	0.551	0.746	2.08162e-134	5	RFX7
1.485e-96	-1.0322	0.441	0.634	2.95694e-92	5	KITLG
5.5722e-18	-1.03138	0.45	0.516	1.10954e-13	5	PPP2R2B
4.3359e-55	-1.03067	0.286	0.446	8.63365e-51	5	ARHGAP42
2.59864e-56	-1.0302	0.194	0.362	5.1744e-52	5	EMC10
4.49989e-37	-1.02824	0.163	0.289	8.96018e-33	5	P4HTM
5.29478e-97	-1.02494	0.448	0.639	1.0543e-92	5	RALGAPA1
1.0056e-31	-1.02356	0.508	0.579	2.00235e-27	5	TENM2
3.78008e-35	-1.02217	0.172	0.295	7.5269e-31	5	SLX4IP
1.36173e-74	-1.02073	0.277	0.479	2.71147e-70	5	PPP1R10
7.99254e-107	-1.01959	0.49	0.676	1.59147e-102	5	CACNA2D1
4.54378e-105	-1.01895	0.476	0.671	9.04757e-101	5	MKL2
4.10562e-93	-1.01802	0.468	0.655	8.17511e-89	5	PCNX1
1.4028e-51	-1.0168	0.328	0.47	2.79326e-47	5	ANGPT1
1.46866e-101	-1.01672	0.421	0.631	2.92439e-97	5	DIP2A
2.34996e-192	-1.0166	0.859	0.898	4.67925e-188	5	MT-ATP6
3.75717e-50	-1.01588	0.178	0.332	7.48127e-46	5	RPGR
1.07448e-06	-1.01503	0.227	0.268	0.021395	5	HLA-B
1.37382e-38	-1.01429	0.164	0.293	2.73555e-34	5	OSBP2
1.91001e-41	-1.01426	0.198	0.336	3.80321e-37	5	SLF2
6.94033e-64	-1.01407	0.181	0.36	1.38196e-59	5	FKTN
7.4443e-44	-1.01337	0.269	0.411	1.48231e-39	5	ZRANB3
1.10711e-155	-1.01298	0.879	0.898	2.20448e-151	5	MT-ND3
2.12602e-72	-1.01237	0.365	0.549	4.23332e-68	5	MAF
4.856e-42	-1.01233	0.157	0.294	9.66928e-38	5	NBPF19
2.72183e-57	-1.01103	0.378	0.534	5.41971e-53	5	ARL4C
4.12451e-33	-1.01084	0.142	0.257	8.21272e-29	5	ARHGEF3
1.36064e-85	-1.01067	0.44	0.63	2.70932e-81	5	APBB2
3.94836e-31	-1.01008	0.158	0.269	7.86198e-27	5	VPS50
2.01897e-55	-1.008	0.248	0.421	4.02018e-51	5	NFE2L3
3.10823e-51	-1.00767	0.178	0.335	6.18911e-47	5	FLNB
8.24564e-40	-1.00759	0.171	0.304	1.64187e-35	5	SIMC1
7.61008e-110	-1.00672	0.472	0.674	1.51532e-105	5	CACHD1
1.48749e-16	-1.00592	0.192	0.266	2.96189e-12	5	GMDS
2.72165e-70	-1.00576	0.334	0.52	5.41935e-66	5	EZR
6.82194e-74	-1.00547	0.319	0.512	1.35838e-69	5	LYPLAL1
4.73944e-69	-1.00486	0.266	0.462	9.43717e-65	5	CD2AP
2.19592e-77	-1.0042	0.497	0.649	4.37251e-73	5	SETBP1
4.8856e-44	-1.00331	0.205	0.349	9.7282e-40	5	MAP3K20
3.69802e-47	-1.00301	0.208	0.362	7.3635e-43	5	CUL1
8.61749e-123	-1.00205	0.573	0.742	1.71591e-118	5	CAMK2D
3.47998e-42	-1.00056	0.398	0.518	6.92934e-38	5	GRIP1
4.16112e-35	-1.00038	0.15	0.273	8.28561e-31	5	KIAA0753
3.79526e-44	-1.00031	0.131	0.27	7.55712e-40	5	NBPF14
2.84936e-54	1.00303	0.291	0.167	5.67364e-50	5	NXT1
0	1.00762	0.996	0.965	0	5	FTL
2.13702e-115	1.0083	0.513	0.304	4.25523e-111	5	HMGA1
6.82922e-278	1.02306	0.864	0.695	1.35983e-273	5	EIF2S3
3.87561e-60	1.0326	0.337	0.204	7.71711e-56	5	PIP4P1
1.64599e-37	1.04094	0.305	0.196	3.27749e-33	5	RAP1GAP
2.68628e-70	1.04177	0.283	0.147	5.34892e-66	5	RAB33A
3.40853e-246	1.04788	0.875	0.634	6.78706e-242	5	SCD
2.8789e-140	1.0501	0.686	0.525	5.73246e-136	5	ATP5MC1
1.02944e-182	1.05542	0.729	0.515	2.04982e-178	5	ETFB
7.98182e-80	1.06044	0.324	0.168	1.58934e-75	5	ADM
1.12923e-73	1.06507	0.375	0.222	2.24853e-69	5	NEU1
2.16211e-88	1.06949	0.388	0.212	4.30519e-84	5	FGFBP3
4.86287e-193	1.08282	0.613	0.322	9.68294e-189	5	INSIG1
2.49947e-131	1.09081	0.491	0.269	4.97695e-127	5	GADD45B
1.49587e-80	1.10648	0.255	0.117	2.97857e-76	5	SHD
6.25188e-264	1.13276	0.849	0.593	1.24487e-259	5	SQLE
0	1.13842	0.938	0.693	0	5	MSMO1
1.86504e-07	1.15972	0.324	0.29	0.00371366	5	AIMP2
0	1.16172	0.962	0.8	0	5	ODC1
8.42858e-127	1.16466	0.513	0.311	1.6783e-122	5	MED8
9.18033e-18	1.17315	0.264	0.196	1.82799e-13	5	CSKMT
4.04229e-103	1.17324	0.442	0.262	8.04902e-99	5	SSSCA1
3.17311e-168	1.17417	0.575	0.32	6.31829e-164	5	SLC25A33
6.02945e-95	1.18138	0.32	0.156	1.20058e-90	5	DHCR7
9.42838e-137	1.1849	0.457	0.234	1.87738e-132	5	EIF4EBP1
1.03868e-154	1.19238	0.612	0.357	2.06822e-150	5	HES5
3.98297e-112	1.24905	0.424	0.23	7.9309e-108	5	WNT4
3.73681e-120	1.27436	0.261	0.098	7.44074e-116	5	ATP6V0D2
3.75355e-72	1.27812	0.307	0.164	7.47407e-68	5	PRSS35
6.11382e-156	1.31729	0.461	0.223	1.21738e-151	5	HRK
7.70847e-164	1.38555	0.633	0.398	1.53491e-159	5	HIST3H2A
1.12105e-112	1.40782	0.61	0.416	2.23224e-108	5	PIH1D1
5.7602e-219	1.50264	0.505	0.228	1.14697e-214	5	MFSD2A
7.00098e-144	1.52846	0.342	0.144	1.39404e-139	5	PIM3
1.68953e-130	-2.19068	0.026	0.269	3.36419e-126	6	RSPO3
1.22308e-226	-2.06729	0.043	0.413	2.43539e-222	6	CCDC80
5.1553e-171	-2.05286	0.021	0.316	1.02652e-166	6	FREM1
1.15542e-164	-2.03687	0.023	0.312	2.30067e-160	6	WDR49
2.91202e-162	-2.02544	0.013	0.291	5.79841e-158	6	CFAP44
0	-2.0244	0.078	0.562	0	6	ATP1A2
5.41033e-210	-1.99358	0.028	0.377	1.07731e-205	6	COL4A6
[truncated: 6,645 more rows]
