# Supplementary material for: TNF alpha unmasks enteric malate aspartate shuttle dysfunction bridging Parkinson disease and intestinal inflammation
Source: Nat Commun. 2026 Apr 1;17:3217. doi: 10.1038/s41467-026-71317-y (PMC13057073; doi:10.1038/s41467-026-71317-y)
Supplement: Supplementary file 5 — Supplementary Data 3 [file 41467_2026_71317_MOESM5_ESM.xlsx]

## Sheet: Iso neurons_Drokhlyansky et al
	Cluster_id_query	scores.PEMN_1	scores.PEMN_2	scores.PEMN_3	scores.PEMN_4	scores.PIMN_1	scores.PIMN_2	scores.PIMN_3	scores.PIMN_4	scores.PIMN_5	scores.PIN_1	scores.PIN_2	scores.PSN	scores.PSVN_1	scores.PSVN_2	labels	delta.next	pruned.labels
Iso-1_AAACGAAAGCGTGCCT-1	8	0.165134	0.247872	0.310651	0.185947	0.184394	0.179058	0.332392	0.295373	0.163687	0.271796	0.107623	0.328747	0.132847	0.266204	PSN	0.164931	PSN
Iso-1_AAACGAACAGTCAACT-1	0	0.167909	0.274759	0.315217	0.156784	0.159471	0.1639	0.34114	0.269098	0.124101	0.249088	0.0927029	0.356198	0.137746	0.277127	PEMN_3	0.118272	PEMN_3
Iso-1_AAACGAACATCGTCCT-1	7	0.152776	0.237728	0.261084	0.14116	0.187828	0.175573	0.31153	0.29568	0.141071	0.195127	0.0636702	0.315849	0.132985	0.268473	PIMN_3	0.0567154	PIMN_3
Iso-1_AAACGAAGTTCGTAAC-1	2	0.304302	0.33957	0.382829	0.344013	0.308779	0.311992	0.36151	0.358652	0.336842	0.326817	0.293424	0.367264	0.301132	0.356286	PSN	0.0994186	PSN
Iso-1_AAACGCTAGGGTCTTT-1	2	0.266835	0.31693	0.358536	0.296316	0.301479	0.304112	0.363366	0.355965	0.316137	0.3287	0.261682	0.364508	0.297651	0.367079	PIN_1	0.00381268	PIN_1
Iso-1_AAACGCTCAGTCGGTC-1	2	0.246784	0.332165	0.343533	0.233107	0.249788	0.26293	0.347679	0.330232	0.253904	0.332645	0.211466	0.384257	0.22685	0.325501	PSN	0.124139	PSN
Iso-1_AAAGAACCAACTTCTT-1	6	0.258811	0.317695	0.356644	0.287497	0.28278	0.270146	0.362276	0.357307	0.285033	0.351398	0.224264	0.365998	0.255593	0.331934	PEMN_3	0.0123275	PEMN_3
Iso-1_AAAGAACGTCAGATTC-1	6	0.202043	0.262513	0.280802	0.205586	0.244792	0.24157	0.298688	0.297704	0.234938	0.317446	0.17435	0.300393	0.224688	0.306364	PIMN_4	0.00138562	PIMN_4
Iso-1_AAAGAACTCCATAGGT-1	8	0.202577	0.30298	0.360901	0.214528	0.212995	0.228931	0.396198	0.355464	0.232815	0.328395	0.14986	0.393321	0.212079	0.354548	PIMN_3	0.474437	PIMN_3
Iso-1_AAAGAACTCTGCTTTA-1	2	0.255082	0.311222	0.341064	0.275258	0.285019	0.27432	0.348809	0.347646	0.300895	0.311434	0.206143	0.315285	0.253278	0.34212	PEMN_3	0.00440001	PEMN_3
Iso-1_AAAGGATAGGGACTGT-1	6	0.267741	0.340667	0.365996	0.277494	0.287552	0.258275	0.36928	0.36919	0.270211	0.312589	0.200438	0.397215	0.234863	0.355075	PEMN_3	0.144723	PEMN_3
Iso-1_AAAGGATAGTCCGCCA-1	7	0.124336	0.187523	0.18496	0.077106	0.116814	0.102389	0.201735	0.182844	0.0748081	0.136123	0.0850279	0.245907	0.052236	0.153268	PSN	0.313303	PSN
Iso-1_AAAGGATCATCTGCGG-1	6	0.244723	0.29506	0.300316	0.242553	0.276606	0.26782	0.339707	0.338697	0.269554	0.289957	0.159577	0.307745	0.193501	0.290438	PIN_1	0.0708054	PIN_1
Iso-1_AAAGGATGTCAAAGTA-1	4	0.29952	0.335736	0.371684	0.327165	0.297208	0.293588	0.360868	0.35428	0.335504	0.325938	0.288457	0.372192	0.309966	0.371775	PEMN_3	0.00144326	PEMN_3
Iso-1_AAAGGATGTGGATCAG-1	8	0.141861	0.236362	0.274194	0.149237	0.155206	0.153562	0.316849	0.270683	0.153634	0.236572	0.084471	0.316152	0.122689	0.264136	PIMN_3	0.0689877	PIMN_3
Iso-1_AAAGGGCAGATTGAGT-1	6	0.237022	0.315435	0.337552	0.215824	0.259435	0.268937	0.356447	0.35023	0.247282	0.312497	0.150649	0.370921	0.198877	0.328776	PIMN_3	0.00240352	PIMN_3
Iso-1_AAAGGGCCAACGCCCA-1	2	0.250989	0.323679	0.365112	0.275518	0.236749	0.241823	0.318749	0.310611	0.246137	0.291825	0.224233	0.378616	0.233231	0.346667	PEMN_3	0.187621	PEMN_3
Iso-1_AAAGGGCCATCGCTGG-1	7	0.15107	0.205456	0.234547	0.166454	0.204536	0.176171	0.261449	0.27617	0.162991	0.182567	0.11385	0.28346	0.163432	0.265775	PIMN_4	0.000900238	PIMN_4
Iso-1_AAAGGGCCATCTAACG-1	8	0.171257	0.252892	0.29465	0.187616	0.193166	0.203286	0.300569	0.278514	0.172008	0.268273	0.148932	0.311475	0.157987	0.26021	PIMN_3	0.00372377	PIMN_3
Iso-1_AAAGGTACACAGTCCG-1	8	0.0910582	0.141454	0.185947	0.110663	0.129114	0.145326	0.201279	0.174628	0.141561	0.215836	0.0954618	0.201714	0.088784	0.151245	PIN_1	0.0858347	PIN_1
Iso-1_AAAGGTAGTAACGATA-1	8	0.201624	0.284705	0.313423	0.218966	0.190189	0.195268	0.330369	0.290084	0.200885	0.274279	0.135411	0.286006	0.18708	0.311176	PEMN_3	0.16095	PEMN_3
Iso-1_AAAGTCCTCCTTCTAA-1	8	0.126538	0.212871	0.265512	0.150348	0.166551	0.18237	0.301806	0.252414	0.142545	0.259085	0.108662	0.314079	0.15071	0.258776	PEMN_3	0.0114616	PEMN_3
Iso-1_AAAGTGACATAGCACT-1	8	0.164278	0.266142	0.322881	0.213263	0.137346	0.142105	0.316725	0.250569	0.140232	0.290651	0.136295	0.335743	0.130444	0.250972	PIN_1	0.12056	PIN_1
Iso-1_AAAGTGACATCGCTAA-1	2	0.259051	0.285876	0.342364	0.288791	0.313973	0.318956	0.334386	0.342083	0.317636	0.329571	0.293006	0.362422	0.310271	0.36945	PIN_1	0.281533	PIN_1
Iso-1_AAAGTGAGTACCGGCT-1	6	0.291313	0.368226	0.405434	0.310242	0.291298	0.283769	0.394194	0.38333	0.298787	0.358183	0.229481	0.349542	0.217986	0.341094	PEMN_2	0.124658	PEMN_2
Iso-1_AAAGTGATCATCACAG-1	2	0.274636	0.323652	0.34007	0.273872	0.278572	0.275289	0.338414	0.340646	0.283791	0.301018	0.224725	0.323771	0.236911	0.322539	PEMN_2	0.020749	PEMN_2
Iso-1_AAATGGACACGAAAGC-1	2	0.185574	0.276531	0.306159	0.178621	0.21004	0.204353	0.332066	0.307658	0.175257	0.269109	0.106287	0.339671	0.113533	0.273066	PSN	0.261596	PSN
Iso-1_AAATGGAGTAATGCTC-1	5	0.214027	0.272011	0.320311	0.232712	0.229544	0.223286	0.311366	0.301581	0.234981	0.259784	0.21739	0.291149	0.227521	0.306369	PEMN_3	0.0522191	PEMN_3
Iso-1_AAATGGATCCTCTGCA-1	8	0.116953	0.213984	0.267118	0.088994	0.097172	0.079808	0.340671	0.227059	0.073051	0.204533	0.0642152	0.316347	0.111374	0.244812	PIMN_3	0.271202	PIMN_3
Iso-1_AAATGGATCGTCTACC-1	1	0.31366	0.316006	0.298193	0.286247	0.306745	0.289168	0.297564	0.314831	0.296772	0.284391	0.251581	0.299376	0.278842	0.292007	PIMN_4	0.0019554	PIMN_4
Iso-1_AACAAAGCAATACGCT-1	6	0.250686	0.278531	0.30107	0.276329	0.256343	0.268653	0.27955	0.27179	0.270781	0.283659	0.248318	0.305609	0.252207	0.292139	PSN	0.000251161	PSN
Iso-1_AACAAAGCATGACTGT-1	6	0.231005	0.283561	0.300249	0.23357	0.295183	0.27024	0.346749	0.359138	0.278187	0.29122	0.195564	0.343538	0.239178	0.328774	PIMN_3	0.113719	PIMN_3
Iso-1_AACAACCAGAAGGTAG-1	6	0.233362	0.314131	0.333794	0.212075	0.266899	0.249733	0.366054	0.369881	0.253774	0.27762	0.156559	0.335971	0.208228	0.330819	PEMN_3	0.319217	PEMN_3
Iso-1_AACAACCCACAAGGTG-1	2	0.22947	0.286669	0.319694	0.23702	0.2687	0.254035	0.345572	0.331323	0.275909	0.296438	0.244925	0.33097	0.261052	0.332974	PIMN_3	0.00494563	PIMN_3
Iso-1_AACAACCCAGGGTTGA-1	8	0.189148	0.26805	0.314915	0.218513	0.231257	0.23654	0.344728	0.334222	0.206622	0.267336	0.113614	0.351284	0.186952	0.290215	PSN	0.208466	PSN
Iso-1_AACAACCGTACGATGG-1	2	0.303743	0.344774	0.407616	0.334362	0.322665	0.325693	0.388849	0.378235	0.322149	0.352202	0.275546	0.406725	0.275255	0.366036	PEMN_3	0.436786	PEMN_3
Iso-1_AACAAGAGTACAATAG-1	6	0.288303	0.343291	0.33937	0.269131	0.307973	0.291773	0.374499	0.387377	0.302174	0.375463	0.214451	0.417149	0.255251	0.346167	PIMN_4	0.0521509	PIMN_4
Iso-1_AACAAGAGTACTGAGG-1	8	0.0946853	0.179132	0.233011	0.0885398	0.151192	0.14104	0.314946	0.269879	0.101271	0.173991	0.0505872	0.297762	0.0888168	0.233011	PSN	0.0534506	PSN
Iso-1_AACAAGATCCTACCGT-1	2	0.245618	0.291917	0.337322	0.248531	0.225051	0.203587	0.29375	0.300548	0.200293	0.28539	0.205958	0.33768	0.207882	0.324078	PEMN_3	0.679317	PEMN_3
Iso-1_AACAAGATCGCGTAGC-1	6	0.248184	0.292434	0.339719	0.274887	0.257831	0.243134	0.310128	0.318202	0.249713	0.29775	0.227767	0.343451	0.24425	0.335297	PEMN_3	0.056354	PEMN_3
Iso-1_AACAAGATCGGCTTCT-1	2	0.312232	0.342751	0.367473	0.330754	0.329463	0.330243	0.377807	0.374103	0.354276	0.360186	0.287563	0.373361	0.324201	0.385004	PEMN_3	0.00819407	PEMN_3
Iso-1_AACACACAGCATAGGC-1	8	0.220988	0.315285	0.334027	0.202928	0.189182	0.212048	0.336995	0.310187	0.198899	0.319721	0.160554	0.367105	0.193433	0.304316	PEMN_3	0.0571581	PEMN_3
Iso-1_AACACACAGCTCCCTT-1	2	0.309734	0.344874	0.354376	0.325574	0.306189	0.319257	0.337711	0.341488	0.340102	0.354244	0.27757	0.37255	0.280667	0.315389	PEMN_2	0.464679	PEMN_2
Iso-1_AACACACAGTGCCGAA-1	6	0.229598	0.26117	0.287538	0.229167	0.244217	0.244327	0.295409	0.297654	0.237836	0.275055	0.183683	0.308171	0.208166	0.289968	PEMN_3	0.0288363	PEMN_3
Iso-1_AACACACCATGGTGGA-1	2	0.289148	0.326422	0.318124	0.268533	0.312394	0.29371	0.368508	0.376797	0.324966	0.331235	0.244921	0.357865	0.260848	0.332153	PIMN_3	0.00390964	PIMN_3
Iso-1_AACACACGTCTGCGCA-1	6	0.305677	0.340624	0.37338	0.327052	0.357679	0.355111	0.388527	0.415076	0.368706	0.335668	0.26354	0.410531	0.331982	0.398042	PIMN_4	0.531278	PIMN_4
Iso-1_AACACACGTCTTGGTA-1	2	0.296782	0.346164	0.351652	0.29319	0.315053	0.333298	0.353484	0.352944	0.334449	0.389379	0.258344	0.359645	0.274044	0.343422	PIN_1	0.0676179	PIN_1
Iso-1_AACACACTCTTTGCAT-1	2	0.153638	0.252479	0.300383	0.146526	0.183929	0.187613	0.332624	0.273075	0.160321	0.337282	0.112942	0.383734	0.163066	0.292939	PIN_1	0.343809	PIN_1
Iso-1_AACAGGGAGTAAGAGG-1	12	0.230957	0.327377	0.338161	0.220113	0.235651	0.237282	0.342203	0.329388	0.219605	0.256449	0.158893	0.323286	0.173951	0.294947	PEMN_2	0.104582	PEMN_2
Iso-1_AACAGGGCATGTGGTT-1	6	0.264206	0.332322	0.342052	0.261807	0.263518	0.256702	0.336264	0.344118	0.246529	0.297071	0.171948	0.402285	0.212593	0.319287	PSN	0.0581667	PSN
Iso-1_AACAGGGTCCGTATAG-1	8	0.110995	0.198684	0.231707	0.104693	0.144866	0.162206	0.292789	0.24718	0.130917	0.273483	0.0439854	0.323629	0.13084	0.244878	PSN	0.208466	PSN
Iso-1_AACAGGGTCGCGCCAA-1	2	0.201913	0.267318	0.287098	0.205094	0.211756	0.215491	0.309678	0.307824	0.218724	0.258372	0.134331	0.315005	0.176443	0.274426	PEMN_2	0.00965051	PEMN_2
Iso-1_AACAGGGTCTGGTGGC-1	7	0.293955	0.334105	0.31945	0.295866	0.326004	0.304576	0.323624	0.359481	0.290857	0.259668	0.242583	0.266542	0.247246	0.309752	PEMN_2	0.0407078	PEMN_2
Iso-1_AACCAACGTAGGACCA-1	6	0.266327	0.31837	0.347163	0.274511	0.300697	0.284994	0.376491	0.371892	0.291117	0.288325	0.226253	0.34184	0.278876	0.367075	PEMN_3	0.00569153	PEMN_3
Iso-1_AACCACAAGCATCCCG-1	6	0.231591	0.279174	0.320378	0.254371	0.262047	0.248658	0.313974	0.318142	0.25579	0.299234	0.227604	0.348209	0.283452	0.361695	PSN	0.0163252	PSN
Iso-1_AACCACAAGGGAGAAT-1	7	0.143263	0.215631	0.240666	0.146251	0.153044	0.150716	0.250175	0.228952	0.122912	0.17416	0.0920551	0.251638	0.0888002	0.196765	PEMN_3	0.127853	PEMN_3
Iso-1_AACCACACAATGAAAC-1	6	0.233916	0.270825	0.318568	0.238245	0.287619	0.279683	0.35781	0.344663	0.31182	0.320989	0.247256	0.345617	0.268283	0.341911	PSN	0.00254151	PSN
Iso-1_AACCACAGTAGAGCTG-1	2	0.229817	0.290926	0.341179	0.237313	0.233899	0.229471	0.37075	0.309469	0.261037	0.357571	0.223972	0.347374	0.244217	0.352269	PIN_1	0.0846326	PIN_1
Iso-1_AACCACATCGGAGTGA-1	7	0.218778	0.265613	0.258864	0.20885	0.263789	0.252134	0.27755	0.318397	0.231477	0.23011	0.126702	0.310238	0.187098	0.263189	PSN	0.205281	PSN
Iso-1_AACCATGGTGGATGAC-1	2	0.325408	0.322835	0.325789	0.332855	0.338147	0.348697	0.289086	0.332868	0.326359	0.322645	0.305609	0.305164	0.316765	0.322666	PIMN_2	0.00164078	PIMN_2
Iso-1_AACCATGTCAAGGACG-1	8	0.109278	0.200307	0.250441	0.144386	0.153245	0.159824	0.307218	0.269684	0.148455	0.219446	0.0842057	0.307619	0.148837	0.258701	PIMN_3	0.0494523	PIMN_3
Iso-1_AACCCAAAGTCGAAAT-1	6	0.225862	0.2753	0.306823	0.222292	0.266229	0.250308	0.333202	0.328697	0.252488	0.291543	0.189875	0.341816	0.211839	0.308119	PSN	0.0114709	PSN
Iso-1_AACCCAAAGTGGATAT-1	12	0.221348	0.284422	0.315149	0.191212	0.286079	0.269683	0.375084	0.38786	0.274304	0.322913	0.196374	0.344324	0.238707	0.353312	PIMN_3	0.191188	PIMN_3
Iso-1_AACCCAACATAAGATG-1	8	0.0808293	0.179851	0.220769	0.0810903	0.12007	0.0991683	0.316926	0.237781	0.0648075	0.195833	0.0213012	0.315596	0.082327	0.222874	PSN	0.158456	PSN
Iso-1_AACCCAAGTGGTCCCA-1	2	0.262377	0.293776	0.337963	0.278368	0.267494	0.298667	0.320088	0.294743	0.305458	0.355769	0.245812	0.350912	0.267692	0.32696	PIN_1	0.0943039	PIN_1
Iso-1_AACCCAATCCTGTACC-1	0	0.0517527	0.139833	0.187581	0.0298994	0.0920448	0.0967878	0.241771	0.199447	0.0664067	0.170589	0.00975591	0.254896	0.0538361	0.18055	PIMN_3	0.388738	PIMN_3
Iso-1_AACCCAATCGGAGCAA-1	8	0.124215	0.220703	0.257217	0.0766261	0.1247	0.114755	0.288219	0.236562	0.0889824	0.231969	0.0657957	0.316144	0.0736538	0.240095	PSN	0.208466	PSN
Iso-1_AACCTGAAGGTTCTAC-1	2	0.296683	0.345855	0.361139	0.277832	0.304875	0.30765	0.377505	0.381219	0.325254	0.327415	0.24206	0.392951	0.25347	0.349609	PEMN_2	0.000796054	PEMN_2
Iso-1_AACCTGACACGATAGG-1	5	0.224406	0.298884	0.339221	0.231093	0.23766	0.247016	0.328569	0.305675	0.244141	0.32548	0.187151	0.367451	0.251837	0.371146	PIN_1	0.13884	PIN_1
Iso-1_AACCTGATCACGGGCT-1	8	0.0781392	0.15883	0.20563	0.054606	0.13801	0.12769	0.275747	0.243209	0.0990033	0.23299	0.0637407	0.311116	0.140823	0.288667	PIMN_3	0.0795029	PIMN_3
Iso-1_AACCTGATCACTGCTC-1	6	0.258437	0.308504	0.363958	0.263685	0.294946	0.287463	0.360181	0.356175	0.278674	0.340953	0.249445	0.37861	0.25885	0.347598	PEMN_3	0.0507664	PEMN_3
Iso-1_AACCTTTTCATCACAG-1	8	0.176202	0.263117	0.322191	0.192854	0.184542	0.171882	0.351209	0.303011	0.176208	0.276786	0.147937	0.344528	0.183038	0.310781	PIMN_3	0.0135428	PIMN_3
Iso-1_AACCTTTTCTCTGACC-1	8	0.137977	0.234649	0.228238	0.0997482	0.147244	0.14215	0.313283	0.269154	0.104696	0.180906	0.0257237	0.300263	0.0686211	0.201302	PSN	0.208466	PSN
Iso-1_AACCTTTTCTGCGATA-1	6	0.309778	0.352403	0.402369	0.340602	0.319206	0.313175	0.369134	0.375532	0.325138	0.354567	0.27842	0.37955	0.284206	0.360467	PIN_1	0.378428	PIN_1
Iso-1_AACGAAAAGGGCCAAT-1	2	0.29183	0.336757	0.376981	0.31843	0.315465	0.310257	0.386425	0.374996	0.3337	0.325665	0.257827	0.380251	0.293747	0.374744	PEMN_2	0.0591649	PEMN_2
Iso-1_AACGAAAAGTCGCGAA-1	6	0.200475	0.267951	0.303276	0.187694	0.247491	0.23098	0.332841	0.31098	0.23116	0.280515	0.187094	0.328934	0.216621	0.331377	PEMN_3	0.000398193	PEMN_3
Iso-1_AACGAAACAAGGGCAT-1	6	0.264383	0.296234	0.29688	0.278487	0.270232	0.265077	0.290467	0.299232	0.263586	0.265616	0.221011	0.324368	0.265099	0.312915	PEMN_3	0.0198012	PEMN_3
Iso-1_AACGAAACACTATCCC-1	6	0.288681	0.342272	0.369154	0.290631	0.296325	0.280467	0.368971	0.36991	0.295244	0.334335	0.272891	0.389052	0.283702	0.381242	PEMN_3	0.0262769	PEMN_3
Iso-1_AACGAAAGTGTTTCTT-1	1	0.229542	0.302333	0.310946	0.232079	0.271437	0.270373	0.33125	0.366328	0.265405	0.26091	0.179031	0.31157	0.228088	0.317597	PIMN_3	0.0771034	PIMN_3
Iso-1_AACGAAAGTTAAACCC-1	8	0.176622	0.256488	0.306666	0.176962	0.17342	0.173059	0.311958	0.259431	0.154085	0.318189	0.115621	0.392014	0.177792	0.299612	PSN	0.0738245	PSN
Iso-1_AACGAAAGTTAGAAAC-1	6	0.150083	0.23016	0.266067	0.152956	0.201527	0.193215	0.30458	0.290327	0.190213	0.280418	0.120089	0.318467	0.140471	0.249765	PSN	0.472398	PSN
Iso-1_AACGAAATCGGATAAA-1	2	0.235505	0.308295	0.338651	0.233837	0.197246	0.222517	0.305337	0.262934	0.220983	0.339156	0.198001	0.37495	0.23405	0.330415	PSN	0.050713	PSN
Iso-1_AACGGGAAGGGTGAAA-1	8	0.242869	0.306135	0.328631	0.241371	0.270899	0.268305	0.368877	0.367387	0.265832	0.316367	0.165935	0.367141	0.244556	0.355423	PEMN_3	0.171017	PEMN_3
Iso-1_AACGGGAAGTAGGTTA-1	7	0.219816	0.256509	0.249713	0.199499	0.247408	0.243694	0.266178	0.28771	0.229622	0.209239	0.186502	0.289899	0.203723	0.268306	PEMN_3	0.0497277	PEMN_3
Iso-1_AACGGGACAGGTCAGA-1	6	0.278804	0.33788	0.381147	0.299112	0.251276	0.252192	0.309839	0.311902	0.251907	0.301353	0.265032	0.324021	0.203701	0.279039	PEMN_3	0.283166	PEMN_3
Iso-1_AACGGGAGTATCCTCC-1	3	0.194506	0.286855	0.317024	0.202535	0.232725	0.220617	0.360683	0.345056	0.210843	0.259127	0.147498	0.363774	0.182263	0.29985	PEMN_3	0.260864	PEMN_3
Iso-1_AACGGGATCAAGGCTT-1	2	0.241187	0.302209	0.37743	0.275195	0.243231	0.249585	0.341888	0.321732	0.249156	0.337536	0.200321	0.362931	0.234893	0.334171	PEMN_3	0.154102	PEMN_3
Iso-1_AACGGGATCATTCGGA-1	6	0.277998	0.337842	0.366894	0.293219	0.291316	0.28343	0.376506	0.361686	0.295367	0.30884	0.257114	0.365171	0.260432	0.343496	PEMN_2	0.0652792	PEMN_2
Iso-1_AACGGGATCGCTTACC-1	2	0.260817	0.325571	0.352103	0.260126	0.2453	0.238627	0.337521	0.318541	0.24006	0.317959	0.200306	0.405763	0.215052	0.318487	PSN	0.0536598	PSN
Iso-1_AACGTCAAGCTCAGAG-1	6	0.275279	0.305005	0.363875	0.316355	0.296506	0.286907	0.342956	0.34026	0.323878	0.371808	0.291301	0.373753	0.28549	0.34765	PIN_1	0.116496	PIN_1
Iso-1_AACGTCAAGTCGAGGT-1	2	0.231277	0.311775	0.365679	0.240828	0.275525	0.277372	0.378902	0.376252	0.284437	0.345807	0.18008	0.391733	0.211315	0.342256	PIN_1	0.00564308	PIN_1
Iso-1_AACGTCATCTGGAGAG-1	2	0.238565	0.333751	0.365254	0.257149	0.271807	0.248867	0.398012	0.387928	0.264936	0.332658	0.198119	0.352314	0.216347	0.349409	PEMN_3	0.108087	PEMN_3
Iso-1_AACTTCTAGTTCCATG-1	2	0.306879	0.296245	0.262677	0.295569	0.335856	0.342109	0.311901	0.336893	0.340618	0.322629	0.240743	0.255097	0.28973	0.299445	PIMN_4	0.00037708	PIMN_4
Iso-1_AACTTCTCAATTTCTC-1	2	0.295915	0.339943	0.353001	0.281925	0.313609	0.31455	0.365121	0.357989	0.338977	0.355618	0.296565	0.36202	0.276354	0.337612	PEMN_2	0.0064983	PEMN_2
Iso-1_AACTTCTGTCGCATGC-1	2	0.306849	0.323705	0.361981	0.332209	0.303767	0.297558	0.332371	0.326125	0.304477	0.322546	0.263244	0.360811	0.300974	0.359393	PEMN_4	0.00123935	PEMN_4
Iso-1_AACTTCTTCGATACTG-1	2	0.26052	0.27487	0.306306	0.272378	0.255748	0.273661	0.306169	0.2741	0.303871	0.345609	0.276758	0.321156	0.242747	0.278753	PIMN_5	0.310411	PIMN_5
Iso-1_AACTTCTTCTGTCGTC-1	6	0.233869	0.287767	0.347539	0.261379	0.253925	0.242695	0.333105	0.31971	0.260237	0.315604	0.218789	0.341483	0.223448	0.321134	PSN	0.180076	PSN
Iso-1_AAGAACAAGAAGCCAC-1	2	0.187074	0.258969	0.32385	0.190904	0.233323	0.238683	0.344453	0.313531	0.226396	0.315788	0.199675	0.328957	0.208113	0.320604	PIN_1	0.16038	PIN_1
Iso-1_AAGAACAAGCACTTTG-1	8	0.147792	0.217762	0.285389	0.179178	0.195463	0.204069	0.283248	0.294421	0.168953	0.225831	0.121957	0.262399	0.126568	0.260383	PEMN_3	0.0660142	PEMN_3
Iso-1_AAGAACAAGGATTCAA-1	8	0.158511	0.257415	0.298881	0.147915	0.209235	0.202336	0.363279	0.338909	0.182211	0.266434	0.102537	0.388695	0.141337	0.289346	PSN	0.0516327	PSN
Iso-1_AAGAACAGTCTTTATC-1	6	0.325961	0.339257	0.356301	0.334018	0.348014	0.332123	0.365655	0.367231	0.359746	0.348913	0.29735	0.359223	0.351243	0.392498	PSVN_1	0.00232	PSVN_1
Iso-1_AAGAACAGTTTGATCG-1	6	0.345045	0.341852	0.286863	0.321771	0.374582	0.370049	0.32644	0.3765	0.386402	0.30472	0.284958	0.294557	0.342853	0.330372	PIMN_5	0.0230266	PIMN_5
Iso-1_AAGACAAAGAAATGGG-1	2	0.295106	0.350011	0.361194	0.273762	0.297805	0.292219	0.361806	0.351361	0.292947	0.325522	0.260873	0.359526	0.25304	0.34454	PIMN_3	0.0347069	PIMN_3
Iso-1_AAGACAAAGGTCCTGC-1	2	0.163836	0.255115	0.335466	0.15096	0.186183	0.18194	0.364658	0.299727	0.210814	0.324797	0.175612	0.378584	0.200155	0.329555	PEMN_3	0.218853	PEMN_3
Iso-1_AAGACAACAAGTTCCA-1	2	0.291348	0.343372	0.370545	0.297414	0.283748	0.301111	0.343376	0.319654	0.300047	0.335266	0.291118	0.404448	0.289256	0.351831	PEMN_3	0.0959549	PEMN_3
Iso-1_AAGACAAGTGCATCTA-1	6	0.245396	0.317419	0.357453	0.272513	0.267907	0.268321	0.374825	0.352682	0.28892	0.344782	0.225979	0.409185	0.224292	0.326243	PSN	0.587979	PSN
Iso-1_AAGACTCTCTCGAACA-1	2	0.287307	0.350014	0.407842	0.341399	0.317515	0.327102	0.394214	0.373829	0.36005	0.359153	0.323772	0.404595	0.32005	0.387026	PEMN_3	0.244948	PEMN_3
Iso-1_AAGATAGCACGTCGTG-1	6	0.268644	0.310114	0.315958	0.293018	0.251387	0.243764	0.265457	0.2807	0.238155	0.250025	0.211259	0.272884	0.198885	0.262658	PEMN_4	0.00909483	PEMN_4
Iso-1_AAGATAGGTAGATTGA-1	6	0.218563	0.291107	0.323232	0.215707	0.211407	0.203297	0.31293	0.304449	0.199667	0.294141	0.126447	0.349072	0.171429	0.300222	PEMN_3	0.0817415	PEMN_3
Iso-1_AAGCATCCAACCCTCT-1	6	0.312947	0.341594	0.385692	0.351551	0.33909	0.341374	0.370128	0.375259	0.368742	0.370004	0.283831	0.359989	0.347301	0.38406	PEMN_3	0.00104334	PEMN_3
Iso-1_AAGCATCCAGCAATTC-1	2	0.310674	0.339297	0.386673	0.350893	0.294898	0.308236	0.340902	0.336656	0.319934	0.381399	0.267078	0.385198	0.329384	0.37898	PEMN_3	0.00937723	PEMN_3
Iso-1_AAGCATCCATGGATCT-1	2	0.310681	0.353597	0.375493	0.316224	0.321323	0.323367	0.367925	0.370452	0.333594	0.336116	0.279793	0.372295	0.274066	0.345401	PEMN_3	0.0832114	PEMN_3
Iso-1_AAGCATCCATGGCACC-1	2	0.298763	0.317436	0.364189	0.334249	0.311843	0.310445	0.326078	0.342187	0.334545	0.320033	0.299337	0.398275	0.291323	0.343086	PSN	0.0314847	PSN
Iso-1_AAGCATCGTACGATGG-1	6	0.20793	0.268999	0.337706	0.23391	0.257515	0.249028	0.366942	0.343348	0.283031	0.345967	0.240847	0.359618	0.257778	0.351849	PIMN_3	0.0107293	PIMN_3
Iso-1_AAGCATCTCCTTTGAT-1	2	0.320148	0.34487	0.361463	0.322844	0.349871	0.359008	0.360923	0.371025	0.354977	0.34662	0.310185	0.363268	0.319242	0.357954	PIN_1	0.00274337	PIN_1
Iso-1_AAGCCATAGGATATGT-1	2	0.259832	0.324698	0.360855	0.258003	0.28875	0.280962	0.358036	0.367983	0.299453	0.308245	0.252129	0.385328	0.259335	0.370721	PEMN_3	0.0697868	PEMN_3
Iso-1_AAGCCATGTAAGGAGA-1	8	0.135044	0.204577	0.235825	0.117908	0.107683	0.110807	0.262207	0.19478	0.101423	0.205434	0.0428836	0.277677	0.0833955	0.204159	PIMN_3	0.0575933	PIMN_3
Iso-1_AAGCCATGTTGCCGCA-1	6	0.214053	0.256704	0.291025	0.212262	0.257613	0.25568	0.32934	0.322747	0.248957	0.326065	0.205708	0.363664	0.221632	0.30459	PIN_1	0.0622335	PIN_1
Iso-1_AAGCGAGCATTGAGGG-1	8	0.103892	0.188181	0.250908	0.102813	0.129099	0.121833	0.328724	0.269796	0.124331	0.228662	0.0553304	0.314481	0.117508	0.264847	PIMN_3	0	PIMN_3
Iso-1_AAGCGAGGTAGAGATT-1	8	0.106316	0.17557	0.216077	0.125884	0.15859	0.162443	0.263446	0.241916	0.116068	0.243589	0.0609493	0.260253	0.134753	0.220852	PIN_1	0.00364336	PIN_1
Iso-1_AAGCGAGTCAGACTGT-1	2	0.237206	0.330795	0.356336	0.233463	0.263242	0.2686	0.389401	0.367281	0.262626	0.31879	0.175785	0.378305	0.235862	0.372609	PIMN_3	0.0624382	PIMN_3
Iso-1_AAGCGTTCAGCATTGT-1	2	0.274836	0.314598	0.326879	0.27549	0.264261	0.268635	0.325113	0.30321	0.27593	0.337096	0.238758	0.387295	0.259029	0.334415	PSN	0.0501995	PSN
Iso-1_AAGCGTTTCATTACCT-1	6	0.250951	0.318235	0.377121	0.27663	0.289835	0.291704	0.398207	0.377302	0.303104	0.354676	0.239535	0.357698	0.264687	0.37869	PEMN_3	0.0817899	PEMN_3
Iso-1_AAGGAATCACCTGCTT-1	6	0.265252	0.304315	0.30868	0.255422	0.283966	0.289992	0.32106	0.314671	0.264899	0.304294	0.222362	0.304539	0.261089	0.314254	PEMN_2	0.0684794	PEMN_2
Iso-1_AAGGAATCAGAGGTTG-1	7	0.0990675	0.186125	0.217209	0.0941946	0.166856	0.129125	0.28884	0.265959	0.119478	0.211511	0.076689	0.2743	0.106342	0.226619	PIMN_3	0.0671403	PIMN_3
Iso-1_AAGGAATTCCAATGCA-1	8	0.164471	0.247649	0.281812	0.159165	0.202095	0.184853	0.3406	0.299969	0.159631	0.27306	0.11065	0.334139	0.147044	0.284061	PIMN_3	0.0779632	PIMN_3
Iso-1_AAGGTAAGTGGTCAAG-1	2	0.151272	0.23457	0.306281	0.142135	0.184607	0.165814	0.319465	0.289245	0.174569	0.325137	0.132538	0.338564	0.153328	0.286595	PIN_1	0.179946	PIN_1
Iso-1_AAGGTAATCGGTAGGA-1	2	0.221229	0.285641	0.301325	0.199558	0.279859	0.261975	0.349163	0.360347	0.256174	0.300395	0.184161	0.329999	0.252222	0.35688	PIMN_3	0.077439	PIMN_3
Iso-1_AAGTACCAGTTGCCCG-1	2	0.21343	0.283004	0.330062	0.216675	0.218309	0.222657	0.327826	0.291478	0.226901	0.303982	0.182073	0.370055	0.188621	0.290832	PEMN_3	0.162555	PEMN_3
Iso-1_AAGTACCCAGAGACTG-1	2	0.308628	0.346946	0.369539	0.315777	0.326768	0.312166	0.366681	0.392166	0.330109	0.305248	0.260148	0.390555	0.267972	0.359581	PEMN_2	0.0523302	PEMN_2
Iso-1_AAGTACCGTCAGTCCG-1	2	0.279	0.32978	0.367928	0.293747	0.289677	0.288805	0.356808	0.347428	0.304477	0.369212	0.287053	0.381947	0.275921	0.355278	PIN_1	0.542911	PIN_1
Iso-1_AAGTACCGTCCAATCA-1	8	0.139339	0.225889	0.288569	0.15589	0.146904	0.139736	0.313601	0.258742	0.137777	0.296426	0.115034	0.314544	0.151255	0.284225	PEMN_3	0.009119	PEMN_3
Iso-1_AAGTACCTCCGACATA-1	6	0.311953	0.360313	0.410183	0.343504	0.276952	0.280813	0.328816	0.328899	0.30092	0.328321	0.290393	0.363544	0.25713	0.33216	PEMN_2	0.0621501	PEMN_2
Iso-1_AAGTCGTAGGATTCCT-1	6	0.202253	0.284083	0.314558	0.214581	0.245788	0.235829	0.343437	0.334139	0.221382	0.293163	0.152651	0.359659	0.20204	0.333	PSN	0.0733856	PSN
Iso-1_AAGTCGTAGTGTTCCA-1	6	0.225363	0.293608	0.342096	0.246469	0.277968	0.273844	0.379791	0.360187	0.286905	0.376226	0.214828	0.386131	0.260447	0.359916	PIN_1	0.107748	PIN_1
Iso-1_AAGTCGTAGTTCGGTT-1	2	0.215444	0.278275	0.332083	0.242784	0.237594	0.233791	0.33629	0.326078	0.233816	0.291147	0.18082	0.349801	0.239681	0.364025	PEMN_3	0.051692	PEMN_3
Iso-1_AAGTGAATCATCACAG-1	8	0.102349	0.156461	0.177987	0.0877056	0.0736089	0.0942444	0.188766	0.141684	0.0852929	0.158358	0.0350831	0.218256	0.0725598	0.17957	PSVN_2	0.0127462	PSVN_2
Iso-1_AAGTGAATCCGAGCTG-1	6	0.264427	0.322819	0.339476	0.264986	0.283731	0.281667	0.354689	0.35049	0.286849	0.314643	0.230782	0.354248	0.253949	0.349979	PEMN_2	0.0383644	PEMN_2
Iso-1_AAGTTCGAGGTTCATC-1	2	0.299872	0.35304	0.394114	0.331711	0.332965	0.335764	0.379468	0.378137	0.344951	0.339056	0.293837	0.419939	0.295656	0.363659	PEMN_3	0.497397	PEMN_3
Iso-1_AAGTTCGGTAGAATGT-1	2	0.23632	0.297806	0.330854	0.224875	0.260103	0.264776	0.327279	0.313804	0.240376	0.338948	0.215491	0.377152	0.205892	0.296103	PEMN_3	0.0623408	PEMN_3
Iso-1_AAGTTCGTCCTGGTCT-1	6	0.19795	0.243982	0.335871	0.258176	0.237146	0.224123	0.318384	0.304361	0.220953	0.27244	0.183849	0.349331	0.201709	0.288968	PEMN_3	0.430046	PEMN_3
Iso-1_AAGTTCGTCGATGGAG-1	6	0.28529	0.350012	0.404549	0.324064	0.297686	0.288054	0.393654	0.373788	0.30343	0.365259	0.238777	0.415119	0.278861	0.373886	PEMN_3	0.12541	PEMN_3
Iso-1_AATAGAGAGCACCGAA-1	7	0.236597	0.29675	0.294009	0.215322	0.288811	0.268476	0.326989	0.354647	0.249727	0.279202	0.166064	0.28189	0.210725	0.294831	PIMN_4	0.0197776	PIMN_4
Iso-1_AATAGAGAGGTTCCAT-1	8	0.202882	0.287297	0.316663	0.180053	0.228507	0.234467	0.378056	0.360479	0.195686	0.259054	0.0955523	0.35617	0.175484	0.350999	PIMN_3	0.0691071	PIMN_3
Iso-1_AATAGAGCACAGTCGC-1	6	0.160595	0.251832	0.325076	0.199844	0.218556	0.200419	0.369149	0.34299	0.211002	0.290916	0.114668	0.324532	0.166317	0.302201	PIMN_3	0.0632348	PIMN_3
Iso-1_AATAGAGGTCTGTCCT-1	8	0.157201	0.244667	0.286093	0.164905	0.181124	0.183756	0.315781	0.283226	0.161696	0.236729	0.124674	0.30298	0.154733	0.277818	PIMN_3	0.254016	PIMN_3
Iso-1_AATAGAGTCTCCCTAG-1	6	0.219974	0.291772	0.347368	0.240784	0.234064	0.216984	0.325133	0.316556	0.205509	0.256474	0.183978	0.401346	0.231511	0.353912	PSN	0.185674	PSN
Iso-1_AATAGAGTCTCGACCT-1	2	0.187425	0.288418	0.324041	0.195807	0.233268	0.234721	0.366299	0.353329	0.223076	0.313877	0.122458	0.396208	0.168583	0.313016	PSN	0.0957598	PSN
Iso-1_AATCACGAGGCGTCCT-1	8	0.141529	0.233311	0.276069	0.168539	0.176352	0.178514	0.330486	0.298848	0.158487	0.259752	0.0986627	0.312451	0.132109	0.279565	PIMN_3	0.0127322	PIMN_3
Iso-1_AATCACGAGTTTGCTG-1	2	0.271761	0.304221	0.343475	0.291461	0.325198	0.307574	0.357035	0.368442	0.346509	0.312442	0.265519	0.350976	0.29704	0.363027	PEMN_3	0.00156964	PEMN_3
Iso-1_AATCACGCACTTGGCG-1	5	0.317034	0.342369	0.343378	0.318129	0.317956	0.326688	0.344246	0.353726	0.338454	0.331466	0.295236	0.323679	0.310989	0.349213	PSVN_2	0.00148369	PSVN_2
Iso-1_AATCACGTCTTCCAGC-1	6	0.202088	0.275427	0.31648	0.208944	0.243071	0.237667	0.342083	0.355415	0.229672	0.284683	0.146319	0.342261	0.204826	0.342288	PIMN_3	0.11557	PIMN_3
Iso-1_AATCGACAGCAGAAAG-1	2	0.391648	0.389242	0.382025	0.399167	0.420959	0.408487	0.370829	0.414075	0.424245	0.36526	0.379782	0.330099	0.406752	0.415609	PIMN_1	0.00379702	PIMN_1
Iso-1_AATCGACGTCTGGTTA-1	2	0.194722	0.237528	0.245939	0.195381	0.192274	0.2109	0.249083	0.229372	0.194306	0.19976	0.124283	0.299672	0.168376	0.261606	PSN	0.421486	PSN
Iso-1_AATCGACGTGAACCGA-1	8	0.0677921	0.135486	0.164213	0.0485859	0.0994375	0.109282	0.222439	0.193093	0.0769218	0.215651	0.0387381	0.267904	0.114606	0.226359	PSN	0.0849134	PSN
Iso-1_AATCGACGTTACGATC-1	8	0.126331	0.214529	0.301362	0.127808	0.126223	0.11734	0.310954	0.257062	0.109218	0.259447	0.111921	0.339131	0.131773	0.288595	PEMN_3	0	PEMN_3
Iso-1_AATCGTGGTCTTGGTA-1	6	0.311969	0.314405	0.325132	0.356678	0.319236	0.312068	0.310984	0.334966	0.351021	0.34831	0.294939	0.327087	0.344961	0.349781	PIMN_5	0.0137871	PIMN_5
Iso-1_AATCGTGGTTGGACTT-1	2	0.278928	0.321081	0.353032	0.274239	0.319674	0.294369	0.388181	0.384809	0.323657	0.319352	0.234826	0.412267	0.30991	0.394114	PSN	0.066197	PSN
Iso-1_AATCGTGTCGAGTGGA-1	2	0.284594	0.336271	0.381522	0.291114	0.299402	0.300429	0.382786	0.367806	0.318097	0.35565	0.261265	0.359937	0.26049	0.339285	PIN_1	0.111337	PIN_1
Iso-1_AATCGTGTCGGCCAAC-1	2	0.246734	0.288584	0.317801	0.265943	0.288798	0.264728	0.328257	0.332533	0.286156	0.306016	0.246803	0.354606	0.294054	0.375367	PSN	0.113117	PSN
Iso-1_AATCGTGTCGTACACA-1	8	0.102128	0.201432	0.237831	0.0903781	0.133704	0.113312	0.324066	0.279013	0.109567	0.205753	0.0184538	0.299722	0.0886331	0.227772	PIMN_3	0.0480715	PIMN_3
Iso-1_AATGAAGAGAATAGTC-1	2	0.267043	0.315459	0.35715	0.280991	0.280586	0.297867	0.351347	0.330871	0.312279	0.377752	0.263267	0.349123	0.262796	0.335355	PIN_1	0.425633	PIN_1
Iso-1_AATGAAGAGTGTACCT-1	12	0.284435	0.353383	0.334347	0.243101	0.273634	0.265097	0.341427	0.350728	0.243296	0.248031	0.21765	0.362198	0.208175	0.325845	PEMN_2	0.130212	PEMN_2
Iso-1_AATGAAGCAGAGGTTG-1	2	0.259261	0.286156	0.352643	0.274926	0.278737	0.275956	0.349168	0.32032	0.288804	0.309079	0.250104	0.374892	0.258565	0.332883	PEMN_3	0.00125679	PEMN_3
Iso-1_AATGAAGTCTAAACGC-1	2	0.312138	0.313237	0.331209	0.324407	0.305103	0.296015	0.263792	0.310244	0.275767	0.279755	0.264803	0.325024	0.293637	0.326266	PIMN_4	0.000364001	PIMN_4
Iso-1_AATGAAGTCTCAACCC-1	2	0.241988	0.289835	0.314497	0.24195	0.292828	0.288724	0.355223	0.355772	0.298211	0.297283	0.200401	0.325172	0.255066	0.351551	PEMN_3	0.050898	PEMN_3
Iso-1_AATGACCAGGGCTTCC-1	2	0.320825	0.358859	0.353096	0.305883	0.315088	0.313564	0.356643	0.349957	0.335036	0.338978	0.277838	0.375247	0.274236	0.3399	PEMN_2	0.00422648	PEMN_2
Iso-1_AATGACCCAGACAAGC-1	2	0.231059	0.29649	0.315896	0.221474	0.250066	0.244245	0.315217	0.312478	0.234632	0.282894	0.189863	0.365766	0.225624	0.331318	PSN	0.161725	PSN
Iso-1_AATGACCGTACAATAG-1	6	0.23778	0.310745	0.32427	0.251208	0.281014	0.254171	0.352505	0.351282	0.278689	0.306059	0.203994	0.347916	0.25476	0.360887	PEMN_3	0.00576133	PEMN_3
Iso-1_AATGACCGTAGTTCCA-1	8	0.216355	0.286185	0.31424	0.221791	0.19251	0.212145	0.291093	0.256466	0.182661	0.247544	0.130661	0.312192	0.152155	0.245964	PEMN_2	0.164014	PEMN_2
Iso-1_AATGACCGTTAAACCC-1	6	0.239547	0.304213	0.356392	0.282456	0.26703	0.27094	0.347753	0.3285	0.267008	0.310088	0.238382	0.358094	0.238467	0.325839	PSN	0.358369	PSN
Iso-1_AATGACCTCTAGCCTC-1	2	0.34396	0.367073	0.372909	0.348241	0.362966	0.378351	0.377118	0.376897	0.383582	0.37891	0.330808	0.407626	0.353217	0.385768	PIN_1	2.3281e-05	PIN_1
Iso-1_AATGACCTCTGATGGT-1	2	0.171146	0.227438	0.293844	0.183629	0.232278	0.21555	0.313813	0.316926	0.228067	0.293043	0.16679	0.390367	0.214996	0.338313	PSN	0.0520544	PSN
Iso-1_AATGCCAAGCTTCGTA-1	2	0.242199	0.299028	0.34682	0.268503	0.258516	0.259632	0.347105	0.325974	0.281153	0.354216	0.229936	0.319053	0.21361	0.31551	PIN_1	0.0777962	PIN_1
Iso-1_AATGCCAGTTGCGTAT-1	6	0.20231	0.282981	0.343242	0.217788	0.226544	0.216456	0.321682	0.302033	0.208032	0.334472	0.198635	0.343013	0.188641	0.309499	PIN_1	0.381347	PIN_1
Iso-1_AATGCCATCAGGTGTT-1	8	0.137068	0.247899	0.303967	0.126772	0.149253	0.125203	0.369216	0.296704	0.119526	0.23201	0.0646932	0.33168	0.130822	0.291587	PIMN_3	0.480752	PIMN_3
Iso-1_AATGCCATCCACTGGG-1	2	0.23658	0.308837	0.344449	0.24557	0.231721	0.234059	0.335218	0.31164	0.232518	0.306216	0.166435	0.364961	0.23116	0.340065	PSN	0.274347	PSN
Iso-1_AATGCCATCTGGCTGG-1	2	0.248318	0.301071	0.351545	0.263491	0.33695	0.30071	0.419163	0.42579	0.338903	0.334595	0.220652	0.328727	0.282146	0.387197	PIMN_3	0.128355	PIMN_3
Iso-1_AATGGAAAGGGTAATT-1	0	0.127931	0.233742	0.295358	0.129157	0.168026	0.155346	0.346558	0.301504	0.131375	0.253634	0.079017	0.324102	0.142258	0.294611	PSN	0.208466	PSN
Iso-1_AATGGAAGTGACCTGC-1	6	0.199436	0.280417	0.30983	0.181597	0.245467	0.239682	0.343263	0.338253	0.205025	0.274096	0.111021	0.311843	0.184773	0.296555	PEMN_3	0.279942	PEMN_3
Iso-1_AATGGAAGTGAGTTGG-1	2	0.207	0.274955	0.317857	0.228138	0.201162	0.216797	0.316993	0.291959	0.225231	0.311206	0.16658	0.332987	0.199136	0.305191	PIMN_3	0.00998681	PIMN_3
Iso-1_AATGGAATCCCAGGAC-1	8	0.177328	0.224011	0.236269	0.141673	0.181343	0.191672	0.271419	0.244605	0.160598	0.251924	0.111591	0.335373	0.21027	0.303051	PSN	0.113778	PSN
Iso-1_AATGGAATCTAAACGC-1	8	0.226278	0.311992	0.328224	0.211812	0.235815	0.231826	0.341643	0.326116	0.227697	0.300411	0.161649	0.345557	0.178765	0.308019	PIMN_3	0.00212285	PIMN_3
Iso-1_AATGGCTAGTCATGAA-1	8	0.136566	0.245356	0.279589	0.127205	0.173834	0.167715	0.376152	0.327227	0.151208	0.256416	0.049133	0.418942	0.133939	0.286996	PSN	0.772324	PSN
Iso-1_AATGGCTCAGGTCAGA-1	0	0.125622	0.185179	0.200536	0.0856477	0.147049	0.134582	0.228954	0.214588	0.127098	0.202794	0.0731649	0.244046	0.0883569	0.19167	PIN_1	0.129993	PIN_1
Iso-1_AATGGCTGTACCGTCG-1	2	0.318709	0.372226	0.390052	0.338514	0.291573	0.310094	0.335938	0.325103	0.311938	0.34976	0.249947	0.378725	0.250572	0.30518	PEMN_2	0.419387	PEMN_2
Iso-1_AATGGCTGTCATCGCG-1	2	0.188681	0.256444	0.300348	0.190322	0.217187	0.223312	0.32488	0.305715	0.222547	0.31234	0.158917	0.370887	0.199145	0.305648	PSN	0.250548	PSN
Iso-1_AATGGCTTCACCTGTC-1	2	0.314783	0.369579	0.396235	0.322631	0.310473	0.328074	0.374105	0.36238	0.333943	0.389318	0.264538	0.410627	0.279855	0.344226	PIN_1	0.0678245	PIN_1
Iso-1_AATGGCTTCCCGAGTG-1	2	0.230845	0.268287	0.265959	0.204738	0.288178	0.272165	0.332805	0.344545	0.295732	0.266371	0.172354	0.314395	0.281692	0.366815	PIMN_3	0.074127	PIMN_3
Iso-1_AATGGCTTCGCGCCAA-1	2	0.281897	0.326055	0.366134	0.303637	0.303383	0.309641	0.357341	0.357855	0.317548	0.292627	0.266056	0.338504	0.246917	0.319033	PEMN_3	0.0589581	PEMN_3
Iso-1_AATTCCTAGCACTCGC-1	6	0.274262	0.313056	0.373022	0.334244	0.316139	0.320443	0.360623	0.350145	0.336535	0.381432	0.311317	0.364546	0.295631	0.353955	PIN_1	0.495869	PIN_1
Iso-1_AATTCCTCAACCGCCA-1	6	0.284123	0.335183	0.358996	0.303079	0.277237	0.262217	0.348065	0.337476	0.269189	0.34188	0.220811	0.376665	0.248148	0.322237	PEMN_2	0.0607061	PEMN_2
Iso-1_AATTCCTCAGACCCGT-1	6	0.318211	0.350049	0.374847	0.332456	0.359987	0.348302	0.390669	0.402662	0.371388	0.368647	0.289118	0.391414	0.304207	0.379468	PEMN_3	0.000427437	PEMN_3
Iso-1_AATTTCCGTTCCACGG-1	6	0.250229	0.310891	0.347454	0.271418	0.265151	0.258977	0.332009	0.334158	0.280556	0.319678	0.240335	0.347597	0.232427	0.327874	PIN_1	0.00763713	PIN_1
Iso-1_AATTTCCGTTGTTGAC-1	8	0.128845	0.215485	0.234882	0.110375	0.142432	0.138676	0.298479	0.251827	0.107061	0.25116	0.0587963	0.268649	0.108611	0.241841	PIMN_3	0.365773	PIMN_3
Iso-1_ACAAAGAAGGAATCGC-1	2	0.24437	0.306752	0.326782	0.222512	0.266032	0.26367	0.36823	0.351226	0.282966	0.341902	0.186806	0.326017	0.211263	0.323943	PIMN_3	0.0118135	PIMN_3
Iso-1_ACAAAGACAAAGACTA-1	2	0.22152	0.292925	0.342308	0.218517	0.227117	0.227954	0.339627	0.306175	0.220445	0.284332	0.176246	0.359872	0.201156	0.327818	PEMN_3	0.108752	PEMN_3
Iso-1_ACAAAGAGTCTCAAGT-1	8	0.190036	0.289511	0.321643	0.19879	0.210051	0.203892	0.345486	0.324239	0.174962	0.227105	0.112258	0.312362	0.145082	0.272783	PEMN_3	0.0615985	PEMN_3
Iso-1_ACAACCACACACACGC-1	2	0.275912	0.329788	0.380622	0.288638	0.273005	0.274446	0.356962	0.335795	0.291744	0.362425	0.240003	0.398238	0.234766	0.32781	PIN_1	0.0660632	PIN_1
Iso-1_ACAACCAGTAACGTTC-1	6	0.306799	0.35103	0.38527	0.342957	0.279186	0.279117	0.332564	0.316533	0.310635	0.338177	0.279329	0.318726	0.273087	0.318157	PIN_1	0.0846743	PIN_1
Iso-1_ACAAGCTCAACGGTAG-1	5	0.254529	0.315653	0.355545	0.267798	0.260098	0.273585	0.359974	0.340875	0.292309	0.35187	0.231411	0.370923	0.254351	0.328455	PIN_1	0.138321	PIN_1
Iso-1_ACAAGCTTCTACCTTA-1	6	0.287514	0.326726	0.343341	0.28275	0.285076	0.281535	0.347744	0.34179	0.284272	0.31958	0.229462	0.339335	0.236645	0.325746	PIN_1	0.00422327	PIN_1
Iso-1_ACAAGCTTCTCGGTCT-1	6	0.252039	0.307199	0.346908	0.270011	0.2802	0.270385	0.328422	0.347249	0.264908	0.305427	0.233391	0.3784	0.233326	0.315342	PEMN_3	0.372393	PEMN_3
Iso-1_ACACAGTCACGCTGAC-1	5	0.222752	0.286636	0.346825	0.229729	0.245999	0.246531	0.352014	0.31688	0.253988	0.348129	0.228157	0.3968	0.252892	0.351687	PIN_1	0.0253085	PIN_1
Iso-1_ACACAGTTCCACACAA-1	2	0.315461	0.353063	0.415415	0.356306	0.308102	0.311235	0.364234	0.349931	0.332065	0.358136	0.303628	0.413586	0.306598	0.380846	PSN	0.0557922	PSN
Iso-1_ACACAGTTCTCAACGA-1	6	0.278201	0.307003	0.333364	0.280798	0.286917	0.287557	0.346927	0.334784	0.312817	0.314973	0.282689	0.366153	0.294164	0.342284	PIMN_4	0.0657067	PIMN_4
Iso-1_ACACCAACAGCTGCCA-1	2	0.28185	0.325245	0.3378	0.266053	0.280866	0.292044	0.337966	0.314877	0.285925	0.303089	0.24163	0.347424	0.246846	0.319632	PEMN_2	0.0507745	PEMN_2
Iso-1_ACACCAAGTAGTTCCA-1	8	0.100414	0.196635	0.266047	0.12707	0.147447	0.149507	0.287053	0.253237	0.123154	0.222494	0.088188	0.292124	0.131463	0.264345	PEMN_3	0.0550657	PEMN_3
Iso-1_ACACGCGAGCACGTCC-1	8	0.151647	0.252174	0.304456	0.152397	0.174991	0.156259	0.342523	0.301444	0.138268	0.264732	0.089071	0.322019	0.140214	0.305301	PEMN_3	0.0553724	PEMN_3
Iso-1_ACACGCGAGCCATTCA-1	8	0.141611	0.229398	0.28374	0.167314	0.195589	0.176457	0.300713	0.2758	0.125025	0.210913	0.111407	0.285701	0.133962	0.249855	PSN	0.0163184	PSN
Iso-1_ACACGCGCATGCTGCG-1	7	0.216244	0.288066	0.296307	0.219549	0.252154	0.233034	0.309011	0.345474	0.224853	0.213586	0.143122	0.3085	0.182143	0.291659	PEMN_3	0.485165	PEMN_3
Iso-1_ACACGCGCATTCATCT-1	2	0.297447	0.343476	0.362443	0.301928	0.285873	0.274272	0.322554	0.344273	0.275109	0.329309	0.234001	0.373093	0.263584	0.346473	PEMN_2	0.236621	PEMN_2
Iso-1_ACACGCGTCGAATCCA-1	8	0.105523	0.217536	0.241287	0.122718	0.105002	0.123166	0.278051	0.218055	0.10536	0.172813	0.0322426	0.262981	0.0562222	0.185791	PEMN_3	0.0417314	PEMN_3
Iso-1_ACAGAAACAAGTCGTT-1	2	0.249854	0.302181	0.335932	0.270484	0.246499	0.241235	0.30409	0.287537	0.238467	0.297681	0.230982	0.329446	0.212058	0.294733	PEMN_3	0.0270821	PEMN_3
Iso-1_ACAGAAACATTGAGGG-1	2	0.172936	0.238768	0.293159	0.189772	0.203588	0.188306	0.305999	0.28318	0.181334	0.255103	0.152771	0.337773	0.186261	0.298729	PIMN_3	0.0145315	PIMN_3
Iso-1_ACAGCCGAGACGGAAA-1	6	0.206913	0.260824	0.31055	0.219245	0.276891	0.258576	0.334448	0.341196	0.257591	0.326227	0.219918	0.291257	0.262078	0.359492	PIN_1	0.456585	PIN_1
Iso-1_ACAGCCGTCACCGGTG-1	6	0.26445	0.339197	0.353847	0.263461	0.28043	0.273726	0.358712	0.351909	0.27387	0.298026	0.224246	0.35844	0.257743	0.354058	PEMN_3	0.017096	PEMN_3
Iso-1_ACAGGGACAGCTATAC-1	6	0.222603	0.272314	0.322659	0.256056	0.245074	0.255503	0.337747	0.297505	0.286359	0.292513	0.22433	0.334471	0.228036	0.311982	PSN	0.0756668	PSN
Iso-1_ACAGGGACATCCGGCA-1	2	0.252244	0.2908	0.343624	0.288125	0.283994	0.284454	0.329253	0.33098	0.295889	0.332393	0.237815	0.35215	0.248007	0.325781	PIN_1	0.0707129	PIN_1
Iso-1_ACAGGGATCATGGGAG-1	0	0.125432	0.185012	0.221011	0.0921663	0.188605	0.185335	0.247308	0.250918	0.166487	0.205235	0.119847	0.221677	0.108199	0.209117	PIN_1	0.227204	PIN_1
Iso-1_ACAGGGATCCGCACTT-1	2	0.302057	0.348485	0.368082	0.321561	0.298919	0.322676	0.338458	0.331727	0.330391	0.36087	0.272167	0.374001	0.264897	0.316182	PEMN_2	0.140069	PEMN_2
Iso-1_ACATCCCAGGCAGTCA-1	7	0.201317	0.248229	0.239052	0.171663	0.240973	0.225578	0.258613	0.283262	0.18487	0.185859	0.124659	0.260654	0.169137	0.273956	PSN	0.000544685	PSN
Iso-1_ACATCCCCAAGATGTA-1	6	0.280421	0.333212	0.356482	0.278399	0.281113	0.285792	0.347452	0.343103	0.278747	0.324047	0.23334	0.412317	0.227427	0.310408	PSN	0.0558349	PSN
Iso-1_ACATCCCCACTTACAG-1	6	0.287133	0.303903	0.316765	0.328773	0.320042	0.313189	0.311798	0.345461	0.34071	0.325967	0.296786	0.306653	0.343263	0.354548	PSVN_2	0.00333246	PSVN_2
Iso-1_ACATCCCCATGTTACG-1	2	0.299607	0.330827	0.384923	0.330607	0.359469	0.355554	0.402986	0.401643	0.382627	0.377207	0.318043	0.363789	0.325217	0.39602	PIMN_5	0.00251222	PIMN_5
Iso-1_ACATCGAAGACTCTAC-1	2	0.152441	0.207896	0.249595	0.157562	0.176058	0.19425	0.282043	0.231809	0.203426	0.262529	0.154099	0.287398	0.194669	0.292867	PIN_1	0.486446	PIN_1
Iso-1_ACATCGATCCGATCTC-1	6	0.224321	0.288439	0.338294	0.257519	0.276804	0.283183	0.351581	0.35183	0.289144	0.350588	0.223618	0.360999	0.228562	0.31137	PIN_1	0.051627	PIN_1
Iso-1_ACATGCAAGAGAAGGT-1	8	0.152174	0.250842	0.28321	0.162708	0.190598	0.196189	0.310279	0.300763	0.172905	0.213812	0.111577	0.248515	0.133443	0.259859	PEMN_3	0.0615985	PEMN_3
Iso-1_ACATGCAAGCAATTAG-1	6	0.260455	0.328862	0.35978	0.276464	0.248873	0.268405	0.352583	0.315515	0.284428	0.328827	0.238561	0.339572	0.189014	0.259093	PIN_1	0.0294216	PIN_1
Iso-1_ACATGCACAAAGCACG-1	6	0.270678	0.330373	0.370937	0.303664	0.28318	0.272952	0.360181	0.345935	0.295643	0.3113	0.253076	0.395952	0.231794	0.312158	PSN	0.121784	PSN
Iso-1_ACATGCACAGGGTCTC-1	2	0.232442	0.300116	0.363029	0.273106	0.26388	0.270833	0.350217	0.337276	0.269295	0.33393	0.222872	0.393676	0.294765	0.392221	PSN	0.00676512	PSN
Iso-1_ACATGCAGTATTTCGG-1	6	0.231788	0.308106	0.352486	0.24287	0.240471	0.220336	0.358849	0.334034	0.240853	0.35092	0.193571	0.419296	0.245545	0.349818	PSN	0.0604469	PSN
Iso-1_ACATGCAGTCGGATTT-1	2	0.259182	0.309529	0.330075	0.260836	0.251292	0.25724	0.315234	0.295947	0.260962	0.329132	0.223725	0.363594	0.21083	0.282743	PIN_1	0.0642779	PIN_1
Iso-1_ACATGCATCATACGGT-1	8	0.123878	0.220053	0.269938	0.120145	0.148409	0.113978	0.319874	0.272197	0.119677	0.221017	0.0863606	0.295807	0.0844197	0.234449	PEMN_3	0.0978362	PEMN_3
Iso-1_ACATTTCCAGACGGAT-1	6	0.262999	0.33131	0.397227	0.298742	0.266743	0.249008	0.381377	0.352123	0.278325	0.366833	0.281218	0.402876	0.271415	0.368475	PSN	0.0250579	PSN
Iso-1_ACATTTCTCCCTTCCC-1	1	0.25167	0.220932	0.213842	0.260883	0.310909	0.304617	0.189722	0.273036	0.276021	0.24257	0.235486	0.220713	0.258585	0.214265	PIMN_1	0.109031	PIMN_1
Iso-1_ACCAAACAGTGAGGCT-1	8	0.119525	0.196992	0.244115	0.136906	0.157898	0.142691	0.276818	0.249719	0.149279	0.228663	0.103027	0.309427	0.1883	0.317153	PSN	0.159351	PSN
Iso-1_ACCAACAAGTAGACAT-1	7	0.208085	0.277894	0.254669	0.16958	0.247516	0.245698	0.285391	0.317168	0.198089	0.219375	0.0937456	0.25542	0.15245	0.241724	PEMN_2	0.124981	PEMN_2
Iso-1_ACCAACACACACCGCA-1	8	0.197641	0.305907	0.355921	0.22168	0.2027	0.206612	0.337495	0.291989	0.157446	0.300513	0.183118	0.351356	0.158724	0.284025	PEMN_3	0.0807076	PEMN_3
Iso-1_ACCAACAGTAGAGTTA-1	6	0.249294	0.313886	0.327396	0.232882	0.250854	0.235507	0.339337	0.319491	0.265641	0.30454	0.219727	0.367299	0.201147	0.301491	PSN	0.0707537	PSN
Iso-1_ACCAACATCTATCGTT-1	8	0.0969822	0.16939	0.239099	0.124161	0.12494	0.109711	0.290811	0.246973	0.113642	0.23192	0.0756368	0.271854	0.117916	0.250186	PIMN_3	0.103739	PIMN_3
Iso-1_ACCACAAAGCACACAG-1	2	0.171006	0.25241	0.294832	0.157112	0.198226	0.187279	0.349209	0.319139	0.186342	0.298246	0.114751	0.379359	0.146241	0.295448	PSN	0.0560808	PSN
Iso-1_ACCACAAAGGAATGTT-1	6	0.302159	0.355333	0.374581	0.313444	0.283679	0.273956	0.333881	0.335633	0.295379	0.305205	0.268886	0.405938	0.273912	0.343321	PSN	0.0913289	PSN
Iso-1_ACCACAAGTTCCCAAA-1	5	0.182381	0.270949	0.296799	0.162033	0.211414	0.207364	0.335815	0.322838	0.217209	0.275635	0.123119	0.341435	0.190047	0.330807	PIMN_3	4.39889e-05	PIMN_3
Iso-1_ACCACAATCGTAGTCA-1	8	0.0799005	0.166591	0.255176	0.0818827	0.10627	0.0990054	0.313726	0.248639	0.0907078	0.205147	0.0811993	0.331871	0.122635	0.292046	PIMN_3	0.135533	PIMN_3
Iso-1_ACCATTTAGATCACCT-1	6	0.336631	0.391503	0.367398	0.32986	0.360248	0.346682	0.39187	0.415031	0.358323	0.294889	0.257499	0.353291	0.281915	0.357067	PEMN_2	0.111963	PEMN_2
Iso-1_ACCATTTAGTACAGCG-1	8	0.114497	0.223458	0.273275	0.121967	0.157047	0.158466	0.342478	0.318918	0.13429	0.199693	0.0417006	0.31596	0.0898217	0.270093	PIMN_3	0	PIMN_3
Iso-1_ACCATTTCACACCGAC-1	2	0.273944	0.306318	0.333644	0.309876	0.304319	0.300464	0.354755	0.353608	0.331781	0.317254	0.267533	0.360676	0.316646	0.371185	PIMN_4	0.00430445	PIMN_4
Iso-1_ACCATTTCAGCGAACA-1	3	0.250889	0.311196	0.374237	0.274594	0.281754	0.29768	0.356137	0.347364	0.296218	0.354349	0.245756	0.376167	0.244153	0.344741	PEMN_3	0.0118596	PEMN_3
Iso-1_ACCATTTGTGCCTTTC-1	0	0.163764	0.234079	0.251136	0.133456	0.253754	0.216954	0.308809	0.340182	0.204605	0.183416	0.116624	0.285658	0.190099	0.303486	PIMN_3	0.0920169	PIMN_3
Iso-1_ACCATTTGTGGCATCC-1	2	0.25517	0.327828	0.375473	0.277602	0.281229	0.288583	0.364863	0.352776	0.290779	0.289244	0.215725	0.37146	0.258297	0.373437	PEMN_3	0.268343	PEMN_3
Iso-1_ACCATTTTCCACAGCG-1	6	0.220523	0.288062	0.301484	0.227192	0.287324	0.269272	0.350023	0.359761	0.276783	0.276249	0.171531	0.325783	0.255411	0.36323	PIMN_3	0.187234	PIMN_3
Iso-1_ACCATTTTCTCAGTCC-1	7	0.175117	0.238611	0.216413	0.146059	0.16252	0.157272	0.242795	0.241633	0.131176	0.205347	0.0543689	0.263422	0.131824	0.217175	PEMN_2	0.32857	PEMN_2
Iso-1_ACCCAAAAGCGGCTCT-1	8	0.118831	0.202297	0.281011	0.136247	0.193646	0.172946	0.329776	0.312467	0.153167	0.239503	0.0981924	0.355158	0.136465	0.285997	PSN	0.119875	PSN
Iso-1_ACCCAAAGTATTAAGG-1	2	0.284615	0.323037	0.341581	0.302361	0.300513	0.285374	0.341334	0.352599	0.296509	0.309377	0.242114	0.363567	0.278992	0.363847	PEMN_2	0.415737	PEMN_2
Iso-1_ACCCAAAGTTGTTGAC-1	7	0.115733	0.176427	0.197709	0.0946977	0.176157	0.15534	0.244169	0.247612	0.138435	0.172011	0.0750461	0.222976	0.142955	0.264339	PIMN_3	0.05689	PIMN_3
Iso-1_ACCCAAATCTACTCAT-1	6	0.183733	0.233762	0.286132	0.19562	0.245663	0.221633	0.290049	0.306874	0.218657	0.233909	0.175653	0.290493	0.213983	0.313907	PIMN_4	0.00977795	PIMN_4
Iso-1_ACCCTCACACCCATAA-1	6	0.25784	0.31339	0.334378	0.239045	0.261895	0.246601	0.336578	0.315409	0.243422	0.326689	0.22202	0.345986	0.2511	0.356503	PEMN_2	0.503817	PEMN_2
Iso-1_ACCCTCATCCGTGGTG-1	2	0.243443	0.31852	0.356511	0.241695	0.223801	0.226621	0.354087	0.333038	0.241174	0.343246	0.179643	0.323613	0.217335	0.355113	PEMN_3	0.209722	PEMN_3
Iso-1_ACCCTTGAGCTTCATG-1	8	0.126473	0.260085	0.31654	0.12163	0.147924	0.12486	0.397768	0.327036	0.132468	0.273012	0.0772873	0.393578	0.0884187	0.271598	PSN	0.167476	PSN
Iso-1_ACCCTTGAGTTCATGC-1	0	0.123402	0.180434	0.215636	0.11667	0.182212	0.191424	0.246211	0.227222	0.159898	0.222776	0.116871	0.209346	0.139853	0.232318	PIMN_3	0.108742	PIMN_3
Iso-1_ACCCTTGCAGCTACCG-1	6	0.24947	0.318883	0.338725	0.245961	0.268723	0.275347	0.354053	0.347376	0.272044	0.332659	0.211626	0.373208	0.257805	0.353445	PIN_1	0.259211	PIN_1
Iso-1_ACCGTTCCAGGCCCTA-1	2	0.329357	0.369067	0.384564	0.323784	0.332452	0.349237	0.383903	0.38619	0.348401	0.36288	0.248628	0.376155	0.294505	0.356153	PIMN_4	0.00731632	PIMN_4
Iso-1_ACCGTTCGTAGAAACT-1	2	0.271357	0.314873	0.369748	0.315246	0.288666	0.296169	0.368816	0.363799	0.308028	0.33631	0.232159	0.366195	0.27133	0.347445	PSN	0.0644795	PSN
Iso-1_ACCGTTCGTGGATACG-1	2	0.265433	0.33367	0.395204	0.288442	0.264158	0.283733	0.355681	0.331382	0.281862	0.336279	0.267353	0.358391	0.242482	0.340636	PEMN_3	0.275866	PEMN_3
Iso-1_ACCTACCGTATTCCTT-1	2	0.145019	0.244429	0.28759	0.147119	0.172055	0.165497	0.334188	0.288737	0.132327	0.249513	0.0709401	0.348844	0.105928	0.260333	PSN	0.258535	PSN
Iso-1_ACCTACCGTCTCCTGT-1	2	0.368731	0.365611	0.419488	0.451417	0.362899	0.387659	0.326703	0.352503	0.402396	0.409979	0.403892	0.356949	0.35484	0.345561	PEMN_4	0.119411	PEMN_4
Iso-1_ACCTACCGTTCAGCTA-1	2	0.172868	0.240932	0.30545	0.191422	0.200746	0.195823	0.324925	0.291124	0.201276	0.306677	0.150228	0.375907	0.205696	0.32079	PSN	0.0509822	PSN
Iso-1_ACCTGAAAGAAGCCAC-1	8	0.19653	0.276438	0.298392	0.190245	0.212519	0.211011	0.30996	0.28796	0.197795	0.266741	0.12446	0.312813	0.158339	0.256541	PEMN_2	0.0870894	PEMN_2
Iso-1_ACCTGAAAGAGCCGAT-1	5	0.286379	0.319806	0.333467	0.294241	0.287564	0.286963	0.327884	0.331043	0.305375	0.303145	0.229796	0.317188	0.284558	0.35087	PEMN_2	0.0918616	PEMN_2
Iso-1_ACCTGAAAGATAGGGA-1	2	0.180969	0.262098	0.307805	0.171378	0.181235	0.180092	0.351361	0.296871	0.17572	0.301221	0.123778	0.339651	0.166466	0.303261	PIMN_3	0.0803402	PIMN_3
Iso-1_ACCTGAACAAAGGTTA-1	2	0.238246	0.301567	0.314111	0.237449	0.271425	0.268726	0.332271	0.342442	0.275706	0.3078	0.19093	0.310268	0.218549	0.31744	PIN_1	0.0544259	PIN_1
Iso-1_ACCTGAACAAGAGGCT-1	2	0.19942	0.267948	0.311409	0.209566	0.212574	0.208312	0.311635	0.278857	0.217355	0.280875	0.169359	0.351716	0.202378	0.306109	PEMN_3	0.0795757	PEMN_3
Iso-1_ACCTGAACATCGAACT-1	4	0.277811	0.345126	0.360059	0.260295	0.263163	0.271322	0.349561	0.34039	0.273108	0.354459	0.227051	0.409841	0.255363	0.365582	PSN	0.017496	PSN
Iso-1_ACCTGAAGTAAGACCG-1	2	0.340266	0.35625	0.398765	0.394176	0.356062	0.383073	0.37736	0.385884	0.38169	0.343602	0.311891	0.337428	0.327918	0.367431	PEMN_3	0.0101995	PEMN_3
Iso-1_ACCTGAAGTCGTATTG-1	2	0.297709	0.344256	0.378594	0.317219	0.271887	0.279425	0.334266	0.315301	0.29331	0.349242	0.264877	0.352782	0.278223	0.358256	PEMN_2	0.129108	PEMN_2
Iso-1_ACCTGAAGTGCATACT-1	0	0.190897	0.261831	0.30691	0.220235	0.267519	0.256708	0.330921	0.342921	0.236392	0.274552	0.151532	0.298577	0.197012	0.294723	PIMN_3	0.0284843	PIMN_3
Iso-1_ACCTGAAGTTTACGAC-1	7	0.139539	0.168348	0.15314	0.123691	0.1718	0.171656	0.175642	0.180888	0.14649	0.167962	0.0970857	0.237155	0.154881	0.213561	PSN	0.352378	PSN
Iso-1_ACCTGTCTCGGTAACT-1	8	0.117256	0.168389	0.200267	0.105089	0.145434	0.14528	0.225489	0.218679	0.122663	0.187179	0.0732148	0.229773	0.0812966	0.167758	PIMN_3	0.105223	PIMN_3
Iso-1_ACGATCAAGACTCATC-1	1	0.330285	0.376292	0.397685	0.326284	0.333185	0.329299	0.405344	0.398866	0.348514	0.353238	0.291098	0.380667	0.335568	0.41933	PEMN_2	0.55705	PEMN_2
Iso-1_ACGATCAAGGCTTAAA-1	2	0.224055	0.311871	0.36136	0.243584	0.268758	0.258054	0.382338	0.365932	0.245907	0.343505	0.186019	0.40637	0.223519	0.368302	PEMN_3	0.110337	PEMN_3
Iso-1_ACGATCACACCAAAGG-1	6	0.172838	0.237318	0.255729	0.199373	0.211807	0.183095	0.28735	0.285145	0.206218	0.261655	0.136784	0.315951	0.193389	0.286673	PSN	0.198199	PSN
Iso-1_ACGATCACAGAGAATT-1	2	0.288425	0.356332	0.40405	0.320196	0.309491	0.300876	0.391306	0.389889	0.305615	0.333137	0.236031	0.396546	0.241784	0.34092	PEMN_2	0.243189	PEMN_2
Iso-1_ACGATCACATGCCGGT-1	2	0.316163	0.343574	0.342882	0.30279	0.308161	0.310051	0.321931	0.333914	0.317043	0.311746	0.281033	0.352248	0.281364	0.317139	PIMN_4	0.00249049	PIMN_4
Iso-1_ACGATCAGTCGAAGCA-1	2	0.234848	0.315067	0.378879	0.281733	0.296559	0.298758	0.38713	0.381965	0.305947	0.317917	0.215865	0.346981	0.28577	0.391463	PIMN_3	0.0510951	PIMN_3
Iso-1_ACGATCAGTTAGAAGT-1	0	0.144384	0.208364	0.224708	0.119263	0.184912	0.168184	0.256804	0.261268	0.157764	0.160128	0.0888323	0.210483	0.0996648	0.209558	PEMN_3	0.0591324	PEMN_3
Iso-1_ACGATGTCAATGAAAC-1	6	0.273871	0.310989	0.341351	0.286055	0.314018	0.321934	0.379376	0.369852	0.340294	0.32096	0.257033	0.375409	0.278092	0.340177	PIMN_5	0.0819629	PIMN_5
Iso-1_ACGATGTCAGAGTAAT-1	0	0.227827	0.28799	0.308872	0.222327	0.265467	0.251709	0.329456	0.338241	0.233363	0.238885	0.164821	0.305645	0.177954	0.293652	PEMN_3	0.13107	PEMN_3
Iso-1_ACGATGTGTCAGGTGA-1	2	0.318055	0.36869	0.386998	0.309477	0.305113	0.298045	0.379195	0.368471	0.292767	0.362159	0.222784	0.404596	0.281978	0.370655	PEMN_2	0.00693238	PEMN_2
Iso-1_ACGCACGAGCCTCGTG-1	1	0.181251	0.213061	0.220565	0.199122	0.211143	0.233297	0.253097	0.2345	0.24219	0.222289	0.153452	0.254226	0.20307	0.222299	PIMN_5	0.00508564	PIMN_5
Iso-1_ACGCACGCACCGGTCA-1	6	0.275849	0.350746	0.384369	0.296506	0.302957	0.297071	0.393532	0.380029	0.304049	0.367407	0.254329	0.390994	0.245405	0.341063	PIN_1	0.0803323	PIN_1
Iso-1_ACGCACGCAGCATACT-1	2	0.216205	0.282581	0.325217	0.2336	0.259875	0.270406	0.33479	0.321035	0.279373	0.309938	0.203426	0.342029	0.251647	0.34283	PIN_1	0.0564748	PIN_1
Iso-1_ACGCACGGTCGAGTGA-1	6	0.243044	0.305439	0.362589	0.278868	0.243555	0.236066	0.336464	0.316604	0.260629	0.329364	0.235095	0.389277	0.225555	0.309149	PSN	0.318499	PSN
Iso-1_ACGGAAGCACTTGGGC-1	2	0.244108	0.321828	0.354704	0.24754	0.234174	0.233345	0.343391	0.309989	0.22843	0.347157	0.185754	0.346757	0.200839	0.29207	PIMN_3	0.00176655	PIMN_3
Iso-1_ACGGAAGTCCAGCTCT-1	2	0.31498	0.350462	0.388651	0.352565	0.329638	0.344707	0.362053	0.353678	0.352209	0.377575	0.31525	0.394267	0.310412	0.354588	PIMN_2	0.0028563	PIMN_2
Iso-1_ACGGAAGTCGATGCTA-1	2	0.329556	0.349425	0.31443	0.311814	0.347308	0.339599	0.329846	0.366303	0.351742	0.328112	0.290976	0.320655	0.28055	0.315276	PEMN_2	0.0141689	PEMN_2
Iso-1_ACGGGTCAGGGAGGGT-1	2	0.338624	0.356761	0.359412	0.356878	0.344948	0.322974	0.334483	0.363577	0.343604	0.324711	0.321293	0.350064	0.316033	0.37167	PEMN_2	0.00284446	PEMN_2
Iso-1_ACGGGTCCAGACCAAG-1	8	0.204951	0.278848	0.315832	0.228862	0.191595	0.186859	0.308823	0.279372	0.206378	0.21595	0.15935	0.299273	0.172799	0.270302	PEMN_3	0.0616771	PEMN_3
Iso-1_ACGGGTCGTAGACAGC-1	2	0.252438	0.319487	0.339376	0.233804	0.27308	0.279608	0.376049	0.362586	0.279265	0.313314	0.19204	0.319935	0.224352	0.337374	PIMN_3	0.0621457	PIMN_3
Iso-1_ACGGGTCGTATGTCAC-1	6	0.287358	0.33523	0.384718	0.340416	0.335992	0.328036	0.388738	0.396798	0.339615	0.323556	0.285905	0.387764	0.306203	0.369736	PEMN_3	0.093533	PEMN_3
Iso-1_ACGGGTCTCACCTACC-1	2	0.281813	0.31166	0.32777	0.292583	0.275905	0.28532	0.309433	0.303445	0.298069	0.317586	0.268865	0.32232	0.267261	0.321397	PEMN_2	0.00316454	PEMN_2
Iso-1_ACGGTCGGTGTCTTAG-1	2	0.220171	0.279225	0.351313	0.255518	0.267839	0.277325	0.357688	0.344502	0.289525	0.344367	0.240735	0.36247	0.261904	0.370027	PIN_1	0.473212	PIN_1
Iso-1_ACGGTCGTCTGACGCG-1	8	0.14004	0.227281	0.252835	0.136997	0.13947	0.134257	0.29693	0.261855	0.118082	0.2251	0.0686863	0.313259	0.13291	0.251352	PSN	0.129502	PSN
Iso-1_ACGGTTACACTGGACC-1	8	0.144393	0.220939	0.232618	0.132011	0.174258	0.17064	0.253919	0.233021	0.128998	0.258489	0.0716334	0.298779	0.106236	0.220592	PSN	0.238584	PSN
Iso-1_ACGGTTACATAACCCA-1	6	0.23447	0.26904	0.30629	0.252177	0.267773	0.255048	0.308657	0.306811	0.273344	0.298269	0.241109	0.332328	0.233191	0.278546	PSN	0.010865	PSN
Iso-1_ACGGTTAGTAAGGCCA-1	8	0.13655	0.239513	0.273481	0.135555	0.183248	0.176113	0.324392	0.30776	0.149417	0.218595	0.07025	0.324656	0.122653	0.270248	PSN	0.0889068	PSN
Iso-1_ACGGTTATCTGAGAAA-1	2	0.298923	0.343853	0.336096	0.297582	0.305075	0.335125	0.33685	0.330249	0.321836	0.33725	0.234809	0.373838	0.28618	0.348295	PEMN_2	0.058159	PEMN_2
Iso-1_ACGTAACCAAGAGGTC-1	2	0.211677	0.263057	0.300251	0.222992	0.235953	0.234832	0.297153	0.284382	0.237877	0.292279	0.198166	0.328892	0.24199	0.333925	PIN_1	0.0712595	PIN_1
Iso-1_ACGTAACCAATAGGAT-1	4	0.178583	0.245991	0.303448	0.218966	0.162349	0.163525	0.287984	0.233922	0.143151	0.279452	0.163196	0.342073	0.129823	0.222962	PEMN_3	0.735474	PEMN_3
Iso-1_ACGTAACGTGCTGTCG-1	6	0.199472	0.269913	0.310044	0.216147	0.265193	0.257262	0.336433	0.339595	0.244886	0.313403	0.188699	0.371542	0.237722	0.344703	PSN	0.0619339	PSN
Iso-1_ACGTAACTCCGGCAAC-1	2	0.226903	0.319827	0.381391	0.239143	0.257005	0.245983	0.372474	0.353656	0.247506	0.353502	0.196782	0.407475	0.183167	0.31687	PEMN_3	0.171192	PEMN_3
Iso-1_ACGTAACTCTTCTGGC-1	8	0.16378	0.264108	0.278074	0.125768	0.187103	0.168533	0.325857	0.307199	0.162119	0.211014	0.0749202	0.33974	0.140745	0.306715	PSN	0.480633	PSN
Iso-1_ACGTACAAGTCCTGCG-1	2	0.313194	0.365061	0.358876	0.293917	0.306839	0.298632	0.346371	0.344127	0.304558	0.343513	0.264479	0.365081	0.257982	0.329525	PEMN_2	0.13568	PEMN_2
Iso-1_ACGTACACAACCCGCA-1	8	0.14021	0.220638	0.303192	0.184431	0.18199	0.171274	0.316659	0.289202	0.145424	0.230269	0.131814	0.294311	0.166301	0.267246	PEMN_3	0.2732	PEMN_3
Iso-1_ACGTACACACCTCTAC-1	6	0.230416	0.280364	0.326833	0.240857	0.297392	0.272644	0.362098	0.360089	0.277041	0.312553	0.234295	0.350048	0.241321	0.340217	PIN_1	0.0820562	PIN_1
Iso-1_ACGTACACAGCATTGT-1	2	0.326134	0.347773	0.365798	0.338655	0.32349	0.338782	0.342053	0.340237	0.35173	0.351059	0.316316	0.386227	0.298998	0.346877	PEMN_2	0.033719	PEMN_2
Iso-1_ACGTACATCTCGCGTT-1	2	0.219928	0.305544	0.32988	0.206279	0.197584	0.200992	0.334473	0.297901	0.213878	0.332615	0.14989	0.345983	0.208081	0.335717	PEMN_2	0.00578102	PEMN_2
Iso-1_ACGTAGTAGAACTTCC-1	6	0.185494	0.250594	0.293421	0.207211	0.241057	0.21048	0.310955	0.313135	0.204217	0.274725	0.164418	0.331716	0.223074	0.337042	PEMN_3	0.127537	PEMN_3
Iso-1_ACGTAGTGTCTTCAAG-1	1	0.180378	0.209532	0.238107	0.144001	0.221924	0.223726	0.269968	0.263279	0.20848	0.217543	0.160112	0.248329	0.191753	0.265921	PIMN_3	0.00272592	PIMN_3
Iso-1_ACGTAGTTCCACCTCA-1	8	0.13319	0.20358	0.223148	0.0984237	0.105276	0.113619	0.233547	0.195122	0.112686	0.188186	0.0614358	0.239792	0.0899553	0.198046	PIMN_3	0.0518454	PIMN_3
Iso-1_ACGTCCTAGGAGATAG-1	8	0.13617	0.258361	0.325059	0.137967	0.148758	0.132636	0.403934	0.339045	0.138481	0.223888	0.0562342	0.356489	0.109998	0.295638	PSN	0.0634718	PSN
Iso-1_ACGTCCTTCGTTGTAG-1	2	0.292804	0.351712	0.383086	0.288826	0.281637	0.288891	0.373439	0.343868	0.305505	0.370398	0.275059	0.37392	0.233884	0.319217	PEMN_2	0.44914	PEMN_2
Iso-1_ACTACGAAGCTCGTGC-1	8	0.128166	0.226582	0.261936	0.110525	0.128804	0.100875	0.31387	0.26796	0.092267	0.211471	0.0796782	0.331899	0.104008	0.251939	PIMN_3	0.035477	PIMN_3
Iso-1_ACTACGACAATCTAGC-1	2	0.212303	0.278749	0.341018	0.267263	0.225064	0.239345	0.320249	0.289675	0.25136	0.316654	0.207183	0.375543	0.215007	0.294112	PEMN_3	0.0460774	PEMN_3
Iso-1_ACTACGACACTATCCC-1	2	0.323384	0.335816	0.372555	0.334005	0.330071	0.333409	0.352469	0.358136	0.347198	0.357688	0.316146	0.351835	0.325244	0.36748	PSVN_2	0.0101148	PSVN_2
Iso-1_ACTACGAGTCCAAGAG-1	6	0.212918	0.250039	0.306355	0.239271	0.298295	0.296371	0.354538	0.365886	0.298811	0.309135	0.212636	0.316062	0.27342	0.361859	PIMN_4	0.0377246	PIMN_4
Iso-1_ACTATCTAGACGGTTG-1	8	0.186988	0.251583	0.311896	0.178804	0.242294	0.212532	0.337687	0.335539	0.216594	0.247023	0.159365	0.297718	0.184221	0.304079	PEMN_3	0.194424	PEMN_3
Iso-1_ACTATCTGTCGAATTC-1	2	0.305728	0.332233	0.335552	0.307893	0.305184	0.323082	0.333349	0.324318	0.339994	0.356891	0.276412	0.350823	0.29787	0.331406	PIMN_5	0.176616	PIMN_5
Iso-1_ACTATCTTCTAATTCC-1	6	0.11419	0.199253	0.270515	0.139146	0.17826	0.153698	0.342742	0.303005	0.163626	0.268105	0.0896502	0.346985	0.168416	0.295892	PSN	0.147138	PSN
Iso-1_ACTATGGAGTCTACCA-1	0	0.228183	0.227754	0.200533	0.220211	0.274997	0.262152	0.199552	0.265233	0.2316	0.211439	0.176475	0.189807	0.188313	0.192455	PIMN_1	0.0977173	PIMN_1
Iso-1_ACTATGGCATACAGCT-1	2	0.258264	0.325295	0.352004	0.251931	0.314279	0.287033	0.390166	0.388819	0.297806	0.316391	0.212238	0.383213	0.275144	0.393897	PIMN_3	0.0293301	PIMN_3
Iso-1_ACTATGGTCTTCCCGA-1	8	0.126502	0.225046	0.289543	0.142879	0.141955	0.142287	0.317931	0.256506	0.110897	0.246442	0.0983583	0.327206	0.107974	0.246375	PSN	0.120759	PSN
Iso-1_ACTATTCAGACGGTTG-1	6	0.182826	0.250554	0.302511	0.197702	0.193429	0.205103	0.295641	0.260477	0.216758	0.341025	0.186066	0.334726	0.284174	0.379458	PSVN_2	0.0998	PSVN_2
Iso-1_ACTATTCAGTAGCCAG-1	2	0.363296	0.378223	0.412724	0.422832	0.391767	0.401366	0.382696	0.398568	0.431491	0.425942	0.392535	0.349384	0.377332	0.380378	PIMN_5	0.00107259	PIMN_5
Iso-1_ACTATTCGTATTTCGG-1	6	0.253832	0.316227	0.347203	0.278188	0.263836	0.256495	0.314515	0.332926	0.24885	0.298578	0.187246	0.291556	0.226155	0.320824	PIN_1	0.112311	PIN_1
Iso-1_ACTATTCTCCAACCAA-1	6	0.264999	0.313523	0.326252	0.252829	0.252361	0.255785	0.314743	0.308978	0.247852	0.340899	0.238751	0.362598	0.253615	0.334454	PIN_1	0.370383	PIN_1
Iso-1_ACTCCCAAGTATGTAG-1	8	0.156246	0.258323	0.30871	0.170192	0.166098	0.193649	0.342539	0.294888	0.184468	0.305087	0.122587	0.37772	0.164278	0.28698	PSN	0.314366	PSN
Iso-1_ACTCCCAGTGAACTAA-1	5	0.293529	0.327941	0.346245	0.286287	0.283084	0.30003	0.329167	0.319083	0.304647	0.319468	0.267556	0.330923	0.285647	0.337781	PEMN_2	0.115384	PEMN_2
Iso-1_ACTCCCATCTTCGGTC-1	8	0.159813	0.239883	0.262963	0.142685	0.235997	0.212889	0.331143	0.342113	0.197594	0.257397	0.120353	0.313427	0.181974	0.305785	PIMN_3	0.236793	PIMN_3
Iso-1_ACTCTCGAGCCTCCAG-1	5	0.302075	0.337035	0.364874	0.315965	0.277642	0.300976	0.326386	0.314738	0.31118	0.298092	0.261099	0.367647	0.272937	0.317656	PEMN_2	0.373062	PEMN_2
Iso-1_ACTCTCGAGGCTCTAT-1	1	0.236443	0.235634	0.196415	0.236284	0.229697	0.238445	0.200844	0.205102	0.238944	0.194567	0.180276	0.20735	0.224775	0.189742	PIMN_5	0.00151076	PIMN_5
Iso-1_ACTCTCGGTGAGGATC-1	2	0.221799	0.275122	0.29677	0.215486	0.241527	0.234774	0.32817	0.304871	0.24968	0.310542	0.208196	0.302906	0.205375	0.292882	PIN_1	0.407944	PIN_1
Iso-1_ACTGATGAGCCTCAAT-1	6	0.315734	0.339253	0.355488	0.339275	0.341233	0.331193	0.364773	0.379154	0.347529	0.308708	0.257529	0.356789	0.309609	0.369252	PEMN_3	0.00394621	PEMN_3
Iso-1_ACTGATGCAAGCCCAC-1	2	0.252903	0.304042	0.333636	0.254385	0.30088	0.29563	0.353026	0.357993	0.294121	0.333133	0.236335	0.358851	0.294229	0.377664	PSN	0.00591019	PSN
Iso-1_ACTGATGCACGGGTAA-1	6	0.24485	0.309128	0.318489	0.243196	0.2784	0.272146	0.346821	0.354165	0.251443	0.344894	0.167733	0.361083	0.224386	0.337626	PIN_1	0.20604	PIN_1
Iso-1_ACTGATGCAGACCTGC-1	5	0.304659	0.318332	0.351736	0.365958	0.279894	0.293752	0.283373	0.290758	0.305219	0.315182	0.280735	0.31529	0.307489	0.32519	PEMN_4	0.119102	PEMN_4
Iso-1_ACTGATGGTCGTGCCA-1	6	0.162396	0.244829	0.265246	0.147938	0.209155	0.192103	0.301988	0.303919	0.181658	0.247916	0.0963007	0.315747	0.160884	0.272994	PSN	0.0612525	PSN
Iso-1_ACTGCAACAGGCTTGC-1	2	0.290169	0.346209	0.372394	0.294487	0.325727	0.326591	0.399858	0.407314	0.343519	0.341585	0.230769	0.316139	0.277106	0.374364	PIMN_3	0.0287491	PIMN_3
Iso-1_ACTGCAAGTTTGTTGG-1	2	0.181307	0.271708	0.358738	0.211263	0.191333	0.197449	0.358343	0.297567	0.20414	0.3767	0.195412	0.360536	0.167639	0.294086	PIN_1	0.116574	PIN_1
Iso-1_ACTGCAATCCCTTTGG-1	2	0.250204	0.310956	0.368296	0.277724	0.265229	0.282569	0.341217	0.319998	0.265316	0.340787	0.24269	0.374874	0.239455	0.332784	PIN_1	0.0525192	PIN_1
Iso-1_ACTGTCCTCATGACAC-1	8	0.113748	0.172984	0.196239	0.0897912	0.160503	0.169928	0.210837	0.200585	0.124672	0.193758	0.106616	0.192193	0.0994045	0.162285	PSN	0.00388772	PSN
Iso-1_ACTGTCCTCGCAAGAG-1	6	0.252757	0.341304	0.402059	0.2771	0.258649	0.261936	0.408848	0.369207	0.300867	0.394796	0.250958	0.358681	0.26371	0.378521	PIN_1	0.570859	PIN_1
Iso-1_ACTGTCCTCGGCTGGT-1	2	0.25236	0.301547	0.366385	0.278855	0.296809	0.30209	0.365965	0.344092	0.298763	0.340204	0.264195	0.362737	0.272564	0.356833	PIN_1	0.145034	PIN_1
Iso-1_ACTGTCCTCGGTAACT-1	2	0.213334	0.301438	0.328473	0.210955	0.277603	0.258715	0.362457	0.350833	0.265424	0.322458	0.20471	0.309612	0.215803	0.325732	PIN_1	0.184451	PIN_1
Iso-1_ACTGTCCTCTTACCAT-1	2	0.286356	0.31648	0.381308	0.330245	0.298434	0.288691	0.335485	0.338726	0.301751	0.335873	0.275939	0.401039	0.311028	0.380517	PEMN_3	0.0466127	PEMN_3
Iso-1_ACTGTGACAAGCGATG-1	2	0.10811	0.173395	0.280123	0.139442	0.148608	0.146241	0.292913	0.245539	0.151976	0.296096	0.137077	0.295863	0.14352	0.257047	PIN_1	0.0548257	PIN_1
Iso-1_ACTGTGAGTCATCGCG-1	2	0.256709	0.295944	0.367255	0.32058	0.28686	0.301891	0.34644	0.324503	0.309674	0.318388	0.27017	0.357207	0.269282	0.328072	PIN_1	0.101112	PIN_1
Iso-1_ACTGTGAGTTCATCGA-1	6	0.308803	0.307783	0.28996	0.281424	0.272476	0.297343	0.298394	0.284721	0.314505	0.293813	0.233618	0.274648	0.239738	0.252401	PIMN_5	0.00893752	PIMN_5
Iso-1_ACTGTGATCATCCTGC-1	6	0.244575	0.29804	0.324567	0.258008	0.266928	0.23693	0.320065	0.32669	0.241448	0.244122	0.182397	0.354174	0.232064	0.336754	PSN	0.214717	PSN
Iso-1_ACTGTGATCTCCGCAT-1	2	0.311124	0.341257	0.357446	0.30463	0.32601	0.311337	0.362289	0.379341	0.327023	0.300025	0.268891	0.335636	0.298668	0.380576	PEMN_2	0.0617983	PEMN_2
Iso-1_ACTTAGGCACGGTGTC-1	6	0.230032	0.290988	0.333305	0.263549	0.297762	0.276909	0.353921	0.359126	0.292647	0.306719	0.22178	0.339867	0.26604	0.358674	PIMN_4	0.0123157	PIMN_4
Iso-1_ACTTAGGCATCAGTCA-1	2	0.267121	0.332036	0.368189	0.291343	0.284442	0.283186	0.367545	0.359308	0.289679	0.345063	0.218722	0.3878	0.277479	0.375289	PIN_1	0.112741	PIN_1
Iso-1_ACTTATCAGACGACTG-1	2	0.235917	0.302133	0.324793	0.229443	0.269998	0.264486	0.332134	0.337479	0.272356	0.325763	0.234278	0.339499	0.25294	0.350862	PIN_1	0.167613	PIN_1
Iso-1_ACTTATCCAGACCTGC-1	7	0.144633	0.193596	0.216852	0.139296	0.216428	0.204625	0.258201	0.276373	0.185571	0.195205	0.131991	0.239681	0.16613	0.25215	PIMN_3	0.234828	PIMN_3
Iso-1_ACTTATCGTCATACCA-1	8	0.143687	0.231	0.257403	0.135196	0.170227	0.152111	0.311177	0.294947	0.166483	0.241788	0.0963724	0.310778	0.192492	0.318687	PIMN_3	0.0689877	PIMN_3
Iso-1_ACTTATCGTTATTCTC-1	2	0.275846	0.312166	0.373565	0.330288	0.274553	0.282309	0.328859	0.318496	0.316274	0.343376	0.305658	0.359623	0.3147	0.372866	PIN_1	0.318431	PIN_1
Iso-1_ACTTATCTCCAATCTT-1	2	0.218292	0.282755	0.326784	0.268892	0.23043	0.228329	0.310898	0.286812	0.243482	0.302475	0.178045	0.356957	0.227383	0.313599	PSN	0.05918	PSN
Iso-1_ACTTATCTCCGAACGC-1	2	0.285997	0.318663	0.362232	0.326119	0.301319	0.313938	0.350409	0.349863	0.340813	0.338274	0.291884	0.348238	0.291284	0.354686	PEMN_3	0.00661556	PEMN_3
Iso-1_ACTTCCGGTATCAGGG-1	8	0.0907027	0.18333	0.247431	0.11243	0.100711	0.0933676	0.293609	0.204304	0.0695757	0.222277	0.0473006	0.276216	0.0730922	0.219348	PIMN_3	0.0602953	PIMN_3
Iso-1_ACTTCCGTCACAGTGT-1	6	0.346228	0.377664	0.367624	0.328276	0.353021	0.337901	0.380348	0.402475	0.359001	0.30655	0.262534	0.399989	0.274133	0.345283	PEMN_2	0.160141	PEMN_2
Iso-1_ACTTCGCAGGAGTATT-1	6	0.292749	0.334063	0.369831	0.325784	0.301216	0.316503	0.362798	0.358797	0.335412	0.332495	0.259159	0.363089	0.288416	0.353965	PEMN_2	0.0998358	PEMN_2
Iso-1_ACTTCGCAGTCCCTAA-1	8	0.100749	0.202846	0.23577	0.0893331	0.112093	0.0927493	0.303966	0.247526	0.0783075	0.199793	0.0292913	0.359136	0.0898842	0.222118	PSN	0.05517	PSN
Iso-1_ACTTCGCCATGGGCAA-1	7	0.265223	0.322198	0.316398	0.23933	0.309822	0.307451	0.337679	0.368895	0.26069	0.271147	0.174034	0.345722	0.223536	0.311192	PIMN_3	0.331857	PIMN_3
Iso-1_ACTTCGCGTCACTACA-1	8	0.143837	0.200754	0.287036	0.186415	0.189685	0.200008	0.302015	0.266117	0.203008	0.27872	0.145476	0.328717	0.188741	0.303824	PSN	0.128867	PSN
Iso-1_ACTTTCAAGGAACGCT-1	6	0.22776	0.284036	0.332043	0.230262	0.288327	0.283686	0.362243	0.364161	0.278068	0.308114	0.210373	0.375165	0.246381	0.342696	PIMN_4	0.0608422	PIMN_4
Iso-1_ACTTTCAAGGTCGTGA-1	8	0.153598	0.213884	0.252606	0.186567	0.182616	0.170336	0.245073	0.246954	0.170904	0.16719	0.131169	0.188545	0.12815	0.22256	PIMN_3	0.318343	PIMN_3
Iso-1_ACTTTCAGTATGGAAT-1	2	0.180275	0.264958	0.313505	0.184976	0.173092	0.186179	0.302839	0.27279	0.177782	0.275187	0.137633	0.314859	0.185818	0.305113	PEMN_3	0.00810117	PEMN_3
Iso-1_ACTTTGTAGTCTACCA-1	2	0.280326	0.289791	0.352034	0.295381	0.332858	0.337025	0.394528	0.377421	0.371739	0.349808	0.295833	0.32919	0.322401	0.37754	PIMN_5	0.116559	PIMN_5
Iso-1_ACTTTGTGTACCAGAG-1	2	0.282065	0.346348	0.360548	0.271599	0.28217	0.27251	0.372527	0.368562	0.289236	0.327548	0.180836	0.364541	0.260722	0.37032	PEMN_2	0.0238639	PEMN_2
Iso-1_ACTTTGTGTACCGTGC-1	2	0.263695	0.301532	0.345831	0.303415	0.232606	0.237234	0.29429	0.268229	0.278492	0.327736	0.245066	0.35389	0.273292	0.338414	PIN_1	0.117189	PIN_1
Iso-1_ACTTTGTGTAGTGCGA-1	2	0.244416	0.316364	0.331852	0.238591	0.262332	0.270084	0.351174	0.341339	0.261068	0.307006	0.169783	0.366165	0.196803	0.306168	PIMN_3	0.00817023	PIMN_3
Iso-1_AGAAATGGTTAGAAGT-1	2	0.258744	0.315459	0.349784	0.279663	0.28907	0.277409	0.345597	0.352554	0.27354	0.322403	0.242598	0.349762	0.233585	0.316363	PEMN_3	0.0158666	PEMN_3
Iso-1_AGAAATGTCTGTCCGT-1	8	0.17709	0.261373	0.298118	0.182778	0.17963	0.197637	0.323874	0.284327	0.163588	0.213659	0.0978611	0.29033	0.137695	0.259408	PIMN_3	0.0686908	PIMN_3
Iso-1_AGAACAACAAGGAGTC-1	2	0.290224	0.355352	0.365524	0.294873	0.27918	0.27409	0.337084	0.334221	0.273951	0.305891	0.252915	0.384104	0.240904	0.332307	PEMN_2	0.153072	PEMN_2
Iso-1_AGAACAACACGTATAC-1	6	0.207648	0.248181	0.305465	0.212943	0.239512	0.236289	0.317542	0.304703	0.249315	0.329106	0.208846	0.338233	0.247138	0.317061	PSN	0.00123058	PSN
Iso-1_AGAACAACATGACGTT-1	2	0.268693	0.343275	0.38331	0.286193	0.262125	0.2697	0.377439	0.346806	0.280924	0.355704	0.237544	0.375992	0.217021	0.331842	PEMN_2	0.0725691	PEMN_2
Iso-1_AGAACAATCACACCCT-1	6	0.22356	0.277527	0.349368	0.280256	0.25316	0.243878	0.321448	0.322997	0.263442	0.314316	0.210076	0.359538	0.250298	0.3375	PSN	0.21195	PSN
Iso-1_AGAACCTAGCCTAACT-1	6	0.26056	0.303547	0.345324	0.288239	0.278681	0.28015	0.332008	0.325892	0.298569	0.346042	0.271706	0.395733	0.305827	0.363306	PIN_1	0.163655	PIN_1
Iso-1_AGAACCTGTGACCGTC-1	2	0.311017	0.360873	0.401992	0.327407	0.310836	0.313914	0.377692	0.373857	0.318352	0.352642	0.267801	0.400859	0.288596	0.360271	PIN_1	0.135818	PIN_1
Iso-1_AGAAGCGAGCTCTTCC-1	2	0.160462	0.220687	0.314541	0.176231	0.197303	0.183286	0.313568	0.281585	0.184696	0.269721	0.155661	0.330041	0.17005	0.291996	PEMN_3	0.0672584	PEMN_3
Iso-1_AGAAGCGCAAGGAGTC-1	6	0.257298	0.314354	0.387145	0.319579	0.261597	0.273462	0.340486	0.330564	0.279541	0.322609	0.241649	0.379983	0.234095	0.311981	PSN	0.074089	PSN
Iso-1_AGAAGCGGTTATGTGC-1	6	0.247381	0.28534	0.312972	0.249241	0.261044	0.261863	0.308946	0.299568	0.260978	0.292762	0.221672	0.334388	0.241084	0.29893	PEMN_2	0.0636262	PEMN_2
Iso-1_AGAAGCGTCCTCTCGA-1	8	0.118194	0.197229	0.232788	0.112664	0.175101	0.155483	0.307788	0.291116	0.157868	0.22463	0.0702866	0.259106	0.100224	0.221672	PIMN_3	0.1039	PIMN_3
Iso-1_AGAAGTAAGACGCATG-1	2	0.279925	0.345814	0.368916	0.277576	0.312628	0.325665	0.394284	0.373807	0.317904	0.349201	0.236085	0.382128	0.252607	0.342748	PEMN_2	0.222167	PEMN_2
Iso-1_AGAAGTATCGTAGTGT-1	2	0.306522	0.369579	0.370419	0.28763	0.290826	0.305312	0.339734	0.345803	0.281663	0.317975	0.210797	0.354448	0.252707	0.335657	PEMN_2	0.168826	PEMN_2
Iso-1_AGAAGTATCTGTTGGA-1	6	0.207921	0.281522	0.340896	0.217453	0.229283	0.223969	0.346943	0.329868	0.209862	0.30093	0.179256	0.384651	0.226596	0.349353	PEMN_3	0.0669285	PEMN_3
Iso-1_AGACAAAAGACATCAA-1	2	0.317072	0.375665	0.387556	0.31822	0.287295	0.312023	0.350758	0.319873	0.308471	0.334775	0.274629	0.38479	0.280772	0.322094	PEMN_2	0.0861657	PEMN_2
Iso-1_AGACAAAAGCTAATGA-1	6	0.23523	0.273371	0.324971	0.274676	0.285137	0.270981	0.337797	0.336904	0.294826	0.316875	0.225157	0.306373	0.240033	0.323417	PEMN_3	0.0195768	PEMN_3
Iso-1_AGACAAAAGGATGGCT-1	6	0.313536	0.364687	0.381971	0.337393	0.334908	0.323759	0.380798	0.4015	0.342381	0.336223	0.261246	0.365886	0.297353	0.381921	PEMN_3	0.0557734	PEMN_3
Iso-1_AGACAAACACCCTAGG-1	7	0.15367	0.208141	0.208905	0.132069	0.173777	0.164271	0.226951	0.220612	0.167819	0.149846	0.100266	0.239887	0.136238	0.207863	PEMN_2	0.0883987	PEMN_2
Iso-1_AGACAAATCTCGCTCA-1	0	0.202589	0.264417	0.276169	0.187142	0.265635	0.242041	0.327148	0.339889	0.234359	0.229593	0.152152	0.257547	0.165651	0.283096	PIMN_3	0.216111	PIMN_3
Iso-1_AGACAAATCTTACTGT-1	8	0.13851	0.230555	0.269028	0.117007	0.195808	0.172429	0.332908	0.329017	0.157457	0.180093	0.0688478	0.30077	0.09747	0.240923	PIMN_3	0.111555	PIMN_3
Iso-1_AGACAGGAGATCCGAG-1	6	0.236819	0.283258	0.307161	0.239734	0.262614	0.257754	0.329067	0.322811	0.275287	0.31901	0.224528	0.332461	0.237645	0.306464	PIN_1	0.214416	PIN_1
Iso-1_AGACAGGCAGCGTGAA-1	8	0.18926	0.241722	0.257031	0.18575	0.242525	0.236117	0.262829	0.283879	0.208612	0.167161	0.156216	0.250169	0.197422	0.268492	PEMN_3	0.00132951	PEMN_3
Iso-1_AGACAGGGTCTACTGA-1	2	0.242561	0.299487	0.362955	0.271729	0.268552	0.275136	0.33462	0.311542	0.282514	0.321241	0.262885	0.381104	0.25949	0.354957	PEMN_3	0.082894	PEMN_3
Iso-1_AGACAGGGTCTGCCTT-1	8	0.174461	0.277235	0.301934	0.180785	0.172176	0.167709	0.312855	0.281085	0.158703	0.290389	0.154183	0.308596	0.163844	0.274135	PEMN_2	0.21153	PEMN_2
Iso-1_AGACAGGGTCTTGAAC-1	6	0.235936	0.297649	0.331991	0.230492	0.273173	0.25724	0.352265	0.347612	0.258472	0.307052	0.205322	0.344179	0.246524	0.346859	PEMN_3	0.0126492	PEMN_3
Iso-1_AGACAGGTCTCTGACC-1	2	0.178151	0.275727	0.33328	0.188578	0.18912	0.196407	0.333689	0.292586	0.180045	0.300379	0.15085	0.354128	0.153686	0.290035	PEMN_3	0.109603	PEMN_3
Iso-1_AGACCATAGGTTGTTC-1	6	0.218896	0.289587	0.318211	0.21566	0.234634	0.223331	0.311063	0.288124	0.208259	0.321989	0.18473	0.327711	0.18321	0.281861	PEMN_2	0.325418	PEMN_2
Iso-1_AGACCATGTGGATGAC-1	6	0.209875	0.252186	0.293392	0.215837	0.29927	0.28362	0.333743	0.356074	0.278562	0.27329	0.204634	0.307583	0.261375	0.338422	PIMN_4	0.0226801	PIMN_4
Iso-1_AGACCATTCCAAGGGA-1	2	0.238808	0.31211	0.336302	0.272284	0.282139	0.270866	0.336728	0.346252	0.273912	0.274077	0.176625	0.302366	0.235189	0.314873	PEMN_3	0.00322207	PEMN_3
Iso-1_AGACCATTCCGTGGGT-1	8	0.151712	0.242443	0.289131	0.161136	0.175606	0.155727	0.349295	0.298271	0.130249	0.250528	0.0849808	0.314542	0.138638	0.280821	PIMN_3	0.25126	PIMN_3
Iso-1_AGACCCGAGGCCTTCG-1	2	0.291794	0.344102	0.396288	0.309246	0.300251	0.315243	0.383496	0.364059	0.326224	0.376666	0.257574	0.399585	0.27361	0.34488	PIN_1	0.108554	PIN_1
Iso-1_AGACCCGGTTTGCCGG-1	2	0.312047	0.342152	0.339367	0.298518	0.351507	0.338453	0.382049	0.400745	0.347415	0.325737	0.23948	0.331822	0.319015	0.374785	PIMN_4	0.156491	PIMN_4
Iso-1_AGACTCACAATCTCGA-1	2	0.33219	0.361856	0.394062	0.335728	0.342366	0.351006	0.371255	0.371261	0.348342	0.369378	0.302852	0.427764	0.332886	0.385457	PSN	0.0789799	PSN
Iso-1_AGACTCAGTCGAATGG-1	2	0.194537	0.298175	0.364591	0.223213	0.25268	0.260185	0.385913	0.3626	0.243198	0.34822	0.162651	0.378672	0.2104	0.367643	PIN_1	0.390268	PIN_1
Iso-1_AGACTCAGTCTCACAA-1	6	0.298112	0.360557	0.387368	0.31667	0.285058	0.287864	0.357306	0.360623	0.301206	0.361887	0.262173	0.396353	0.232815	0.299823	PEMN_3	0.000504884	PEMN_3
Iso-1_AGACTCAGTTGATCGT-1	2	0.225876	0.304457	0.340374	0.251948	0.26889	0.260524	0.355751	0.354714	0.255394	0.328166	0.188767	0.384505	0.278805	0.372931	PSN	0.0201334	PSN
Iso-1_AGACTCATCATCTATC-1	6	0.260651	0.342411	0.356637	0.267248	0.246552	0.245293	0.348603	0.337267	0.24404	0.344177	0.186202	0.376857	0.220547	0.310632	PIN_1	0.00777392	PIN_1
Iso-1_AGAGAATCAAATCCCA-1	8	0.0974437	0.181028	0.21167	0.119005	0.0789788	0.0966711	0.21548	0.181295	0.138161	0.19765	0.0790536	0.196069	0.0950077	0.19494	PIMN_3	0.158794	PIMN_3
Iso-1_AGAGAATCACATTACG-1	6	0.294766	0.333519	0.344406	0.311627	0.327187	0.322157	0.369245	0.377661	0.334457	0.328666	0.240728	0.350337	0.283516	0.340719	PEMN_3	0.0156202	PEMN_3
Iso-1_AGAGAATCAGCTGAAG-1	6	0.210504	0.278445	0.350221	0.250994	0.266364	0.264737	0.380073	0.366154	0.272657	0.360118	0.224725	0.399354	0.24956	0.354546	PSN	0.0857066	PSN
Iso-1_AGAGAATGTATGGGAC-1	6	0.283371	0.356561	0.401058	0.302158	0.301112	0.30833	0.380521	0.374698	0.294564	0.389752	0.23979	0.421023	0.277451	0.374743	PIN_1	0.0776553	PIN_1
Iso-1_AGAGAATGTGTAAACA-1	0	0.191718	0.265567	0.283063	0.178975	0.24181	0.225633	0.331949	0.346937	0.204168	0.232347	0.102912	0.330443	0.158855	0.270416	PSN	0.229811	PSN
Iso-1_AGAGAATGTGTCCGTG-1	2	0.285925	0.34031	0.41516	0.338062	0.302668	0.312109	0.394692	0.367969	0.34545	0.348879	0.310741	0.410579	0.283245	0.369753	PSN	0.0381967	PSN
Iso-1_AGAGAATTCGAGTCTA-1	2	0.292971	0.347248	0.36473	0.294624	0.282853	0.31504	0.353952	0.326136	0.324156	0.349966	0.283087	0.355882	0.276074	0.336399	PIMN_5	0.0671902	PIMN_5
Iso-1_AGAGAGCAGAAGAACG-1	6	0.276239	0.312461	0.307737	0.268503	0.274422	0.264459	0.313929	0.309386	0.28141	0.349458	0.246988	0.352383	0.274295	0.322679	PIN_1	0.0588391	PIN_1
Iso-1_AGAGAGCAGCTAGAGC-1	6	0.251272	0.326302	0.368991	0.283986	0.24683	0.260628	0.358912	0.317554	0.276669	0.351765	0.236434	0.388581	0.291589	0.352688	PIN_1	0.0972453	PIN_1
Iso-1_AGAGAGCGTCATCCCT-1	12	0.225876	0.27055	0.292307	0.199675	0.253825	0.232496	0.315477	0.32199	0.230933	0.281539	0.155798	0.278307	0.181883	0.284237	PEMN_3	0.0206106	PEMN_3
Iso-1_AGAGAGCGTTGTGCCG-1	8	0.136647	0.239154	0.279551	0.170999	0.160375	0.143114	0.303733	0.274293	0.143309	0.243325	0.109147	0.284016	0.150379	0.286591	PIMN_3	0	PIMN_3
Iso-1_AGAGCAGAGATGATTG-1	8	0.093613	0.159711	0.218542	0.131083	0.0934343	0.102958	0.2066	0.164783	0.119164	0.166154	0.0778844	0.193949	0.0881636	0.166881	PEMN_3	0.0621612	PEMN_3
Iso-1_AGAGCAGAGTGGAAAG-1	2	0.40014	0.405832	0.409379	0.434236	0.374947	0.392783	0.358749	0.375821	0.417034	0.415126	0.37793	0.330888	0.389458	0.365571	PIN_1	0.00716964	PIN_1
Iso-1_AGAGCAGCAATAGAGT-1	3	0.210321	0.28685	0.318786	0.20421	0.215349	0.220331	0.331368	0.315937	0.214503	0.281514	0.177425	0.334311	0.18879	0.311768	PEMN_3	0.0317722	PEMN_3
Iso-1_AGAGCAGGTACGACTT-1	7	0.225341	0.287327	0.281487	0.191185	0.274603	0.256294	0.294042	0.325243	0.221323	0.248347	0.144343	0.327084	0.202086	0.303974	PEMN_2	0.0934686	PEMN_2
Iso-1_AGAGCAGTCGTTAGAC-1	8	0.199131	0.307917	0.316695	0.181424	0.200239	0.201554	0.352901	0.317198	0.176418	0.254394	0.0989679	0.340623	0.173648	0.307681	PEMN_2	0.00361489	PEMN_2
Iso-1_AGAGCCCAGACCTTTG-1	7	0.188373	0.253706	0.248964	0.176602	0.20642	0.19923	0.254316	0.255757	0.146095	0.180364	0.0987716	0.304166	0.159675	0.257186	PSN	0.150337	PSN
Iso-1_AGAGCCCAGTGTTCAC-1	1	0.194735	0.272103	0.318495	0.19763	0.249418	0.255608	0.333741	0.319676	0.226696	0.325205	0.185209	0.326938	0.212268	0.313154	PEMN_3	0.301204	PEMN_3
Iso-1_AGAGCCCTCACAGTGT-1	2	0.276927	0.321058	0.333604	0.282659	0.272254	0.276671	0.321554	0.32328	0.289289	0.305419	0.227717	0.350627	0.271534	0.337514	PEMN_2	0.00755506	PEMN_2
Iso-1_AGAGCCCTCACGTCCT-1	6	0.278514	0.325655	0.364295	0.307123	0.258362	0.266441	0.318622	0.307218	0.285885	0.299131	0.280288	0.363227	0.238419	0.287456	PEMN_2	0.154748	PEMN_2
Iso-1_AGATAGAAGCCTGCCA-1	2	0.300691	0.326497	0.376264	0.346675	0.348115	0.33295	0.369243	0.385629	0.366941	0.348389	0.314684	0.360283	0.362838	0.407979	PEMN_3	0.01566	PEMN_3
Iso-1_AGATAGACAACCCTCT-1	2	0.24872	0.309909	0.331011	0.249239	0.240033	0.270107	0.307412	0.289415	0.266247	0.339763	0.207629	0.372816	0.23824	0.309202	PIN_1	0.209237	PIN_1
Iso-1_AGATAGACAAGTGCAG-1	2	0.184456	0.244636	0.31762	0.218657	0.264331	0.276447	0.366229	0.345304	0.285787	0.36615	0.190747	0.359313	0.258061	0.370851	PIN_1	0.022366	PIN_1
Iso-1_AGATAGACACCCAATA-1	2	0.278577	0.32144	0.334099	0.271965	0.27554	0.282724	0.328908	0.317034	0.290986	0.340665	0.23463	0.342131	0.260876	0.338795	PIN_1	0.0640781	PIN_1
Iso-1_AGATAGACACGAGGTA-1	2	0.216621	0.288886	0.334597	0.230354	0.211609	0.212564	0.322886	0.28858	0.21788	0.338986	0.202312	0.369711	0.222514	0.340166	PSN	0.0106174	PSN
Iso-1_AGATAGAGTACGGCAA-1	4	0.252775	0.30801	0.322923	0.244611	0.28778	0.299646	0.367142	0.358511	0.292562	0.283254	0.209427	0.336365	0.258158	0.335594	PEMN_3	0.0730374	PEMN_3
Iso-1_AGATAGAGTTCAGCGC-1	2	0.216543	0.286752	0.329458	0.222762	0.224402	0.217098	0.308233	0.278666	0.204623	0.306033	0.193018	0.346848	0.198801	0.29938	PSN	0.00378392	PSN
Iso-1_AGATAGATCGGAAACG-1	2	0.246075	0.29097	0.316413	0.236017	0.237646	0.245182	0.305469	0.287066	0.254531	0.303076	0.201284	0.305051	0.183003	0.258292	PIN_1	0.88182	PIN_1
Iso-1_AGATCCAAGATCGCCC-1	6	0.182717	0.255234	0.321315	0.198047	0.202874	0.18661	0.321839	0.282979	0.19964	0.315451	0.183852	0.35271	0.180657	0.29995	PIMN_3	0.118714	PIMN_3
Iso-1_AGATCCACACAGACGA-1	2	0.255896	0.316821	0.366717	0.273167	0.27779	0.275061	0.360155	0.354953	0.27369	0.309831	0.235589	0.392854	0.250457	0.357881	PEMN_3	0.0253338	PEMN_3
Iso-1_AGATCCACACTTCCTG-1	8	0.1622	0.250244	0.290626	0.193448	0.203498	0.211095	0.33521	0.303515	0.209009	0.282804	0.170537	0.32307	0.208984	0.319285	PIMN_3	0.0859548	PIMN_3
Iso-1_AGATCCAGTCATCCCT-1	6	0.24975	0.33906	0.357351	0.234784	0.247775	0.240178	0.36908	0.358681	0.237049	0.300721	0.140872	0.40146	0.224825	0.356071	PIMN_4	0.00389375	PIMN_4
Iso-1_AGATCGTAGAGCTGCA-1	8	0.188443	0.287833	0.307314	0.169335	0.211695	0.198343	0.367086	0.348624	0.193734	0.278379	0.104754	0.37481	0.216251	0.359339	PIMN_3	0.291807	PIMN_3
Iso-1_AGATCGTCACCAAATC-1	8	0.144926	0.25088	0.289819	0.128685	0.127059	0.136204	0.351863	0.266344	0.11008	0.235497	0.0755335	0.325676	0.114239	0.274801	PIMN_3	0.388738	PIMN_3
Iso-1_AGATGAAAGGATACGC-1	2	0.153398	0.223669	0.265954	0.166897	0.18203	0.185818	0.267007	0.24333	0.184177	0.234899	0.139722	0.265484	0.159805	0.255337	PEMN_3	0.160107	PEMN_3
Iso-1_AGATGAAAGTACCCTA-1	6	0.268062	0.270764	0.298567	0.27629	0.285664	0.275169	0.282799	0.307952	0.265892	0.276777	0.256482	0.335251	0.263052	0.297906	PEMN_3	0.117547	PEMN_3
Iso-1_AGATGAAAGTCATTGC-1	8	0.1126	0.207874	0.277168	0.139645	0.149403	0.146559	0.301411	0.259992	0.127709	0.254729	0.0854424	0.334007	0.0599978	0.169583	PSN	0.354276	PSN
Iso-1_AGATGAACAGAGTAAT-1	8	0.153065	0.217008	0.206339	0.087713	0.192035	0.192032	0.311039	0.293473	0.175108	0.225918	0.061138	0.251662	0.112098	0.231705	PIMN_3	0.380888	PIMN_3
Iso-1_AGATGAACAGTTAAAG-1	8	0.126383	0.203603	0.245623	0.144416	0.176468	0.157506	0.321038	0.287076	0.143066	0.263579	0.0930976	0.311294	0.176763	0.290048	PSVN_2	0.0326722	PSVN_2
Iso-1_AGATGAAGTTCCGCGA-1	2	0.256373	0.320298	0.34839	0.248693	0.285178	0.272694	0.373294	0.361777	0.275755	0.34275	0.227077	0.392249	0.250421	0.359824	PIN_1	0.0525872	PIN_1
Iso-1_AGATGAAGTTGCTCAA-1	6	0.284621	0.331569	0.360271	0.294403	0.325174	0.312067	0.366551	0.37822	0.321076	0.360284	0.242084	0.399181	0.304102	0.389036	PIN_1	0.0661889	PIN_1
Iso-1_AGATGCTCACCCATAA-1	2	0.224747	0.280163	0.342603	0.24152	0.283523	0.280921	0.380427	0.355344	0.308012	0.337369	0.265793	0.367698	0.258791	0.351286	PIN_1	0.20047	PIN_1
Iso-1_AGATGCTTCCCAACTC-1	2	0.315889	0.362495	0.423456	0.35046	0.327293	0.325073	0.384751	0.373049	0.340336	0.359516	0.306072	0.409551	0.31529	0.38348	PEMN_3	0.107489	PEMN_3
Iso-1_AGCATCACAAGACTGG-1	8	0.128735	0.214979	0.286102	0.152441	0.132526	0.137416	0.285914	0.221587	0.121801	0.241018	0.124726	0.309962	0.112046	0.211321	PSN	0.1118	PSN
Iso-1_AGCATCATCGCCAATA-1	6	0.294342	0.341141	0.384313	0.339249	0.306522	0.327421	0.36004	0.35366	0.333911	0.33399	0.290609	0.425235	0.308735	0.351489	PSN	0.685406	PSN
Iso-1_AGCCAATCAAGAGGCT-1	8	0.142855	0.205226	0.239701	0.125127	0.174936	0.17102	0.281238	0.274089	0.16396	0.185206	0.0471226	0.287862	0.143296	0.26282	PSN	0.231437	PSN
Iso-1_AGCCAATCACGTTGGC-1	2	0.300223	0.353116	0.365623	0.301993	0.295406	0.309135	0.366509	0.357046	0.311124	0.367089	0.271934	0.350212	0.264418	0.335446	PIN_1	0.337158	PIN_1
Iso-1_AGCCAATTCGCTATTT-1	2	0.244954	0.282339	0.324727	0.27138	0.249188	0.26991	0.323883	0.311301	0.288083	0.345323	0.222668	0.339748	0.233049	0.282131	PIN_1	0.124092	PIN_1
Iso-1_AGCCACGAGAAACACT-1	7	0.116692	0.204426	0.263027	0.13017	0.141801	0.111204	0.308036	0.263024	0.103046	0.214166	0.0840331	0.302997	0.0999069	0.242229	PEMN_3	0.0600758	PEMN_3
Iso-1_AGCCACGCACCGCTGA-1	6	0.21316	0.275145	0.306965	0.208169	0.26699	0.260795	0.351777	0.342603	0.25722	0.328038	0.168708	0.374897	0.213141	0.320651	PSN	0.263879	PSN
Iso-1_AGCCACGCATCGGATT-1	8	0.204807	0.298649	0.321455	0.196508	0.181361	0.177774	0.328051	0.285328	0.157818	0.273264	0.11686	0.338737	0.157829	0.288453	PEMN_2	0.0674387	PEMN_2
Iso-1_AGCCACGGTGATATAG-1	6	0.263441	0.311479	0.354507	0.279033	0.269601	0.274966	0.355806	0.321303	0.286151	0.383525	0.246765	0.385965	0.245762	0.319538	PIN_1	0.0166244	PIN_1
Iso-1_AGCCACGTCCAAAGGG-1	6	0.237674	0.296596	0.362131	0.273081	0.271722	0.248773	0.356855	0.349811	0.268134	0.322012	0.233718	0.369229	0.21665	0.328621	PSN	0.201011	PSN
Iso-1_AGCCACGTCGCGTCGA-1	8	0.139349	0.22846	0.276717	0.139939	0.127078	0.146665	0.28211	0.228379	0.125205	0.210418	0.0950966	0.264877	0.0931875	0.221461	PEMN_3	0.0875311	PEMN_3
Iso-1_AGCCACGTCTTGTTAC-1	2	0.282799	0.329998	0.382062	0.312278	0.319085	0.322571	0.381321	0.363024	0.326201	0.341601	0.253753	0.350842	0.313576	0.401107	PSVN_2	0.0834147	PSVN_2
Iso-1_AGCCAGCAGGGCAGTT-1	8	0.119123	0.239893	0.305631	0.143952	0.184749	0.197918	0.375595	0.323182	0.166736	0.297366	0.100816	0.354959	0.151406	0.291739	PIMN_3	0.388738	PIMN_3
Iso-1_AGCGATTAGCACCTGC-1	2	0.283973	0.346738	0.377906	0.284852	0.273672	0.260648	0.359561	0.348197	0.267694	0.315948	0.259721	0.382009	0.245102	0.355656	PEMN_2	0.0642282	PEMN_2
Iso-1_AGCGATTAGTTACGTC-1	8	0.170771	0.277604	0.330089	0.189578	0.226782	0.21722	0.373959	0.356177	0.19871	0.288245	0.128679	0.389711	0.183083	0.341542	PIMN_3	0.474437	PIMN_3
Iso-1_AGCGCCACAGGCCTGT-1	2	0.215025	0.250543	0.262819	0.203171	0.251801	0.237544	0.28756	0.311434	0.235052	0.259274	0.169284	0.278548	0.21116	0.295816	PIMN_3	0.00460911	PIMN_3
Iso-1_AGCGCCAGTGCCTAAT-1	0	0.217434	0.306813	0.32133	0.217067	0.256429	0.253849	0.336107	0.334216	0.213886	0.287926	0.1079	0.376871	0.180186	0.296108	PSN	0.0843281	PSN
Iso-1_AGCGCCATCCGACGGT-1	8	0.106118	0.192031	0.266179	0.14387	0.132768	0.134445	0.294349	0.242877	0.138678	0.221135	0.0934218	0.256828	0.103505	0.235676	PEMN_3	0.00931291	PEMN_3
Iso-1_AGCGCTGAGTATTGCC-1	6	0.243821	0.30424	0.336223	0.255582	0.289554	0.281196	0.370496	0.372331	0.303318	0.292505	0.210834	0.327626	0.263132	0.349242	PSVN_2	0.010303	PSVN_2
Iso-1_AGCGCTGCACGGTGAA-1	6	0.301453	0.325242	0.314007	0.302229	0.297254	0.27225	0.309431	0.328179	0.303881	0.250059	0.235255	0.269216	0.289519	0.328766	PIMN_4	0.00671125	PIMN_4
Iso-1_AGCGCTGCAGAAATCA-1	6	0.245251	0.303625	0.319652	0.256609	0.246359	0.251753	0.316223	0.305102	0.246292	0.322395	0.191497	0.344999	0.232376	0.309554	PSVN_2	0.0105874	PSVN_2
Iso-1_AGCGCTGGTAGAGCTG-1	8	0.205533	0.291324	0.317625	0.207148	0.210607	0.208026	0.324143	0.30651	0.188391	0.297486	0.144071	0.362814	0.186061	0.314259	PEMN_3	0.366181	PEMN_3
Iso-1_AGCGTATAGCGAGTAC-1	2	0.284844	0.285339	0.296932	0.323198	0.302413	0.315175	0.285788	0.303205	0.340874	0.292415	0.300662	0.26761	0.321422	0.319546	PIMN_5	0.10706	PIMN_5
Iso-1_AGCGTCGCAAGCGAGT-1	2	0.265407	0.301391	0.330794	0.253569	0.279423	0.29092	0.353784	0.338292	0.291847	0.321147	0.216548	0.313303	0.240567	0.329951	PIN_1	0.58577	PIN_1
Iso-1_AGCGTCGCATACTTTC-1	2	0.299609	0.33368	0.398407	0.351337	0.313955	0.324483	0.343448	0.336042	0.329336	0.339246	0.309387	0.350292	0.293215	0.358237	PEMN_3	0.104057	PEMN_3
Iso-1_AGCGTCGTCCTAGCGG-1	8	0.187256	0.246868	0.254951	0.182385	0.15992	0.165773	0.240823	0.220038	0.152045	0.267387	0.130884	0.294879	0.12794	0.224115	PIN_1	0.103444	PIN_1
Iso-1_AGCGTCGTCCTCACGT-1	6	0.250066	0.295532	0.307068	0.237726	0.29293	0.27959	0.348122	0.355704	0.285029	0.295876	0.218667	0.294285	0.261753	0.336761	PIMN_3	0.0283886	PIMN_3
Iso-1_AGCGTCGTCGGCTCTT-1	8	0.130853	0.211082	0.22962	0.105654	0.154841	0.164571	0.256058	0.234574	0.132749	0.193522	0.0711201	0.301638	0.12951	0.255159	PSN	0.0856561	PSN
Iso-1_AGCTACACAGTAGAAT-1	6	0.235463	0.310783	0.355831	0.255902	0.253542	0.239084	0.344397	0.333162	0.252519	0.314602	0.226592	0.404605	0.233543	0.341737	PSN	0.114901	PSN
Iso-1_AGCTACAGTATCCTTT-1	1	0.363389	0.373896	0.324646	0.342287	0.390524	0.363749	0.323273	0.390564	0.36919	0.299801	0.281397	0.271537	0.300655	0.313068	PIMN_4	0.00331449	PIMN_4
Iso-1_AGCTACATCATAGACC-1	8	0.116059	0.239851	0.295424	0.125534	0.128662	0.122999	0.359232	0.292952	0.107493	0.242218	0.0686549	0.333057	0.105676	0.283548	PIMN_3	0.388738	PIMN_3
Iso-1_AGCTCAAAGAGTTGTA-1	8	0.154605	0.212275	0.238896	0.145851	0.144869	0.169046	0.237988	0.182689	0.125793	0.163414	0.111899	0.239454	0.120603	0.213762	PEMN_3	0.0190697	PEMN_3
Iso-1_AGCTCAACAAGTATCC-1	8	0.131018	0.213053	0.27909	0.14298	0.167506	0.155494	0.334846	0.295336	0.150571	0.213411	0.113879	0.283121	0.134276	0.250246	PIMN_3	0.417479	PIMN_3
Iso-1_AGCTCAACAGGCATTT-1	8	0.190955	0.276841	0.363151	0.203469	0.213287	0.197694	0.365637	0.344573	0.193688	0.291938	0.172774	0.344249	0.170804	0.306432	PEMN_3	1.11022e-16	PEMN_3
Iso-1_AGCTCAACATCATTTC-1	6	0.329411	0.385207	0.415249	0.344272	0.335117	0.348374	0.402651	0.400857	0.369957	0.344116	0.309948	0.373378	0.282676	0.3481	PEMN_2	0.0949289	PEMN_2
Iso-1_AGCTCAAGTAGGAGGG-1	2	0.311598	0.362324	0.378333	0.30915	0.33825	0.338385	0.380606	0.39954	0.326114	0.313427	0.272678	0.381628	0.272453	0.365825	PEMN_2	0.164547	PEMN_2
Iso-1_AGCTCAATCGTGGCTG-1	2	0.239141	0.299755	0.333121	0.253188	0.25116	0.233892	0.325534	0.317014	0.24973	0.327934	0.217857	0.42027	0.281334	0.364616	PSN	0.0556531	PSN
Iso-1_AGCTCAATCTACCAGA-1	2	0.315529	0.353645	0.397508	0.342002	0.286284	0.302236	0.364492	0.322745	0.33936	0.369051	0.320028	0.362755	0.321423	0.364962	PIN_1	0.111578	PIN_1
Iso-1_AGCTCAATCTTCTGGC-1	6	0.208686	0.257104	0.295689	0.225172	0.250906	0.224624	0.302401	0.313331	0.235477	0.301528	0.196662	0.27789	0.251109	0.364585	PSVN_2	0.0512543	PSVN_2
Iso-1_AGCTTCCGTAGATTAG-1	2	0.223925	0.280724	0.333203	0.238327	0.259837	0.257437	0.336321	0.325893	0.275691	0.258547	0.23762	0.350237	0.251073	0.346199	PEMN_3	0.133805	PEMN_3
Iso-1_AGCTTCCGTGCTCGTG-1	8	0.107447	0.2268	0.302751	0.130917	0.153238	0.129311	0.371125	0.325276	0.135735	0.242233	0.0759071	0.375584	0.107145	0.293566	PSN	0.208466	PSN
Iso-1_AGCTTCCGTTCCCAAA-1	8	0.173282	0.240017	0.285059	0.189599	0.186868	0.179618	0.326896	0.275772	0.172911	0.220181	0.118793	0.32124	0.176258	0.27342	PEMN_3	0.0912298	PEMN_3
Iso-1_AGCTTCCGTTCTCCTG-1	9	0.180886	0.252631	0.295176	0.176556	0.217107	0.218984	0.312034	0.287909	0.205115	0.306074	0.123174	0.346391	0.189893	0.291063	PIN_1	0.084088	PIN_1
Iso-1_AGCTTCCTCCGTAGTA-1	6	0.212465	0.285872	0.331967	0.218625	0.242534	0.238654	0.350181	0.339287	0.22013	0.308838	0.157594	0.388681	0.219776	0.338473	PIMN_3	0.0537831	PIMN_3
Iso-1_AGCTTCCTCGGTGTAT-1	2	0.277554	0.323596	0.352809	0.306343	0.282819	0.307781	0.336937	0.310465	0.319332	0.363248	0.25891	0.353995	0.251787	0.305866	PEMN_2	0.18563	PEMN_2
Iso-1_AGGAAATCACCTCAGG-1	2	0.204268	0.276533	0.337794	0.235993	0.229927	0.224857	0.365538	0.328463	0.267499	0.337175	0.205713	0.371974	0.227313	0.342843	PIN_1	0.178548	PIN_1
Iso-1_AGGAAATTCTTAGTTC-1	6	0.23273	0.294744	0.330425	0.243402	0.247892	0.23389	0.31187	0.323516	0.235742	0.307412	0.179406	0.361776	0.224347	0.30931	PEMN_3	0.131943	PEMN_3
Iso-1_AGGAATACAGCGCGTT-1	2	0.29095	0.340078	0.367654	0.302401	0.278672	0.283706	0.335386	0.32677	0.294073	0.309989	0.252283	0.327131	0.291284	0.369196	PEMN_3	0.027088	PEMN_3
Iso-1_AGGAATACATCCGTTC-1	6	0.283037	0.328269	0.351226	0.289804	0.321232	0.325996	0.36047	0.375553	0.313454	0.340009	0.231635	0.370443	0.294165	0.382204	PIN_1	0.0649556	PIN_1
Iso-1_AGGAATACATGGCACC-1	8	0.133932	0.216634	0.260827	0.129021	0.145141	0.146775	0.323531	0.268015	0.138509	0.247313	0.0649359	0.335549	0.12227	0.2614	PIMN_3	0.388738	PIMN_3
Iso-1_AGGAATAGTTGCATAC-1	2	0.267424	0.314724	0.372868	0.273537	0.280092	0.292029	0.343559	0.321359	0.288518	0.318564	0.285294	0.362071	0.27828	0.365065	PEMN_3	0.0927554	PEMN_3
Iso-1_AGGACGAAGCTAGAAT-1	6	0.251645	0.328227	0.338178	0.238408	0.264747	0.241189	0.340696	0.349681	0.248008	0.267106	0.17676	0.333129	0.229209	0.354978	PEMN_2	0.09472	PEMN_2
Iso-1_AGGACGAGTAATGATG-1	2	0.295027	0.3542	0.396412	0.318097	0.308117	0.320842	0.378115	0.361558	0.325356	0.343195	0.256604	0.361147	0.267856	0.348802	PEMN_2	0.107644	PEMN_2
Iso-1_AGGACGATCCCTAGGG-1	6	0.261892	0.319597	0.361694	0.276914	0.281777	0.271726	0.397082	0.363111	0.316337	0.352647	0.237501	0.434413	0.264418	0.368092	PIMN_3	0.0377265	PIMN_3
Iso-1_AGGACGATCTCGCGTT-1	1	0.223134	0.292738	0.31751	0.234244	0.256531	0.258686	0.343543	0.341572	0.261441	0.293882	0.153485	0.3637	0.257278	0.353879	PSN	0.0141159	PSN
Iso-1_AGGACTTAGATGAATC-1	6	0.330992	0.374915	0.422614	0.38675	0.337226	0.3397	0.374031	0.384603	0.35097	0.365832	0.301211	0.436615	0.316481	0.380022	PEMN_3	0.0853617	PEMN_3
Iso-1_AGGACTTAGGCTATCT-1	6	0.20807	0.253675	0.312698	0.242855	0.258405	0.236347	0.312962	0.307294	0.262764	0.307699	0.22922	0.335109	0.235266	0.325607	PIN_1	0.30554	PIN_1
Iso-1_AGGACTTGTCCCAAAT-1	6	0.272134	0.333394	0.362802	0.275539	0.298553	0.27644	0.347229	0.386806	0.289724	0.264963	0.192714	0.378044	0.258873	0.365028	PEMN_3	0.0198702	PEMN_3
Iso-1_AGGACTTGTGGCATCC-1	7	0.158465	0.198629	0.208881	0.118377	0.190997	0.195229	0.228025	0.227046	0.184191	0.235647	0.137016	0.215876	0.148892	0.228013	PIMN_2	0.0683349	PIMN_2
Iso-1_AGGAGGTAGAGGCGGA-1	2	0.305941	0.366059	0.417474	0.325827	0.306121	0.306155	0.384644	0.361543	0.316292	0.367165	0.311386	0.409468	0.293706	0.376507	PEMN_3	0.126881	PEMN_3
Iso-1_AGGAGGTCAAAGGCAC-1	8	0.20001	0.314553	0.342366	0.186214	0.22356	0.216044	0.394735	0.365959	0.201876	0.289646	0.128895	0.383147	0.15027	0.316181	PSN	0.194006	PSN
Iso-1_AGGAGGTGTTTCTATC-1	2	0.288422	0.329853	0.336118	0.23663	0.303679	0.301117	0.353265	0.352173	0.301891	0.376495	0.255552	0.350285	0.242852	0.306131	PIN_1	0.00878788	PIN_1
Iso-1_AGGAGGTTCGACCACG-1	8	0.164473	0.236071	0.254501	0.167332	0.169887	0.145046	0.282123	0.265583	0.148159	0.157365	0.103446	0.28893	0.139852	0.264722	PSVN_2	0.00594464	PSVN_2
Iso-1_AGGAGGTTCTCTGCCA-1	6	0.228973	0.280908	0.270424	0.200649	0.248954	0.230071	0.287458	0.306314	0.231622	0.248297	0.155079	0.3043	0.209034	0.300367	PSN	0.00954397	PSN
Iso-1_AGGATAAAGTCGAATA-1	8	0.103119	0.227784	0.265418	0.110885	0.12162	0.119638	0.352456	0.259352	0.0818758	0.219722	0.0539056	0.347953	0.090282	0.234943	PIMN_3	0	PIMN_3
Iso-1_AGGATAAAGTGGTTCT-1	6	0.260831	0.314971	0.356381	0.293239	0.289553	0.270026	0.347479	0.348955	0.276749	0.309364	0.244047	0.379401	0.271223	0.361486	PEMN_3	0.108892	PEMN_3
Iso-1_AGGATAACACTGCGTG-1	0	0.142134	0.183803	0.215958	0.139643	0.166623	0.158702	0.22624	0.225597	0.160189	0.16847	0.107279	0.241035	0.181547	0.278108	PSVN_2	0.187941	PSVN_2
Iso-1_AGGATAACATAGGCGA-1	2	0.233238	0.33068	0.377537	0.240036	0.235683	0.228281	0.380391	0.348042	0.231337	0.311376	0.192786	0.421165	0.226646	0.361471	PSN	0.0934149	PSN
Iso-1_AGGATAATCGTTAGAC-1	2	0.261767	0.30465	0.351199	0.282838	0.283682	0.289564	0.339455	0.343201	0.293888	0.324907	0.241059	0.38789	0.247628	0.335468	PSN	0.0662703	PSN
Iso-1_AGGATCTAGTGCTAGG-1	2	0.203603	0.313534	0.38275	0.241883	0.245856	0.243355	0.39861	0.363991	0.254571	0.3032	0.171391	0.400423	0.207427	0.358806	PSN	0.18415	PSN
Iso-1_AGGATCTCACCGTACG-1	2	0.175418	0.253691	0.322555	0.19935	0.203831	0.20197	0.305985	0.285255	0.198878	0.295205	0.194212	0.367666	0.197724	0.306909	PSN	0.0764963	PSN
Iso-1_AGGATCTCAGGAACCA-1	6	0.286331	0.351492	0.403061	0.341691	0.280646	0.262718	0.358568	0.346763	0.279423	0.325542	0.262478	0.382496	0.253073	0.341304	PEMN_3	0.102292	PEMN_3
Iso-1_AGGATCTCAGTCCGTG-1	2	0.240639	0.296428	0.358876	0.273416	0.267022	0.26964	0.350596	0.340008	0.282018	0.306137	0.224753	0.364625	0.256521	0.353913	PEMN_3	0.0556332	PEMN_3
Iso-1_AGGATCTCATCATTTC-1	0	0.210227	0.273827	0.289173	0.1848	0.265614	0.257728	0.330429	0.349773	0.235652	0.250963	0.14927	0.352618	0.187197	0.295528	PIMN_3	0.265108	PIMN_3
Iso-1_AGGATCTGTACTAAGA-1	5	0.225735	0.314722	0.302358	0.206915	0.220735	0.230249	0.325105	0.292504	0.211972	0.312427	0.157283	0.344904	0.200171	0.313248	PIMN_3	0.198574	PIMN_3
Iso-1_AGGATCTGTGACTCGC-1	6	0.232808	0.279106	0.307247	0.244208	0.269369	0.265136	0.344495	0.335128	0.279828	0.315421	0.191801	0.356492	0.26825	0.356864	PIN_1	0.403825	PIN_1
Iso-1_AGGATCTTCGCTCTCA-1	6	0.292998	0.30841	0.291369	0.28375	0.272631	0.277873	0.284842	0.290703	0.288166	0.280533	0.215941	0.293121	0.219061	0.24065	PEMN_2	0.00437016	PEMN_2
Iso-1_AGGCATTAGGCACTAG-1	0	0.258173	0.3076	0.310449	0.230142	0.322274	0.308057	0.362985	0.391274	0.286472	0.270072	0.170168	0.28073	0.20235	0.295309	PIMN_3	0.161461	PIMN_3
Iso-1_AGGCATTCAATCTGCA-1	8	0.169577	0.264238	0.311185	0.177594	0.186434	0.186541	0.347181	0.31088	0.186618	0.271913	0.127678	0.332168	0.14219	0.262793	PIMN_3	0.276339	PIMN_3
Iso-1_AGGCATTTCCTCAGAA-1	1	0.278317	0.341758	0.400127	0.312673	0.303162	0.291219	0.398669	0.388792	0.332559	0.355546	0.240258	0.364487	0.279261	0.393705	PIN_1	0.00410818	PIN_1
Iso-1_AGGCCACAGACATAGT-1	8	0.0974958	0.205006	0.279127	0.103244	0.133279	0.124166	0.319888	0.271866	0.118367	0.184382	0.07946	0.325489	0.103722	0.253748	PEMN_3	0.0478639	PEMN_3
Iso-1_AGGCCACAGAGTGACC-1	0	0.140102	0.188726	0.225796	0.125119	0.183554	0.171452	0.254619	0.24171	0.163772	0.16812	0.0924127	0.219655	0.122566	0.22459	PIMN_3	0.0186502	PIMN_3
Iso-1_AGGCCACCAGAGTTCT-1	6	0.269323	0.305647	0.351591	0.294767	0.27199	0.273119	0.319233	0.325467	0.274447	0.294455	0.247983	0.352796	0.209609	0.259608	PEMN_3	0.112261	PEMN_3
Iso-1_AGGCCACCAGGGAATC-1	6	0.286229	0.341646	0.385199	0.301257	0.269422	0.280685	0.36655	0.346295	0.303231	0.343478	0.25415	0.373439	0.2476	0.334038	PIN_1	0.221726	PIN_1
Iso-1_AGGCCACTCGAACCTA-1	0	0.149247	0.222077	0.228158	0.134463	0.199709	0.198391	0.284985	0.265791	0.173703	0.21972	0.0892372	0.256081	0.144144	0.248474	PIMN_3	0.097178	PIMN_3
Iso-1_AGGCCACTCTGTCCCA-1	6	0.266459	0.329421	0.345746	0.267918	0.285818	0.280073	0.327916	0.348362	0.268602	0.316692	0.219828	0.420137	0.283348	0.364268	PSN	0.0558688	PSN
Iso-1_AGGCTGCCATTGCTTT-1	8	0.146641	0.266455	0.318503	0.13836	0.15844	0.155501	0.376987	0.321173	0.129207	0.269728	0.0843451	0.408733	0.153217	0.295717	PIMN_3	0.0940917	PIMN_3
Iso-1_AGGCTGCGTATCATGC-1	2	0.320927	0.375799	0.410969	0.349699	0.296547	0.29776	0.371013	0.356012	0.31715	0.348662	0.284716	0.375691	0.285445	0.353445	PEMN_3	0.083446	PEMN_3
Iso-1_AGGCTGCGTTGTGTAC-1	5	0.285594	0.288254	0.29635	0.274606	0.309339	0.303105	0.32897	0.340746	0.340089	0.318332	0.29155	0.264753	0.313715	0.347144	PIMN_4	0.0133928	PIMN_4
Iso-1_AGGCTGCTCACCTCAC-1	6	0.200244	0.231077	0.252369	0.205222	0.232225	0.230338	0.258242	0.265136	0.225644	0.192219	0.1722	0.240623	0.206348	0.285363	PEMN_3	0.066705	PEMN_3
Iso-1_AGGCTGCTCCATCACC-1	7	0.151301	0.190609	0.18217	0.104842	0.196145	0.190504	0.229581	0.244988	0.17088	0.152159	0.0770932	0.226138	0.132903	0.222853	PIMN_3	0.0515582	PIMN_3
Iso-1_AGGGAGTAGGATACGC-1	2	0.26436	0.312318	0.38771	0.292219	0.333839	0.33257	0.392769	0.387015	0.336499	0.334249	0.28487	0.381001	0.296852	0.378432	PEMN_3	0.00569524	PEMN_3
Iso-1_AGGGAGTCAGCGTTTA-1	2	0.272582	0.333164	0.342746	0.26732	0.292514	0.28216	0.362778	0.373761	0.290652	0.310482	0.192585	0.376775	0.248546	0.348437	PEMN_2	0.64291	PEMN_2
Iso-1_AGGGAGTCATCCGATA-1	2	0.288846	0.347721	0.379464	0.306963	0.278963	0.291764	0.375157	0.329671	0.305389	0.3165	0.252362	0.36417	0.2809	0.363834	PEMN_2	0.197587	PEMN_2
Iso-1_AGGGAGTGTTTGGCTA-1	8	0.127862	0.211224	0.204674	0.105121	0.19412	0.171653	0.300396	0.29305	0.151866	0.201905	0.0563054	0.29078	0.104833	0.232955	PSN	0.0538401	PSN
Iso-1_AGGGCCTGTCCCTGAG-1	6	0.170384	0.22776	0.280073	0.187954	0.212731	0.203173	0.280802	0.284075	0.205028	0.275632	0.192328	0.327475	0.176917	0.265129	PSN	0.154645	PSN
Iso-1_AGGGCCTTCAGACTGT-1	8	0.171206	0.266182	0.319374	0.15615	0.148309	0.154544	0.343375	0.289149	0.153735	0.232941	0.0962528	0.335423	0.149961	0.319364	PEMN_3	0.0564095	PEMN_3
Iso-1_AGGGCCTTCCACGTAA-1	2	0.244383	0.29119	0.341844	0.25453	0.285641	0.283289	0.353031	0.342282	0.283928	0.292621	0.24232	0.371963	0.264481	0.360407	PSN	0.0699502	PSN
Iso-1_AGGGCCTTCGCAATGT-1	6	0.189772	0.281818	0.322082	0.179777	0.215202	0.212651	0.349748	0.334901	0.216326	0.300553	0.140626	0.384191	0.200935	0.333553	PSN	0.230645	PSN
Iso-1_AGGGCTCAGTCGAGGT-1	6	0.235918	0.31636	0.373275	0.272788	0.234165	0.232157	0.372769	0.34268	0.267651	0.368579	0.236009	0.352872	0.24552	0.332437	PEMN_3	0.0563463	PEMN_3
Iso-1_AGGGCTCCACTACGGC-1	6	0.250249	0.317856	0.372261	0.261554	0.285139	0.273768	0.383562	0.381857	0.281639	0.356651	0.212628	0.386158	0.254678	0.358375	PSN	0.131392	PSN
Iso-1_AGGGCTCCAGACGATG-1	2	0.291638	0.3453	0.373621	0.31001	0.298326	0.313117	0.357297	0.345224	0.316271	0.324855	0.253407	0.355992	0.270335	0.33485	PEMN_3	0.00517443	PEMN_3
Iso-1_AGGGCTCCAGGCATTT-1	2	0.28039	0.334361	0.336999	0.267259	0.311019	0.313214	0.353898	0.354061	0.295838	0.310379	0.220879	0.390563	0.284508	0.356463	PSN	0.232192	PSN
Iso-1_AGGGCTCGTTACCGTA-1	8	0.223521	0.312076	0.32306	0.184072	0.219773	0.212966	0.335379	0.318213	0.193307	0.2919	0.120256	0.383984	0.178987	0.302318	PSN	0.358616	PSN
Iso-1_AGGGTCCCACGAGGTA-1	7	0.251515	0.312085	0.29242	0.23171	0.290934	0.266879	0.323285	0.358717	0.253393	0.220013	0.170449	0.283793	0.193477	0.280101	PIMN_3	0.105504	PIMN_3
Iso-1_AGGGTCCGTAGAAACT-1	2	0.280618	0.327058	0.339993	0.259541	0.301402	0.307584	0.374498	0.36867	0.303593	0.375303	0.223323	0.354048	0.268327	0.35688	PIN_1	0.0184909	PIN_1
Iso-1_AGGGTCCTCTCCAAGA-1	8	0.231935	0.29946	0.327848	0.265113	0.226413	0.219593	0.32136	0.307377	0.248779	0.240024	0.174066	0.25721	0.18777	0.269694	PEMN_2	0.0696791	PEMN_2
Iso-1_AGGGTGAAGAGTCTGG-1	6	0.278222	0.338081	0.346525	0.273892	0.288398	0.276957	0.351795	0.368072	0.27441	0.301569	0.213567	0.352656	0.237722	0.331999	PEMN_2	0.0281789	PEMN_2
Iso-1_AGGGTGAAGGACAACC-1	2	0.221751	0.308519	0.365875	0.248347	0.268075	0.263011	0.362862	0.352198	0.258675	0.35247	0.230312	0.366955	0.230561	0.331802	PEMN_3	0.0538526	PEMN_3
Iso-1_AGGGTTTAGTTAACAG-1	8	0.170642	0.224817	0.243411	0.147875	0.155207	0.16605	0.290115	0.248013	0.147482	0.259372	0.0895705	0.358336	0.153888	0.252912	PSN	0.0682212	PSN
Iso-1_AGGGTTTCAACATCGT-1	6	0.291149	0.358483	0.363467	0.285918	0.316866	0.307742	0.37959	0.401782	0.298036	0.353637	0.204032	0.39381	0.256756	0.370141	PEMN_2	0.0246813	PEMN_2
Iso-1_AGGTAGGAGATTGACA-1	2	0.209877	0.307291	0.329406	0.201365	0.179928	0.176868	0.30168	0.2748	0.174713	0.25662	0.12063	0.347861	0.157789	0.286544	PEMN_2	0.0655725	PEMN_2
Iso-1_AGGTAGGAGGGATCTG-1	2	0.261328	0.332153	0.389706	0.273569	0.23987	0.242323	0.347957	0.322156	0.224027	0.30697	0.221394	0.378375	0.183499	0.297261	PEMN_3	0.166096	PEMN_3
Iso-1_AGGTAGGAGGGTTAAT-1	2	0.268084	0.316164	0.352094	0.296311	0.244766	0.249022	0.316893	0.309958	0.264288	0.280383	0.226315	0.326062	0.260826	0.338028	PEMN_3	0.0681595	PEMN_3
Iso-1_AGGTCATCAATCAAGA-1	2	0.251606	0.301624	0.350128	0.257331	0.266009	0.244788	0.331553	0.323361	0.251752	0.314583	0.248391	0.376475	0.240588	0.334454	PSN	0.0520291	PSN
Iso-1_AGGTCATCACTCATAG-1	6	0.27646	0.31246	0.35675	0.31116	0.2855	0.289546	0.349998	0.333102	0.316926	0.359571	0.275388	0.375894	0.273824	0.330512	PIN_1	0.186094	PIN_1
Iso-1_AGGTCATCATACCATG-1	2	0.264467	0.33779	0.376107	0.275237	0.23498	0.25649	0.328513	0.309	0.252829	0.354825	0.235074	0.369056	0.228257	0.33085	PEMN_2	0.42587	PEMN_2
Iso-1_AGGTCATGTCCTTAAG-1	0	0.214589	0.29804	0.301692	0.197495	0.252402	0.232584	0.345859	0.342481	0.229347	0.263115	0.136712	0.288975	0.189292	0.298764	PEMN_2	0.00687081	PEMN_2
Iso-1_AGGTCTAAGTAGTCTC-1	2	0.189806	0.289976	0.32582	0.189315	0.184034	0.176443	0.33621	0.301104	0.164686	0.311069	0.127052	0.363018	0.161185	0.306849	PEMN_3	0.0611285	PEMN_3
Iso-1_AGGTCTAAGTATGTAG-1	2	0.270074	0.310157	0.371894	0.305006	0.291791	0.311774	0.360867	0.343634	0.311406	0.326032	0.268662	0.337563	0.291422	0.353969	PEMN_3	0.0544613	PEMN_3
Iso-1_AGGTCTACAGACCAAG-1	2	0.303715	0.349928	0.346158	0.274492	0.297522	0.309418	0.360453	0.351231	0.313935	0.357739	0.237159	0.365677	0.268797	0.339648	PIN_1	0.0589381	PIN_1
Iso-1_AGGTCTATCAGCATTG-1	8	0.179312	0.28434	0.328583	0.179791	0.218541	0.227913	0.381274	0.347211	0.224302	0.288788	0.151801	0.355455	0.182339	0.322842	PSN	0.0357938	PSN
Iso-1_AGGTGTTAGAGCAGCT-1	2	0.291045	0.326346	0.331621	0.261728	0.323359	0.326033	0.380643	0.368681	0.327467	0.315413	0.22442	0.345185	0.298938	0.394918	PSVN_2	0.0901375	PSVN_2
Iso-1_AGGTGTTCAGGTGTTT-1	2	0.252011	0.27823	0.336655	0.272	0.258816	0.254733	0.331262	0.312025	0.269771	0.304346	0.23188	0.334682	0.249827	0.345305	PIN_1	0.133002	PIN_1
Iso-1_AGGTGTTCAGTTTCAG-1	8	0.118695	0.199034	0.215041	0.101158	0.138106	0.140451	0.274972	0.230429	0.123922	0.241116	0.0409287	0.270552	0.123191	0.252841	PIMN_3	0.107632	PIMN_3
Iso-1_AGGTGTTGTGGCTTAT-1	2	0.225134	0.286839	0.302962	0.223721	0.253558	0.244564	0.316827	0.319263	0.243561	0.319269	0.175318	0.396843	0.249742	0.338728	PSN	0.058115	PSN
Iso-1_AGGTGTTTCTGGGAGA-1	6	0.308245	0.363986	0.347957	0.251189	0.285918	0.271802	0.359129	0.361449	0.26796	0.348463	0.187812	0.393503	0.245776	0.351125	PEMN_2	0.0973508	PEMN_2
Iso-1_AGGTTACAGATGATTG-1	6	0.168087	0.254361	0.297132	0.165439	0.197072	0.197183	0.332094	0.30216	0.183507	0.29722	0.0975766	0.358094	0.221433	0.350991	PIMN_3	0.0805863	PIMN_3
Iso-1_AGGTTACGTACGTGAG-1	8	0.0982816	0.177759	0.2367	0.10288	0.130722	0.129929	0.281368	0.225594	0.108207	0.234092	0.0822898	0.294131	0.135966	0.241738	PIMN_3	0.388738	PIMN_3
Iso-1_AGGTTGTAGCATCCCG-1	8	0.0775478	0.153654	0.204711	0.0761338	0.123749	0.11629	0.301392	0.237941	0.0939061	0.244341	0.055071	0.296842	0.124948	0.241705	PSN	0.208466	PSN
Iso-1_AGGTTGTCAGAGGTAC-1	2	0.279003	0.33793	0.386665	0.313137	0.31603	0.316869	0.378102	0.370913	0.325424	0.32366	0.244775	0.382521	0.310096	0.406021	PSVN_2	0.0313011	PSVN_2
Iso-1_AGGTTGTTCACAAGGG-1	6	0.263963	0.308767	0.367635	0.300559	0.281037	0.292551	0.359295	0.354134	0.313042	0.338785	0.256751	0.370552	0.249534	0.310463	PIMN_4	0.11219	PIMN_4
Iso-1_AGGTTGTTCGTCGCTT-1	6	0.262473	0.314697	0.344012	0.277572	0.272497	0.26377	0.342427	0.339159	0.266762	0.340111	0.214744	0.357032	0.258546	0.340261	PIN_1	0.0741746	PIN_1
Iso-1_AGTAACCAGACCTCCG-1	1	0.21329	0.202253	0.179636	0.188089	0.245435	0.246435	0.211227	0.244345	0.23403	0.192031	0.170648	0.188722	0.208807	0.210276	PEMN_1	0.375263	PEMN_1
Iso-1_AGTAACCGTAACACGG-1	6	0.221396	0.275744	0.291053	0.208834	0.222751	0.226093	0.311275	0.287968	0.226856	0.294625	0.153616	0.306691	0.212674	0.318982	PEMN_2	0.000877677	PEMN_2
Iso-1_AGTAACCTCAATGCAC-1	2	0.335308	0.381983	0.391881	0.312327	0.3221	0.330939	0.373685	0.365999	0.323891	0.355009	0.294247	0.371114	0.271744	0.349967	PEMN_2	0.031793	PEMN_2
Iso-1_AGTACCAGTTCGGGTC-1	2	0.260264	0.262108	0.29937	0.290745	0.297506	0.308378	0.317694	0.316573	0.327677	0.34806	0.26776	0.327614	0.28986	0.320738	PIN_1	0.374791	PIN_1
Iso-1_AGTACCATCACGATAC-1	2	0.309459	0.363165	0.408689	0.334276	0.325014	0.342468	0.400162	0.38528	0.338892	0.367837	0.291664	0.386529	0.28422	0.365091	PEMN_3	0.0589682	PEMN_3
Iso-1_AGTACCATCTCTGCTG-1	2	0.269303	0.334057	0.401155	0.312587	0.279354	0.295349	0.373016	0.340055	0.310285	0.340268	0.286372	0.363631	0.272375	0.357043	PEMN_3	0.0106229	PEMN_3
Iso-1_AGTACTGAGGTGCTGA-1	8	0.173783	0.240018	0.266541	0.192707	0.14977	0.167976	0.259301	0.231753	0.170072	0.219819	0.0863455	0.25153	0.174376	0.250894	PEMN_2	0.162167	PEMN_2
Iso-1_AGTACTGGTCACTGAT-1	2	0.293278	0.334609	0.389436	0.323166	0.317799	0.302329	0.377336	0.375971	0.320445	0.328198	0.260342	0.393554	0.296751	0.390533	PEMN_3	0.162719	PEMN_3
Iso-1_AGTACTGGTGCCGTTG-1	2	0.28021	0.33472	0.398277	0.324205	0.281969	0.279689	0.361363	0.341825	0.323684	0.35003	0.300157	0.3621	0.265517	0.33449	PIN_1	0.256791	PIN_1
Iso-1_AGTACTGGTGTCACAT-1	8	0.059771	0.14117	0.193373	0.0215952	0.116975	0.103701	0.305254	0.249342	0.0730623	0.17786	0.00400667	0.268204	0.0482103	0.221049	PIMN_3	0.484362	PIMN_3
Iso-1_AGTAGCTAGATTGAGT-1	2	0.2067	0.267774	0.306381	0.221717	0.201184	0.212012	0.307331	0.269293	0.227944	0.336468	0.168018	0.345055	0.209046	0.288812	PSN	0.177274	PSN
Iso-1_AGTAGCTAGTATAGAC-1	0	0.157426	0.206856	0.214772	0.130312	0.19742	0.200435	0.239087	0.23666	0.16217	0.179939	0.112764	0.229125	0.131562	0.21757	PIMN_3	0.00215068	PIMN_3
Iso-1_AGTAGCTTCCGTGGTG-1	8	0.0486364	0.117601	0.192223	0.0451606	0.122638	0.114386	0.249684	0.215174	0.0599735	0.170271	0.0185329	0.28929	0.0615879	0.207581	PSN	0.241072	PSN
Iso-1_AGTAGCTTCGTCCATC-1	8	0.14973	0.265465	0.317909	0.14505	0.162291	0.142393	0.360089	0.308096	0.130675	0.249309	0.103927	0.37215	0.141071	0.297029	PSN	0.208691	PSN
Iso-1_AGTAGCTTCTACCTTA-1	2	0.256086	0.296297	0.317266	0.26762	0.235589	0.242614	0.26851	0.272602	0.230679	0.276438	0.216245	0.327832	0.24009	0.305845	PEMN_3	0.0172856	PEMN_3
Iso-1_AGTAGTCCACACCGCA-1	6	0.197143	0.243353	0.283319	0.187237	0.285359	0.26501	0.334405	0.356747	0.255014	0.282833	0.156757	0.325029	0.248465	0.344206	PIMN_3	0.0111681	PIMN_3
Iso-1_AGTAGTCTCGTTGTTT-1	8	0.115097	0.232058	0.270704	0.124583	0.141446	0.130395	0.364357	0.283741	0.102243	0.220783	0.0432451	0.307669	0.119986	0.268176	PIMN_3	0.0566879	PIMN_3
Iso-1_AGTCAACCAAGTTCCA-1	2	0.258532	0.305712	0.341627	0.266376	0.264501	0.248655	0.342975	0.324632	0.259515	0.368011	0.21726	0.3537	0.255679	0.350467	PIN_1	0.459266	PIN_1
Iso-1_AGTCAACCATCGCCTT-1	6	0.259991	0.303326	0.362397	0.307704	0.295443	0.292206	0.361265	0.346201	0.321465	0.342028	0.27357	0.384017	0.302506	0.369632	PIN_1	0.0817125	PIN_1
Iso-1_AGTCAACCATTCGGGC-1	8	0.135159	0.217987	0.256674	0.115888	0.149738	0.14953	0.296862	0.261165	0.117099	0.229385	0.0782162	0.345258	0.114224	0.258673	PSN	0.25584	PSN
Iso-1_AGTCAACTCATTTCGT-1	6	0.255097	0.315707	0.324984	0.257882	0.295973	0.274994	0.345775	0.366344	0.277287	0.262193	0.190689	0.355604	0.20975	0.306985	PSN	0.0743158	PSN
Iso-1_AGTCAACTCCCATTTA-1	2	0.302585	0.339104	0.398768	0.333978	0.302384	0.320907	0.362991	0.337315	0.344417	0.388877	0.317554	0.390796	0.301562	0.350535	PIN_1	0.453184	PIN_1
Iso-1_AGTCACAAGGTAAGTT-1	2	0.283091	0.32943	0.362661	0.297689	0.310935	0.303403	0.365081	0.374717	0.310135	0.310902	0.24318	0.337235	0.294703	0.379627	PEMN_3	0.281495	PEMN_3
Iso-1_AGTCACAAGTTGCGCC-1	8	0.204669	0.291722	0.327211	0.192934	0.216773	0.205759	0.354586	0.333259	0.203498	0.296548	0.154947	0.373067	0.157203	0.298354	PSN	0.0190251	PSN
Iso-1_AGTCACACAGCGGTCT-1	2	0.317249	0.349237	0.378205	0.323327	0.314187	0.332153	0.363078	0.360135	0.343576	0.352046	0.291978	0.371051	0.265318	0.325537	PEMN_2	0.0835749	PEMN_2
Iso-1_AGTCACAGTGTGAGCA-1	2	0.257913	0.309509	0.354596	0.257845	0.268179	0.264951	0.345228	0.32099	0.264431	0.328626	0.251804	0.403047	0.276285	0.365731	PSN	0.0501791	PSN
Iso-1_AGTCACATCCGTGGCA-1	8	0.146683	0.236509	0.306323	0.138576	0.130944	0.120437	0.340751	0.268596	0.134502	0.226903	0.114062	0.322366	0.11372	0.258069	PIMN_3	0.0769491	PIMN_3
Iso-1_AGTCATGCAATTCACG-1	6	0.230482	0.29553	0.348747	0.257711	0.251904	0.244511	0.328803	0.317019	0.241647	0.312858	0.241253	0.356583	0.229821	0.30894	PEMN_3	0.0797039	PEMN_3
Iso-1_AGTCATGGTCGCTTAA-1	2	0.117962	0.158929	0.237084	0.104077	0.171601	0.164363	0.275308	0.233568	0.14163	0.230398	0.107735	0.265982	0.141384	0.255534	PIMN_3	0.0064741	PIMN_3
Iso-1_AGTCATGTCATAAGGA-1	8	0.13275	0.210801	0.256199	0.141189	0.169738	0.154064	0.317336	0.292606	0.169685	0.169248	0.0958142	0.287249	0.135607	0.269804	PIMN_3	0.0550411	PIMN_3
Iso-1_AGTCTCCAGGGCAGGA-1	2	0.320839	0.330193	0.341824	0.349057	0.317415	0.318492	0.317226	0.336125	0.324328	0.329351	0.282236	0.380079	0.353481	0.38175	PSVN_1	0.0584848	PSVN_1
Iso-1_AGTCTCCAGGGCATGT-1	6	0.280654	0.345963	0.349428	0.277405	0.304373	0.292276	0.352814	0.3759	0.301804	0.33494	0.23642	0.351608	0.269999	0.355158	PEMN_2	0.0678288	PEMN_2
Iso-1_AGTCTCCAGGGCTAAC-1	6	0.321734	0.355221	0.371615	0.336058	0.363097	0.363338	0.388783	0.399857	0.379968	0.380976	0.286647	0.420885	0.304751	0.355816	PIMN_5	0.074938	PIMN_5
Iso-1_AGTCTCCGTGGCTGAA-1	2	0.277241	0.310437	0.341709	0.300249	0.262942	0.285421	0.306817	0.290893	0.294389	0.302752	0.292326	0.325839	0.261293	0.310814	PEMN_3	0.0128066	PEMN_3
Iso-1_AGTCTCCTCTCTGCTG-1	6	0.281403	0.323766	0.386131	0.30318	0.300013	0.28162	0.349396	0.346733	0.289042	0.305895	0.309357	0.384079	0.277425	0.344303	PEMN_3	0.0564947	PEMN_3
Iso-1_AGTGACTAGTATGTAG-1	2	0.235028	0.291976	0.331169	0.244928	0.259658	0.270601	0.346768	0.316553	0.275823	0.35682	0.204717	0.363811	0.287372	0.376862	PIMN_3	0.0494599	PIMN_3
Iso-1_AGTGACTGTATCTCGA-1	2	0.201023	0.250575	0.313875	0.228638	0.211405	0.228599	0.285292	0.274983	0.216405	0.286782	0.184554	0.318615	0.206457	0.285779	PEMN_3	0.34947	PEMN_3
Iso-1_AGTGACTTCATGAGGG-1	2	0.239056	0.285328	0.335079	0.238913	0.262636	0.252939	0.342548	0.32024	0.27775	0.368467	0.239638	0.321685	0.253705	0.339968	PIN_1	0.0651846	PIN_1
Iso-1_AGTGATCAGAGGTTTA-1	2	0.269457	0.332068	0.383371	0.305162	0.305456	0.337051	0.385061	0.359002	0.318432	0.373147	0.267078	0.419158	0.269992	0.350377	PIN_1	0.0236254	PIN_1
Iso-1_AGTGATCAGTATAGAC-1	0	0.290884	0.344652	0.339926	0.268778	0.331299	0.319634	0.375941	0.408715	0.320053	0.29824	0.179032	0.37876	0.28215	0.373093	PSN	0.0619005	PSN
Iso-1_AGTGATCCAAACACCT-1	2	0.219056	0.286072	0.333587	0.213879	0.274846	0.266298	0.378153	0.38278	0.289215	0.30444	0.20883	0.364147	0.277912	0.391726	PIMN_3	0.13495	PIMN_3
Iso-1_AGTGATCCACATACTG-1	6	0.266214	0.272314	0.306818	0.310061	0.285438	0.262947	0.269368	0.292538	0.283806	0.292623	0.262105	0.322029	0.272742	0.291428	PSN	0.0534133	PSN
Iso-1_AGTGATCCACTCAAGT-1	2	0.215002	0.305165	0.354212	0.206664	0.216014	0.205239	0.357703	0.327862	0.201058	0.346243	0.160093	0.396607	0.238915	0.386614	PEMN_3	0.0632576	PEMN_3
Iso-1_AGTGATCTCACTGTCC-1	2	0.308399	0.319527	0.371901	0.355955	0.318353	0.336995	0.34723	0.326905	0.375551	0.389208	0.344222	0.396399	0.336247	0.359971	PIMN_5	0.0589616	PIMN_5
Iso-1_AGTGCCGAGCCGTCGT-1	8	0.158753	0.259095	0.301604	0.163893	0.172489	0.178293	0.312522	0.285671	0.163067	0.271232	0.110015	0.34514	0.161716	0.305687	PEMN_3	0.12915	PEMN_3
Iso-1_AGTGCCGGTGTATTGC-1	2	0.28566	0.363005	0.421098	0.31158	0.301745	0.297074	0.408433	0.386411	0.310178	0.342428	0.258095	0.411726	0.284503	0.393657	PEMN_3	0.0555805	PEMN_3
Iso-1_AGTGTTGAGCTGACTT-1	2	0.296114	0.33781	0.394614	0.349017	0.307783	0.317774	0.395198	0.364029	0.358622	0.405526	0.30284	0.360358	0.30823	0.37327	PIN_1	0.055988	PIN_1
Iso-1_AGTGTTGAGTCCTGTA-1	2	0.254876	0.293703	0.311892	0.258926	0.277356	0.267382	0.311509	0.315666	0.266985	0.301858	0.216613	0.324861	0.227791	0.2995	PEMN_2	0.298989	PEMN_2
Iso-1_AGTGTTGTCCGTCCTA-1	6	0.291595	0.325776	0.335289	0.279346	0.327387	0.329418	0.332833	0.347418	0.305671	0.327161	0.261611	0.354946	0.313986	0.372363	PEMN_2	0.0791687	PEMN_2
Iso-1_AGTGTTGTCTATTCGT-1	2	0.301903	0.339118	0.359826	0.301322	0.35095	0.335442	0.37856	0.400532	0.355899	0.326466	0.29484	0.307295	0.288776	0.35831	PIMN_4	0.0251881	PIMN_4
Iso-1_AGTTAGCAGCACACCC-1	2	0.277961	0.310668	0.366062	0.313205	0.310147	0.322747	0.355547	0.345009	0.33478	0.320006	0.282276	0.364666	0.32055	0.385671	PEMN_3	0.125158	PEMN_3
Iso-1_AGTTAGCCACTGCATA-1	2	0.255111	0.305017	0.302254	0.236587	0.316744	0.306257	0.374932	0.385595	0.322951	0.319794	0.203065	0.32508	0.277246	0.374369	PIMN_3	0.257664	PIMN_3
Iso-1_AGTTCCCAGTATGGAT-1	6	0.318739	0.374724	0.386776	0.327152	0.333729	0.314702	0.382603	0.401914	0.325191	0.330704	0.262626	0.419464	0.273657	0.369397	PEMN_2	0.0881873	PEMN_2
Iso-1_AGTTCCCAGTTCCTGA-1	2	0.227302	0.290512	0.306121	0.237427	0.248072	0.271077	0.307674	0.286812	0.264762	0.331421	0.183796	0.31534	0.230887	0.300192	PIN_1	0.567519	PIN_1
Iso-1_AGTTCCCGTCCGATCG-1	2	0.238276	0.278641	0.324703	0.271064	0.249376	0.239813	0.309217	0.298393	0.246743	0.295095	0.203075	0.29946	0.252625	0.341112	PSVN_2	0.0574307	PSVN_2
Iso-1_AGTTCCCGTCTGTCCT-1	6	0.214883	0.276135	0.305172	0.233446	0.24506	0.224612	0.338132	0.331552	0.253239	0.250126	0.134911	0.319728	0.226385	0.344598	PIMN_3	0.00601588	PIMN_3
Iso-1_AGTTCGAAGTATGAAC-1	8	0.139592	0.25938	0.325482	0.155075	0.15633	0.158794	0.356045	0.286768	0.148778	0.277197	0.110347	0.348096	0.152809	0.303049	PEMN_3	0.138247	PEMN_3
Iso-1_AGTTCGATCCTGTACC-1	8	0.168186	0.256134	0.299403	0.15831	0.172277	0.157251	0.32994	0.293521	0.154567	0.292893	0.105947	0.358861	0.159811	0.293032	PIMN_3	0.388738	PIMN_3
Iso-1_ATACCGATCACACCCT-1	2	0.264165	0.32271	0.382875	0.318829	0.281364	0.29515	0.360865	0.355322	0.321178	0.378304	0.271818	0.400945	0.263296	0.337506	PIN_1	0.285589	PIN_1
Iso-1_ATACCTTAGACAGCGT-1	6	0.222659	0.291361	0.339535	0.255917	0.257001	0.255194	0.333253	0.337359	0.235043	0.333533	0.185745	0.390077	0.228717	0.320208	PSN	0.050542	PSN
Iso-1_ATACCTTTCGAAGCAG-1	8	0.116688	0.197399	0.250676	0.111026	0.177684	0.152163	0.291161	0.269281	0.126669	0.217038	0.10407	0.247917	0.116964	0.253524	PSVN_2	0.0319974	PSVN_2
Iso-1_ATACCTTTCGGTTGTA-1	1	0.213432	0.266147	0.293566	0.234381	0.261112	0.253249	0.312473	0.314381	0.275727	0.303479	0.20559	0.310812	0.20746	0.275094	PIN_1	0.00831177	PIN_1
Iso-1_ATACTTCGTCCAAAGG-1	2	0.248315	0.305457	0.320613	0.237553	0.277185	0.268297	0.340743	0.353575	0.258622	0.339736	0.180146	0.436336	0.264893	0.356935	PSN	0.0794004	PSN
Iso-1_ATACTTCGTGCAGGAT-1	8	0.231094	0.322465	0.357017	0.214912	0.212309	0.190409	0.344798	0.310331	0.180214	0.27412	0.169317	0.356989	0.163549	0.291363	PEMN_2	0.142321	PEMN_2
Iso-1_ATACTTCGTTGAGGAC-1	6	0.27476	0.352021	0.391183	0.300285	0.334426	0.336376	0.413487	0.414226	0.350727	0.373478	0.267721	0.37359	0.255618	0.353698	PIN_1	0.257974	PIN_1
Iso-1_ATACTTCTCCAAGAGG-1	6	0.303376	0.355167	0.396681	0.319454	0.305186	0.311765	0.368544	0.373557	0.333593	0.350726	0.274857	0.365784	0.279717	0.356403	PIN_1	0.282508	PIN_1
Iso-1_ATACTTCTCGTCGCTT-1	6	0.300159	0.314427	0.335275	0.307672	0.317353	0.302893	0.316825	0.340868	0.310012	0.321331	0.28447	0.392088	0.303014	0.360084	PSN	0.855963	PSN
Iso-1_ATAGACCCACAGTCCG-1	2	0.34237	0.38856	0.398489	0.355855	0.324981	0.338369	0.380431	0.371198	0.355491	0.360842	0.293346	0.366134	0.319419	0.388334	PEMN_2	0.0831627	PEMN_2
Iso-1_ATAGACCGTTGCATCA-1	8	0.125148	0.221266	0.25156	0.1187	0.12396	0.104331	0.298843	0.248989	0.0946507	0.200148	0.0575261	0.312782	0.0847995	0.233036	PSN	0.0379101	PSN
Iso-1_ATAGACCTCTGCTCTG-1	2	0.256434	0.319035	0.343297	0.254796	0.274862	0.288583	0.344823	0.317164	0.284106	0.348649	0.240705	0.34821	0.228055	0.310759	PIN_1	0.0207318	PIN_1
Iso-1_ATAGAGAAGCTGAGCA-1	2	0.28807	0.338189	0.381091	0.305339	0.297418	0.30189	0.343979	0.35639	0.301185	0.347974	0.272701	0.420219	0.257739	0.343811	PSN	0.0201786	PSN
Iso-1_ATAGAGAAGGGTTAAT-1	2	0.201136	0.294686	0.344185	0.198279	0.191104	0.185011	0.376064	0.310407	0.192224	0.318314	0.144418	0.400961	0.169751	0.294979	PSN	0.104463	PSN
Iso-1_ATAGAGACAACAAGTA-1	2	0.316414	0.341923	0.37701	0.337879	0.340262	0.328243	0.355046	0.37198	0.330909	0.326923	0.290747	0.367973	0.288857	0.34621	PEMN_2	0.100321	PEMN_2
Iso-1_ATAGGCTAGACTACGG-1	8	0.16748	0.239934	0.275144	0.149987	0.198634	0.182861	0.33161	0.316802	0.183244	0.241019	0.110231	0.303311	0.151473	0.279023	PSN	0.208466	PSN
Iso-1_ATAGGCTCACCAATTG-1	7	0.179637	0.22121	0.23953	0.158858	0.213153	0.204479	0.247828	0.267593	0.182256	0.217233	0.128528	0.271158	0.164501	0.254515	PEMN_3	0.0984988	PEMN_3
Iso-1_ATAGGCTCACTACCCT-1	2	0.267051	0.292843	0.315816	0.261675	0.295536	0.305059	0.318894	0.321349	0.291566	0.330619	0.242114	0.386669	0.29652	0.344202	PSN	0.318869	PSN
Iso-1_ATAGGCTGTATCACGT-1	6	0.158968	0.219004	0.272256	0.165799	0.202125	0.180787	0.320544	0.296568	0.194205	0.330473	0.13703	0.354114	0.204305	0.3141	PSN	0.0534698	PSN
Iso-1_ATAGGCTTCGGCTGTG-1	6	0.204458	0.304254	0.36727	0.256565	0.226387	0.211539	0.345718	0.340536	0.224494	0.290319	0.190479	0.409905	0.183932	0.317261	PSN	0.0824883	PSN
Iso-1_ATATCCTGTGGAATGC-1	2	0.232349	0.270334	0.299626	0.233467	0.25905	0.253206	0.315849	0.315998	0.268985	0.300509	0.198987	0.317907	0.233873	0.307318	PIN_1	0.0118317	PIN_1
Iso-1_ATATCCTTCGCCCAGA-1	6	0.280856	0.32818	0.339383	0.288168	0.325754	0.311447	0.343722	0.364678	0.303244	0.351685	0.240477	0.415725	0.263009	0.322754	PSN	0.0510464	PSN
Iso-1_ATCACAGAGCCGATTT-1	8	0.0719011	0.161887	0.209036	0.093669	0.0912462	0.0993104	0.229952	0.190108	0.089283	0.182198	0.0405916	0.235167	0.111509	0.202256	PEMN_3	0.0968641	PEMN_3
Iso-1_ATCACAGCAGCGCGTT-1	2	0.292286	0.338701	0.380244	0.318537	0.279936	0.305294	0.36247	0.326417	0.315418	0.383122	0.273161	0.379042	0.298467	0.356561	PEMN_2	0.112587	PEMN_2
Iso-1_ATCACAGGTCAATGGG-1	8	0.167932	0.264491	0.28992	0.183933	0.153794	0.17446	0.299612	0.256718	0.134643	0.233617	0.0701601	0.290704	0.127308	0.241225	PEMN_2	0.0302846	PEMN_2
Iso-1_ATCACAGGTTAGAAGT-1	2	0.326335	0.333926	0.316962	0.329107	0.314855	0.303369	0.299333	0.329263	0.307006	0.328	0.254571	0.321564	0.327696	0.366715	PEMN_1	0.00966829	PEMN_1
Iso-1_ATCACGAAGCGATGCA-1	2	0.363164	0.386993	0.412031	0.385189	0.346197	0.353312	0.392852	0.379607	0.38074	0.357916	0.328555	0.370959	0.315076	0.373961	PEMN_2	0.0520817	PEMN_2
Iso-1_ATCACGAAGGTATAGT-1	6	0.226458	0.274372	0.297579	0.233102	0.24013	0.227192	0.291159	0.285756	0.222457	0.275246	0.18343	0.322917	0.211874	0.299963	PIN_1	0.0112193	PIN_1
Iso-1_ATCACGAGTGATGTAA-1	2	0.315071	0.359644	0.392693	0.312119	0.319906	0.339175	0.384371	0.361985	0.340879	0.371761	0.286735	0.371483	0.305006	0.385734	PIN_1	0.11316	PIN_1
Iso-1_ATCACTTAGGGTAATT-1	2	0.291443	0.317938	0.345034	0.316412	0.310069	0.311249	0.35139	0.349561	0.343172	0.344109	0.288804	0.370677	0.327766	0.372155	PSN	0.00403465	PSN
Iso-1_ATCACTTCATACATCG-1	6	0.289055	0.333419	0.378722	0.323739	0.327764	0.318551	0.372677	0.382095	0.331393	0.290885	0.241408	0.403186	0.296293	0.367623	PIMN_4	0.092472	PIMN_4
Iso-1_ATCACTTCATGGCTGC-1	2	0.281996	0.343459	0.351385	0.295204	0.302786	0.319363	0.35308	0.348766	0.328417	0.36691	0.244243	0.377902	0.26419	0.333601	PEMN_2	0.123741	PEMN_2
Iso-1_ATCACTTGTCCCACGA-1	2	0.24025	0.291101	0.334749	0.242537	0.227901	0.218105	0.322435	0.288681	0.240302	0.31212	0.238778	0.356995	0.265499	0.351474	PEMN_3	0.00262282	PEMN_3
Iso-1_ATCAGGTAGTTCAACC-1	2	0.189181	0.268051	0.285724	0.185088	0.177243	0.198075	0.28816	0.258804	0.177102	0.28691	0.124845	0.313474	0.129167	0.243473	PSN	0.0130597	PSN
Iso-1_ATCAGGTCAACCAACT-1	2	0.196767	0.291076	0.352696	0.204619	0.23292	0.238784	0.369579	0.336085	0.24822	0.376526	0.174629	0.374035	0.18863	0.320844	PIN_1	0.196278	PIN_1
Iso-1_ATCAGGTCACCTGCAG-1	2	0.317301	0.361197	0.362461	0.326574	0.337957	0.350179	0.382962	0.377705	0.361656	0.337184	0.256141	0.385062	0.259676	0.328816	PIMN_5	0.00543523	PIMN_5
Iso-1_ATCAGGTGTAGACACG-1	6	0.265315	0.306898	0.349398	0.306106	0.291636	0.271843	0.331426	0.336006	0.278646	0.330757	0.244226	0.358826	0.264439	0.342841	PIN_1	0.0825542	PIN_1
Iso-1_ATCAGGTGTATCGTAC-1	6	0.236957	0.31757	0.369969	0.26446	0.260121	0.266725	0.370731	0.351592	0.261946	0.363399	0.202041	0.405835	0.242991	0.364416	PIN_1	0.103172	PIN_1
Iso-1_ATCATTCCAGAGAGGG-1	8	0.108959	0.197805	0.260875	0.0787397	0.119004	0.116709	0.305556	0.237136	0.0993619	0.23851	0.0732297	0.332503	0.103636	0.247204	PIMN_3	0.0370361	PIMN_3
Iso-1_ATCATTCGTCCCGGTA-1	2	0.22257	0.297903	0.33949	0.201089	0.235741	0.230544	0.353485	0.328367	0.22909	0.317738	0.205918	0.341212	0.189845	0.298121	PIN_1	0.0673731	PIN_1
Iso-1_ATCATTCGTGAACTAA-1	6	0.296777	0.323098	0.344059	0.330917	0.312844	0.30911	0.338991	0.347988	0.346053	0.365403	0.27452	0.335591	0.287431	0.321472	PIN_1	0.0722928	PIN_1
Iso-1_ATCATTCGTGTGTCCG-1	6	0.293533	0.34721	0.363614	0.323051	0.307734	0.292666	0.364011	0.359139	0.318467	0.376262	0.25619	0.342743	0.288452	0.371511	PIN_1	0.349458	PIN_1
Iso-1_ATCATTCTCCGTATGA-1	6	0.161181	0.225445	0.292963	0.162411	0.210201	0.188012	0.315305	0.29813	0.211105	0.285004	0.171982	0.322392	0.186791	0.285857	PSN	0.224914	PSN
Iso-1_ATCCACCGTGGTCTAT-1	2	0.286333	0.338427	0.364091	0.29497	0.321491	0.329026	0.364496	0.37307	0.338909	0.315644	0.269742	0.399041	0.269723	0.342239	PIMN_4	0.445563	PIMN_4
Iso-1_ATCCACCTCTTCGCTG-1	6	0.297111	0.326658	0.319452	0.303175	0.327781	0.318604	0.345568	0.354597	0.329693	0.331016	0.247343	0.407269	0.313546	0.362265	PSN	0.315467	PSN
Iso-1_ATCCATTCAGGCGTTC-1	6	0.285488	0.344992	0.386669	0.30637	0.299275	0.290586	0.373888	0.359192	0.302209	0.360637	0.245231	0.403107	0.276782	0.379002	PEMN_3	0.0376332	PEMN_3
Iso-1_ATCCATTCATCTGGGC-1	2	0.251662	0.31248	0.318385	0.233153	0.264025	0.264538	0.323739	0.327608	0.252322	0.339039	0.197071	0.336156	0.214738	0.323163	PIN_1	0.0694356	PIN_1
Iso-1_ATCCATTGTGTGATGG-1	2	0.276886	0.346093	0.372047	0.289971	0.260271	0.263202	0.325834	0.318984	0.258328	0.289463	0.249975	0.351837	0.255029	0.347883	PEMN_2	0.0258311	PEMN_2
Iso-1_ATCCATTGTGTTTGCA-1	2	0.287917	0.330699	0.393132	0.338916	0.317712	0.323204	0.367976	0.366685	0.342463	0.333522	0.313405	0.398057	0.324049	0.40279	PEMN_3	0.414585	PEMN_3
Iso-1_ATCCATTTCAGACAAA-1	8	0.154413	0.231008	0.25721	0.173062	0.151931	0.165054	0.27396	0.234403	0.169743	0.256641	0.0933039	0.271858	0.172764	0.263951	PIN_1	0.128561	PIN_1
Iso-1_ATCCCTGAGACCCGCT-1	1	0.243961	0.27399	0.312013	0.265064	0.297925	0.308028	0.319585	0.327736	0.30419	0.277942	0.239962	0.296264	0.270688	0.324719	PIMN_2	0.00137608	PIMN_2
Iso-1_ATCCCTGAGTAGGTTA-1	6	0.235696	0.283735	0.32253	0.25905	0.285427	0.264706	0.350598	0.364293	0.277103	0.32711	0.199648	0.345777	0.27253	0.363565	PEMN_3	0.178296	PEMN_3
Iso-1_ATCCCTGCACGGGCTT-1	0	0.184627	0.250435	0.251603	0.147021	0.20964	0.205964	0.268312	0.256252	0.168471	0.216782	0.101634	0.289562	0.12392	0.234873	PEMN_2	0.141921	PEMN_2
Iso-1_ATCCCTGCAGTCCGTG-1	6	0.249853	0.308418	0.331881	0.24842	0.291216	0.277766	0.351071	0.350449	0.288578	0.326248	0.242465	0.37016	0.241351	0.32771	PIN_1	0.107018	PIN_1
Iso-1_ATCCCTGCATCACAGT-1	2	0.32143	0.348959	0.35862	0.34986	0.345485	0.333258	0.343143	0.36866	0.357555	0.339952	0.309488	0.342099	0.265164	0.304054	PIMN_4	0.0209291	PIMN_4
Iso-1_ATCCCTGGTGCCCTTT-1	2	0.359458	0.372006	0.406234	0.407813	0.328487	0.34278	0.329336	0.33702	0.356677	0.342533	0.372743	0.350614	0.328653	0.333914	PEMN_4	0.101934	PEMN_4
Iso-1_ATCCCTGGTGGTTTAC-1	2	0.216792	0.264486	0.317945	0.224796	0.279578	0.292516	0.347168	0.342134	0.304465	0.303546	0.215737	0.327555	0.219878	0.303582	PSN	0.0150157	PSN
Iso-1_ATCCCTGTCCGCGAGT-1	2	0.266358	0.327274	0.367526	0.278962	0.29783	0.30193	0.365415	0.347498	0.310246	0.320498	0.250617	0.353019	0.270616	0.359122	PEMN_3	0.0105286	PEMN_3
Iso-1_ATCCGTCAGCGTCTGC-1	6	0.195819	0.260637	0.323125	0.23575	0.225691	0.224083	0.324287	0.309234	0.23383	0.313158	0.195641	0.337535	0.20988	0.303751	PIN_1	0.33353	PIN_1
Iso-1_ATCCGTCAGGATTTAG-1	6	0.217455	0.289504	0.319521	0.247259	0.221551	0.205531	0.324584	0.29112	0.223773	0.308705	0.163195	0.35551	0.145922	0.258429	PSN	0.001083	PSN
Iso-1_ATCCGTCCAACACGTT-1	0	0.195702	0.26834	0.303629	0.216381	0.255057	0.243417	0.334964	0.330425	0.231718	0.240615	0.147814	0.321507	0.240062	0.337966	PEMN_3	0.283526	PEMN_3
Iso-1_ATCCTATCACTTGGCG-1	6	0.298677	0.335113	0.355299	0.293631	0.310338	0.309275	0.354134	0.362892	0.306685	0.319652	0.261426	0.417938	0.249617	0.317531	PSN	0.055046	PSN
Iso-1_ATCCTATGTGCCAAGA-1	6	0.271896	0.338149	0.380092	0.283301	0.269497	0.24897	0.371925	0.379771	0.259571	0.302829	0.219057	0.403974	0.232664	0.366547	PEMN_3	0.382202	PEMN_3
Iso-1_ATCCTATTCAAGCTGT-1	6	0.275877	0.332381	0.371787	0.303342	0.295028	0.29274	0.354897	0.355506	0.301325	0.347474	0.242609	0.391742	0.225445	0.318702	PIN_1	0.146597	PIN_1
Iso-1_ATCCTATTCACTCTTA-1	6	0.292601	0.330516	0.33931	0.303241	0.341253	0.325227	0.338202	0.382996	0.329249	0.321401	0.253078	0.428504	0.339075	0.394415	PSN	0.10352	PSN
Iso-1_ATCCTATTCACTGTTT-1	6	0.329926	0.356064	0.37963	0.356703	0.333675	0.328778	0.369741	0.381117	0.352342	0.339064	0.294849	0.396617	0.328894	0.372209	PSN	0.0783327	PSN
Iso-1_ATCCTATTCATGACAC-1	8	0.0955734	0.152215	0.195514	0.0886799	0.0953748	0.083495	0.261366	0.206278	0.0742269	0.209004	0.0120701	0.294833	0.0574433	0.169848	PSN	0.584737	PSN
Iso-1_ATCGATGCAAAGCTCT-1	8	0.140161	0.207057	0.233392	0.111457	0.185657	0.187077	0.311782	0.293665	0.149934	0.231636	0.0647249	0.281517	0.115477	0.229435	PIMN_3	0.0937262	PIMN_3
Iso-1_ATCGATGCACGCGGTT-1	8	0.182572	0.278534	0.318041	0.167639	0.193328	0.188287	0.34468	0.321407	0.161769	0.295101	0.134267	0.32931	0.172625	0.322572	PIMN_3	0.0593816	PIMN_3
Iso-1_ATCGATGGTAAGATCA-1	8	0.0604396	0.132166	0.197251	0.0785532	0.126783	0.124784	0.286711	0.256316	0.0991959	0.228801	0.0424435	0.294735	0.102647	0.246281	PSN	0.199312	PSN
Iso-1_ATCGCCTCAGGCACAA-1	2	0.283306	0.325189	0.380652	0.320098	0.332896	0.301505	0.394502	0.401184	0.336329	0.316713	0.273986	0.380428	0.291031	0.395024	PIMN_4	0.0117245	PIMN_4
Iso-1_ATCGGATAGGAGAGTA-1	8	0.0550209	0.129581	0.201001	0.0343941	0.0645566	0.0840094	0.254366	0.185378	0.0626364	0.181127	0.0425324	0.267238	0.0833428	0.239782	PSN	0.111133	PSN
Iso-1_ATCGGATGTTACGCCG-1	2	0.298524	0.345837	0.353281	0.281581	0.325865	0.314946	0.354153	0.39027	0.307256	0.334649	0.231377	0.343795	0.270251	0.351677	PIMN_4	0.157608	PIMN_4
Iso-1_ATCGGCGAGACTACCT-1	8	0.0800867	0.168341	0.223859	0.0954488	0.110865	0.107108	0.275011	0.213952	0.0704718	0.186919	0.0444723	0.242732	0.07562	0.183725	PIMN_3	0.361704	PIMN_3
Iso-1_ATCGGCGCAATGGGTG-1	6	0.254458	0.305676	0.363182	0.289393	0.293078	0.29551	0.360912	0.353031	0.31261	0.331305	0.256928	0.355926	0.262077	0.338443	PIN_1	0.228096	PIN_1
Iso-1_ATCGGCGCAATTGCGT-1	6	0.256707	0.308039	0.373185	0.288105	0.294083	0.300797	0.352014	0.344848	0.286193	0.323866	0.244715	0.356027	0.28188	0.368436	PIN_1	0.306008	PIN_1
Iso-1_ATCGGCGGTGATGTAA-1	7	0.18376	0.253614	0.281445	0.188464	0.235189	0.225575	0.290436	0.311908	0.200191	0.208548	0.157088	0.281176	0.177704	0.271705	PEMN_3	0.00655571	PEMN_3
Iso-1_ATCGGCGTCTCATTTG-1	6	0.230155	0.307931	0.35109	0.249678	0.261421	0.252583	0.338884	0.318938	0.235632	0.294206	0.223353	0.327522	0.201802	0.309266	PEMN_2	0.0861694	PEMN_2
Iso-1_ATCGTAGTCGTCAGAT-1	6	0.211696	0.286626	0.34081	0.256676	0.32913	0.308175	0.395666	0.403065	0.315953	0.35695	0.22415	0.349489	0.293774	0.393274	PIMN_3	0.215478	PIMN_3
Iso-1_ATCGTCCAGCTACGTT-1	2	0.292733	0.27391	0.294194	0.333723	0.31493	0.32455	0.284549	0.292799	0.350101	0.262806	0.285157	0.235163	0.315384	0.304606	PIMN_5	0.0806899	PIMN_5
Iso-1_ATCGTCCAGCTGACTT-1	8	0.278285	0.349754	0.3602	0.254991	0.258016	0.242939	0.340203	0.336948	0.230542	0.246892	0.214905	0.339246	0.217768	0.310772	PEMN_2	0.0609766	PEMN_2
Iso-1_ATCGTCCAGTAAGGGA-1	6	0.276778	0.356185	0.388872	0.280823	0.300739	0.299534	0.390381	0.386522	0.316192	0.365167	0.269282	0.390695	0.223354	0.320968	PIN_1	0.068058	PIN_1
Iso-1_ATCGTCCCAGCTACCG-1	6	0.305657	0.340762	0.380375	0.340952	0.31362	0.310257	0.380703	0.357013	0.354749	0.35701	0.302632	0.377538	0.291501	0.33871	PIN_1	0.406201	PIN_1
Iso-1_ATCGTCCGTAGATGTA-1	6	0.283763	0.286716	0.318791	0.337406	0.31021	0.305438	0.30146	0.320258	0.348506	0.360415	0.322138	0.318942	0.33121	0.33738	PIN_1	0.179841	PIN_1
Iso-1_ATCGTCCTCGTAGTGT-1	8	0.170517	0.248094	0.306885	0.17444	0.208748	0.207082	0.342651	0.325021	0.184643	0.234244	0.160728	0.310138	0.178133	0.307403	PEMN_3	0.0175544	PEMN_3
Iso-1_ATCGTCCTCTTCCAGC-1	2	0.222495	0.299905	0.363814	0.255264	0.23254	0.240869	0.336365	0.295752	0.245282	0.316946	0.258523	0.399525	0.253404	0.353416	PEMN_3	0.0893503	PEMN_3
Iso-1_ATCGTGAGTCTACAAC-1	6	0.291888	0.326732	0.37269	0.312235	0.283662	0.275676	0.348213	0.332012	0.306442	0.335914	0.283499	0.38796	0.298518	0.371563	PEMN_3	0.0449344	PEMN_3
Iso-1_ATCGTGAGTTCTTCAT-1	2	0.304256	0.357298	0.358822	0.2964	0.330914	0.324115	0.383757	0.412479	0.329565	0.286103	0.239185	0.312245	0.299295	0.398392	PIMN_3	0.00589223	PIMN_3
Iso-1_ATCGTGATCGATTGAC-1	8	0.179882	0.261341	0.285678	0.187883	0.171866	0.156409	0.305787	0.250559	0.13365	0.268336	0.112238	0.330669	0.145983	0.258537	PEMN_3	0.00574495	PEMN_3
Iso-1_ATCTCTAAGACCACGA-1	6	0.257332	0.301691	0.335033	0.274399	0.241786	0.237618	0.317147	0.313841	0.281931	0.333387	0.245725	0.349406	0.258201	0.314616	PIN_1	0.144872	PIN_1
Iso-1_ATCTCTAAGCAACAAT-1	6	0.280082	0.337627	0.376004	0.304953	0.292696	0.278795	0.362063	0.358627	0.310858	0.343265	0.254208	0.36243	0.26452	0.341893	PIN_1	0.152844	PIN_1
Iso-1_ATCTCTAAGCATCAGG-1	2	0.29277	0.316725	0.378492	0.329346	0.319138	0.330145	0.364602	0.354454	0.351834	0.333097	0.307919	0.349994	0.31438	0.362291	PIMN_5	0.112968	PIMN_5
Iso-1_ATCTTCAAGTGGTCAG-1	6	0.253922	0.313453	0.350606	0.286598	0.28657	0.277538	0.360698	0.347849	0.290661	0.323913	0.243956	0.387837	0.250072	0.333852	PSN	0.0213007	PSN
Iso-1_ATCTTCACACGCTGTG-1	6	0.183264	0.274662	0.349715	0.21301	0.228388	0.211999	0.373304	0.343309	0.210826	0.325277	0.175623	0.413871	0.194854	0.343544	PSN	0.277274	PSN
Iso-1_ATCTTCAGTTCCATTT-1	6	0.328319	0.362972	0.355625	0.300216	0.354633	0.348813	0.372792	0.395379	0.322286	0.397572	0.269078	0.432171	0.291496	0.362338	PIMN_4	0.0728509	PIMN_4
Iso-1_ATGAAAGTCATGCCGG-1	8	0.0810893	0.177889	0.232049	0.0999372	0.122395	0.12234	0.299918	0.255482	0.129104	0.189037	0.0565971	0.276653	0.131177	0.265769	PIMN_3	0.12426	PIMN_3
Iso-1_ATGAAAGTCGGTAACT-1	8	0.151458	0.241566	0.322364	0.193229	0.153527	0.151257	0.318568	0.26455	0.170973	0.249547	0.146236	0.3154	0.147293	0.258033	PEMN_3	0.00122797	PEMN_3
Iso-1_ATGACCAAGTAACGTA-1	6	0.275824	0.348617	0.375511	0.26906	0.303615	0.293457	0.392072	0.396333	0.293425	0.319332	0.229669	0.369594	0.25076	0.353823	PEMN_3	0.0181248	PEMN_3
Iso-1_ATGACCACAGAAACCG-1	2	0.264473	0.328798	0.358589	0.264462	0.261917	0.252623	0.333724	0.324811	0.252125	0.304802	0.266448	0.377887	0.240548	0.316864	PEMN_2	0.0587761	PEMN_2
Iso-1_ATGACCAGTAAGTTGA-1	8	0.132368	0.192882	0.286827	0.132961	0.171668	0.159168	0.311426	0.281459	0.161807	0.239984	0.145418	0.321572	0.17296	0.296204	PEMN_3	0.0717375	PEMN_3
Iso-1_ATGACCATCGGTCTGG-1	8	0.167979	0.266154	0.293072	0.17587	0.203023	0.18244	0.337879	0.309007	0.176228	0.295732	0.120223	0.36433	0.172911	0.306815	PSN	0.379466	PSN
Iso-1_ATGAGGGCATAATGCC-1	2	0.347259	0.378951	0.40211	0.364586	0.352209	0.360552	0.37383	0.389288	0.359623	0.322175	0.311174	0.364233	0.32222	0.37939	PEMN_2	0.00998147	PEMN_2
Iso-1_ATGAGGGGTAGGAAAG-1	6	0.254215	0.325051	0.382408	0.284343	0.240021	0.261177	0.333559	0.316585	0.240826	0.33779	0.247647	0.413506	0.223617	0.315342	PEMN_3	0.0761041	PEMN_3
Iso-1_ATGAGGGTCAAGCCCG-1	6	0.207513	0.257548	0.280952	0.196599	0.253859	0.234274	0.311838	0.315765	0.237304	0.28084	0.170524	0.321139	0.234016	0.335436	PIMN_3	0.0551547	PIMN_3
Iso-1_ATGAGGGTCATGGCCG-1	6	0.295393	0.348253	0.3769	0.319957	0.328979	0.320635	0.378277	0.397204	0.326729	0.327884	0.245928	0.365806	0.288098	0.376008	PEMN_3	0.0917415	PEMN_3
Iso-1_ATGAGTCGTACTGCGC-1	2	0.232995	0.291757	0.343321	0.233747	0.294614	0.300726	0.385197	0.377775	0.301028	0.354097	0.229083	0.335142	0.254554	0.360098	PIN_1	0.0531016	PIN_1
Iso-1_ATGAGTCTCGTGTCAA-1	6	0.253339	0.317184	0.363639	0.27428	0.258013	0.251476	0.362893	0.3412	0.26469	0.331736	0.212605	0.421658	0.242519	0.338069	PSN	0.0580195	PSN
Iso-1_ATGATCGAGCACACCC-1	2	0.256698	0.279389	0.312231	0.270067	0.262306	0.267483	0.295665	0.291415	0.281964	0.273701	0.238945	0.319411	0.289302	0.336118	PEMN_3	0.127582	PEMN_3
Iso-1_ATGATCGAGCTGACAG-1	8	0.109307	0.194465	0.240959	0.125532	0.104289	0.0982253	0.293595	0.24779	0.100219	0.206455	0.0635439	0.282412	0.115456	0.260654	PSN	0.0241569	PSN
Iso-1_ATGATCGCACAACGAG-1	2	0.294609	0.343844	0.379516	0.295978	0.264776	0.281303	0.339951	0.313048	0.283821	0.326215	0.276082	0.358957	0.243794	0.324529	PEMN_2	0.0730399	PEMN_2
Iso-1_ATGATCGTCAACGAGG-1	2	0.229961	0.299967	0.351871	0.254983	0.26234	0.260154	0.351058	0.344077	0.26457	0.339923	0.207104	0.355592	0.252373	0.362981	PEMN_3	0.0628855	PEMN_3
Iso-1_ATGCATGAGCAATTCC-1	7	0.14728	0.236215	0.255924	0.122648	0.171305	0.17401	0.299773	0.272391	0.148651	0.210494	0.0859816	0.279523	0.130642	0.275664	PEMN_3	0.2732	PEMN_3
Iso-1_ATGCATGAGCTGGCTC-1	2	0.28445	0.324457	0.346974	0.296395	0.325904	0.315023	0.366394	0.36401	0.325829	0.299169	0.270091	0.339954	0.347592	0.425236	PSVN_2	0.0588416	PSVN_2
Iso-1_ATGCCTCAGAGATGCC-1	0	0.282119	0.332016	0.315232	0.260211	0.31199	0.302422	0.343965	0.365041	0.287932	0.309423	0.18719	0.326885	0.250949	0.336803	PEMN_2	0.224522	PEMN_2
Iso-1_ATGCCTCTCACCTGTC-1	6	0.190772	0.263543	0.304031	0.22819	0.176386	0.182353	0.280011	0.256439	0.206345	0.282137	0.160538	0.289232	0.196056	0.282692	PEMN_3	0.0115318	PEMN_3
Iso-1_ATGCGATAGGACAACC-1	6	0.206163	0.276085	0.319072	0.207563	0.19262	0.185767	0.295782	0.27488	0.191508	0.283272	0.184223	0.344334	0.176457	0.286781	PSN	0.0756603	PSN
Iso-1_ATGCGATGTAGACAAT-1	2	0.282582	0.3337	0.376286	0.30552	0.273687	0.279488	0.351576	0.326596	0.284103	0.360116	0.283383	0.369244	0.277901	0.340806	PEMN_2	0.0737908	PEMN_2
Iso-1_ATGGAGGGTGAGCTCC-1	2	0.13269	0.238803	0.305807	0.138019	0.141335	0.136311	0.33744	0.271339	0.150946	0.270488	0.108209	0.366338	0.135804	0.279713	PSN	0.289738	PSN
Iso-1_ATGGAGGTCAGTCTTT-1	2	0.281357	0.315546	0.358616	0.30567	0.313362	0.310925	0.362467	0.369427	0.324984	0.339071	0.252236	0.39695	0.297093	0.373863	PEMN_3	0.0138644	PEMN_3
Iso-1_ATGGAGGTCATCCCGT-1	8	0.183839	0.234766	0.241367	0.183264	0.166124	0.175852	0.248352	0.207708	0.157782	0.201986	0.11052	0.239035	0.164735	0.234464	PIN_1	0.0537755	PIN_1
Iso-1_ATGGATCAGTAGCAAT-1	2	0.334049	0.382234	0.406601	0.351835	0.347221	0.33176	0.377817	0.394976	0.354281	0.312762	0.293368	0.371455	0.27995	0.347026	PEMN_2	0.0349903	PEMN_2
Iso-1_ATGGATCCACTGGACC-1	2	0.337069	0.368478	0.374112	0.349097	0.321803	0.327833	0.343929	0.343194	0.33772	0.361226	0.292354	0.370795	0.314744	0.363537	PEMN_2	0.0900131	PEMN_2
Iso-1_ATGGATCGTAGAATAC-1	8	0.096345	0.220857	0.335253	0.150686	0.124622	0.101439	0.372209	0.298107	0.118244	0.27265	0.0842479	0.35438	0.145453	0.327319	PEMN_3	0.0670535	PEMN_3
Iso-1_ATGGATCGTTGTAGCT-1	8	0.11001	0.218687	0.282857	0.109004	0.15444	0.146581	0.385835	0.32218	0.124607	0.270164	0.0521395	0.344938	0.119514	0.302818	PIMN_3	0.388738	PIMN_3
Iso-1_ATGGGAGGTTACACAC-1	2	0.191506	0.272735	0.293027	0.173262	0.167258	0.166876	0.321323	0.281916	0.141256	0.274537	0.0642298	0.378849	0.13408	0.280277	PSN	0.0575252	PSN
Iso-1_ATGGGAGTCATCACAG-1	0	0.20378	0.262662	0.262809	0.17338	0.281528	0.259285	0.331117	0.360689	0.243661	0.260372	0.107517	0.321345	0.20845	0.321849	PSN	0.179877	PSN
Iso-1_ATGGGTTCAGCAAGAC-1	2	0.248969	0.30412	0.333362	0.261142	0.314178	0.309832	0.36414	0.37854	0.307572	0.276317	0.21929	0.379155	0.288191	0.393364	PSN	0.0605135	PSN
Iso-1_ATGGGTTCATCAGTCA-1	8	0.125774	0.225959	0.256329	0.1108	0.147332	0.131277	0.314682	0.267392	0.106884	0.214273	0.0451732	0.284928	0.0925251	0.248971	PIMN_3	0.0612359	PIMN_3
Iso-1_ATGGGTTCATTGACTG-1	0	0.0878768	0.169739	0.200841	0.0771617	0.141808	0.136672	0.243301	0.219692	0.109535	0.199359	0.0534613	0.251409	0.079754	0.204733	PSN	0.154345	PSN
Iso-1_ATGGGTTGTAACACGG-1	2	0.320077	0.366012	0.405025	0.317678	0.321173	0.32419	0.41235	0.385135	0.35513	0.366132	0.311732	0.381355	0.291153	0.373626	PEMN_3	0.0550964	PEMN_3
Iso-1_ATGGGTTGTTCCCACT-1	6	0.238284	0.31792	0.31548	0.208958	0.258405	0.252976	0.35038	0.351835	0.229239	0.317717	0.137075	0.358689	0.199688	0.323567	PIMN_4	0.00288321	PIMN_4
Iso-1_ATGGGTTTCCTCGCAT-1	6	0.233075	0.277647	0.301083	0.254766	0.260225	0.254375	0.304669	0.310626	0.258461	0.289892	0.185753	0.327753	0.236372	0.310563	PIN_1	0.199627	PIN_1
Iso-1_ATGGTTGAGATTTGCC-1	6	0.238498	0.282648	0.310854	0.250081	0.277931	0.266396	0.331926	0.338911	0.276243	0.305821	0.208256	0.35764	0.261528	0.334091	PIMN_4	0.223275	PIMN_4
Iso-1_ATGGTTGAGCGTTCCG-1	6	0.260493	0.283208	0.289176	0.265997	0.248761	0.253776	0.276799	0.279103	0.266029	0.253042	0.233816	0.23257	0.283995	0.313339	PEMN_2	0.0144271	PEMN_2
Iso-1_ATGGTTGCAACTGCCG-1	4	0.301237	0.335963	0.375807	0.33116	0.319572	0.3309	0.377993	0.360868	0.349622	0.359955	0.301603	0.3842	0.301173	0.359098	PEMN_3	0.00625864	PEMN_3
Iso-1_ATGGTTGCACTACACA-1	6	0.260968	0.304056	0.331455	0.25117	0.266986	0.263554	0.33929	0.313757	0.29075	0.301572	0.23553	0.315049	0.23108	0.303065	PEMN_2	0.4012	PEMN_2
Iso-1_ATGGTTGCAGAGTTGG-1	2	0.276677	0.327085	0.341373	0.277476	0.280374	0.280877	0.336515	0.328426	0.284073	0.366246	0.229409	0.401362	0.259834	0.340869	PIN_1	0.502856	PIN_1
Iso-1_ATGGTTGGTACGTGTT-1	8	0.16695	0.264053	0.299003	0.160096	0.173128	0.163652	0.339431	0.312987	0.150247	0.228349	0.0588926	0.366798	0.136865	0.286781	PIMN_3	0.035477	PIMN_3
Iso-1_ATGGTTGTCCACTGGG-1	8	0.0924035	0.199266	0.262586	0.111	0.0952788	0.0956227	0.264635	0.220959	0.0829075	0.22652	0.0880732	0.255129	0.103013	0.245784	PEMN_3	0.0631731	PEMN_3
Iso-1_ATGGTTGTCCGTTGAA-1	2	0.25531	0.310486	0.302665	0.246208	0.274697	0.284234	0.333327	0.32796	0.293648	0.29953	0.190236	0.293583	0.23544	0.301155	PEMN_2	0.00869998	PEMN_2
Iso-1_ATGTCCCCAATTGCTG-1	8	0.104844	0.203891	0.245832	0.103844	0.156041	0.154063	0.316829	0.28098	0.118799	0.207875	0.0468229	0.30458	0.10142	0.250168	PIMN_3	0.0915096	PIMN_3
Iso-1_ATGTCCCGTGTTGAGG-1	6	0.214339	0.282922	0.314948	0.168259	0.217918	0.221681	0.321962	0.304818	0.213945	0.316193	0.192339	0.391616	0.189049	0.308447	PSN	0.0696548	PSN
Iso-1_ATGTCTTAGTGATAGT-1	8	0.167129	0.243112	0.270563	0.167469	0.160578	0.17	0.276336	0.243545	0.179029	0.190411	0.108543	0.26905	0.1696	0.266893	PSN	0.0309766	PSN
Iso-1_ATGTCTTGTCTACAGT-1	7	0.163125	0.185238	0.186528	0.128172	0.205271	0.199808	0.207542	0.220585	0.184292	0.140612	0.120277	0.200219	0.162966	0.208019	PIMN_1	0.0105327	PIMN_1
Iso-1_ATGTCTTGTTATTCTC-1	2	0.257634	0.319633	0.352668	0.262709	0.268847	0.280604	0.388492	0.35909	0.30945	0.3706	0.236254	0.418745	0.253849	0.353161	PIN_1	0.137482	PIN_1
Iso-1_ATGTCTTGTTGGCTAT-1	2	0.290423	0.332921	0.38586	0.311766	0.314893	0.312428	0.37515	0.360039	0.33657	0.3388	0.273089	0.379247	0.29655	0.385906	PIN_1	0.28001	PIN_1
Iso-1_ATGTCTTGTTTACCTT-1	2	0.316764	0.356294	0.375673	0.334259	0.326555	0.319345	0.368597	0.363384	0.354563	0.317253	0.292081	0.354005	0.353465	0.4232	PSVN_2	0.0161771	PSVN_2
Iso-1_ATGTCTTTCAATCCGA-1	6	0.251917	0.312082	0.356036	0.282662	0.287641	0.297917	0.343526	0.351436	0.281667	0.318555	0.242841	0.366092	0.232657	0.312268	PEMN_3	0.0823935	PEMN_3
Iso-1_ATGTCTTTCATACAGC-1	2	0.271876	0.342414	0.393405	0.31415	0.254098	0.277771	0.347074	0.313802	0.296229	0.362275	0.266389	0.391154	0.259959	0.335833	PIN_1	0.0991171	PIN_1
Iso-1_ATGTCTTTCGGTCATA-1	6	0.296737	0.348148	0.387614	0.33453	0.303265	0.288132	0.373717	0.363057	0.336334	0.335258	0.313069	0.354492	0.290723	0.350438	PEMN_2	0.0283458	PEMN_2
Iso-1_ATTACCTAGCGACTTT-1	6	0.259021	0.305902	0.340177	0.263897	0.257347	0.252667	0.322801	0.31352	0.258381	0.353593	0.237442	0.379937	0.25577	0.338986	PIN_1	0.160009	PIN_1
Iso-1_ATTACCTCAGAAGCTG-1	2	0.324424	0.351951	0.369928	0.336107	0.352371	0.324822	0.347317	0.387468	0.339127	0.29607	0.284188	0.394663	0.319295	0.386723	PEMN_2	0.0592121	PEMN_2
Iso-1_ATTACCTGTCGCCACA-1	6	0.206543	0.286521	0.318366	0.226508	0.212173	0.193909	0.322811	0.305311	0.203745	0.287001	0.158057	0.348982	0.173204	0.279995	PSN	0.0182036	PSN
Iso-1_ATTACCTTCCTGGTCT-1	8	0.177441	0.263536	0.336744	0.210513	0.194272	0.195592	0.346583	0.306182	0.190398	0.29048	0.14004	0.357742	0.168785	0.270314	PEMN_3	0.0253005	PEMN_3
Iso-1_ATTACTCCAAGCGCTC-1	6	0.217643	0.271097	0.280417	0.194947	0.257461	0.251759	0.312892	0.309525	0.236013	0.274434	0.184782	0.289014	0.236708	0.316865	PIN_1	0.641049	PIN_1
Iso-1_ATTACTCCAGAGTTCT-1	7	0.178836	0.222694	0.220034	0.179152	0.254272	0.242846	0.240354	0.291458	0.220993	0.177739	0.121614	0.26312	0.176367	0.234946	PIMN_1	0.0643775	PIMN_1
Iso-1_ATTACTCGTACAAGTA-1	2	0.326913	0.356115	0.401991	0.361952	0.323748	0.347138	0.374607	0.369019	0.367781	0.341438	0.322232	0.36751	0.304149	0.375401	PEMN_3	0.0881461	PEMN_3
Iso-1_ATTACTCGTTAAACCC-1	2	0.31135	0.328138	0.380089	0.340561	0.342007	0.33127	0.372056	0.386847	0.35975	0.356609	0.314915	0.37373	0.354656	0.401881	PSVN_2	0.167304	PSVN_2
Iso-1_ATTACTCTCCATACTT-1	8	0.113599	0.214907	0.28102	0.152748	0.122807	0.100642	0.324949	0.273064	0.133323	0.260142	0.0994713	0.329193	0.118512	0.26329	PSN	0.0107421	PSN
Iso-1_ATTATCCGTGTCCACG-1	8	0.143118	0.259561	0.291932	0.151938	0.156352	0.182609	0.328376	0.282508	0.152146	0.215696	0.0927278	0.300913	0.118873	0.237833	PSN	0.000953164	PSN
Iso-1_ATTATCCTCCAGCAAT-1	8	0.14239	0.204222	0.278332	0.145639	0.205219	0.195642	0.311277	0.296363	0.18712	0.254198	0.154079	0.32747	0.170117	0.283094	PIMN_3	0.258267	PIMN_3
Iso-1_ATTCACTAGAGCCCAA-1	6	0.280056	0.325412	0.370075	0.313512	0.307529	0.329083	0.369443	0.362028	0.331815	0.318444	0.268618	0.366272	0.301493	0.370263	PEMN_3	0.072772	PEMN_3
Iso-1_ATTCACTAGAGTCAGC-1	2	0.134733	0.210405	0.270509	0.139836	0.16789	0.138723	0.3423	0.269264	0.110734	0.237901	0.0814844	0.318628	0.0976952	0.23326	PIMN_3	0.272661	PIMN_3
Iso-1_ATTCACTGTAAGTTAG-1	2	0.28357	0.325793	0.357322	0.276247	0.293433	0.286541	0.363947	0.355156	0.307899	0.306482	0.245441	0.334417	0.248927	0.348289	PSVN_2	0.0574579	PSVN_2
Iso-1_ATTCACTGTGATTGGG-1	6	0.278391	0.326574	0.37227	0.29552	0.308236	0.313133	0.364473	0.361319	0.324447	0.33763	0.279568	0.412165	0.308594	0.374395	PSN	0.12323	PSN
Iso-1_ATTCACTGTTAGAGAT-1	5	0.234843	0.28639	0.342246	0.25389	0.249308	0.263828	0.337199	0.296596	0.290129	0.343703	0.26675	0.316907	0.240965	0.301803	PIN_1	0.397908	PIN_1
Iso-1_ATTCACTTCATTGCCC-1	2	0.208387	0.290949	0.319785	0.214564	0.269465	0.268355	0.363453	0.365804	0.259729	0.328858	0.154189	0.377852	0.238303	0.361387	PSN	0.100672	PSN
Iso-1_ATTCAGGAGCAAATCA-1	6	0.194091	0.259678	0.289797	0.199006	0.262155	0.243862	0.330394	0.334062	0.239386	0.279267	0.153702	0.281515	0.23818	0.33967	PIMN_3	0.242735	PIMN_3
Iso-1_ATTCAGGCACGCCACA-1	6	0.251904	0.332485	0.355727	0.265416	0.290956	0.287222	0.364366	0.368571	0.277414	0.297764	0.179669	0.390336	0.255218	0.371168	PIMN_4	0.00133313	PIMN_4
Iso-1_ATTCATCAGATTGTGA-1	2	0.268218	0.283907	0.308955	0.292614	0.335136	0.341269	0.341649	0.359982	0.349434	0.347816	0.256198	0.336289	0.289703	0.317683	PIMN_5	0.00482617	PIMN_5
Iso-1_ATTCATCCACAAATGA-1	8	0.0976925	0.189737	0.267683	0.120308	0.151974	0.13902	0.327162	0.286612	0.134651	0.216433	0.0965975	0.272075	0.0974747	0.236531	PIMN_3	0.594575	PIMN_3
Iso-1_ATTCATCGTCGTCATA-1	2	0.268203	0.315077	0.3618	0.291746	0.302253	0.306507	0.366764	0.35858	0.311818	0.31127	0.235181	0.319173	0.266786	0.346404	PEMN_3	0.0568787	PEMN_3
Iso-1_ATTCATCTCCGACAGC-1	6	0.293357	0.328349	0.364418	0.317926	0.292696	0.288919	0.352465	0.342698	0.316039	0.313906	0.242788	0.369887	0.266259	0.335809	PSN	0.217739	PSN
Iso-1_ATTCATCTCTTGGGCG-1	7	0.2495	0.314317	0.283331	0.213606	0.308257	0.280521	0.345447	0.382837	0.283196	0.224806	0.119111	0.260968	0.223454	0.316159	PIMN_4	0.0363915	PIMN_4
Iso-1_ATTCCATCATTGACCA-1	2	0.259104	0.314272	0.342592	0.268763	0.305491	0.288619	0.386401	0.378618	0.331705	0.361942	0.244379	0.382663	0.299073	0.388952	PIN_1	0.017706	PIN_1
Iso-1_ATTCCATTCGAAGGAC-1	6	0.286058	0.315872	0.344428	0.315677	0.31289	0.30095	0.331017	0.346131	0.312591	0.277352	0.271652	0.343408	0.330729	0.378661	PSVN_2	0.0521298	PSVN_2
Iso-1_ATTCCATTCGGTCATA-1	6	0.325278	0.334166	0.324361	0.337398	0.315232	0.307403	0.27596	0.318974	0.311951	0.292127	0.302631	0.324469	0.337918	0.350728	PEMN_4	0.000351505	PEMN_4
Iso-1_ATTCCCGAGTCCCTAA-1	8	0.141475	0.222188	0.270587	0.141992	0.146689	0.13968	0.277077	0.246083	0.123967	0.227463	0.115982	0.32634	0.07287	0.207854	PSN	0.199312	PSN
Iso-1_ATTCCCGGTAACATAG-1	2	0.281838	0.331449	0.400786	0.321903	0.292276	0.290437	0.358907	0.349291	0.321843	0.357162	0.292452	0.383516	0.314456	0.393792	PIN_1	0.405552	PIN_1
Iso-1_ATTCCTAAGAGTCGAC-1	6	0.250701	0.260802	0.271861	0.251889	0.263178	0.262972	0.266466	0.279532	0.258514	0.275767	0.240412	0.290847	0.26771	0.299416	PSVN_2	0.00700639	PSVN_2
Iso-1_ATTCCTAGTTTCGATG-1	6	0.215625	0.293783	0.318727	0.236071	0.25455	0.247628	0.326235	0.324892	0.235161	0.293322	0.164332	0.320443	0.212306	0.318342	PEMN_3	0.0158083	PEMN_3
Iso-1_ATTCCTATCGCTGCGA-1	5	0.26096	0.297949	0.37585	0.307573	0.271748	0.279709	0.337794	0.310108	0.295379	0.348287	0.292538	0.37357	0.291272	0.361259	PIN_1	0.491157	PIN_1
Iso-1_ATTCGTTCACGAAGAC-1	6	0.221251	0.309682	0.338383	0.223088	0.239781	0.222108	0.345151	0.337647	0.238347	0.284454	0.156006	0.360332	0.200116	0.331693	PEMN_3	0.148578	PEMN_3
Iso-1_ATTCGTTCAGTCAACT-1	6	0.266593	0.351793	0.402374	0.304392	0.275127	0.271761	0.381083	0.364622	0.293209	0.299997	0.253833	0.404826	0.246303	0.35303	PEMN_3	0.0649335	PEMN_3
Iso-1_ATTCGTTGTATGGAAT-1	2	0.324755	0.344301	0.37245	0.357453	0.323555	0.310492	0.327957	0.343758	0.322482	0.316352	0.301259	0.346777	0.311163	0.370017	PEMN_4	0.053341	PEMN_4
Iso-1_ATTCTACCACATGACT-1	2	0.302171	0.339563	0.358328	0.309033	0.321323	0.316958	0.347786	0.358043	0.314868	0.336411	0.25634	0.335693	0.319059	0.379136	PEMN_3	0.00361819	PEMN_3
Iso-1_ATTCTACGTTACGTAC-1	2	0.292706	0.349426	0.375116	0.279935	0.306451	0.282481	0.378332	0.373471	0.309498	0.328568	0.257651	0.355404	0.268549	0.361195	PEMN_3	0.0581096	PEMN_3
Iso-1_ATTCTACTCGTGTTCC-1	6	0.288968	0.350808	0.39438	0.290138	0.315904	0.316064	0.381004	0.380889	0.30504	0.354266	0.2801	0.414491	0.265426	0.352353	PEMN_3	0.0585406	PEMN_3
Iso-1_ATTCTTGAGAACCGCA-1	6	0.271025	0.24777	0.272438	0.308591	0.286609	0.289686	0.240223	0.265761	0.291894	0.315816	0.261589	0.277544	0.307814	0.27973	PSVN_1	0.147942	PSVN_1
Iso-1_ATTCTTGCAGAGGACT-1	2	0.28693	0.332707	0.358436	0.305986	0.299841	0.311181	0.358933	0.35029	0.327755	0.340483	0.256338	0.382619	0.2652	0.342437	PIMN_4	0.195031	PIMN_4
Iso-1_ATTCTTGGTATAGCTC-1	0	0.188122	0.269367	0.277239	0.171731	0.233675	0.222937	0.306013	0.298209	0.207105	0.237253	0.133632	0.2772	0.162523	0.265628	PIMN_3	0.017291	PIMN_3
Iso-1_ATTCTTGGTCCTCAGG-1	2	0.237983	0.304528	0.341707	0.243422	0.301262	0.282934	0.359449	0.367852	0.264811	0.279884	0.187233	0.314994	0.259364	0.384924	PEMN_3	0.0928376	PEMN_3
Iso-1_ATTCTTGGTCTCCCTA-1	7	0.140206	0.195929	0.236276	0.134448	0.21255	0.19387	0.258719	0.275791	0.159987	0.182355	0.145432	0.22529	0.108264	0.196001	PEMN_3	0.0933992	PEMN_3
Iso-1_ATTCTTGTCCCATTTA-1	8	0.0800403	0.165741	0.201314	0.0925589	0.130957	0.128247	0.287118	0.238737	0.12799	0.186107	0.0567926	0.245444	0.134839	0.237272	PSN	0.177034	PSN
Iso-1_ATTCTTGTCCGGCAAC-1	6	0.305307	0.33012	0.383276	0.334977	0.315853	0.287375	0.359803	0.36764	0.317326	0.376818	0.295127	0.399922	0.303679	0.371504	PEMN_3	0.0141903	PEMN_3
Iso-1_ATTGGGTTCTGAGAGG-1	8	0.124187	0.182141	0.205992	0.0937712	0.146767	0.153069	0.275906	0.246398	0.138261	0.185815	0.0439749	0.257891	0.115566	0.233377	PSN	0.313303	PSN
Iso-1_ATTGTTCAGAATCGCG-1	2	0.26538	0.322341	0.32037	0.242498	0.284357	0.273881	0.342479	0.352986	0.267608	0.269631	0.185714	0.341557	0.26343	0.366786	PIMN_3	0.00328083	PIMN_3
Iso-1_ATTGTTCTCAGACCTA-1	2	0.250559	0.295103	0.2997	0.233475	0.270757	0.242198	0.318258	0.333969	0.241613	0.255191	0.166951	0.324873	0.204938	0.298842	PIMN_3	0.00317909	PIMN_3
Iso-1_ATTGTTCTCGTACCTC-1	0	0.170562	0.218743	0.250973	0.159172	0.230545	0.214444	0.300334	0.291184	0.239605	0.247531	0.161236	0.269504	0.214281	0.308207	PIMN_3	0.290313	PIMN_3
Iso-1_ATTTACCAGACATCCT-1	8	0.186248	0.259576	0.311124	0.191154	0.228196	0.2189	0.334248	0.318523	0.205873	0.318407	0.157217	0.370285	0.19018	0.315189	PIMN_3	0.388738	PIMN_3
Iso-1_ATTTACCAGACTCGAG-1	8	0.134401	0.20777	0.266422	0.135007	0.173627	0.164804	0.26828	0.258094	0.158993	0.218528	0.148995	0.261294	0.134451	0.228027	PIMN_3	0.00434929	PIMN_3
Iso-1_ATTTACCCACGCCACA-1	1	0.309907	0.307035	0.259308	0.287467	0.345131	0.338566	0.267459	0.325283	0.326148	0.27635	0.254063	0.222963	0.297319	0.289727	PIMN_1	0.0541796	PIMN_1
Iso-1_ATTTACCTCGCTCCTA-1	0	0.165909	0.278999	0.314208	0.165058	0.200853	0.201383	0.357494	0.320297	0.183535	0.283259	0.12129	0.384901	0.18227	0.32566	PIMN_3	0.271202	PIMN_3
Iso-1_ATTTCACAGCTTCATG-1	6	0.236454	0.293121	0.331716	0.269918	0.255978	0.258117	0.312576	0.307992	0.260724	0.27568	0.219551	0.329241	0.245679	0.319865	PEMN_2	0.0575525	PEMN_2
Iso-1_ATTTCACCAAGTTTGC-1	8	0.157725	0.224595	0.284907	0.134979	0.162527	0.164342	0.312107	0.265816	0.161042	0.285719	0.151016	0.283129	0.134644	0.26137	PEMN_3	0.00931291	PEMN_3
Iso-1_ATTTCACCAGCACACC-1	2	0.283354	0.343185	0.383276	0.298316	0.304607	0.309908	0.393493	0.371588	0.324005	0.387236	0.273439	0.364203	0.298006	0.380523	PIN_1	0.546373	PIN_1
Iso-1_ATTTCACCAGCGGTTC-1	2	0.302947	0.328312	0.374643	0.309602	0.290721	0.296782	0.329838	0.314677	0.312728	0.371162	0.314303	0.362057	0.291872	0.352348	PIN_1	0.318358	PIN_1
Iso-1_ATTTCTGAGCTGAGTG-1	8	0.137522	0.212623	0.22676	0.141997	0.137139	0.131161	0.256111	0.225437	0.10473	0.192371	0.0369457	0.241941	0.11933	0.242218	PEMN_2	0.0616828	PEMN_2
Iso-1_ATTTCTGAGTAACCTC-1	6	0.248137	0.291353	0.299636	0.228745	0.275585	0.24986	0.306557	0.326009	0.236889	0.258709	0.193283	0.306391	0.238826	0.326344	PEMN_2	0.16411	PEMN_2
Iso-1_ATTTCTGTCCATTTGT-1	2	0.269539	0.303728	0.369286	0.292	0.310126	0.320189	0.362948	0.348173	0.324047	0.341934	0.296913	0.357412	0.288179	0.358359	PEMN_3	0.0161515	PEMN_3
Iso-1_ATTTCTGTCTAGACAC-1	6	0.279734	0.303511	0.346393	0.307316	0.309275	0.291449	0.330552	0.349881	0.327035	0.328569	0.296288	0.366445	0.294522	0.35584	PSN	0.0454897	PSN
Iso-1_CAAAGAAGTCCATCTC-1	2	0.217676	0.282677	0.367335	0.222418	0.23409	0.23858	0.369869	0.326941	0.265024	0.304813	0.205237	0.373091	0.258776	0.371747	PEMN_3	0.0504617	PEMN_3
Iso-1_CAAAGAAGTTACGATC-1	6	0.272927	0.332849	0.349594	0.289943	0.297492	0.301195	0.363171	0.368185	0.29891	0.30772	0.207938	0.36934	0.263973	0.357252	PEMN_2	0.100923	PEMN_2
Iso-1_CAAAGAAGTTGCGGCT-1	6	0.267784	0.315505	0.33715	0.281228	0.273098	0.270831	0.335441	0.326829	0.288236	0.322342	0.209587	0.415604	0.288474	0.356541	PSN	0.0590638	PSN
Iso-1_CAAAGAATCCATCTGC-1	6	0.245281	0.302601	0.333627	0.255814	0.280378	0.260767	0.347427	0.340385	0.286797	0.339642	0.213814	0.349522	0.229404	0.308657	PIN_1	0.57003	PIN_1
Iso-1_CAACAACAGACCAAGC-1	2	0.27724	0.295482	0.371944	0.321603	0.321	0.316707	0.346256	0.350639	0.320657	0.313589	0.294585	0.381253	0.294447	0.351936	PEMN_3	0.0842417	PEMN_3
Iso-1_CAACAACAGTTAACAG-1	2	0.318908	0.331993	0.331081	0.335992	0.323465	0.32241	0.33158	0.348369	0.337218	0.307418	0.257026	0.324992	0.315889	0.334373	PSVN_2	0.00370306	PSVN_2
Iso-1_CAACAACGTATAGGAT-1	6	0.28208	0.290076	0.260895	0.262144	0.32194	0.301127	0.29147	0.328613	0.295822	0.286682	0.224928	0.268187	0.28073	0.312051	PIMN_4	0.00249784	PIMN_4
Iso-1_CAACAACGTTCTCTAT-1	8	0.107232	0.210256	0.278649	0.109627	0.15067	0.147375	0.337206	0.274554	0.111903	0.247447	0.0966354	0.334333	0.116128	0.254861	PIMN_3	0.388738	PIMN_3
Iso-1_CAACAACGTTGCCAAT-1	2	0.337808	0.350326	0.367495	0.372932	0.349728	0.372258	0.350689	0.358564	0.389	0.399162	0.349253	0.329175	0.349522	0.357727	PIMN_5	0.0433366	PIMN_5
Iso-1_CAACAACTCCTAAGTG-1	6	0.284351	0.321587	0.359069	0.310708	0.328052	0.318845	0.373694	0.382545	0.346087	0.312027	0.25023	0.392864	0.297834	0.381255	PSN	0.106643	PSN
Iso-1_CAACAGTAGGAAAGTG-1	6	0.21787	0.294903	0.344886	0.24852	0.2372	0.251276	0.325836	0.309401	0.250771	0.305841	0.221534	0.324581	0.211943	0.280364	PEMN_3	0.0213473	PEMN_3
Iso-1_CAACAGTAGGTGCTGA-1	6	0.270635	0.339901	0.351719	0.267174	0.261823	0.25086	0.33471	0.33466	0.251994	0.341585	0.190324	0.384684	0.21312	0.323347	PEMN_2	0.0271277	PEMN_2
Iso-1_CAACAGTAGTATGCAA-1	8	0.136152	0.261748	0.325719	0.169087	0.130864	0.132122	0.347515	0.256354	0.0996513	0.283502	0.0992674	0.352381	0.11217	0.261207	PSN	0.0194769	PSN
Iso-1_CAACAGTCATGCCGCA-1	2	0.312889	0.358153	0.357171	0.319428	0.315919	0.331965	0.353369	0.35874	0.341882	0.347828	0.254188	0.342821	0.301245	0.347303	PEMN_3	0.000608718	PEMN_3
Iso-1_CAACAGTTCTTAGCCC-1	0	0.256278	0.323522	0.354575	0.250579	0.283306	0.259192	0.374271	0.381761	0.261562	0.288485	0.184623	0.330047	0.217408	0.335058	PEMN_3	0.109399	PEMN_3
Iso-1_CAACCAATCACCTTAT-1	2	0.282617	0.315449	0.374344	0.314912	0.290444	0.301297	0.360282	0.348022	0.322135	0.332108	0.264029	0.363774	0.260969	0.348772	PIN_1	0.0525078	PIN_1
Iso-1_CAACCTCAGAATTGTG-1	2	0.307372	0.342294	0.384892	0.315942	0.327276	0.319506	0.380384	0.383594	0.338572	0.32766	0.288634	0.369839	0.291323	0.376027	PEMN_3	0.0460197	PEMN_3
Iso-1_CAACCTCAGCGCTTCG-1	8	0.127431	0.198683	0.226686	0.11609	0.167069	0.170198	0.253102	0.236344	0.143948	0.231293	0.0990742	0.227551	0.0838355	0.184577	PIMN_3	0.271459	PIMN_3
Iso-1_CAACCTCCAACTTGGT-1	2	0.286954	0.320332	0.321933	0.288039	0.29926	0.315607	0.34342	0.333854	0.341874	0.329998	0.240997	0.321522	0.286319	0.330431	PIMN_5	0.000475952	PIMN_5
Iso-1_CAACGATAGGAGGTTC-1	6	0.261769	0.33469	0.357812	0.248738	0.246585	0.253693	0.369738	0.353845	0.274617	0.32985	0.177305	0.387685	0.252169	0.374791	PEMN_3	0.124415	PEMN_3
Iso-1_CAACGATAGTTGGGAC-1	2	0.228039	0.299219	0.311587	0.226798	0.224556	0.218035	0.322516	0.300148	0.207517	0.309642	0.164424	0.383787	0.218211	0.319357	PSN	0.0612714	PSN
Iso-1_CAACGATGTTATTCCT-1	8	0.153985	0.235211	0.285276	0.140949	0.147306	0.153466	0.30235	0.25025	0.122619	0.219479	0.115237	0.31497	0.118559	0.247484	PEMN_3	0.136338	PEMN_3
Iso-1_CAACGATGTTGTTGCA-1	1	0.331983	0.338901	0.272703	0.278205	0.336764	0.328838	0.29611	0.357068	0.316898	0.241316	0.223974	0.251146	0.256511	0.276578	PEMN_1	0.0666234	PEMN_1
Iso-1_CAACGATTCAAGCCAT-1	2	0.264956	0.312849	0.336702	0.264172	0.303562	0.296973	0.343009	0.349636	0.303482	0.334062	0.264659	0.345909	0.257449	0.321853	PIN_1	0.00587247	PIN_1
Iso-1_CAACGGCAGGAAGTGA-1	8	0.21061	0.292154	0.327098	0.214496	0.190127	0.203215	0.33793	0.280531	0.219469	0.291583	0.172574	0.341875	0.183509	0.298799	PEMN_2	0.209915	PEMN_2
Iso-1_CAACGGCGTGCGGCTT-1	6	0.24008	0.296528	0.34957	0.278173	0.228606	0.208499	0.325713	0.300799	0.236799	0.303467	0.23484	0.364756	0.228585	0.33517	PSN	0.0807499	PSN
Iso-1_CAACGGCTCTGCCTCA-1	2	0.343377	0.306517	0.324323	0.373907	0.331303	0.337718	0.273013	0.314319	0.351732	0.336561	0.328614	0.32159	0.340209	0.318809	PEMN_4	0.0127923	PEMN_4
Iso-1_CAAGACTAGGGTCTTT-1	6	0.263718	0.315119	0.316095	0.253299	0.280807	0.271396	0.33444	0.338714	0.2562	0.32175	0.178678	0.352097	0.257965	0.337696	PEMN_3	0.0102804	PEMN_3
Iso-1_CAAGACTTCTCGTGGG-1	6	0.20907	0.254832	0.299282	0.218307	0.248574	0.23926	0.319945	0.310042	0.253131	0.268262	0.189931	0.320696	0.240455	0.325345	PSN	0.130898	PSN
Iso-1_CAAGAGGAGACTCTAC-1	6	0.232658	0.299621	0.342361	0.258201	0.257606	0.248349	0.366597	0.350731	0.275391	0.328442	0.191309	0.338819	0.228443	0.328428	PIMN_4	0.00709964	PIMN_4
Iso-1_CAAGAGGAGTGACCTT-1	7	0.209631	0.283645	0.288442	0.20542	0.270881	0.265174	0.304781	0.328382	0.239778	0.24721	0.135268	0.299743	0.221542	0.317621	PEMN_3	0.0012231	PEMN_3
Iso-1_CAAGAGGCAACAAGAT-1	8	0.128974	0.233024	0.259866	0.113573	0.182655	0.17226	0.330624	0.301509	0.147858	0.25422	0.0802868	0.342165	0.158182	0.310398	PIMN_3	0	PIMN_3
Iso-1_CAAGAGGCAGAGAATT-1	2	0.286713	0.32472	0.330943	0.270915	0.320553	0.309822	0.355695	0.36261	0.31964	0.328136	0.244618	0.321186	0.305903	0.376898	PIN_1	0.253141	PIN_1
Iso-1_CAAGAGGGTCATATGC-1	6	0.254525	0.332439	0.363682	0.273869	0.265269	0.257631	0.365651	0.348355	0.287454	0.366054	0.214282	0.404572	0.212485	0.310015	PIN_1	0.105819	PIN_1
Iso-1_CAAGCTAAGAAAGTCT-1	6	0.288989	0.347591	0.386013	0.331642	0.284432	0.268999	0.344433	0.349706	0.288784	0.316792	0.258636	0.393456	0.253634	0.338508	PEMN_2	0.0736612	PEMN_2
Iso-1_CAAGCTAGTCTCGCGA-1	2	0.253792	0.296474	0.311465	0.249343	0.22607	0.241954	0.298	0.269707	0.229746	0.331339	0.197599	0.376115	0.246056	0.328987	PSN	0.0937822	PSN
Iso-1_CAAGCTATCAATCGGT-1	8	0.119008	0.249571	0.322038	0.121849	0.18612	0.160564	0.406424	0.362614	0.158272	0.269114	0.0699702	0.401815	0.139562	0.339243	PIMN_3	0.0779292	PIMN_3
Iso-1_CAAGCTATCCAGCACG-1	2	0.215636	0.275489	0.296734	0.205867	0.203693	0.19714	0.272675	0.254039	0.190193	0.277355	0.187794	0.341604	0.209812	0.303228	PSN	0.138244	PSN
Iso-1_CAAGGGAAGGTCGTAG-1	2	0.240482	0.296917	0.346788	0.239413	0.232828	0.248373	0.331569	0.29419	0.258998	0.354433	0.221722	0.31975	0.214364	0.293981	PIN_1	0.315394	PIN_1
Iso-1_CAAGGGAGTACTCGAT-1	6	0.238238	0.325835	0.361795	0.267367	0.250264	0.239064	0.342886	0.336677	0.228025	0.282449	0.177034	0.355795	0.247909	0.362554	PEMN_2	0.0680378	PEMN_2
Iso-1_CAAGGGAGTAGCGATG-1	6	0.184988	0.234817	0.315581	0.249723	0.269973	0.265162	0.343836	0.332097	0.281602	0.317923	0.226627	0.322045	0.238458	0.31276	PIN_1	0.0732831	PIN_1
Iso-1_CAAGGGAGTCACTGAT-1	6	0.206029	0.274994	0.278402	0.196519	0.285877	0.262045	0.342608	0.372973	0.272101	0.249756	0.147906	0.333433	0.234252	0.329881	PIMN_4	0.0175877	PIMN_4
Iso-1_CAAGGGATCACAACCA-1	2	0.260953	0.29592	0.358151	0.300071	0.290527	0.291284	0.357873	0.336164	0.317588	0.3483	0.266942	0.397516	0.308124	0.38758	PEMN_3	0.157225	PEMN_3
Iso-1_CAATACGAGACAAGCC-1	8	0.0735823	0.141577	0.167678	0.052542	0.0681791	0.0949431	0.197546	0.145903	0.0525463	0.117504	-0.000755245	0.217124	0.0697344	0.183146	PIMN_3	0.0712523	PIMN_3
Iso-1_CAATACGAGTTGTACC-1	6	0.190015	0.24456	0.280735	0.203663	0.178473	0.176251	0.268495	0.240098	0.184238	0.268804	0.135139	0.297793	0.186833	0.283873	PSN	0.0890894	PSN
Iso-1_CAATACGGTAGGTGCA-1	2	0.276876	0.337031	0.390012	0.317364	0.288994	0.301596	0.372523	0.351125	0.306796	0.332097	0.28205	0.35726	0.269158	0.343144	PEMN_3	0.219998	PEMN_3
Iso-1_CAATACGGTCAGGAGT-1	8	0.154154	0.241669	0.285869	0.151026	0.195759	0.191811	0.352123	0.310012	0.17293	0.253936	0.0975194	0.291617	0.194311	0.331738	PIMN_3	0.0531107	PIMN_3
Iso-1_CAATACGGTGCATCTA-1	2	0.232814	0.287319	0.313705	0.237224	0.259694	0.257033	0.325153	0.327768	0.262896	0.299941	0.182012	0.306824	0.22727	0.326324	PEMN_2	0.034639	PEMN_2
Iso-1_CAATCGAAGTAATCCC-1	6	0.172412	0.200435	0.251818	0.183428	0.232524	0.199135	0.271238	0.282181	0.205315	0.256233	0.198704	0.290867	0.215798	0.298817	PIN_1	0.0571503	PIN_1
Iso-1_CAATCGAGTCTCACGG-1	8	0.120762	0.168603	0.193333	0.109857	0.141918	0.147775	0.194512	0.176115	0.122114	0.162555	0.0981751	0.2199	0.108082	0.189935	PEMN_3	0.131182	PEMN_3
Iso-1_CAATCGAGTCTTACAG-1	2	0.261753	0.328043	0.360627	0.267257	0.288577	0.290341	0.365492	0.359033	0.287004	0.32625	0.222874	0.393033	0.229843	0.319394	PSN	0.0897409	PSN
Iso-1_CAATCGATCTTACACT-1	2	0.334048	0.333133	0.375599	0.352873	0.344386	0.360106	0.34667	0.354822	0.373832	0.372106	0.339594	0.344946	0.307823	0.32773	PIMN_5	0.00010038	PIMN_5
Iso-1_CAATGACAGCGCGTTC-1	8	0.183101	0.257121	0.309157	0.186596	0.2379	0.220214	0.347999	0.328556	0.198747	0.310055	0.14685	0.353321	0.165417	0.288906	PEMN_3	0.269702	PEMN_3
Iso-1_CAATGACCACCCAAGC-1	2	0.285017	0.310498	0.339039	0.305219	0.286545	0.294848	0.310999	0.298806	0.302967	0.32205	0.273278	0.360711	0.314726	0.359613	PSVN_1	0.0555363	PSVN_1
Iso-1_CAATGACTCGTGCTCT-1	2	0.303507	0.343256	0.365737	0.316851	0.296364	0.302175	0.341998	0.337878	0.313284	0.360337	0.269839	0.374116	0.291765	0.357892	PIN_1	0.35633	PIN_1
Iso-1_CAATTTCCACGGTCTG-1	2	0.209028	0.249163	0.328943	0.228481	0.233984	0.239314	0.326941	0.279782	0.252205	0.294837	0.226644	0.330449	0.236066	0.324965	PIN_1	0.0985923	PIN_1
Iso-1_CAATTTCGTCGCACAC-1	6	0.234146	0.308442	0.352327	0.258524	0.276599	0.253	0.374028	0.379338	0.27587	0.330022	0.216492	0.377529	0.207342	0.328815	PIN_1	0.0428787	PIN_1
Iso-1_CACAACAAGATCCAAA-1	6	0.236252	0.296218	0.323702	0.242275	0.249349	0.239337	0.328158	0.307458	0.241902	0.325986	0.235001	0.371176	0.238716	0.317888	PSN	0.0545443	PSN
Iso-1_CACAACACAATCTCTT-1	2	0.157276	0.257467	0.311323	0.148333	0.189881	0.185075	0.36482	0.311812	0.160971	0.275887	0.0804745	0.374838	0.148905	0.29624	PIMN_3	0.0607302	PIMN_3
Iso-1_CACAACACACTACACA-1	2	0.332678	0.341995	0.371755	0.390715	0.359094	0.366013	0.344836	0.367515	0.376341	0.33605	0.344265	0.335389	0.358118	0.342779	PEMN_4	0.00078822	PEMN_4
Iso-1_CACAACAGTTAGGCCC-1	2	0.282922	0.314603	0.313172	0.292155	0.30846	0.292807	0.32402	0.343513	0.309556	0.290983	0.256195	0.3127	0.299572	0.357051	PIMN_4	0.00753061	PIMN_4
Iso-1_CACACAAAGTGCTACT-1	9	0.252909	0.316063	0.327026	0.256947	0.27949	0.289873	0.339962	0.331922	0.310338	0.340873	0.22788	0.320109	0.233107	0.300501	PIN_1	0.10983	PIN_1
Iso-1_CACACAACAAGTGATA-1	2	0.25472	0.317514	0.358445	0.275041	0.277834	0.266194	0.354988	0.346203	0.275807	0.332119	0.214215	0.335796	0.244487	0.337624	PEMN_2	0.0879202	PEMN_2
Iso-1_CACACAAGTACAGTCT-1	6	0.263883	0.307974	0.350612	0.289261	0.290252	0.278399	0.322704	0.333118	0.278084	0.319375	0.249374	0.344933	0.260136	0.296533	PEMN_2	0.0506097	PEMN_2
Iso-1_CACACAAGTCGTGATT-1	8	0.137823	0.245727	0.302595	0.144896	0.153262	0.122778	0.355368	0.299184	0.124897	0.240458	0.0821461	0.340532	0.0970109	0.270363	PIMN_3	0.388738	PIMN_3
Iso-1_CACAGATGTGAGTAAT-1	6	0.26999	0.302426	0.317859	0.270189	0.287191	0.277877	0.318139	0.315549	0.275429	0.276352	0.197777	0.314796	0.222833	0.283687	PEMN_2	0.00215278	PEMN_2
Iso-1_CACAGATTCCTATTGT-1	2	0.290991	0.329394	0.388537	0.30625	0.327134	0.336517	0.38557	0.372106	0.346316	0.357767	0.30319	0.390317	0.316559	0.384833	PIN_1	0.324751	PIN_1
Iso-1_CACAGGCAGCCTGTGC-1	1	0.220046	0.286094	0.292218	0.199151	0.287469	0.284966	0.355229	0.355501	0.281539	0.354343	0.201949	0.352476	0.240632	0.343941	PIN_1	0.102583	PIN_1
Iso-1_CACAGGCCAACTGATC-1	2	0.33984	0.376163	0.402554	0.371787	0.321275	0.330588	0.347064	0.352517	0.341511	0.352949	0.306177	0.391568	0.324055	0.372794	PIN_1	0.0552794	PIN_1
Iso-1_CACAGGCGTATTCCGA-1	1	0.329729	0.347307	0.313717	0.312838	0.333296	0.309932	0.318319	0.351918	0.315103	0.297956	0.227288	0.309761	0.296049	0.34976	PEMN_1	0.0679194	PEMN_1
Iso-1_CACAGGCTCCCTCTCC-1	2	0.288459	0.31608	0.317412	0.267528	0.319501	0.320875	0.313993	0.340848	0.298184	0.305045	0.240252	0.302755	0.291826	0.348924	PIMN_4	0.000461004	PIMN_4
Iso-1_CACATGAAGAAGCGAA-1	6	0.212941	0.305357	0.324792	0.213392	0.235474	0.209506	0.356969	0.344784	0.205987	0.276384	0.154796	0.342576	0.179096	0.307535	PSN	0.289177	PSN
Iso-1_CACATGAAGTGGATAT-1	8	0.179342	0.264123	0.287412	0.167895	0.20546	0.205389	0.327301	0.29755	0.180864	0.306794	0.150243	0.331894	0.162219	0.270635	PIMN_3	0.00430619	PIMN_3
Iso-1_CACATGACAAGTCGTT-1	6	0.270534	0.307416	0.333744	0.294438	0.294999	0.287602	0.344655	0.352703	0.305767	0.317867	0.242271	0.352401	0.273617	0.331176	PEMN_3	0.204141	PEMN_3
Iso-1_CACATGATCACGGGAA-1	2	0.236058	0.289368	0.300014	0.221447	0.220619	0.221778	0.305082	0.285535	0.215626	0.358528	0.175656	0.312416	0.215088	0.331165	PIN_1	0.283042	PIN_1
Iso-1_CACATGATCGTAGGAG-1	2	0.270194	0.312596	0.329301	0.256678	0.298372	0.302221	0.346393	0.348743	0.306872	0.295872	0.234586	0.357493	0.262338	0.334928	PEMN_2	0.0575939	PEMN_2
Iso-1_CACCAAAAGAATTGCA-1	8	0.189316	0.272757	0.295526	0.167869	0.170846	0.178962	0.344672	0.307976	0.169524	0.224863	0.0887314	0.362657	0.189528	0.322764	PSN	0.204625	PSN
Iso-1_CACCAAAAGAATTTGG-1	8	0.13199	0.236157	0.290585	0.111781	0.151839	0.15961	0.346781	0.279822	0.115767	0.278244	0.0951804	0.347222	0.139011	0.291933	PIMN_3	0	PIMN_3
Iso-1_CACCAAAAGATGTTAG-1	8	0.0963279	0.182555	0.267693	0.106427	0.178126	0.152491	0.342741	0.2967	0.139867	0.239721	0.0817708	0.297679	0.123019	0.27948	PIMN_3	0.14764	PIMN_3
Iso-1_CACCAAAAGCACACAG-1	6	0.261136	0.296167	0.320249	0.23678	0.237775	0.228188	0.315574	0.291766	0.231783	0.327674	0.207781	0.329641	0.220935	0.303457	PIN_1	0.287983	PIN_1
Iso-1_CACCAAATCGTCTCAC-1	8	0.137666	0.235726	0.295408	0.176806	0.166305	0.143338	0.329345	0.283785	0.138823	0.275998	0.115342	0.33538	0.152415	0.272978	PEMN_3	0.0199956	PEMN_3
Iso-1_CACGAATAGTGAATAC-1	6	0.245355	0.304251	0.321423	0.218126	0.214135	0.204652	0.330229	0.300237	0.250811	0.312363	0.183267	0.322352	0.22594	0.321437	PIN_1	0.110457	PIN_1
Iso-1_CACGAATCACATAGCT-1	2	0.266416	0.324471	0.381202	0.295556	0.269567	0.281654	0.355067	0.323494	0.293023	0.342245	0.255997	0.362684	0.267269	0.338109	PIN_1	0.0729485	PIN_1
Iso-1_CACGAATGTGGTAATA-1	2	0.233266	0.292967	0.354521	0.265874	0.256962	0.266631	0.341329	0.318525	0.277928	0.312961	0.239614	0.364537	0.250592	0.352734	PEMN_3	0.0705381	PEMN_3
Iso-1_CACGAATGTTCGTAAC-1	2	0.265457	0.311929	0.3233	0.259017	0.288304	0.268401	0.322535	0.340442	0.274305	0.284083	0.218883	0.352814	0.276142	0.363605	PSN	0.106433	PSN
Iso-1_CACGAATTCCGTCAAA-1	2	0.33648	0.340801	0.363491	0.356995	0.378965	0.379542	0.339433	0.373627	0.378173	0.377013	0.338991	0.342925	0.336687	0.340359	PIMN_2	0.000576575	PIMN_2
Iso-1_CACGGGTAGGTGAGAA-1	0	0.118588	0.189615	0.212476	0.08539	0.128427	0.13123	0.247198	0.20985	0.12403	0.231982	0.0964979	0.267226	0.114684	0.229674	PIMN_3	0.107462	PIMN_3
Iso-1_CACGGGTCACCTGATA-1	2	0.308886	0.334652	0.372425	0.3357	0.308956	0.327685	0.345566	0.346974	0.3359	0.334641	0.274978	0.336331	0.27954	0.33617	PIMN_5	0.0130295	PIMN_5
Iso-1_CACGGGTCATGAGAAT-1	6	0.258919	0.329188	0.357075	0.258404	0.266507	0.255637	0.350357	0.343495	0.261758	0.297425	0.205391	0.397699	0.25177	0.362856	PEMN_3	0.0994726	PEMN_3
Iso-1_CACGGGTGTTTAGTCG-1	2	0.231978	0.31258	0.366382	0.24659	0.263871	0.26854	0.381343	0.341465	0.271981	0.361389	0.216175	0.362798	0.245724	0.363582	PIN_1	0.238625	PIN_1
Iso-1_CACGGGTTCTCCTGTG-1	2	0.24762	0.312983	0.344334	0.249022	0.255339	0.255873	0.353339	0.342844	0.259086	0.299598	0.208444	0.374651	0.25926	0.365333	PEMN_3	0.211421	PEMN_3
Iso-1_CACGTGGAGATCGGTG-1	8	0.183855	0.264421	0.339229	0.208117	0.186018	0.166875	0.350647	0.313885	0.182463	0.299678	0.170855	0.401077	0.177096	0.316818	PSN	0.0504296	PSN
Iso-1_CACGTGGCACGCGTCA-1	7	0.162686	0.217539	0.224592	0.137869	0.186914	0.173557	0.249702	0.261511	0.171508	0.190659	0.0978945	0.21562	0.133787	0.231887	PIMN_3	0.225475	PIMN_3
Iso-1_CACGTGGCAGCAGACA-1	0	0.177939	0.251292	0.274906	0.19815	0.21352	0.192683	0.296845	0.302061	0.189172	0.267365	0.118362	0.321326	0.16539	0.270338	PEMN_3	0.389004	PEMN_3
Iso-1_CACGTGGGTAGTGGCA-1	6	0.299623	0.345434	0.357719	0.292634	0.30577	0.297681	0.381852	0.379845	0.315755	0.340961	0.227864	0.379429	0.28239	0.358301	PEMN_2	0.00808026	PEMN_2
Iso-1_CACGTGGGTGCCCGTA-1	2	0.169466	0.260908	0.324719	0.188333	0.18732	0.194689	0.350167	0.315343	0.218572	0.302037	0.14899	0.388598	0.184435	0.320024	PSN	0.340549	PSN
Iso-1_CACGTGGTCTGACAGT-1	0	0.218227	0.274615	0.264048	0.185667	0.246441	0.236839	0.294977	0.312047	0.207129	0.211804	0.125625	0.281427	0.159062	0.253275	PEMN_2	0.139701	PEMN_2
Iso-1_CACGTTCTCACCTCTG-1	6	0.219008	0.284515	0.340445	0.24457	0.242811	0.252787	0.330064	0.308716	0.258961	0.342894	0.215853	0.40699	0.245783	0.339294	PSN	0.0640965	PSN
Iso-1_CACTAAGAGGTATCTC-1	2	0.147875	0.215172	0.274825	0.162946	0.200464	0.209723	0.302566	0.280661	0.218157	0.297976	0.149016	0.335794	0.194273	0.30827	PIMN_3	0.1039	PIMN_3
Iso-1_CACTAAGAGGTTGACG-1	2	0.318872	0.362433	0.386361	0.336455	0.335406	0.331772	0.386004	0.396002	0.345581	0.363621	0.286862	0.375358	0.302801	0.3765	PIMN_4	0.195473	PIMN_4
Iso-1_CACTAAGCACAGTATC-1	2	0.259647	0.307918	0.339654	0.270698	0.246833	0.253995	0.317838	0.297958	0.255015	0.345689	0.247558	0.398262	0.24543	0.329686	PSN	0.0525729	PSN
Iso-1_CACTAAGGTGGTCAAG-1	6	0.276533	0.333816	0.365478	0.28706	0.28871	0.281791	0.348705	0.345355	0.282996	0.313762	0.273218	0.349961	0.244271	0.338235	PEMN_2	0.0831899	PEMN_2
Iso-1_CACTGAACAAGGTTGG-1	8	0.123245	0.211839	0.227331	0.115551	0.171605	0.133908	0.297057	0.285473	0.128871	0.181064	0.0462288	0.26398	0.0970828	0.243804	PSN	0.0658403	PSN
Iso-1_CACTGAACATGGCCCA-1	2	0.283922	0.336955	0.364281	0.25716	0.279744	0.267327	0.339777	0.344756	0.257215	0.36124	0.268679	0.387619	0.29216	0.383982	PIN_1	0.157276	PIN_1
Iso-1_CACTGGGCACTGAATC-1	2	0.329822	0.322979	0.343162	0.381837	0.293597	0.310438	0.260755	0.28196	0.322607	0.348663	0.34127	0.321149	0.238734	0.224147	PIN_1	0.0482085	PIN_1
Iso-1_CACTGGGCAGTAGTGG-1	6	0.389284	0.354896	0.305189	0.390962	0.323423	0.336775	0.253002	0.293595	0.354461	0.334375	0.350996	0.331821	0.345359	0.291676	PEMN_4	0.120034	PEMN_4
Iso-1_CACTGGGTCAAACTGC-1	8	0.169125	0.267085	0.304394	0.18348	0.162998	0.177469	0.313417	0.290356	0.177162	0.259581	0.0994233	0.29506	0.132037	0.266398	PSVN_2	0.00652046	PSVN_2
Iso-1_CACTGGGTCCTGCCAT-1	6	0.213208	0.306401	0.313541	0.200576	0.222839	0.19531	0.328243	0.322824	0.19369	0.274897	0.122369	0.366388	0.177786	0.302138	PSN	0.149068	PSN
Iso-1_CACTGTCCAGAGCTAG-1	7	0.204914	0.266526	0.248423	0.162828	0.250081	0.231637	0.29353	0.326189	0.20302	0.241615	0.126933	0.261799	0.168124	0.281176	PIMN_3	0.165301	PIMN_3
Iso-1_CACTGTCGTGGGTCAA-1	6	0.265367	0.30785	0.344328	0.277312	0.329123	0.293954	0.390049	0.398538	0.334487	0.324289	0.226498	0.402511	0.292969	0.387474	PSN	0.0889259	PSN
Iso-1_CACTGTCTCGCCGAGT-1	2	0.28619	0.358972	0.347276	0.268223	0.319787	0.327172	0.388165	0.380732	0.331744	0.391584	0.231538	0.359078	0.270518	0.357275	PEMN_2	0.172094	PEMN_2
Iso-1_CACTTCGAGTTGGCTT-1	2	0.23414	0.29145	0.311856	0.213511	0.242679	0.241455	0.317831	0.302418	0.247546	0.34834	0.218568	0.363545	0.200897	0.275281	PSN	0.0938581	PSN
Iso-1_CACTTCGCAAGAGCTG-1	0	0.0512128	0.131536	0.184539	0.0426281	0.0790544	0.071468	0.244927	0.187991	0.0565648	0.160869	-0.00379579	0.212247	0.0324082	0.167472	PIMN_3	0.388738	PIMN_3
Iso-1_CACTTCGTCGACATAC-1	6	0.215934	0.285848	0.317112	0.209888	0.228732	0.206948	0.33782	0.331434	0.213343	0.289945	0.160837	0.345265	0.166057	0.284255	PEMN_3	0.18328	PEMN_3
Iso-1_CAGAGCCAGCGCATCC-1	6	0.213865	0.268754	0.304234	0.211995	0.281585	0.247803	0.337867	0.358288	0.239973	0.282746	0.175481	0.326012	0.234238	0.350114	PIMN_3	0.0806829	PIMN_3
Iso-1_CAGAGCCCAAGATCCT-1	7	0.1915	0.231265	0.244465	0.156858	0.19065	0.198118	0.239343	0.226955	0.169612	0.208942	0.135386	0.297265	0.146288	0.233787	PSN	0.0527996	PSN
Iso-1_CAGAGCCTCCAAGCAT-1	7	0.199283	0.256209	0.276772	0.20228	0.275791	0.25156	0.304856	0.335005	0.236396	0.238886	0.163367	0.291967	0.209303	0.308841	PSN	0.0606097	PSN
Iso-1_CAGAGCCTCTGCGATA-1	6	0.239226	0.293423	0.367258	0.293832	0.278342	0.292766	0.360557	0.351637	0.299604	0.348927	0.260074	0.354041	0.290801	0.35366	PIN_1	0.273641	PIN_1
Iso-1_CAGATACAGGGTCTTT-1	8	0.0672636	0.133621	0.180668	0.0615093	0.118847	0.126792	0.235608	0.209471	0.121994	0.16588	0.0703486	0.214727	0.123127	0.231935	PIMN_3	0	PIMN_3
Iso-1_CAGATACAGTAAACGT-1	5	0.302471	0.352857	0.377706	0.313295	0.302407	0.304286	0.357396	0.355331	0.325198	0.375933	0.280416	0.372539	0.295579	0.365565	PEMN_2	0.0925891	PEMN_2
Iso-1_CAGATACAGTGGTGAC-1	2	0.287159	0.339321	0.35959	0.30933	0.261322	0.269334	0.318228	0.298394	0.264536	0.307249	0.241809	0.359822	0.250775	0.328205	PEMN_2	0.168105	PEMN_2
Iso-1_CAGATACGTAACGCGA-1	2	0.289014	0.327885	0.32849	0.266156	0.320158	0.282767	0.340006	0.369087	0.301746	0.296551	0.228782	0.350564	0.281541	0.350539	PEMN_2	0.0580887	PEMN_2
Iso-1_CAGATACGTGCAATGG-1	2	0.256782	0.342653	0.366226	0.267743	0.301988	0.302068	0.377417	0.383509	0.297603	0.317832	0.207633	0.357746	0.275667	0.389865	PIMN_3	0.000104396	PIMN_3
Iso-1_CAGATACTCGTGGGTC-1	6	0.270128	0.330696	0.379084	0.303069	0.315623	0.316292	0.394919	0.38648	0.33689	0.370568	0.277307	0.38301	0.289817	0.379587	PIN_1	0.418023	PIN_1
Iso-1_CAGATCACACTAAACC-1	8	0.101455	0.19089	0.31514	0.154972	0.155558	0.136538	0.34247	0.289332	0.143217	0.242846	0.130006	0.309422	0.147741	0.292365	PIMN_3	0.160363	PIMN_3
Iso-1_CAGATTGCACCTAAAC-1	2	0.322098	0.341906	0.386099	0.354513	0.352862	0.36108	0.366378	0.377936	0.369331	0.359851	0.318453	0.37513	0.325853	0.360415	PEMN_3	0.0047633	PEMN_3
Iso-1_CAGATTGGTCATCCCT-1	2	0.286276	0.317455	0.381946	0.346414	0.304329	0.292906	0.334636	0.338739	0.299454	0.295186	0.247634	0.373509	0.274918	0.352123	PEMN_4	0.067482	PEMN_4
Iso-1_CAGATTGGTCGGTACC-1	2	0.257682	0.31176	0.339661	0.263157	0.214438	0.21597	0.308308	0.27091	0.211399	0.324403	0.19476	0.39948	0.220902	0.318914	PSN	0.0598195	PSN
Iso-1_CAGATTGGTGGTGATG-1	2	0.210615	0.288887	0.326533	0.207798	0.252415	0.237151	0.355445	0.353907	0.215869	0.254195	0.150901	0.372923	0.19029	0.323754	PEMN_3	0.0499089	PEMN_3
Iso-1_CAGATTGTCTAGCCTC-1	8	0.161148	0.238668	0.271561	0.131172	0.183578	0.186778	0.325227	0.281257	0.168005	0.26712	0.109256	0.313012	0.126508	0.258179	PIMN_3	0.0985294	PIMN_3
Iso-1_CAGCAATCACTACCCT-1	2	0.23993	0.307957	0.344694	0.245855	0.257093	0.25692	0.360659	0.332531	0.257497	0.351625	0.200942	0.385904	0.238034	0.347485	PIN_1	0.201405	PIN_1
Iso-1_CAGCAATCAGATAAAC-1	6	0.284482	0.326604	0.375759	0.321908	0.283733	0.270958	0.358494	0.345066	0.302806	0.344675	0.280806	0.352347	0.298435	0.373456	PEMN_2	0.469103	PEMN_2
Iso-1_CAGCAATGTAAGTCAA-1	2	0.248261	0.287963	0.336945	0.260556	0.304414	0.312037	0.347584	0.349075	0.322989	0.340523	0.260852	0.353246	0.287678	0.368861	PSN	0.0250981	PSN
Iso-1_CAGCAATGTGGGAGAG-1	2	0.203579	0.28107	0.346502	0.217927	0.227292	0.225103	0.351597	0.325987	0.238198	0.325811	0.151793	0.3521	0.207955	0.333825	PIN_1	0.463728	PIN_1
Iso-1_CAGCAATTCCTCACGT-1	0	0.192188	0.247615	0.215643	0.16802	0.268433	0.269354	0.269432	0.309396	0.231007	0.160217	0.105609	0.227541	0.15445	0.238969	PIMN_1	0.156097	PIMN_1
Iso-1_CAGCAATTCCTGCTAC-1	6	0.268499	0.3207	0.370193	0.28398	0.305342	0.291426	0.378754	0.365111	0.314885	0.346004	0.281676	0.359794	0.275613	0.368008	PEMN_3	0.561715	PEMN_3
Iso-1_CAGCAATTCTAGCCAA-1	6	0.264724	0.347817	0.378891	0.269858	0.28548	0.265135	0.385417	0.382467	0.273342	0.313697	0.19065	0.404691	0.274457	0.402927	PEMN_3	0.14038	PEMN_3
Iso-1_CAGCAGCAGCTCCCTT-1	2	0.285529	0.323429	0.373916	0.337829	0.277209	0.282293	0.310041	0.315886	0.280873	0.305034	0.27179	0.340898	0.254057	0.309357	PEMN_4	0.103066	PEMN_4
Iso-1_CAGCAGCAGTATCTGC-1	6	0.231792	0.310224	0.369949	0.273133	0.265569	0.254134	0.371057	0.373557	0.262738	0.316896	0.202199	0.385367	0.203995	0.339028	PEMN_3	0.00790986	PEMN_3
Iso-1_CAGCAGCGTCGAACAG-1	2	0.294242	0.347139	0.348269	0.293513	0.306975	0.30701	0.352312	0.360891	0.284721	0.320816	0.2287	0.372429	0.285758	0.35401	PEMN_2	0.00686773	PEMN_2
Iso-1_CAGCAGCTCATTACGG-1	2	0.261106	0.31015	0.365397	0.304154	0.276063	0.2702	0.336042	0.336092	0.285889	0.294382	0.284799	0.368646	0.315674	0.393882	PSN	0.0628192	PSN
Iso-1_CAGCCAGAGCCTCTTC-1	6	0.246865	0.286522	0.359496	0.27005	0.27433	0.272953	0.340519	0.32986	0.288791	0.341243	0.285386	0.352464	0.283203	0.354416	PEMN_3	0.0579942	PEMN_3
Iso-1_CAGCCAGAGCGACTTT-1	12	0.26342	0.315224	0.298843	0.225555	0.296059	0.280425	0.329962	0.351757	0.259493	0.240217	0.188982	0.319375	0.199759	0.292249	PEMN_2	0.0559792	PEMN_2
Iso-1_CAGCCAGGTAAGGAGA-1	6	0.267849	0.309766	0.323585	0.254979	0.298492	0.29239	0.334383	0.352197	0.280201	0.28781	0.243933	0.321797	0.267125	0.360313	PIMN_3	0.0926908	PIMN_3
Iso-1_CAGCCAGGTCAGCTTA-1	8	0.172105	0.271132	0.31543	0.180105	0.191804	0.195221	0.355285	0.31693	0.182254	0.257051	0.134405	0.327018	0.152382	0.298333	PIMN_3	0.303167	PIMN_3
Iso-1_CAGCCAGGTGCATTTG-1	6	0.219113	0.282371	0.34704	0.252553	0.235381	0.235207	0.336307	0.311342	0.244019	0.343294	0.226446	0.353141	0.20517	0.309727	PIN_1	0.470635	PIN_1
Iso-1_CAGCCAGTCGTCCATC-1	8	0.157185	0.23004	0.287402	0.150132	0.211015	0.187202	0.355352	0.343541	0.205302	0.263342	0.114765	0.332351	0.195759	0.343083	PIMN_3	0.237875	PIMN_3
Iso-1_CAGCCAGTCTTCTGGC-1	6	0.236376	0.28146	0.302701	0.23994	0.275628	0.253707	0.322677	0.33342	0.258209	0.28501	0.187	0.342751	0.242679	0.333484	PSN	0.0726813	PSN
Iso-1_CAGCGTGAGGTAAGTT-1	2	0.189408	0.269552	0.322574	0.208155	0.209512	0.215867	0.323413	0.308364	0.214579	0.284143	0.147324	0.35747	0.220287	0.337413	PSN	0.102445	PSN
Iso-1_CAGCGTGAGTTAGTAG-1	2	0.230761	0.272859	0.301309	0.244597	0.270153	0.278263	0.328231	0.311652	0.302615	0.311695	0.233695	0.317912	0.245236	0.297588	PSN	0.00107292	PSN
Iso-1_CAGCGTGGTACGGATG-1	6	0.271964	0.323384	0.373266	0.335206	0.290016	0.305929	0.353028	0.333402	0.32856	0.321719	0.292289	0.317149	0.285889	0.330661	PEMN_3	0.0663017	PEMN_3
Iso-1_CAGCGTGGTCTTGAAC-1	8	0.0707277	0.182205	0.260532	0.0722445	0.0847794	0.0819239	0.311648	0.234902	0.0577648	0.21724	0.0262214	0.346925	0.0281075	0.200145	PSN	0.360801	PSN
Iso-1_CAGGCCAGTCACTGAT-1	6	0.254603	0.306868	0.372019	0.298921	0.290452	0.295596	0.376201	0.354844	0.329101	0.346348	0.279701	0.383018	0.267716	0.331281	PIMN_4	0.122721	PIMN_4
Iso-1_CAGGCCAGTCTTACAG-1	6	0.276765	0.281513	0.301738	0.277779	0.338845	0.333207	0.338634	0.360792	0.338432	0.323158	0.273808	0.313321	0.299244	0.321604	PIMN_4	0.0672875	PIMN_4
Iso-1_CAGGCCATCAAAGGTA-1	6	0.233419	0.282215	0.310987	0.278534	0.29326	0.280335	0.352209	0.342453	0.311405	0.340663	0.232817	0.386249	0.268123	0.326889	PSN	0.0869423	PSN
Iso-1_CAGGCCATCATAGACC-1	6	0.292688	0.329505	0.346793	0.293014	0.308171	0.316059	0.35219	0.352868	0.31295	0.337924	0.253697	0.395066	0.279484	0.347442	PSN	0.200777	PSN
Iso-1_CAGGCCATCCGCACTT-1	1	0.219585	0.287414	0.344946	0.241608	0.235195	0.234781	0.330637	0.305609	0.222987	0.333814	0.20435	0.370564	0.227267	0.324683	PEMN_3	0.0541273	PEMN_3
Iso-1_CAGGGCTCACTAGAGG-1	2	0.306436	0.361622	0.405738	0.332473	0.313557	0.33323	0.387219	0.375127	0.347069	0.356935	0.293758	0.377465	0.325067	0.407215	PEMN_2	0.0216569	PEMN_2
Iso-1_CAGGGCTCATAGAATG-1	8	0.122296	0.24214	0.287248	0.117899	0.155396	0.147577	0.346005	0.301405	0.132434	0.246111	0.0537395	0.330958	0.110323	0.28429	PSN	0.204625	PSN
Iso-1_CAGGGCTGTCGTACAT-1	2	0.275983	0.342004	0.381224	0.288477	0.29078	0.311707	0.385691	0.357322	0.314548	0.390511	0.246278	0.375792	0.280817	0.370054	PIN_1	0.012306	PIN_1
Iso-1_CAGGGCTTCAAAGAAC-1	6	0.216875	0.285709	0.303665	0.226599	0.260387	0.244045	0.33552	0.34158	0.265003	0.315342	0.157636	0.328008	0.24076	0.348617	PIN_1	0.0250005	PIN_1
Iso-1_CAGGTATAGGTGCCAA-1	2	0.273051	0.323274	0.353889	0.297139	0.320283	0.33013	0.386256	0.374046	0.363283	0.336137	0.26765	0.365583	0.332469	0.413396	PSN	0.00228189	PSN
Iso-1_CAGGTATAGTGGACTG-1	2	0.235096	0.297747	0.361395	0.258784	0.26579	0.273233	0.366764	0.345578	0.265501	0.349256	0.212339	0.407278	0.246152	0.338561	PEMN_3	0.1132	PEMN_3
Iso-1_CAGGTATGTTATCCAG-1	6	0.194781	0.259246	0.314434	0.206664	0.218677	0.203945	0.319867	0.292688	0.223207	0.336835	0.212218	0.394044	0.24849	0.344594	PSN	0.25248	PSN
Iso-1_CAGTGCGGTTGCCGCA-1	6	0.224287	0.284042	0.348015	0.260574	0.265774	0.253084	0.367335	0.330755	0.294403	0.308977	0.246364	0.382515	0.238768	0.315353	PSN	0.268458	PSN
Iso-1_CAGTGCGTCATGGAGG-1	6	0.227332	0.28157	0.332019	0.263806	0.25186	0.262747	0.335201	0.314137	0.276542	0.313979	0.219793	0.343654	0.234581	0.314607	PEMN_3	0.381823	PEMN_3
Iso-1_CAGTGCGTCGTCCTCA-1	2	0.153565	0.252024	0.295016	0.146821	0.166028	0.165877	0.325622	0.27139	0.170559	0.283901	0.10235	0.331785	0.140993	0.264752	PSN	0.280793	PSN
Iso-1_CAGTGCGTCTGGCCGA-1	8	0.127295	0.220837	0.239198	0.11145	0.158001	0.159767	0.31242	0.290489	0.146391	0.226031	0.0655781	0.29536	0.123917	0.269319	PSN	0.0272408	PSN
Iso-1_CAGTTAGAGCGCTGCT-1	2	0.28461	0.343332	0.37688	0.309159	0.290199	0.298759	0.352539	0.343394	0.30753	0.333509	0.264872	0.36366	0.253221	0.326061	PIN_1	0.0654954	PIN_1
Iso-1_CAGTTAGAGCGTGAGT-1	6	0.282575	0.334983	0.3622	0.304925	0.296014	0.293253	0.36849	0.348544	0.311491	0.352609	0.262898	0.336556	0.277166	0.341446	PSVN_2	0.000197612	PSVN_2
Iso-1_CAGTTAGAGTGGGAAA-1	6	0.253345	0.345684	0.412358	0.297811	0.26839	0.27656	0.392819	0.36204	0.285494	0.384938	0.249241	0.392625	0.233709	0.340313	PEMN_3	0.0819329	PEMN_3
Iso-1_CAGTTAGCAGTTAGAA-1	6	0.295143	0.343393	0.359136	0.303074	0.345328	0.334809	0.367656	0.394531	0.314494	0.319182	0.235275	0.377898	0.271093	0.353856	PEMN_3	0.175562	PEMN_3
Iso-1_CAGTTAGGTAACTTCG-1	2	0.224404	0.284668	0.295213	0.199598	0.246912	0.249434	0.302611	0.305139	0.220493	0.226908	0.147528	0.34003	0.200796	0.307052	PSN	0.0559925	PSN
Iso-1_CAGTTAGGTGAATAAC-1	6	0.215313	0.271688	0.327036	0.226714	0.23716	0.228259	0.323941	0.299948	0.229384	0.283536	0.179338	0.33167	0.213921	0.312976	PSN	0.230342	PSN
Iso-1_CAGTTAGGTTCACGAT-1	2	0.273713	0.33863	0.356114	0.257324	0.302629	0.297026	0.360092	0.365911	0.281659	0.313358	0.207434	0.363546	0.249707	0.350773	PEMN_2	0.0871214	PEMN_2
Iso-1_CAGTTAGTCATAGGCT-1	2	0.194821	0.262368	0.320539	0.197415	0.231323	0.221099	0.355374	0.320404	0.226419	0.331922	0.157589	0.381605	0.213072	0.321222	PIN_1	0.0206196	PIN_1
Iso-1_CAGTTAGTCTGCTTAT-1	2	0.285073	0.33457	0.367254	0.310022	0.288193	0.291573	0.342084	0.335297	0.290051	0.318591	0.271296	0.349433	0.28521	0.354954	PIN_1	0.00518669	PIN_1
Iso-1_CAGTTCCAGCAGCAGT-1	0	0.22839	0.282575	0.286859	0.220112	0.279184	0.263932	0.319273	0.340255	0.245358	0.246656	0.136571	0.292264	0.218152	0.321708	PIMN_3	0.109726	PIMN_3
Iso-1_CAGTTCCCAAGGGCAT-1	6	0.24721	0.316639	0.330317	0.223299	0.259333	0.239906	0.345064	0.343521	0.24341	0.313653	0.193644	0.374719	0.257762	0.376104	PSN	0.0717591	PSN
Iso-1_CAGTTCCCACGGCTAC-1	6	0.290714	0.344678	0.370479	0.297043	0.281624	0.275868	0.352186	0.344116	0.286069	0.332433	0.223476	0.397804	0.260911	0.354907	PSN	0.113555	PSN
Iso-1_CAGTTCCGTACTTGTG-1	6	0.1778	0.262302	0.318859	0.204805	0.222353	0.200704	0.356642	0.331043	0.214892	0.317118	0.153435	0.39056	0.193088	0.336591	PSN	0.367886	PSN
Iso-1_CAGTTCCGTATGGAAT-1	8	0.123831	0.180952	0.22803	0.141148	0.144198	0.141388	0.262279	0.220677	0.16012	0.249345	0.12667	0.228681	0.139146	0.225207	PIN_1	0.294815	PIN_1
Iso-1_CAGTTCCGTTACCTGA-1	2	0.241384	0.283127	0.339521	0.290204	0.313551	0.306157	0.349105	0.362802	0.329212	0.306358	0.228845	0.318885	0.293772	0.372402	PSVN_2	0.080465	PSVN_2
Iso-1_CAGTTCCTCACTCGAA-1	2	0.336466	0.365505	0.377339	0.361805	0.344656	0.357559	0.364406	0.365403	0.373075	0.372324	0.31935	0.384175	0.302189	0.355866	PSN	0.00188283	PSN
Iso-1_CATAAGCCAATCTCTT-1	6	0.267533	0.26944	0.26355	0.26874	0.277409	0.275994	0.238729	0.284819	0.268666	0.271503	0.269794	0.270096	0.266283	0.264678	PIMN_4	0.00740936	PIMN_4
Iso-1_CATAAGCTCATGTCTT-1	6	0.272134	0.334533	0.346787	0.264383	0.284738	0.263842	0.382269	0.37289	0.279761	0.337346	0.206679	0.40604	0.28259	0.381185	PSN	0.0639996	PSN
Iso-1_CATAAGCTCGCCTATC-1	0	0.130663	0.209539	0.266555	0.148617	0.19053	0.178304	0.28927	0.274604	0.164838	0.264765	0.0904755	0.281442	0.15844	0.277254	PIN_1	0.263692	PIN_1
Iso-1_CATACAGAGCTGTACT-1	2	0.128684	0.202384	0.211516	0.0933414	0.176165	0.169144	0.276271	0.264197	0.151087	0.239531	0.0603584	0.268144	0.130057	0.25909	PIMN_3	0.0669117	PIMN_3
Iso-1_CATACAGCATAGATGA-1	2	0.261377	0.283942	0.32304	0.270121	0.288922	0.289439	0.325899	0.330434	0.284386	0.284922	0.226435	0.334834	0.278878	0.350512	PEMN_3	0.134644	PEMN_3
Iso-1_CATACAGGTCTCAAGT-1	2	0.247732	0.290139	0.317894	0.240685	0.2875	0.286844	0.354691	0.367314	0.299764	0.297932	0.218542	0.373355	0.251227	0.348625	PSN	0.192217	PSN
Iso-1_CATACAGTCCAGGACC-1	2	0.245166	0.27799	0.314096	0.253551	0.24883	0.242508	0.298187	0.269222	0.24665	0.344729	0.230905	0.314128	0.21809	0.272447	PIN_1	0.0839002	PIN_1
Iso-1_CATACAGTCCTATGGA-1	8	0.117511	0.227658	0.288438	0.13884	0.132488	0.121205	0.307233	0.264644	0.115128	0.226152	0.0981826	0.376523	0.146838	0.302668	PSN	0.0692897	PSN
Iso-1_CATACCCAGACCATTC-1	8	0.110028	0.205336	0.25684	0.143904	0.16726	0.150439	0.303333	0.284826	0.142565	0.192391	0.0656134	0.257468	0.13247	0.270762	PEMN_3	1.11022e-16	PEMN_3
Iso-1_CATACCCAGATCCTAC-1	6	0.310254	0.344254	0.35561	0.339679	0.311536	0.310648	0.356877	0.36257	0.348056	0.344978	0.287529	0.370296	0.316882	0.360423	PEMN_3	0.065816	PEMN_3
Iso-1_CATACCCAGCTGAAGC-1	2	0.303122	0.347918	0.357822	0.288206	0.281745	0.300853	0.334396	0.310921	0.290522	0.333128	0.263684	0.356713	0.267503	0.334621	PEMN_2	0.21952	PEMN_2
Iso-1_CATACCCCAGTGGGTA-1	7	0.289786	0.313607	0.276502	0.26248	0.298036	0.283662	0.282663	0.311194	0.263052	0.216549	0.187667	0.248613	0.225524	0.277245	PIMN_1	0.0165175	PIMN_1
Iso-1_CATACCCGTCCCACGA-1	2	0.238607	0.277604	0.306964	0.258094	0.287536	0.273621	0.320313	0.334268	0.288098	0.314924	0.215935	0.35968	0.284861	0.362095	PIN_1	0.111416	PIN_1
Iso-1_CATACCCTCGCGTCGA-1	6	0.249099	0.295153	0.331742	0.240137	0.231295	0.230639	0.348019	0.309782	0.256909	0.306079	0.221044	0.359537	0.27013	0.344658	PEMN_3	0.345324	PEMN_3
Iso-1_CATACTTAGATGACAT-1	8	0.177944	0.283936	0.284641	0.15717	0.200995	0.189243	0.320097	0.309165	0.165	0.181117	0.100503	0.315398	0.168355	0.293278	PEMN_3	0.117624	PEMN_3
Iso-1_CATACTTAGCCATGCC-1	2	0.281288	0.300503	0.376682	0.340587	0.336736	0.333338	0.367532	0.374454	0.355276	0.315779	0.28215	0.393249	0.309009	0.369611	PSN	0.0539875	PSN
Iso-1_CATACTTGTCGATTAC-1	9	0.270964	0.308229	0.310325	0.260518	0.285836	0.297504	0.298844	0.298856	0.287222	0.3215	0.25368	0.304484	0.259206	0.285337	PIMN_2	0.109361	PIMN_2
Iso-1_CATACTTGTGACTGTT-1	8	0.127863	0.203519	0.247982	0.14263	0.140992	0.156082	0.276484	0.229782	0.129085	0.222587	0.103529	0.27507	0.114987	0.20497	PEMN_3	0.0869512	PEMN_3
Iso-1_CATACTTGTGCCGGTT-1	8	0.108593	0.210669	0.247757	0.106866	0.144663	0.11637	0.298847	0.256328	0.0888686	0.21136	0.0741031	0.315413	0.0848843	0.211607	PIMN_3	0	PIMN_3
Iso-1_CATACTTGTTATAGCC-1	2	0.228526	0.27445	0.35659	0.282893	0.233826	0.241481	0.294377	0.271994	0.250767	0.322001	0.273665	0.368396	0.265181	0.336812	PSN	0.311289	PSN
Iso-1_CATACTTTCGTCTAAG-1	8	0.118266	0.203111	0.2575	0.134015	0.129421	0.122068	0.296476	0.237211	0.107552	0.236934	0.0802286	0.303063	0.104228	0.234832	PEMN_3	0.0615985	PEMN_3
Iso-1_CATAGACTCCGAGTGC-1	6	0.252491	0.317375	0.346097	0.255603	0.250885	0.241025	0.341625	0.339142	0.260664	0.340002	0.191772	0.364389	0.229013	0.338678	PIN_1	0.430408	PIN_1
Iso-1_CATCAAGGTCCACTCT-1	8	0.123276	0.16118	0.201697	0.130352	0.169521	0.176115	0.234278	0.227257	0.150889	0.186002	0.0851691	0.246455	0.145913	0.228057	PSN	0.497542	PSN
Iso-1_CATCAAGTCACACGAT-1	2	0.198269	0.248609	0.325436	0.222844	0.247767	0.25083	0.35509	0.31908	0.279782	0.394482	0.221965	0.344837	0.243365	0.350007	PIN_1	0.0987938	PIN_1
Iso-1_CATCCACCAGCCGGTT-1	6	0.280669	0.328992	0.370365	0.312587	0.295779	0.281283	0.350746	0.347107	0.30913	0.303295	0.28617	0.371738	0.287141	0.348551	PEMN_2	0.00562602	PEMN_2
Iso-1_CATCCACGTAGAGCTG-1	2	0.337747	0.323673	0.309514	0.349848	0.319611	0.30587	0.280795	0.316233	0.324145	0.315308	0.30161	0.30526	0.301156	0.304277	PEMN_4	0.0125864	PEMN_4
Iso-1_CATCCACGTAGCGTCC-1	2	0.257011	0.311982	0.330138	0.246626	0.227309	0.225088	0.281938	0.26865	0.200191	0.279192	0.206862	0.359515	0.182531	0.289498	PEMN_2	0.176245	PEMN_2
Iso-1_CATCCACGTTCTAAGC-1	2	0.254988	0.328518	0.357691	0.2573	0.261604	0.256545	0.354346	0.325643	0.266983	0.336273	0.256216	0.384665	0.246778	0.337318	PIN_1	0.229875	PIN_1
Iso-1_CATCCCACACCATTCC-1	6	0.273234	0.331399	0.344428	0.279196	0.292346	0.27708	0.36246	0.362164	0.29703	0.32929	0.21236	0.396516	0.286457	0.390434	PSN	0.159245	PSN
Iso-1_CATCCCAGTGGCTTAT-1	2	0.247476	0.305946	0.328476	0.252948	0.269534	0.287248	0.311625	0.315315	0.285296	0.316289	0.249844	0.308757	0.219461	0.27694	PIMN_2	0.00658494	PIMN_2
Iso-1_CATCCGTAGGCTCAAG-1	2	0.283773	0.349041	0.374793	0.307047	0.319214	0.291601	0.388266	0.397809	0.300088	0.313225	0.2142	0.36225	0.253906	0.361758	PEMN_2	0.0118634	PEMN_2
Iso-1_CATCCGTCAATGGGTG-1	2	0.251514	0.323398	0.36528	0.263312	0.29757	0.290343	0.383318	0.376974	0.3054	0.375561	0.241928	0.368096	0.265626	0.382579	PIN_1	0.622778	PIN_1
Iso-1_CATCCGTCACGAAAGC-1	2	0.228774	0.293545	0.339484	0.215023	0.270447	0.258793	0.356538	0.350243	0.267819	0.34873	0.238355	0.364441	0.264707	0.367192	PIN_1	0.280768	PIN_1
Iso-1_CATCCGTGTTGCGTAT-1	6	0.220404	0.283274	0.312977	0.225382	0.231614	0.227499	0.323165	0.321137	0.232511	0.288684	0.197487	0.373698	0.209793	0.295917	PSN	0.0505329	PSN
Iso-1_CATCCGTTCAGGAACG-1	8	0.151395	0.231593	0.272794	0.1189	0.210039	0.199938	0.341318	0.33665	0.168577	0.236465	0.0850835	0.346126	0.138212	0.28421	PSN	0.100762	PSN
Iso-1_CATCCGTTCCTCTAAT-1	5	0.293033	0.300583	0.326651	0.30911	0.307108	0.319193	0.315279	0.314519	0.332592	0.329382	0.301575	0.330227	0.319965	0.353514	PIMN_5	0.00104863	PIMN_5
Iso-1_CATCGCTAGCTCGTGC-1	8	0.156643	0.248169	0.291144	0.16912	0.175896	0.162744	0.321591	0.281124	0.160983	0.228653	0.111275	0.301895	0.1244	0.250892	PIMN_3	0.0536624	PIMN_3
Iso-1_CATCGCTCATGAGTAA-1	2	0.301751	0.350264	0.382243	0.307681	0.319138	0.315782	0.372811	0.384433	0.320347	0.337584	0.266767	0.400947	0.286139	0.364902	PEMN_3	0.0433646	PEMN_3
Iso-1_CATCGCTGTATACAGA-1	6	0.272863	0.309093	0.390712	0.338515	0.310508	0.287182	0.370699	0.368606	0.312999	0.389067	0.300385	0.41494	0.270046	0.355783	PIN_1	0.0536181	PIN_1
Iso-1_CATCGCTGTATGGAGC-1	8	0.15215	0.255424	0.270282	0.115077	0.192998	0.181517	0.372315	0.334799	0.163073	0.225361	0.0474282	0.334188	0.143065	0.320405	PIMN_3	0.109301	PIMN_3
Iso-1_CATCGGGAGACGTCGA-1	8	0.150598	0.2295	0.24944	0.125174	0.134744	0.148757	0.262773	0.239907	0.134143	0.175273	0.0903757	0.263319	0.0970468	0.216644	PEMN_2	0.0844014	PEMN_2
Iso-1_CATCGGGCACAACCGC-1	6	0.264206	0.327878	0.360821	0.27639	0.262876	0.254352	0.351243	0.334415	0.272005	0.306112	0.189892	0.35156	0.190949	0.294372	PEMN_3	0.058863	PEMN_3
Iso-1_CATCGGGGTACACGTT-1	6	0.351479	0.353757	0.322203	0.361712	0.33629	0.326146	0.279918	0.337002	0.348169	0.331426	0.297789	0.295541	0.313896	0.295132	PEMN_4	0.00598863	PEMN_4
Iso-1_CATCGGGGTCCATACA-1	2	0.195564	0.277441	0.337317	0.213393	0.215416	0.199991	0.333682	0.308082	0.205892	0.331186	0.173668	0.367036	0.204829	0.329432	PIN_1	0.468891	PIN_1
Iso-1_CATCGGGTCTCGTGAA-1	8	0.179724	0.21562	0.243309	0.193279	0.178886	0.198964	0.217718	0.206889	0.163498	0.201389	0.165186	0.239327	0.16368	0.18295	PEMN_2	0.0691797	PEMN_2
Iso-1_CATCGTCCATGGGCAA-1	1	0.311014	0.296821	0.277247	0.309304	0.303264	0.298682	0.240379	0.273889	0.290875	0.296197	0.280859	0.265427	0.31865	0.292202	PEMN_1	0.004759	PEMN_1
Iso-1_CATCGTCGTAACCAGG-1	2	0.251342	0.303338	0.358308	0.274781	0.284702	0.269079	0.354721	0.35704	0.282999	0.302863	0.223428	0.346489	0.249413	0.354298	PEMN_3	0.596544	PEMN_3
Iso-1_CATCGTCGTTATTCTC-1	6	0.27657	0.286788	0.339139	0.318356	0.312165	0.31318	0.338711	0.336189	0.340577	0.321155	0.288977	0.33237	0.301914	0.335307	PIMN_5	0.000108419	PIMN_5
Iso-1_CATGAGTAGGGACTGT-1	8	0.0988026	0.165911	0.171208	0.0510261	0.107629	0.106883	0.232132	0.196691	0.0971702	0.209372	0.042131	0.250831	0.0893095	0.214876	PSVN_2	0.151446	PSVN_2
Iso-1_CATGAGTCAAACGGCA-1	6	0.296858	0.352639	0.364408	0.279222	0.30401	0.315605	0.367001	0.373015	0.30785	0.346862	0.200844	0.425653	0.273165	0.359068	PSN	0.0526384	PSN
Iso-1_CATGAGTGTCACAGTT-1	2	0.22497	0.297655	0.344052	0.249	0.259468	0.253012	0.353457	0.32793	0.249848	0.363166	0.234472	0.347808	0.230601	0.333155	PIN_1	0.116336	PIN_1
Iso-1_CATGAGTGTGGACTGA-1	8	0.182318	0.287119	0.313041	0.173171	0.196794	0.197692	0.325696	0.319372	0.17368	0.256996	0.118846	0.3429	0.137987	0.267914	PSN	0.0746876	PSN
Iso-1_CATGAGTGTTCAACGT-1	2	0.264377	0.316135	0.335941	0.244931	0.26937	0.249228	0.322682	0.313513	0.262187	0.291591	0.222513	0.331987	0.197061	0.281207	PSN	0.00503115	PSN
Iso-1_CATGCAAAGTCGGCCT-1	6	0.237403	0.317413	0.337209	0.222493	0.256461	0.251025	0.334549	0.344495	0.242267	0.315147	0.160398	0.381134	0.215513	0.328141	PSN	0.0683634	PSN
Iso-1_CATGCCTAGCACTGGA-1	2	0.331784	0.353899	0.399116	0.351318	0.336039	0.34753	0.371064	0.364675	0.377436	0.377682	0.358024	0.396903	0.34443	0.387035	PIMN_5	0.10312	PIMN_5
Iso-1_CATGCCTCAAACCACT-1	6	0.272162	0.343636	0.324397	0.246479	0.275285	0.270864	0.352443	0.345712	0.261578	0.357184	0.196099	0.357375	0.20617	0.304919	PIMN_3	0.290401	PIMN_3
Iso-1_CATGCCTCAGTATTCG-1	8	0.108676	0.220874	0.296036	0.158466	0.15012	0.135569	0.315877	0.283787	0.140111	0.239596	0.113714	0.262188	0.104921	0.244717	PEMN_3	0.103724	PEMN_3
Iso-1_CATGCCTGTGAAAGTT-1	8	0.122421	0.219344	0.258875	0.0950349	0.134195	0.136551	0.331432	0.275753	0.108394	0.232811	0.00328786	0.337754	0.0887323	0.234459	PIMN_3	0.0940917	PIMN_3
Iso-1_CATGCCTTCGTGGCTG-1	2	0.279656	0.299007	0.323317	0.277751	0.316963	0.319722	0.338502	0.334391	0.319323	0.280899	0.262139	0.31211	0.289808	0.355041	PEMN_3	0.0101445	PEMN_3
Iso-1_CATGCCTTCGTGGGAA-1	2	0.301633	0.3399	0.33963	0.284175	0.295141	0.287876	0.341273	0.340342	0.287392	0.358135	0.2289	0.376392	0.293618	0.365298	PEMN_2	0.0616376	PEMN_2
Iso-1_CATGCCTTCGTTGTAG-1	6	0.334602	0.376754	0.400501	0.348569	0.355022	0.342022	0.382135	0.406434	0.355842	0.385811	0.302609	0.416782	0.31984	0.3798	PIN_1	0.60879	PIN_1
Iso-1_CATGCCTTCTTTCTAG-1	8	0.117785	0.188256	0.242004	0.112126	0.168152	0.160738	0.303012	0.266225	0.129426	0.271725	0.0890723	0.357575	0.143428	0.282578	PSN	0.054563	PSN
Iso-1_CATGCGGAGACTCTTG-1	8	0.171033	0.256707	0.286881	0.168621	0.169429	0.162399	0.323105	0.288848	0.135046	0.23361	0.0856058	0.354222	0.164747	0.291373	PSN	0.313303	PSN
Iso-1_CATGCGGAGGTCACCC-1	2	0.223451	0.261425	0.307358	0.258168	0.235642	0.249209	0.295592	0.285606	0.252899	0.297891	0.212384	0.311525	0.244684	0.305535	PIN_1	0.162174	PIN_1
Iso-1_CATGCTCCAGTTGGTT-1	2	0.332917	0.353047	0.37603	0.3381	0.336364	0.329566	0.360583	0.37118	0.351306	0.369526	0.299842	0.380308	0.330127	0.392735	PEMN_2	0.0598695	PEMN_2
Iso-1_CATGGATAGTGGACGT-1	10	0.208041	0.285995	0.32877	0.18502	0.249712	0.234025	0.346863	0.333728	0.198691	0.311634	0.144488	0.40978	0.219098	0.349335	PSN	0.0604454	PSN
Iso-1_CATGGATCAACCGGAA-1	6	0.243989	0.306194	0.326524	0.238729	0.245507	0.248261	0.328078	0.327507	0.231295	0.320538	0.142746	0.375996	0.212484	0.319474	PSN	0.326437	PSN
Iso-1_CATGGATGTTGTTGCA-1	2	0.30774	0.330841	0.363868	0.339921	0.301749	0.327761	0.326484	0.333417	0.34702	0.374561	0.297853	0.348812	0.288788	0.320157	PIN_1	0.0590705	PIN_1
Iso-1_CATGGATGTTTCGTTT-1	8	0.118363	0.220524	0.267284	0.140118	0.149966	0.140995	0.29236	0.241223	0.104995	0.233858	0.0640265	0.308359	0.110132	0.248757	PIMN_3	0.0860641	PIMN_3
Iso-1_CATGGATTCCACCCTA-1	2	0.330394	0.2986	0.268193	0.306575	0.329836	0.344727	0.294102	0.323671	0.365027	0.332863	0.299945	0.30778	0.33152	0.291983	PEMN_1	0.0219091	PEMN_1
Iso-1_CATGGATTCGACCCAG-1	2	0.297684	0.333414	0.361866	0.316991	0.29828	0.312148	0.35349	0.336799	0.337032	0.322984	0.302374	0.315481	0.279735	0.340843	PIMN_5	0.00728074	PIMN_5
Iso-1_CATGGATTCTGTCTCG-1	2	0.284496	0.341959	0.38337	0.298759	0.320388	0.341023	0.402708	0.381194	0.349302	0.404973	0.256473	0.387837	0.302153	0.393137	PIN_1	0.0817807	PIN_1
Iso-1_CATGGTAAGAGCTGAC-1	2	0.23587	0.28395	0.336061	0.259763	0.250601	0.260372	0.333079	0.308857	0.288235	0.300025	0.241994	0.350245	0.257111	0.333613	PSN	0.0926998	PSN
Iso-1_CATGGTAAGATACCAA-1	8	0.150274	0.252411	0.304148	0.174996	0.182892	0.172164	0.351187	0.324647	0.184473	0.260518	0.113186	0.317275	0.192745	0.332777	PEMN_3	0.187161	PEMN_3
Iso-1_CATGGTAGTTGGGATG-1	6	0.252073	0.317708	0.34129	0.231835	0.296728	0.2731	0.394037	0.397546	0.292157	0.348238	0.192652	0.386559	0.258803	0.379838	PSN	0.0957321	PSN
Iso-1_CATTCATGTCAGGCAA-1	2	0.313712	0.348106	0.365358	0.328431	0.351164	0.341722	0.364221	0.392646	0.35005	0.305383	0.29079	0.399848	0.32356	0.392833	PEMN_3	0.0940142	PEMN_3
Iso-1_CATTCATGTTTGGGTT-1	6	0.253655	0.297201	0.287852	0.239038	0.296767	0.285864	0.345315	0.361346	0.297343	0.313271	0.196175	0.34515	0.231269	0.311509	PIN_1	0.394305	PIN_1
Iso-1_CATTCCGGTGGCAGAT-1	6	0.166808	0.235318	0.263655	0.178746	0.238442	0.223213	0.29815	0.289958	0.221553	0.275594	0.158306	0.315407	0.20022	0.296083	PSN	0.0574076	PSN
Iso-1_CATTCCGTCCATTGGA-1	2	0.245478	0.280252	0.317824	0.249384	0.299731	0.287272	0.340933	0.347867	0.279902	0.342765	0.23046	0.381012	0.269604	0.348168	PSN	0.0787597	PSN
Iso-1_CATTCTAAGCATGCGA-1	6	0.179366	0.2494	0.316973	0.191891	0.225347	0.206975	0.356231	0.320194	0.236605	0.388091	0.185145	0.39994	0.235782	0.364116	PIN_1	0.0138598	PIN_1
Iso-1_CATTCTACAAAGCTAA-1	8	0.175947	0.272156	0.310804	0.164309	0.17505	0.158825	0.344867	0.309968	0.163065	0.25198	0.109525	0.29796	0.109057	0.259168	PEMN_3	0.0695294	PEMN_3
Iso-1_CATTCTAGTAGCTGCC-1	2	0.286246	0.34311	0.382063	0.296363	0.273053	0.295443	0.369755	0.327951	0.313949	0.333299	0.28698	0.38177	0.309607	0.379536	PEMN_2	0.270591	PEMN_2
Iso-1_CATTCTATCGAAGCAG-1	6	0.252656	0.31934	0.356844	0.264795	0.268083	0.264762	0.350879	0.350269	0.278153	0.357455	0.208255	0.336403	0.224731	0.319329	PIN_1	0.827383	PIN_1
Iso-1_CATTGAGAGAAACCCG-1	2	0.174573	0.251279	0.252441	0.153263	0.209075	0.210925	0.29719	0.290519	0.207015	0.269166	0.103435	0.291494	0.16366	0.273262	PEMN_2	0.0634765	PEMN_2
Iso-1_CATTGAGTCGTAACCA-1	6	0.218706	0.297781	0.352815	0.253593	0.205605	0.191814	0.316645	0.284044	0.219893	0.303992	0.199143	0.35294	0.166593	0.274276	PIN_1	0.391572	PIN_1
Iso-1_CATTGCCCAACCGCTG-1	8	0.178033	0.232577	0.247301	0.151663	0.156815	0.147887	0.265495	0.245566	0.148342	0.192515	0.115525	0.242233	0.124015	0.220925	PEMN_3	0.0808356	PEMN_3
Iso-1_CATTGCCCACCTGTCT-1	2	0.370813	0.354896	0.375305	0.388716	0.3911	0.390273	0.337806	0.38251	0.409054	0.398075	0.406832	0.329341	0.352269	0.331551	PIMN_1	0.0262269	PIMN_1
Iso-1_CATTGCCGTAGCTAAA-1	2	0.214755	0.257503	0.255839	0.182032	0.253546	0.253339	0.327781	0.315277	0.2772	0.289875	0.143433	0.307382	0.226887	0.315724	PIN_1	0.58571	PIN_1
Iso-1_CATTGTTGTCTACTGA-1	6	0.31836	0.319256	0.331581	0.352069	0.329421	0.314014	0.320678	0.343796	0.346385	0.371537	0.279267	0.332386	0.297415	0.323261	PEMN_4	0.00609171	PEMN_4
Iso-1_CATTGTTGTGTCTAAC-1	2	0.278429	0.331385	0.335205	0.249579	0.284739	0.27481	0.344826	0.33936	0.287413	0.334265	0.249379	0.304458	0.219172	0.286182	PIMN_3	0.114613	PIMN_3
Iso-1_CATTGTTTCGGTCTGG-1	6	0.2348	0.316407	0.356154	0.227296	0.249206	0.231604	0.371328	0.363424	0.232872	0.295531	0.17502	0.411213	0.23825	0.365955	PSN	0.28833	PSN
Iso-1_CATTTCAAGCACTAAA-1	0	0.1701	0.236865	0.24801	0.106114	0.201853	0.18678	0.30987	0.296096	0.182455	0.212773	0.0871432	0.283058	0.137204	0.275966	PIMN_3	0.0750394	PIMN_3
Iso-1_CATTTCAAGGAACGCT-1	2	0.289103	0.340204	0.365348	0.292998	0.253554	0.262472	0.33526	0.311856	0.266121	0.340532	0.230753	0.37448	0.23443	0.3235	PEMN_2	0.102914	PEMN_2
Iso-1_CCAAGCGGTTTCGCTC-1	6	0.1777	0.245395	0.269404	0.170376	0.22646	0.207909	0.31863	0.316885	0.207702	0.262186	0.125173	0.318693	0.198387	0.31269	PSN	0.0423599	PSN
Iso-1_CCAATGAAGTATGGCG-1	2	0.240185	0.2819	0.341242	0.267777	0.270576	0.28284	0.323715	0.306088	0.282695	0.301454	0.239766	0.326708	0.270916	0.352575	PSN	0.0790781	PSN
Iso-1_CCAATGACAGAGAAAG-1	2	0.289629	0.315995	0.332574	0.292215	0.346561	0.334186	0.370757	0.395317	0.337744	0.321228	0.232311	0.367707	0.282787	0.354723	PIMN_1	0.0467301	PIMN_1
Iso-1_CCAATTTAGCCTTTGA-1	2	0.275237	0.326346	0.366632	0.307375	0.283174	0.276606	0.368012	0.351006	0.305884	0.349406	0.234558	0.367189	0.247502	0.335438	PIN_1	0.109256	PIN_1
Iso-1_CCAATTTCAAGAGGCT-1	2	0.287836	0.339598	0.376385	0.298324	0.2859	0.285149	0.363779	0.340992	0.295126	0.353671	0.245128	0.394107	0.26522	0.340188	PEMN_3	0.0087573	PEMN_3
Iso-1_CCAATTTCAATTTCGG-1	1	0.322654	0.350181	0.346251	0.330336	0.312651	0.308545	0.326075	0.353323	0.309271	0.322092	0.249779	0.331603	0.308442	0.365585	PEMN_2	0.173531	PEMN_2
Iso-1_CCAATTTCAGGTTCAT-1	2	0.186336	0.276067	0.350848	0.207885	0.208741	0.228897	0.32855	0.284893	0.215584	0.336157	0.172729	0.351066	0.1896	0.310448	PIN_1	0.202112	PIN_1
Iso-1_CCAATTTCATAGGAGC-1	8	0.10462	0.211359	0.259681	0.088744	0.141897	0.133899	0.316481	0.279295	0.108651	0.201915	0.0438074	0.312608	0.0670012	0.241922	PIMN_3	0.0978683	PIMN_3
Iso-1_CCAATTTGTATGAAAC-1	8	0.167453	0.255983	0.32835	0.208864	0.181943	0.172133	0.341129	0.29547	0.164021	0.269354	0.104665	0.337748	0.1466	0.252968	PEMN_3	0.0716909	PEMN_3
Iso-1_CCAATTTGTGCGAACA-1	2	0.28399	0.328303	0.369705	0.301843	0.317976	0.307863	0.353434	0.372667	0.305639	0.298745	0.254344	0.343426	0.270448	0.361825	PEMN_3	0.123378	PEMN_3
Iso-1_CCACAAAAGCAGAAAG-1	0	0.188936	0.272814	0.283831	0.155498	0.221535	0.204834	0.33671	0.323516	0.181916	0.25597	0.117036	0.364874	0.167852	0.299739	PSN	0.141696	PSN
Iso-1_CCACAAACATGATAGA-1	2	0.29918	0.36337	0.383035	0.286975	0.288641	0.293786	0.357511	0.350253	0.28539	0.341942	0.266438	0.40059	0.234218	0.337151	PEMN_3	0.0902175	PEMN_3
Iso-1_CCACAAAGTACATTGC-1	2	0.255511	0.313613	0.379621	0.285936	0.266969	0.272293	0.35461	0.336863	0.295259	0.342473	0.25505	0.405785	0.276826	0.361826	PEMN_3	0.214335	PEMN_3
Iso-1_CCACAAAGTCTGATCA-1	7	0.208754	0.257739	0.221805	0.181884	0.256062	0.240794	0.22908	0.275976	0.195331	0.191482	0.133843	0.253198	0.139468	0.195695	PIMN_4	0.0112794	PIMN_4
Iso-1_CCACAAATCCGTGGTG-1	2	0.0825954	0.177601	0.246155	0.0724185	0.139856	0.132591	0.29962	0.244284	0.122282	0.326256	0.0733956	0.337572	0.122543	0.262148	PIN_1	0.0303924	PIN_1
Iso-1_CCACAAATCGCGGACT-1	2	0.297394	0.340023	0.381113	0.313974	0.253752	0.270872	0.325611	0.3017	0.285044	0.343422	0.277012	0.366486	0.261917	0.347385	PEMN_2	0.00780248	PEMN_2
Iso-1_CCACACTAGGTTCCGC-1	0	0.266375	0.313433	0.275435	0.215497	0.303679	0.289701	0.332234	0.346035	0.283405	0.24467	0.174696	0.297476	0.214284	0.29508	PEMN_2	0.0355552	PEMN_2
Iso-1_CCACACTCACGGCTAC-1	8	0.16561	0.252376	0.291777	0.148739	0.197638	0.199353	0.33391	0.303482	0.191226	0.25687	0.152322	0.339232	0.174325	0.305347	PEMN_3	0.207835	PEMN_3
Iso-1_CCACACTGTAGCTTAC-1	2	0.310567	0.354608	0.363701	0.310402	0.292087	0.282675	0.329474	0.333619	0.281948	0.307648	0.252932	0.360971	0.283771	0.350292	PEMN_2	0.187692	PEMN_2
Iso-1_CCACACTGTCTTTATC-1	8	0.187857	0.277043	0.343067	0.205655	0.214642	0.224296	0.326955	0.325349	0.207533	0.26789	0.134719	0.339679	0.181005	0.306205	PEMN_3	0.551471	PEMN_3
Iso-1_CCACCATAGTGCAGCA-1	6	0.298297	0.331707	0.36204	0.30828	0.284415	0.28562	0.341148	0.325945	0.300041	0.360187	0.273444	0.362088	0.255447	0.314359	PIN_1	0.142037	PIN_1
Iso-1_CCACCATCAAGCAGGT-1	2	0.279071	0.310051	0.319581	0.267915	0.254708	0.261538	0.297923	0.285925	0.278474	0.314321	0.263661	0.319381	0.259165	0.304635	PEMN_2	0.059267	PEMN_2
Iso-1_CCACCATGTACCTAAC-1	2	0.250163	0.331618	0.356718	0.258067	0.254134	0.249563	0.355491	0.343357	0.270505	0.345397	0.220383	0.381359	0.176165	0.279826	PIN_1	0.148561	PIN_1
Iso-1_CCACCATGTGCATTAC-1	8	0.133456	0.209055	0.244408	0.118094	0.139875	0.146343	0.268002	0.225247	0.139219	0.192561	0.1061	0.266026	0.134211	0.2519	PEMN_3	0.0761048	PEMN_3
Iso-1_CCACCATGTTCCTAAG-1	8	0.149354	0.261816	0.309853	0.142901	0.158271	0.178485	0.332138	0.274947	0.132523	0.254431	0.102796	0.32977	0.120409	0.245953	PEMN_3	0.138247	PEMN_3
Iso-1_CCACCATTCCTTTGAT-1	2	0.285076	0.343419	0.388373	0.341233	0.306404	0.314011	0.366216	0.366294	0.324016	0.334772	0.276955	0.345559	0.253254	0.318752	PEMN_3	0.0595157	PEMN_3
Iso-1_CCACGAGAGAGTCCGA-1	6	0.223768	0.293695	0.333541	0.233967	0.228526	0.221849	0.339094	0.312957	0.243416	0.314399	0.188755	0.349329	0.191749	0.299457	PIN_1	0.187425	PIN_1
Iso-1_CCACGAGAGATTGAGT-1	2	0.264188	0.329521	0.385932	0.274565	0.265548	0.276806	0.380025	0.336608	0.287767	0.365542	0.249869	0.401327	0.248218	0.358599	PIMN_3	0.0193264	PIMN_3
Iso-1_CCACGAGAGCTAATCC-1	2	0.26885	0.313079	0.336274	0.269762	0.313657	0.301119	0.358539	0.376977	0.299193	0.352085	0.214272	0.379204	0.292889	0.381234	PEMN_3	0.011993	PEMN_3
Iso-1_CCACGAGAGCTGGTGA-1	1	0.283445	0.288318	0.265734	0.263452	0.306603	0.302485	0.277155	0.305398	0.271057	0.244829	0.218943	0.281078	0.253115	0.282789	PEMN_2	0.0165685	PEMN_2
Iso-1_CCACGAGCATCGGATT-1	8	0.122472	0.241641	0.324052	0.141627	0.155133	0.145709	0.378678	0.307034	0.128837	0.25809	0.117433	0.368178	0.133094	0.288939	PIMN_3	0.0911504	PIMN_3
Iso-1_CCACGAGGTTTGGCTA-1	8	0.203706	0.302533	0.34906	0.216703	0.226387	0.214046	0.359373	0.345033	0.201845	0.281283	0.136098	0.328944	0.16127	0.302692	PEMN_3	0.140334	PEMN_3
Iso-1_CCACGAGTCAGAGTTC-1	8	0.195204	0.298669	0.336057	0.199313	0.172448	0.168322	0.358788	0.306204	0.158502	0.214772	0.117819	0.361118	0.153731	0.283581	PEMN_3	0.218091	PEMN_3
Iso-1_CCACGAGTCATCGCCT-1	6	0.229028	0.294211	0.302216	0.220689	0.259153	0.228395	0.313649	0.327247	0.216311	0.317272	0.187549	0.354276	0.236867	0.341809	PIN_1	0.107387	PIN_1
Iso-1_CCACGAGTCGCGAAGA-1	2	0.213044	0.269229	0.303671	0.205874	0.234783	0.243884	0.338529	0.306705	0.21708	0.346424	0.138515	0.335112	0.195783	0.303769	PIMN_3	0.183444	PIMN_3
Iso-1_CCACGTTCACCTCTAC-1	2	0.249959	0.306512	0.345337	0.255143	0.271311	0.268133	0.336098	0.322541	0.270222	0.315668	0.249564	0.394225	0.276437	0.365445	PSN	0.136212	PSN
Iso-1_CCACGTTCATATAGCC-1	6	0.251786	0.292223	0.341229	0.278217	0.281279	0.272397	0.323266	0.324943	0.289986	0.31938	0.276652	0.32106	0.307496	0.362639	PIN_1	0.0835125	PIN_1
Iso-1_CCACGTTGTAGTGCGA-1	6	0.255376	0.334761	0.354631	0.256333	0.281881	0.28791	0.370045	0.358491	0.284122	0.341814	0.212048	0.404998	0.266645	0.361598	PSN	0.0620957	PSN
Iso-1_CCACGTTGTCTTACAG-1	6	0.194883	0.277113	0.313313	0.206788	0.237114	0.237571	0.326609	0.328368	0.213398	0.272965	0.142369	0.322409	0.17938	0.28457	PEMN_3	0.0532138	PEMN_3
Iso-1_CCACGTTGTTCTCTAT-1	2	0.229373	0.271853	0.287747	0.226408	0.226364	0.217983	0.297162	0.27843	0.231022	0.302251	0.181484	0.338551	0.198841	0.274455	PSN	0.00922175	PSN
Iso-1_CCACGTTGTTGTGCCG-1	6	0.217917	0.272153	0.297626	0.211228	0.2455	0.228665	0.324139	0.318939	0.240834	0.278036	0.167282	0.370514	0.193955	0.290573	PSN	0.153448	PSN
Iso-1_CCACTTGAGCGATGCA-1	6	0.191085	0.279552	0.308299	0.179414	0.200691	0.189448	0.326599	0.310972	0.190752	0.271417	0.118133	0.346993	0.137199	0.27012	PEMN_3	0.194437	PEMN_3
Iso-1_CCACTTGGTCGGCCTA-1	2	0.103558	0.202329	0.28871	0.123818	0.147873	0.155422	0.325109	0.261738	0.134961	0.297605	0.0982937	0.353236	0.138418	0.271184	PSN	0.628952	PSN
Iso-1_CCACTTGTCCTAGCGG-1	6	0.29623	0.33807	0.377111	0.318907	0.310518	0.304545	0.360109	0.356252	0.30818	0.327581	0.303865	0.374687	0.259636	0.324994	PEMN_3	0.0225767	PEMN_3
Iso-1_CCATAAGAGTAGTCTC-1	8	0.159871	0.243373	0.265508	0.147955	0.21852	0.194719	0.365735	0.339069	0.206467	0.250641	0.100086	0.346904	0.206405	0.342094	PIMN_3	0.107051	PIMN_3
Iso-1_CCATAAGCAACAGTGG-1	0	0.146008	0.225915	0.253667	0.135194	0.219893	0.20888	0.331916	0.322759	0.172812	0.225331	0.0782402	0.326809	0.144058	0.273716	PSN	0.247021	PSN
Iso-1_CCATAAGCAAGCGCTC-1	2	0.176167	0.237717	0.276594	0.150977	0.225703	0.220549	0.315332	0.303278	0.210959	0.293817	0.138597	0.297694	0.198164	0.316868	PIMN_3	0.176377	PIMN_3
Iso-1_CCATAAGCACTTCATT-1	2	0.234108	0.313627	0.337827	0.231045	0.265941	0.26694	0.371745	0.367995	0.265399	0.277735	0.173619	0.341284	0.232382	0.344988	PIMN_3	0.232775	PIMN_3
Iso-1_CCATAAGGTACTCAAC-1	2	0.255771	0.318351	0.322433	0.227756	0.280786	0.268727	0.361108	0.356391	0.279376	0.339685	0.195703	0.341206	0.24101	0.346333	PEMN_2	0.0112024	PEMN_2
Iso-1_CCATAAGTCAAGCCGC-1	2	0.300796	0.326541	0.347631	0.311887	0.327443	0.330593	0.36123	0.364189	0.350461	0.344975	0.275829	0.332848	0.323855	0.366881	PIMN_4	0.00291114	PIMN_4
Iso-1_CCATAAGTCTAACACG-1	8	0.059543	0.149938	0.216846	0.0579533	0.0865654	0.0791592	0.284284	0.23024	0.0883552	0.207902	0.0513702	0.291172	0.0887785	0.212721	PIMN_3	0	PIMN_3
Iso-1_CCATCACAGCGCCTAC-1	2	0.212632	0.25714	0.289422	0.224836	0.236941	0.222646	0.30222	0.298559	0.235092	0.287448	0.181285	0.348022	0.254553	0.334989	PSN	0.0939956	PSN
Iso-1_CCATCACAGCTAGTTC-1	7	0.179424	0.214066	0.21255	0.160979	0.242921	0.222486	0.235394	0.272211	0.192121	0.215843	0.119592	0.256638	0.193241	0.272407	PIMN_1	0.0168629	PIMN_1
Iso-1_CCATCACCAGCGAACA-1	6	0.223991	0.298625	0.347722	0.249877	0.260442	0.241156	0.336675	0.342861	0.249866	0.313083	0.196841	0.395073	0.215872	0.317068	PSN	0.368682	PSN
Iso-1_CCATCACCATCATCTT-1	2	0.309277	0.341361	0.381758	0.349793	0.312398	0.321951	0.345515	0.346966	0.336818	0.366534	0.3056	0.373066	0.296237	0.349171	PIN_1	0.0705167	PIN_1
Iso-1_CCATCACGTAGATCGG-1	2	0.23801	0.283348	0.332568	0.27608	0.282571	0.274444	0.324331	0.32811	0.278715	0.266702	0.220841	0.386312	0.286468	0.364604	PSN	0.394794	PSN
Iso-1_CCATCACTCCCAGGCA-1	2	0.340248	0.347971	0.366552	0.329734	0.332125	0.33433	0.339554	0.351865	0.336565	0.360271	0.327841	0.366305	0.308483	0.358231	PEMN_3	0.000880543	PEMN_3
Iso-1_CCCAACTAGATCACCT-1	6	0.316083	0.365533	0.390013	0.308878	0.326501	0.312238	0.377464	0.397077	0.313093	0.333075	0.282146	0.38484	0.286466	0.380754	PEMN_2	0.0100691	PEMN_2
Iso-1_CCCAACTAGCCATATC-1	2	0.177948	0.240614	0.280792	0.167675	0.203835	0.19673	0.309125	0.286489	0.19688	0.275435	0.137735	0.367475	0.18243	0.318229	PSN	0.479561	PSN
Iso-1_CCCAACTAGCGACTGA-1	2	0.302233	0.352174	0.405935	0.337812	0.313336	0.322743	0.389376	0.368139	0.341137	0.352062	0.298549	0.405548	0.308756	0.381777	PEMN_3	0.078801	PEMN_3
Iso-1_CCCAACTCAAGCAATA-1	6	0.218835	0.284552	0.338534	0.241021	0.241073	0.235537	0.353274	0.332205	0.240338	0.310841	0.19171	0.400538	0.192105	0.297355	PSN	0.119154	PSN
Iso-1_CCCAACTCACTATCGA-1	2	0.362782	0.34839	0.376012	0.379142	0.355571	0.379379	0.330419	0.357616	0.370615	0.418886	0.373534	0.379101	0.322435	0.318503	PIMN_2	0.00168197	PIMN_2
Iso-1_CCCAACTGTGAACCGA-1	2	0.284744	0.318494	0.330788	0.272814	0.279742	0.260453	0.325962	0.324854	0.282665	0.31148	0.230912	0.29817	0.207045	0.268455	PIMN_3	0.0845029	PIMN_3
Iso-1_CCCAACTTCAAGTGGG-1	6	0.28757	0.355246	0.365661	0.301535	0.26372	0.263051	0.322838	0.322951	0.27375	0.304807	0.226581	0.366735	0.212267	0.299329	PEMN_2	0.055635	PEMN_2
Iso-1_CCCATTGCAAATAAGC-1	6	0.171373	0.243548	0.343605	0.213675	0.218648	0.20019	0.339593	0.315835	0.231367	0.32389	0.220198	0.347322	0.251576	0.365555	PEMN_3	0.00978276	PEMN_3
Iso-1_CCCATTGTCGTCACCT-1	8	0.177173	0.256102	0.264096	0.189728	0.15406	0.171305	0.271558	0.23533	0.164843	0.215503	0.0665008	0.260524	0.154837	0.242839	PEMN_2	0.0634242	PEMN_2
Iso-1_CCCGAAGAGGCGACAT-1	6	0.188485	0.280276	0.348051	0.209772	0.202523	0.208633	0.352875	0.318764	0.205683	0.338004	0.155489	0.374162	0.176265	0.304725	PIN_1	0.0818676	PIN_1
Iso-1_CCCGAAGCACATACTG-1	6	0.236817	0.285441	0.376262	0.270256	0.256158	0.265574	0.361716	0.327188	0.293747	0.32428	0.296478	0.335725	0.247835	0.321489	PEMN_3	0.0518336	PEMN_3
Iso-1_CCCGAAGCATTGCAAC-1	8	0.112167	0.193652	0.308043	0.157847	0.13976	0.127804	0.302642	0.253066	0.145401	0.247056	0.149738	0.344218	0.117191	0.262733	PSN	0.0793128	PSN
Iso-1_CCCGAAGGTACACGTT-1	2	0.227558	0.283726	0.313095	0.22347	0.2201	0.218139	0.344396	0.299067	0.247989	0.358057	0.195322	0.363888	0.238398	0.357446	PIN_1	0.0524383	PIN_1
Iso-1_CCCGAAGTCCGCATAA-1	6	0.23382	0.294597	0.307832	0.23178	0.253088	0.23337	0.30631	0.32777	0.234997	0.256759	0.174929	0.340851	0.21644	0.31506	PEMN_3	0.00364546	PEMN_3
Iso-1_CCCGGAAAGTTACGTC-1	2	0.29194	0.329669	0.386704	0.31233	0.313028	0.315319	0.373522	0.371215	0.336401	0.371972	0.280397	0.410459	0.300748	0.363553	PIN_1	0.679942	PIN_1
Iso-1_CCCGGAACACCATAAC-1	8	0.136147	0.206402	0.274183	0.135341	0.139837	0.11648	0.326963	0.253666	0.132003	0.202801	0.0832457	0.3102	0.114452	0.261787	PIMN_3	0.388738	PIMN_3
Iso-1_CCCGGAAGTGCCTGCA-1	0	0.13016	0.205613	0.21659	0.0976972	0.159687	0.150234	0.250745	0.234979	0.135575	0.145822	0.0827755	0.233991	0.111899	0.210887	PEMN_3	0.00931291	PEMN_3
Iso-1_CCCGGAATCCGAGGCT-1	6	0.291557	0.342823	0.408133	0.317758	0.301838	0.298838	0.383655	0.363174	0.323658	0.402199	0.310667	0.403383	0.261345	0.337744	PIN_1	0.460369	PIN_1
Iso-1_CCCTAACCAATGGCCC-1	6	0.303193	0.325688	0.359948	0.329764	0.35417	0.341896	0.357682	0.372605	0.346101	0.351468	0.311705	0.332724	0.348785	0.376364	PSVN_2	0.0134388	PSVN_2
Iso-1_CCCTAACCACACCAGC-1	2	0.319348	0.366933	0.388949	0.325122	0.31055	0.33427	0.371716	0.354895	0.345621	0.385827	0.277949	0.376451	0.260779	0.333405	PIN_1	0.057482	PIN_1
Iso-1_CCCTAACCAGAAATTG-1	6	0.266924	0.319248	0.360323	0.284378	0.289713	0.267648	0.363359	0.374975	0.291755	0.303917	0.219479	0.343852	0.271317	0.363996	PEMN_3	0.0717291	PEMN_3
Iso-1_CCCTAACGTCGTGGTC-1	2	0.269132	0.33958	0.36713	0.285344	0.277515	0.282394	0.340009	0.340057	0.284731	0.280736	0.241566	0.369048	0.287312	0.390154	PSVN_2	0.0337919	PSVN_2
Iso-1_CCCTAACGTTGTGGAG-1	8	0.227223	0.307746	0.290824	0.170812	0.297277	0.271573	0.383767	0.401072	0.279574	0.246885	0.133307	0.309001	0.209361	0.341245	PIMN_3	0.400352	PIMN_3
Iso-1_CCCTCAAAGTTCTACG-1	2	0.349925	0.361482	0.370825	0.378175	0.303213	0.324347	0.297987	0.306032	0.336701	0.348599	0.355816	0.329907	0.329234	0.345219	PEMN_4	0.0180514	PEMN_4
Iso-1_CCCTCAACATCGAAGG-1	1	0.196731	0.24443	0.315727	0.218981	0.248235	0.230376	0.32713	0.324198	0.239633	0.2675	0.168767	0.300052	0.230725	0.336282	PEMN_3	0.140644	PEMN_3
Iso-1_CCCTCAAGTGCCCTTT-1	8	0.112183	0.2175	0.254349	0.0971382	0.138455	0.120374	0.348539	0.304535	0.11447	0.194808	0.0632926	0.344256	0.127049	0.290064	PSN	0.296153	PSN
Iso-1_CCCTCAAGTTCTCACC-1	7	0.250829	0.273789	0.269518	0.226081	0.257911	0.244484	0.245171	0.28816	0.212059	0.194176	0.159024	0.257135	0.189355	0.247079	PEMN_2	0.182167	PEMN_2
Iso-1_CCCTCAATCCCATAAG-1	6	0.26078	0.314681	0.298858	0.228806	0.282067	0.277613	0.319662	0.330417	0.249588	0.247771	0.17917	0.318575	0.210628	0.299272	PEMN_2	0.147028	PEMN_2
Iso-1_CCCTCAATCGAACGCC-1	2	0.159206	0.228978	0.300547	0.18232	0.173469	0.165134	0.3042	0.261183	0.183969	0.268245	0.179743	0.289866	0.182815	0.293979	PSN	0.0773027	PSN
Iso-1_CCCTCTCAGAAGCCTG-1	6	0.271907	0.315647	0.363831	0.324237	0.271766	0.256047	0.322687	0.310996	0.277053	0.327531	0.264406	0.347295	0.261438	0.332022	PIN_1	0.101582	PIN_1
Iso-1_CCCTGATAGGGAGGTG-1	6	0.207261	0.273978	0.32998	0.242453	0.206107	0.219278	0.328526	0.296869	0.237007	0.329402	0.182263	0.375853	0.208153	0.309223	PSN	0.0988905	PSN
Iso-1_CCCTGATCAAATGGAT-1	6	0.271486	0.335861	0.336678	0.249492	0.267499	0.266141	0.320367	0.334766	0.270851	0.301696	0.174133	0.37252	0.202227	0.295431	PEMN_2	0.0813856	PEMN_2
Iso-1_CCCTGATGTCTGCATA-1	2	0.136868	0.226144	0.283043	0.120252	0.177218	0.161447	0.353144	0.323514	0.131279	0.263821	0.0521724	0.356428	0.136934	0.311212	PSN	0.188013	PSN
Iso-1_CCCTGATTCAAGTGGG-1	8	0.0665419	0.163632	0.200967	0.0719086	0.0770485	0.0856349	0.277856	0.20805	0.079451	0.14074	-0.0071438	0.231625	0.00834389	0.154327	PIMN_3	0.388738	PIMN_3
Iso-1_CCCTGATTCTGGCCAG-1	2	0.277649	0.315291	0.308786	0.266094	0.281854	0.291091	0.308274	0.305613	0.293493	0.349296	0.271472	0.319963	0.249952	0.28832	PIN_1	0.067271	PIN_1
Iso-1_CCCTGATTCTTGCGCT-1	2	0.248113	0.298187	0.358553	0.293961	0.256222	0.275303	0.32513	0.314777	0.29175	0.350661	0.221641	0.343436	0.274568	0.334142	PIN_1	0.124132	PIN_1
Iso-1_CCCTTAGGTATGGAGC-1	1	0.219766	0.288507	0.300012	0.213902	0.273515	0.274363	0.339038	0.358064	0.264207	0.261636	0.167268	0.310116	0.210854	0.315834	PIMN_3	0.321918	PIMN_3
Iso-1_CCGAACGCAGCTGCCA-1	6	0.214102	0.283698	0.29684	0.214869	0.275702	0.251512	0.341054	0.35961	0.238085	0.303996	0.139538	0.354953	0.221265	0.330002	PIMN_3	0.312672	PIMN_3
Iso-1_CCGAACGTCACTCGAA-1	2	0.298706	0.374827	0.412072	0.326296	0.313216	0.339861	0.381176	0.364733	0.338665	0.368065	0.266725	0.385575	0.247279	0.320259	PEMN_2	0.103721	PEMN_2
Iso-1_CCGAACGTCCAAATGC-1	2	0.25582	0.294843	0.336863	0.261997	0.259658	0.270149	0.325189	0.309227	0.284359	0.31174	0.25266	0.3434	0.249784	0.325026	PIN_1	0.0626047	PIN_1
Iso-1_CCGAACGTCGAAATCC-1	2	0.29205	0.357167	0.397156	0.318218	0.287305	0.299111	0.380162	0.370779	0.313311	0.340047	0.230011	0.386083	0.264569	0.376716	PEMN_2	0.0558692	PEMN_2
Iso-1_CCGAACGTCTATACGG-1	8	0.145101	0.227176	0.22976	0.142066	0.152252	0.155473	0.237362	0.223498	0.135616	0.199142	0.0795171	0.214255	0.0767098	0.166868	PEMN_2	0.267749	PEMN_2
Iso-1_CCGATCTCAAATCGTC-1	8	0.086694	0.1844	0.240235	0.080439	0.11374	0.113549	0.297065	0.245039	0.0932993	0.240014	0.0526728	0.302264	0.0834827	0.223529	PIMN_3	0.388738	PIMN_3
Iso-1_CCGATCTGTTCAGCGC-1	5	0.200614	0.259032	0.253452	0.163725	0.179177	0.189926	0.253981	0.226688	0.182866	0.219452	0.144258	0.275383	0.176298	0.269993	PEMN_3	0.0106629	PEMN_3
Iso-1_CCGATGGGTCAGCGTC-1	2	0.183073	0.252734	0.289122	0.172741	0.212659	0.207255	0.327957	0.317523	0.201365	0.273834	0.109653	0.301233	0.159788	0.290685	PIMN_3	0.263235	PIMN_3
Iso-1_CCGATGGTCATATGGC-1	7	0.211739	0.267976	0.259377	0.181332	0.252892	0.244469	0.272923	0.309768	0.218447	0.218476	0.14985	0.269333	0.19204	0.26859	PIMN_4	0.0394931	PIMN_4
Iso-1_CCGATGGTCGCCTCTA-1	6	0.27478	0.34616	0.360546	0.262855	0.273447	0.264745	0.375591	0.373771	0.29089	0.304571	0.21371	0.39088	0.239263	0.350523	PEMN_2	0.287198	PEMN_2
Iso-1_CCGCAAGTCGGATACT-1	8	0.176453	0.247306	0.27746	0.163172	0.190897	0.185454	0.323296	0.293711	0.185178	0.243945	0.100384	0.310141	0.189569	0.32094	PSN	0.142167	PSN
Iso-1_CCGGACAAGAAGCCAC-1	6	0.311173	0.340818	0.387001	0.347384	0.347777	0.339492	0.377974	0.394146	0.353023	0.377425	0.291887	0.433023	0.344494	0.406018	PSN	0.0345974	PSN
Iso-1_CCGGACAAGGACGGAG-1	2	0.215688	0.29732	0.331483	0.182694	0.258519	0.233314	0.393217	0.374272	0.239581	0.342785	0.148387	0.369381	0.206546	0.345036	PIMN_3	0.065269	PIMN_3
Iso-1_CCGGACAAGGCTTTCA-1	8	0.135402	0.189754	0.213213	0.110325	0.153825	0.152545	0.267704	0.232486	0.124128	0.247401	0.06251	0.257703	0.124954	0.239937	PIMN_3	0.000863125	PIMN_3
Iso-1_CCGGACACACCACTGG-1	6	0.251597	0.320014	0.363029	0.273422	0.264033	0.25115	0.37154	0.33737	0.286101	0.339279	0.235884	0.360139	0.237007	0.343013	PEMN_3	0.0246482	PEMN_3
Iso-1_CCGGACACATTAAAGG-1	6	0.266298	0.305092	0.328942	0.282653	0.294423	0.280061	0.337952	0.340718	0.281773	0.279683	0.22986	0.348796	0.256216	0.329466	PEMN_2	0.156587	PEMN_2
Iso-1_CCGGACATCGGTCAGC-1	2	0.164268	0.226784	0.269699	0.143587	0.165673	0.151761	0.319789	0.276001	0.170839	0.271695	0.0824774	0.315655	0.119581	0.243438	PIMN_3	0.0698567	PIMN_3
Iso-1_CCGGGTATCCTGTAAG-1	2	0.199001	0.270628	0.323583	0.218768	0.227666	0.225903	0.340297	0.313545	0.242789	0.347406	0.176427	0.405099	0.239876	0.353435	PSN	0.0516639	PSN
Iso-1_CCGGTAGAGCCTGAGA-1	2	0.29843	0.364958	0.365278	0.29698	0.31135	0.320487	0.375285	0.360257	0.322873	0.316049	0.244739	0.394612	0.265264	0.335768	PEMN_2	0.0858694	PEMN_2
Iso-1_CCGTAGGAGGTGCTGA-1	6	0.260614	0.35055	0.374245	0.270714	0.2579	0.251648	0.367158	0.358458	0.274867	0.334424	0.170432	0.395717	0.214639	0.337223	PEMN_2	0.0102463	PEMN_2
Iso-1_CCGTAGGAGTACTGTC-1	6	0.287862	0.338982	0.34223	0.255883	0.302597	0.288607	0.358461	0.35457	0.278177	0.308729	0.234494	0.367186	0.238027	0.339911	PEMN_2	0.111119	PEMN_2
Iso-1_CCGTAGGCAATTGCGT-1	2	0.233349	0.293631	0.33506	0.263056	0.243075	0.259663	0.327221	0.298652	0.268956	0.365539	0.202536	0.385969	0.24608	0.32869	PIN_1	0.122427	PIN_1
Iso-1_CCGTAGGTCCGGGACT-1	8	0.175922	0.245376	0.271754	0.143248	0.179385	0.195575	0.283871	0.264757	0.159794	0.245994	0.121674	0.29554	0.108719	0.224722	PIN_1	0.0182357	PIN_1
Iso-1_CCGTGAGCAGGTTCAT-1	2	0.248643	0.312404	0.356467	0.263593	0.282113	0.292232	0.378093	0.355509	0.300801	0.347233	0.239664	0.377295	0.236632	0.323106	PIN_1	0.103972	PIN_1
Iso-1_CCGTGAGTCCATATGG-1	8	0.111427	0.205656	0.255309	0.11229	0.165585	0.182835	0.30605	0.280334	0.162097	0.24298	0.0747955	0.27641	0.141469	0.270287	PSN	0.313303	PSN
Iso-1_CCGTGAGTCCCGTGAG-1	6	0.275548	0.322447	0.368445	0.320568	0.275564	0.274449	0.344052	0.33059	0.296664	0.328205	0.252968	0.350396	0.265483	0.351317	PEMN_3	0.119304	PEMN_3
Iso-1_CCGTTCATCATTGCCC-1	6	0.232552	0.308177	0.315723	0.205768	0.259542	0.245611	0.361983	0.348976	0.24421	0.286464	0.181309	0.357314	0.203685	0.333739	PSN	0.112401	PSN
Iso-1_CCGTTCATCGATCCCT-1	7	0.234515	0.300271	0.267496	0.181137	0.270804	0.25247	0.312671	0.344548	0.21917	0.236403	0.115593	0.278996	0.182258	0.296535	PEMN_2	0.185941	PEMN_2
Iso-1_CCGTTCATCGCTTGCT-1	8	0.210094	0.323069	0.322426	0.206298	0.216663	0.23129	0.328472	0.304536	0.182094	0.249573	0.115813	0.318688	0.169422	0.292571	PEMN_3	0.0500783	PEMN_3
Iso-1_CCTAACCCATCTTCGC-1	6	0.210378	0.284846	0.348426	0.23165	0.251187	0.23336	0.393661	0.352245	0.262337	0.309706	0.198474	0.373564	0.22091	0.355196	PIMN_3	0.0962572	PIMN_3
Iso-1_CCTAACCTCGGCTTCT-1	2	0.289744	0.321107	0.379897	0.340737	0.318253	0.303239	0.334432	0.357002	0.30632	0.312537	0.300187	0.37603	0.25915	0.33502	PEMN_4	0.0597608	PEMN_4
Iso-1_CCTAAGAAGTGTTGTC-1	8	0.128949	0.242617	0.298331	0.13831	0.154605	0.147505	0.331839	0.295152	0.133371	0.262178	0.0918064	0.347734	0.136718	0.290355	PEMN_3	0.105177	PEMN_3
Iso-1_CCTAAGACAGCGTTGC-1	6	0.197752	0.277097	0.327646	0.223565	0.279063	0.235397	0.36629	0.389405	0.252912	0.29656	0.183569	0.343035	0.238701	0.361978	PIMN_3	0.116615	PIMN_3
Iso-1_CCTACGTGTTGTTGCA-1	8	0.108557	0.211906	0.246869	0.0899314	0.137403	0.144203	0.288067	0.264383	0.105384	0.202526	0.0462342	0.305408	0.094845	0.245218	PIMN_3	0.388738	PIMN_3
Iso-1_CCTCAACAGCGTGCTC-1	8	0.137796	0.21894	0.270217	0.147361	0.166618	0.184443	0.294342	0.258682	0.161567	0.243596	0.104845	0.317131	0.174615	0.273044	PIMN_3	0.00289325	PIMN_3
Iso-1_CCTCAACAGGTAAGTT-1	6	0.217455	0.282413	0.323134	0.238851	0.22575	0.210515	0.302849	0.295688	0.195741	0.304931	0.165166	0.367457	0.201507	0.300639	PSN	0.355389	PSN
Iso-1_CCTCAACAGTCGGCCT-1	8	0.131724	0.218743	0.298167	0.141934	0.151429	0.148226	0.329826	0.269086	0.13212	0.243276	0.14458	0.325549	0.160419	0.289195	PIMN_3	0.00539619	PIMN_3
Iso-1_CCTCAACCAGACGATG-1	6	0.263457	0.305328	0.361329	0.303244	0.27402	0.275669	0.327809	0.332469	0.29684	0.327612	0.271247	0.381848	0.263944	0.315657	PEMN_3	0.182725	PEMN_3
Iso-1_CCTCAACCATGAGATA-1	2	0.19041	0.280412	0.300996	0.171142	0.195332	0.187278	0.309571	0.299724	0.169407	0.247068	0.113103	0.344552	0.1614	0.293218	PIMN_3	0.0607601	PIMN_3
Iso-1_CCTCAACTCGGTCACG-1	2	0.286311	0.338604	0.387203	0.300158	0.306234	0.307906	0.372183	0.363149	0.310005	0.342289	0.264669	0.371612	0.26422	0.351598	PEMN_3	0.0594736	PEMN_3
Iso-1_CCTCAACTCTGGGCAC-1	6	0.293362	0.36085	0.383607	0.287513	0.281859	0.283968	0.358124	0.364143	0.289632	0.354685	0.237891	0.369894	0.227132	0.341834	PEMN_2	0.0820913	PEMN_2
Iso-1_CCTCACAAGACAAGCC-1	2	0.279192	0.329743	0.33165	0.26967	0.317241	0.298578	0.361324	0.391481	0.316451	0.279676	0.192649	0.327299	0.249957	0.347937	PIMN_4	0.00199597	PIMN_4
Iso-1_CCTCACAAGGCCCAAA-1	2	0.286658	0.316198	0.332333	0.28543	0.343035	0.338327	0.384413	0.392148	0.362834	0.366177	0.258653	0.33635	0.313808	0.384269	PIMN_4	0.0210325	PIMN_4
Iso-1_CCTCACAAGTATGGCG-1	6	0.225708	0.287322	0.346754	0.263282	0.232621	0.234149	0.31698	0.283642	0.228383	0.327275	0.246833	0.38421	0.217226	0.305665	PSN	0.143443	PSN
Iso-1_CCTCACACAGCTGCCA-1	2	0.338647	0.351204	0.38909	0.363927	0.329613	0.333083	0.347631	0.344371	0.344686	0.345146	0.365715	0.38899	0.355035	0.388701	PSVN_2	0.005767	PSVN_2
Iso-1_CCTCACACATAGCTGT-1	2	0.26457	0.314203	0.348099	0.299053	0.253975	0.274095	0.307931	0.28687	0.276255	0.295592	0.261069	0.347648	0.272068	0.334268	PEMN_2	0.0991389	PEMN_2
Iso-1_CCTCACAGTCACGACC-1	8	0.179462	0.250716	0.310123	0.186108	0.20255	0.21933	0.326842	0.294859	0.190888	0.252041	0.12964	0.344329	0.167794	0.282491	PSN	0.0528718	PSN
Iso-1_CCTCACAGTGGACTGA-1	2	0.192992	0.295731	0.280583	0.130104	0.150446	0.153969	0.310943	0.25779	0.122754	0.262533	0.0851488	0.370293	0.137349	0.28476	PSN	0.0593501	PSN
Iso-1_CCTCACATCTTCCAGC-1	6	0.262246	0.322195	0.332362	0.26761	0.245339	0.241354	0.333988	0.305951	0.261661	0.352395	0.213597	0.386339	0.231035	0.309165	PIN_1	0.391961	PIN_1
Iso-1_CCTCAGTGTGCGCTCA-1	2	0.305378	0.350246	0.382844	0.325591	0.317527	0.318276	0.370533	0.360445	0.324565	0.363517	0.2972	0.396522	0.287107	0.359313	PEMN_2	0.381956	PEMN_2
Iso-1_CCTCAGTTCTGCCTGT-1	6	0.231825	0.276105	0.331164	0.248735	0.267811	0.250432	0.343334	0.344025	0.261557	0.289415	0.206711	0.374409	0.244178	0.336859	PSN	0.410382	PSN
Iso-1_CCTCATGAGCTACTGT-1	2	0.23837	0.308981	0.348162	0.252067	0.287247	0.297486	0.356532	0.343148	0.282075	0.350229	0.21237	0.372765	0.242446	0.344644	PIN_1	0.0547128	PIN_1
Iso-1_CCTCATGAGGCGTCCT-1	2	0.308381	0.339326	0.380707	0.33063	0.342017	0.353396	0.386352	0.386438	0.360839	0.341442	0.290473	0.370328	0.291866	0.355187	PEMN_3	0.00802755	PEMN_3
Iso-1_CCTCATGCACCTGTCT-1	8	0.167575	0.253174	0.279811	0.139872	0.191754	0.194747	0.300029	0.280985	0.179442	0.27199	0.135239	0.296967	0.136537	0.262801	PEMN_3	0.289792	PEMN_3
Iso-1_CCTCATGGTCGTATTG-1	8	0.23491	0.282154	0.290246	0.207871	0.223479	0.220952	0.307344	0.294587	0.226863	0.262877	0.156986	0.306517	0.209026	0.303104	PIN_1	0.00521766	PIN_1
Iso-1_CCTCCAAAGCGTACAG-1	2	0.220734	0.297235	0.326316	0.229494	0.252438	0.245183	0.352788	0.334782	0.246858	0.326928	0.174641	0.3607	0.201356	0.336706	PEMN_3	0.00194627	PEMN_3
Iso-1_CCTCCAAAGTAACCGG-1	2	0.221426	0.295015	0.353489	0.245718	0.254327	0.229437	0.35074	0.334865	0.246609	0.325382	0.242903	0.404822	0.235107	0.34288	PSN	0.0513332	PSN
Iso-1_CCTCCAACACCTGCGA-1	2	0.313539	0.348729	0.396077	0.343791	0.300442	0.317448	0.367218	0.345957	0.333581	0.383755	0.292735	0.416379	0.289283	0.353289	PIN_1	0.392454	PIN_1
Iso-1_CCTCCAACAGACACAG-1	6	0.285748	0.327265	0.375761	0.326459	0.258371	0.252201	0.329967	0.315849	0.28172	0.317258	0.244946	0.434829	0.209874	0.283349	PSN	0.0590679	PSN
Iso-1_CCTCCAACAGCGCGTT-1	2	0.238146	0.29033	0.319079	0.209175	0.287619	0.274834	0.372057	0.363575	0.303591	0.365467	0.218215	0.323795	0.263827	0.36438	PIMN_3	0.290281	PIMN_3
Iso-1_CCTCCTCAGGTTAAAC-1	2	0.323092	0.339236	0.36988	0.340695	0.355857	0.363986	0.386268	0.403722	0.382575	0.340453	0.269716	0.372912	0.295463	0.366886	PIMN_4	0.00723466	PIMN_4
Iso-1_CCTCCTCCAACTTCTT-1	2	0.308865	0.342831	0.395096	0.321496	0.299428	0.307113	0.366866	0.361046	0.325384	0.381925	0.299565	0.386929	0.270493	0.354796	PIN_1	0.641672	PIN_1
Iso-1_CCTCCTCCACATATCG-1	6	0.238459	0.314432	0.353559	0.227326	0.225947	0.224367	0.370538	0.334188	0.252117	0.343259	0.198572	0.368567	0.204637	0.326692	PIMN_3	0.121197	PIMN_3
Iso-1_CCTCCTCCACTAGGTT-1	8	0.146536	0.196804	0.23834	0.161973	0.195904	0.182451	0.273805	0.261099	0.167998	0.21013	0.113308	0.283564	0.153972	0.262432	PSN	0.109061	PSN
Iso-1_CCTCCTCTCGTGAGAG-1	2	0.310753	0.314397	0.334151	0.329824	0.310847	0.325835	0.301675	0.307548	0.329705	0.333364	0.308729	0.262606	0.288309	0.301278	PEMN_3	0.00130669	PEMN_3
Iso-1_CCTCTAGAGACGAGCT-1	6	0.262472	0.304391	0.338768	0.294497	0.233075	0.229873	0.305572	0.279336	0.269954	0.295434	0.251162	0.329984	0.244358	0.285814	PIN_1	0.330431	PIN_1
Iso-1_CCTCTAGAGCAATTCC-1	2	0.263611	0.323964	0.351669	0.279207	0.273665	0.280213	0.3357	0.321354	0.271946	0.291904	0.243502	0.3343	0.208897	0.28976	PEMN_2	0.101614	PEMN_2
Iso-1_CCTCTAGCAGTGTGCC-1	2	0.2379	0.296914	0.318354	0.255685	0.237441	0.254252	0.293665	0.292029	0.247769	0.286236	0.171959	0.345911	0.241327	0.318898	PEMN_2	0.221468	PEMN_2
Iso-1_CCTCTAGCATATGGCT-1	2	0.272031	0.305161	0.327521	0.270637	0.28524	0.277238	0.352035	0.342881	0.292585	0.350879	0.239563	0.340199	0.303265	0.376485	PIN_1	0.603883	PIN_1
Iso-1_CCTCTAGGTCCAGCGT-1	6	0.211111	0.277813	0.305121	0.200845	0.272212	0.271208	0.379727	0.363612	0.269031	0.365587	0.16309	0.355167	0.202522	0.323065	PIN_1	0.12058	PIN_1
Iso-1_CCTCTCCAGTGGTGGT-1	2	0.280998	0.323348	0.306256	0.247969	0.252632	0.248953	0.307025	0.298858	0.252685	0.287946	0.193163	0.335413	0.228294	0.319685	PEMN_2	0.0973819	PEMN_2
Iso-1_CCTCTCCTCCATTCAT-1	0	0.220774	0.275436	0.28072	0.20095	0.256983	0.245722	0.323019	0.330755	0.237555	0.264404	0.132048	0.320315	0.178183	0.277983	PIMN_3	0.0244453	PIMN_3
Iso-1_CCTGCATAGAGTACCG-1	6	0.179939	0.278805	0.333077	0.201115	0.215231	0.187885	0.351999	0.331239	0.203255	0.27645	0.169048	0.392554	0.181223	0.319565	PSN	0.410041	PSN
Iso-1_CCTGCATAGGACTATA-1	6	0.182579	0.26899	0.307321	0.183016	0.205757	0.204772	0.323682	0.320926	0.189127	0.289056	0.14307	0.37435	0.176194	0.31992	PSN	0.0506677	PSN
Iso-1_CCTGCATCAGTGTGGA-1	6	0.258435	0.30787	0.352113	0.276748	0.27768	0.267258	0.353373	0.332372	0.292539	0.333983	0.267449	0.404096	0.278956	0.360232	PSN	0.698865	PSN
Iso-1_CCTGCATGTCTCCTGT-1	12	0.312313	0.363901	0.307314	0.270574	0.328692	0.308835	0.320048	0.380742	0.294966	0.2227	0.191676	0.346671	0.247249	0.325941	PEMN_2	0.327575	PEMN_2
Iso-1_CCTGCATGTGTTTCTT-1	2	0.343221	0.367288	0.41056	0.364223	0.328108	0.329358	0.353516	0.352611	0.352667	0.348236	0.36224	0.345118	0.311264	0.355825	PEMN_4	0.0399074	PEMN_4
Iso-1_CCTGTTGAGAGAGGGC-1	8	0.11197	0.203295	0.258335	0.112538	0.177717	0.175526	0.33805	0.300163	0.1415	0.181523	0.0911838	0.308963	0.16144	0.297342	PSN	0.0641547	PSN
Iso-1_CCTGTTGGTCGTTGGC-1	9	0.27254	0.306111	0.345567	0.297343	0.288521	0.313187	0.309992	0.305084	0.311725	0.34649	0.301575	0.353345	0.255079	0.280837	PIMN_5	0.267518	PIMN_5
Iso-1_CCTGTTGGTGCAACGA-1	8	0.11882	0.174916	0.183811	0.0946191	0.129501	0.142764	0.243668	0.207491	0.151688	0.236672	0.0801269	0.20716	0.131523	0.224744	PIN_1	0.235644	PIN_1
Iso-1_CCTGTTGTCGCTAAAC-1	6	0.273752	0.333991	0.394367	0.328207	0.263695	0.26709	0.350145	0.335196	0.303157	0.327285	0.281269	0.374497	0.271712	0.348063	PEMN_3	0.0821507	PEMN_3
Iso-1_CCTGTTGTCGCTGTTC-1	7	0.196498	0.245015	0.219485	0.1584	0.237053	0.216474	0.26732	0.298844	0.200459	0.191886	0.10168	0.303217	0.185226	0.263031	PSN	0.126407	PSN
Iso-1_CCTTCAGCAACCCTAA-1	8	0.0836109	0.181176	0.251709	0.106611	0.127163	0.128769	0.307973	0.245874	0.107754	0.259979	0.0490804	0.266839	0.0970423	0.231273	PIMN_3	0.1532	PIMN_3
Iso-1_CCTTCAGCACTGAGTT-1	13	0.344353	0.347804	0.379398	0.384081	0.354161	0.361988	0.345797	0.35737	0.375612	0.349827	0.329753	0.371763	0.336213	0.355292	PEMN_4	0.00792234	PEMN_4
Iso-1_CCTTCAGGTTAACCTG-1	8	0.125923	0.229772	0.268584	0.10634	0.166485	0.163857	0.323169	0.293432	0.162139	0.2572	0.0843922	0.322647	0.14067	0.278831	PIMN_3	0	PIMN_3
Iso-1_CCTTCAGTCTGCCCTA-1	6	0.246247	0.291032	0.311442	0.245309	0.252699	0.250399	0.280031	0.286102	0.23344	0.2483	0.194639	0.282809	0.20336	0.271216	PEMN_2	0.223981	PEMN_2
Iso-1_CCTTGTGTCGTGGACC-1	8	0.043367	0.138994	0.194974	0.062497	0.0904677	0.0785897	0.257558	0.225656	0.0822086	0.172799	0.0487139	0.251625	0.0924338	0.202978	PIMN_3	0.055614	PIMN_3
Iso-1_CCTTGTGTCTGATTCT-1	8	0.142777	0.204513	0.274856	0.160963	0.161525	0.156207	0.299635	0.252676	0.16877	0.239244	0.114162	0.29204	0.190373	0.312051	PIMN_3	0.0549492	PIMN_3
Iso-1_CCTTTGGAGGACTATA-1	2	0.255626	0.313393	0.373463	0.273794	0.27614	0.286257	0.358659	0.329851	0.29531	0.391761	0.285796	0.377353	0.246149	0.327465	PIN_1	0.098021	PIN_1
Iso-1_CCTTTGGTCAGTCCGG-1	6	0.21312	0.258466	0.301187	0.22243	0.225495	0.240128	0.310797	0.283548	0.242624	0.27765	0.190609	0.323669	0.202111	0.282328	PIN_1	0.236064	PIN_1
Iso-1_CCTTTGGTCCTTCTGG-1	8	0.116497	0.209179	0.286346	0.127053	0.139118	0.145543	0.32334	0.267709	0.141717	0.285024	0.0938486	0.313353	0.150207	0.294238	PIMN_3	0.0102912	PIMN_3
Iso-1_CCTTTGGTCGATTCCC-1	2	0.157433	0.206206	0.286081	0.194222	0.193249	0.189115	0.281497	0.267527	0.200208	0.242764	0.167465	0.30166	0.203172	0.294372	PEMN_3	0.0138555	PEMN_3
Iso-1_CGAAGGAAGCTTACGT-1	6	0.232329	0.304729	0.348759	0.274254	0.241024	0.246011	0.338737	0.319989	0.263019	0.361279	0.221447	0.350748	0.206927	0.312376	PIN_1	0.309713	PIN_1
Iso-1_CGAAGGACAGCCTACG-1	0	0.2383	0.281077	0.288544	0.209556	0.301916	0.284211	0.318415	0.358477	0.253932	0.251396	0.17504	0.292118	0.210696	0.318558	PIMN_3	0.0640656	PIMN_3
Iso-1_CGAAGGAGTAAGTAGT-1	6	0.218067	0.289809	0.325395	0.233943	0.24758	0.262893	0.325736	0.298334	0.239664	0.343104	0.203744	0.376843	0.224069	0.301261	PIN_1	0.0920306	PIN_1
Iso-1_CGAAGGATCAAATAGG-1	8	0.168923	0.235275	0.257946	0.16971	0.174354	0.180764	0.299266	0.264923	0.152827	0.204113	0.0728196	0.289577	0.132663	0.244368	PEMN_3	1.11022e-16	PEMN_3
Iso-1_CGAAGGATCCCATAAG-1	8	0.154781	0.257245	0.313259	0.182419	0.159823	0.165479	0.332139	0.258385	0.155082	0.299655	0.138977	0.354779	0.1781	0.293548	PSN	0.0372099	PSN
Iso-1_CGAAGGATCTGAGAAA-1	8	0.163807	0.270398	0.314974	0.167202	0.187851	0.184302	0.336141	0.312688	0.160828	0.232752	0.135736	0.309543	0.118997	0.244735	PEMN_3	0.0609133	PEMN_3
Iso-1_CGAAGGATCTGAGGTT-1	6	0.260655	0.33061	0.34641	0.257066	0.293852	0.28424	0.362462	0.366757	0.293145	0.318719	0.208043	0.343573	0.248469	0.337365	PIN_1	0.147098	PIN_1
Iso-1_CGAAGTTGTGCAGTGA-1	8	0.163489	0.24632	0.310503	0.155419	0.185974	0.19872	0.324299	0.295067	0.200682	0.294167	0.148836	0.282966	0.145003	0.263481	PEMN_3	0.00816987	PEMN_3
Iso-1_CGAAGTTGTTTCGCTC-1	2	0.300576	0.3369	0.398823	0.345362	0.321363	0.344971	0.386944	0.369823	0.363171	0.352301	0.306579	0.382386	0.307153	0.349072	PIMN_5	0.0211375	PIMN_5
Iso-1_CGAAGTTTCACATTGG-1	6	0.268391	0.337416	0.372851	0.290477	0.242166	0.237361	0.347229	0.312015	0.255747	0.320636	0.239136	0.410738	0.269378	0.350173	PSN	0.29071	PSN
Iso-1_CGAAGTTTCTATCCAT-1	6	0.20172	0.282377	0.352661	0.211124	0.247966	0.247304	0.359124	0.331288	0.24678	0.322049	0.232033	0.356619	0.244275	0.362646	PEMN_3	0.208762	PEMN_3
Iso-1_CGAATTGCAATGGGTG-1	5	0.290428	0.339284	0.390808	0.307878	0.299912	0.311279	0.395309	0.373333	0.344647	0.348281	0.259853	0.395436	0.297987	0.378906	PIN_1	0.30675	PIN_1
Iso-1_CGAATTGGTCAATCTG-1	6	0.259283	0.32845	0.35722	0.272062	0.264405	0.272398	0.352621	0.329112	0.282813	0.336876	0.236966	0.340077	0.237898	0.315582	PIN_1	0.0690453	PIN_1
Iso-1_CGAATTGTCAGCTTCC-1	8	0.171586	0.247321	0.296984	0.17155	0.194585	0.184244	0.332379	0.296565	0.167479	0.245377	0.122121	0.316845	0.14454	0.262926	PEMN_3	0.148664	PEMN_3
Iso-1_CGACAGCGTCACTCGG-1	8	0.133721	0.203166	0.256874	0.117829	0.16624	0.170502	0.294829	0.258323	0.145831	0.246647	0.0941883	0.300227	0.16067	0.26721	PIMN_3	0.0279148	PIMN_3
Iso-1_CGACAGCTCGATCCCT-1	8	0.0981126	0.189035	0.242979	0.10768	0.11556	0.132248	0.288927	0.242323	0.125576	0.222613	0.0704075	0.272442	0.114149	0.256335	PIMN_3	0.0545018	PIMN_3
Iso-1_CGAGAAGGTCTCGGAC-1	2	0.291773	0.333117	0.332581	0.267879	0.317624	0.322207	0.359761	0.365166	0.311864	0.33867	0.263923	0.376919	0.311813	0.399513	PSN	0.0626864	PSN
Iso-1_CGAGGAAAGGATTTGA-1	2	0.277041	0.332506	0.365099	0.255996	0.307919	0.290235	0.395807	0.397709	0.317036	0.350772	0.237056	0.373356	0.274552	0.382678	PIMN_3	0.16877	PIMN_3
Iso-1_CGAGGAACATCCGTTC-1	2	0.234943	0.295199	0.318143	0.215214	0.248913	0.266816	0.352248	0.317678	0.269214	0.321179	0.196218	0.309183	0.212567	0.296435	PIMN_3	0.135574	PIMN_3
Iso-1_CGAGGAACATTGTAGC-1	0	0.0959058	0.17795	0.205699	0.0696817	0.147728	0.149195	0.259647	0.240076	0.130361	0.185136	0.0479978	0.248989	0.128232	0.258876	PIMN_3	0.365845	PIMN_3
Iso-1_CGAGGAATCCTTACCG-1	2	0.230604	0.29175	0.319567	0.229243	0.267824	0.278402	0.353675	0.325149	0.27726	0.336426	0.203636	0.351613	0.227697	0.312049	PIN_1	0.103276	PIN_1
Iso-1_CGAGGCTAGCATGGGT-1	8	0.14851	0.245658	0.339142	0.224625	0.152321	0.165591	0.318344	0.26468	0.164359	0.266712	0.165819	0.320002	0.114479	0.239855	PEMN_3	0.197456	PEMN_3
Iso-1_CGAGGCTCAAGCGATG-1	0	0.239804	0.29111	0.295185	0.1975	0.303658	0.282251	0.348755	0.365325	0.265294	0.272513	0.21657	0.336779	0.218048	0.30501	PIMN_3	0.0176196	PIMN_3
Iso-1_CGAGGCTGTTAACAGA-1	2	0.186195	0.267348	0.311236	0.174824	0.233699	0.220115	0.332347	0.320546	0.192081	0.268926	0.156286	0.323202	0.146625	0.265223	PIMN_3	0.118011	PIMN_3
Iso-1_CGAGTGCCAACCAACT-1	6	0.233738	0.334101	0.350873	0.225241	0.216316	0.235702	0.357636	0.322329	0.247398	0.329643	0.14881	0.33706	0.176504	0.306852	PIN_1	0.0514979	PIN_1
Iso-1_CGAGTGCCAAGATTGA-1	2	0.291423	0.328656	0.364008	0.302368	0.319668	0.31009	0.371325	0.378463	0.306767	0.344844	0.235717	0.406652	0.300818	0.400823	PSN	0.31633	PSN
Iso-1_CGAGTGCCATAGACTC-1	6	0.149904	0.236871	0.280726	0.171792	0.167212	0.167264	0.304309	0.262039	0.163053	0.304006	0.104033	0.308546	0.136063	0.256325	PIN_1	0.585513	PIN_1
Iso-1_CGAGTGCCATAGAGGC-1	0	0.187385	0.220466	0.23461	0.163356	0.202509	0.200656	0.250283	0.23973	0.201944	0.206242	0.134579	0.274002	0.170879	0.248291	PEMN_3	0.0535942	PEMN_3
Iso-1_CGAGTGCCATCGAGCC-1	6	0.302882	0.350981	0.370478	0.335864	0.265479	0.261251	0.340769	0.316525	0.294426	0.338626	0.278959	0.350696	0.257209	0.309788	PEMN_2	0.296545	PEMN_2
Iso-1_CGAGTGCGTATTGGCT-1	6	0.247597	0.302853	0.346526	0.267267	0.273305	0.259674	0.349077	0.335707	0.26437	0.343364	0.223709	0.34805	0.244688	0.323221	PIN_1	0.726415	PIN_1
Iso-1_CGAGTGCTCTCAACCC-1	2	0.325779	0.373079	0.367175	0.325577	0.328762	0.321161	0.363158	0.377278	0.319255	0.325874	0.248938	0.332702	0.287446	0.350305	PEMN_2	0.0630677	PEMN_2
Iso-1_CGAGTTACAGGTGTTT-1	12	0.264628	0.306825	0.317804	0.260107	0.316404	0.311202	0.363818	0.373546	0.299747	0.285879	0.218779	0.300144	0.232479	0.325093	PIMN_3	0.0582205	PIMN_3
Iso-1_CGAGTTACATCTTCGC-1	0	0.193464	0.268141	0.29535	0.161797	0.218991	0.204838	0.328922	0.30515	0.176803	0.290842	0.147473	0.339542	0.153886	0.281813	PIN_1	0.074699	PIN_1
Iso-1_CGAGTTATCAGCAGAG-1	1	0.235169	0.310452	0.350231	0.254872	0.266309	0.278211	0.344584	0.346331	0.257397	0.312808	0.205992	0.349519	0.218836	0.321869	PSN	0.0113116	PSN
Iso-1_CGATCGGCATAACCCA-1	6	0.219413	0.259218	0.259798	0.208236	0.191472	0.201495	0.240049	0.213788	0.17976	0.249574	0.150492	0.220657	0.216567	0.27238	PIN_1	0.159454	PIN_1
Iso-1_CGATCGGGTCACCGCA-1	6	0.282236	0.33828	0.357612	0.289047	0.26732	0.262679	0.332637	0.341966	0.291256	0.329015	0.211605	0.37384	0.219352	0.31026	PIN_1	0.00244018	PIN_1
Iso-1_CGATCGGGTCGCATTA-1	2	0.290424	0.303037	0.335259	0.308521	0.338264	0.325029	0.34699	0.382821	0.351909	0.287059	0.242427	0.324697	0.297907	0.352274	PIMN_1	0.0663093	PIMN_1
Iso-1_CGATCGGTCAAGTGTC-1	5	0.220776	0.261186	0.28697	0.211377	0.218655	0.234646	0.282411	0.257877	0.248215	0.279904	0.208326	0.284448	0.220544	0.290234	PEMN_3	0.00235209	PEMN_3
Iso-1_CGATCGGTCATGCAGT-1	8	0.108412	0.181136	0.238988	0.150595	0.111649	0.131186	0.26238	0.19769	0.128913	0.224488	0.0773447	0.242524	0.108763	0.214976	PEMN_3	1.11022e-16	PEMN_3
Iso-1_CGATCGGTCGAAGAAT-1	0	0.187121	0.240118	0.277247	0.210485	0.231616	0.229654	0.283911	0.286205	0.22716	0.231256	0.137196	0.247443	0.206857	0.295103	PEMN_3	0.0232201	PEMN_3
Iso-1_CGATGCGAGATGTTAG-1	8	0.160217	0.2329	0.266376	0.136783	0.184401	0.188335	0.316725	0.27874	0.151895	0.268072	0.0529277	0.368024	0.153172	0.27967	PSN	0.0512985	PSN
Iso-1_CGATGCGAGGACTATA-1	2	0.206715	0.285064	0.313587	0.195325	0.187425	0.182254	0.300187	0.265597	0.179567	0.270434	0.158979	0.322561	0.135461	0.250622	PIMN_3	0.346429	PIMN_3
Iso-1_CGATGCGCAAGCACCC-1	8	0.0821901	0.143751	0.180531	0.0893965	0.0786792	0.0847498	0.217713	0.14592	0.100014	0.15857	0.0552619	0.187713	0.0962082	0.185509	PIMN_3	0.0678182	PIMN_3
Iso-1_CGATGCGCACTCACTC-1	2	0.287159	0.344916	0.360837	0.291895	0.289326	0.296363	0.355122	0.341251	0.317917	0.370658	0.247478	0.370284	0.25007	0.327541	PIN_1	0.0527049	PIN_1
Iso-1_CGATGCGTCTTAGCCC-1	2	0.219269	0.294895	0.343637	0.232836	0.227715	0.236702	0.34699	0.302569	0.253238	0.339634	0.213285	0.378413	0.233756	0.356253	PIN_1	0.081842	PIN_1
Iso-1_CGATGGCAGTCGAATA-1	8	0.123126	0.20257	0.250581	0.113773	0.125632	0.117193	0.296945	0.239612	0.112051	0.235183	0.097994	0.274971	0.126634	0.241789	PEMN_3	0.0992634	PEMN_3
Iso-1_CGATGGCCATCATCTT-1	2	0.290711	0.310131	0.288571	0.265784	0.265109	0.260731	0.297443	0.295353	0.276431	0.292293	0.224184	0.307038	0.264816	0.296742	PEMN_2	0.139952	PEMN_2
Iso-1_CGATGGCTCATGAGAA-1	8	0.210109	0.279815	0.286718	0.207697	0.242276	0.236291	0.304017	0.318499	0.216176	0.240362	0.122807	0.326708	0.195359	0.278713	PSN	0.018537	PSN
Iso-1_CGATGGCTCTCGAACA-1	6	0.289954	0.335989	0.364158	0.292419	0.31693	0.313988	0.380539	0.374704	0.326905	0.332719	0.264612	0.379299	0.30116	0.370178	PEMN_3	0.0217296	PEMN_3
Iso-1_CGCAGGTAGACTCAAA-1	2	0.286388	0.354032	0.385297	0.309445	0.302588	0.309167	0.376758	0.380398	0.31423	0.36795	0.242433	0.397859	0.279919	0.373798	PEMN_3	0.158235	PEMN_3
Iso-1_CGCAGGTAGCACGATG-1	2	0.205628	0.281213	0.369196	0.225282	0.239617	0.234797	0.377531	0.343131	0.257729	0.305693	0.224335	0.332556	0.235079	0.356165	PIMN_3	0.0088238	PIMN_3
Iso-1_CGCAGGTCAAATGAAC-1	6	0.239425	0.279304	0.336101	0.249406	0.280291	0.271025	0.327904	0.328052	0.273291	0.315101	0.227454	0.349841	0.244496	0.32768	PEMN_3	0.237592	PEMN_3
Iso-1_CGCAGGTCAATGGCAG-1	2	0.261272	0.303139	0.328592	0.252028	0.312214	0.294175	0.352573	0.373826	0.28056	0.303669	0.21472	0.376274	0.264669	0.37299	PIMN_4	0.00548503	PIMN_4
Iso-1_CGCAGGTGTCACTCAA-1	2	0.341954	0.378	0.389806	0.332611	0.355321	0.335162	0.390971	0.414713	0.351898	0.310978	0.289508	0.351762	0.292439	0.382419	PEMN_2	0.0333623	PEMN_2
Iso-1_CGCAGGTTCCAACACA-1	2	0.274221	0.314739	0.37416	0.29963	0.267608	0.286754	0.329902	0.300016	0.28831	0.327513	0.286682	0.351706	0.267281	0.334698	PIN_1	0.155155	PIN_1
Iso-1_CGCAGGTTCTTGAACG-1	8	0.1632	0.279152	0.318364	0.150335	0.136265	0.14135	0.343	0.294145	0.148555	0.24173	0.086041	0.328784	0.128475	0.264613	PSN	0.0751249	PSN
Iso-1_CGCATAAAGGGTCACA-1	2	0.314176	0.370769	0.395218	0.33183	0.2818	0.305797	0.343212	0.323854	0.299984	0.356794	0.267315	0.357686	0.282469	0.343169	PEMN_2	0.0600665	PEMN_2
Iso-1_CGCATAACAAAGGCAC-1	8	0.11394	0.204414	0.264522	0.126381	0.165093	0.165574	0.29954	0.271268	0.138025	0.249884	0.101312	0.330046	0.170335	0.312451	PSN	0.0531197	PSN
Iso-1_CGCATAACACTGCGTG-1	6	0.278461	0.320402	0.337059	0.281229	0.29768	0.291404	0.348754	0.356403	0.306873	0.314872	0.238802	0.359124	0.256811	0.335867	PEMN_2	0.378314	PEMN_2
Iso-1_CGCATAACAGAACCGA-1	8	0.11396	0.17189	0.202277	0.104529	0.0968062	0.0992983	0.214798	0.180788	0.0966413	0.158364	0.0949363	0.239525	0.106724	0.205968	PEMN_3	0.0766164	PEMN_3
Iso-1_CGCATGGGTAGACTGG-1	2	0.293699	0.342589	0.365719	0.311167	0.27398	0.260539	0.337029	0.335155	0.291401	0.327232	0.236246	0.339474	0.244929	0.329435	PEMN_2	0.0715101	PEMN_2
Iso-1_CGCATGGGTTCTCCCA-1	2	0.251262	0.313643	0.369452	0.279809	0.295659	0.294051	0.382017	0.353553	0.306679	0.411106	0.266134	0.396191	0.233068	0.328343	PIN_1	0.101302	PIN_1
Iso-1_CGCATGGTCGAAGCCC-1	6	0.304671	0.340983	0.371425	0.336708	0.315988	0.297494	0.346764	0.36786	0.326074	0.344532	0.286801	0.345068	0.318027	0.379359	PIN_1	0.447757	PIN_1
Iso-1_CGCCAGAAGGCAGCTA-1	6	0.312334	0.358971	0.384077	0.325494	0.286714	0.307867	0.354816	0.355797	0.309188	0.305785	0.265107	0.375127	0.287139	0.36065	PEMN_2	0.00322199	PEMN_2
Iso-1_CGCCAGACACGACCTG-1	2	0.248952	0.323103	0.394248	0.311874	0.25119	0.268932	0.34615	0.325467	0.281924	0.315545	0.215815	0.377476	0.261449	0.365127	PEMN_3	0.0764529	PEMN_3
Iso-1_CGCCAGATCAGCAGAG-1	2	0.282733	0.313745	0.337168	0.307032	0.28803	0.2806	0.329225	0.312725	0.305869	0.283881	0.255914	0.324793	0.307284	0.364892	PIMN_3	0.0170983	PIMN_3
Iso-1_CGCCAGATCGCTGCGA-1	8	0.136283	0.248864	0.311666	0.133857	0.14936	0.173851	0.348692	0.284222	0.159013	0.287724	0.117915	0.343493	0.131866	0.293114	PEMN_3	0.0955928	PEMN_3
Iso-1_CGCCATTGTCAAGCGA-1	2	0.320812	0.34431	0.398676	0.366462	0.31991	0.336197	0.353656	0.356075	0.351793	0.332411	0.305242	0.362281	0.31483	0.358674	PEMN_3	0.0921681	PEMN_3
Iso-1_CGCCATTGTGCCGTTG-1	2	0.308672	0.377484	0.394664	0.318726	0.310367	0.302334	0.365833	0.373104	0.296687	0.335485	0.267381	0.399064	0.278368	0.366914	PEMN_2	0.0966753	PEMN_2
Iso-1_CGCCATTGTTGGGTAG-1	0	0.170087	0.238253	0.247831	0.155343	0.182357	0.191504	0.272445	0.238135	0.183999	0.234388	0.0860119	0.250293	0.149965	0.242626	PIMN_3	0.00915169	PIMN_3
Iso-1_CGCGTGAGTGATTGGG-1	8	0.151658	0.232176	0.295081	0.151103	0.191112	0.179982	0.342122	0.323513	0.168289	0.240284	0.11389	0.360057	0.189128	0.330292	PIMN_3	0.0527817	PIMN_3
Iso-1_CGCGTGATCGATCCCT-1	6	0.242037	0.283838	0.331865	0.268521	0.265146	0.259091	0.334818	0.312653	0.293957	0.323695	0.250406	0.375255	0.253963	0.330888	PSN	0.0852065	PSN
Iso-1_CGCGTGATCTTCTAAC-1	0	0.152994	0.253745	0.273487	0.175156	0.186758	0.17874	0.313737	0.300923	0.169649	0.252332	0.0600455	0.323228	0.178289	0.30156	PIMN_3	0.0217779	PIMN_3
Iso-1_CGGAACCGTCAGTTTG-1	5	0.200021	0.297656	0.331213	0.213029	0.201403	0.206704	0.33579	0.294059	0.204681	0.346489	0.144223	0.350869	0.166417	0.268652	PIN_1	0.142534	PIN_1
Iso-1_CGGAATTAGCACAAAT-1	2	0.279295	0.342528	0.396326	0.298941	0.292712	0.287783	0.373437	0.359613	0.295915	0.318539	0.253307	0.363176	0.246989	0.344606	PEMN_3	0.152948	PEMN_3
Iso-1_CGGAATTAGTTCCTGA-1	2	0.261187	0.302289	0.375891	0.304942	0.312993	0.313684	0.389433	0.368713	0.343914	0.341277	0.305929	0.388269	0.297999	0.365957	PEMN_3	0.0226005	PEMN_3
Iso-1_CGGAATTCAGCTCATA-1	2	0.313431	0.361567	0.392858	0.342716	0.304371	0.298217	0.363858	0.352242	0.315028	0.315552	0.293282	0.367825	0.296797	0.379156	PEMN_2	0.052677	PEMN_2
Iso-1_CGGAATTTCTACTGCC-1	7	0.223129	0.320684	0.328963	0.183644	0.233031	0.217331	0.356533	0.346777	0.19056	0.300151	0.127625	0.386853	0.180223	0.325458	PIMN_3	0.035477	PIMN_3
Iso-1_CGGACACAGCGGTAAC-1	2	0.220556	0.307734	0.337404	0.206343	0.215685	0.221609	0.355082	0.336429	0.208343	0.304078	0.139907	0.356071	0.179897	0.312069	PIMN_3	0.100589	PIMN_3
Iso-1_CGGACACCACAACCGC-1	2	0.295946	0.345331	0.353243	0.30444	0.272387	0.284582	0.311911	0.300175	0.276273	0.311723	0.268602	0.357476	0.26897	0.335275	PEMN_2	0.0693381	PEMN_2
Iso-1_CGGAGAAAGGACAACC-1	7	0.141897	0.200785	0.231461	0.141796	0.212509	0.203544	0.267011	0.277643	0.170467	0.209315	0.129527	0.240459	0.119302	0.228423	PEMN_3	0.0520032	PEMN_3
Iso-1_CGGCAGTGTCGAGTTT-1	6	0.232261	0.310871	0.33194	0.221861	0.203279	0.202702	0.333308	0.293827	0.219586	0.31952	0.164193	0.368363	0.168133	0.290399	PSN	0.090639	PSN
Iso-1_CGGCAGTTCCGTCACT-1	6	0.249634	0.316303	0.32636	0.248497	0.261282	0.27332	0.347308	0.330836	0.289107	0.303248	0.189095	0.300288	0.210452	0.308112	PEMN_2	0.115293	PEMN_2
Iso-1_CGGCAGTTCGGATAAA-1	6	0.198253	0.241371	0.291849	0.22471	0.249884	0.23609	0.323649	0.313484	0.256684	0.314395	0.210619	0.336013	0.25269	0.33233	PSN	0.266648	PSN
Iso-1_CGGGACTAGTGCTACT-1	8	0.141743	0.210566	0.223832	0.0924403	0.162067	0.155745	0.283756	0.252582	0.127306	0.215125	0.0703194	0.282538	0.114185	0.246114	PIMN_3	0.0633821	PIMN_3
Iso-1_CGGGACTCATCATCTT-1	8	0.171258	0.249295	0.275718	0.175048	0.196952	0.17862	0.292927	0.295379	0.179352	0.216086	0.139083	0.273867	0.144734	0.27014	PIMN_3	0.0296889	PIMN_3
Iso-1_CGGGACTGTTAAACCC-1	2	0.299729	0.3241	0.366523	0.318496	0.327279	0.345195	0.352343	0.350387	0.348235	0.326401	0.300031	0.343653	0.328161	0.378985	PSVN_2	0.00530049	PSVN_2
Iso-1_CGGGACTTCACTGGGC-1	2	0.188944	0.23902	0.30127	0.219671	0.212099	0.19861	0.304544	0.283155	0.209822	0.268644	0.163912	0.339823	0.210957	0.313118	PSN	0.387959	PSN
Iso-1_CGGGCATAGCTGGCCT-1	2	0.216932	0.269793	0.309491	0.244215	0.238491	0.24326	0.304377	0.294272	0.255301	0.287415	0.201702	0.338669	0.227585	0.309145	PSN	0.0252057	PSN
Iso-1_CGGGCATAGTTGTCAC-1	2	0.156323	0.235539	0.302057	0.164145	0.177607	0.171139	0.331172	0.286888	0.146056	0.280971	0.106423	0.34832	0.172733	0.320231	PSN	0.0883062	PSN
Iso-1_CGGGCATGTATCAAGA-1	2	0.185192	0.259521	0.296639	0.185921	0.252421	0.236124	0.359927	0.364479	0.250008	0.32573	0.158931	0.368157	0.227348	0.365323	PIN_1	0.45838	PIN_1
Iso-1_CGGGCATGTGCGTGCT-1	8	0.137832	0.216827	0.282202	0.143894	0.198759	0.197905	0.336366	0.296812	0.207603	0.316677	0.154363	0.293455	0.190837	0.311976	PIN_1	0.0535199	PIN_1
Iso-1_CGGGCATTCCTTATGT-1	2	0.252535	0.306044	0.29948	0.212238	0.26534	0.249661	0.353534	0.353022	0.256219	0.28246	0.176192	0.338699	0.217749	0.312358	PEMN_2	0.0579762	PEMN_2
Iso-1_CGGGTCACAAACCACT-1	6	0.283982	0.332704	0.351651	0.284735	0.268195	0.279606	0.329224	0.326611	0.29042	0.289661	0.253509	0.356739	0.220483	0.292021	PEMN_2	0.0914017	PEMN_2
Iso-1_CGGGTCACAACTTGCA-1	8	0.142394	0.236168	0.274381	0.135453	0.21015	0.180789	0.363964	0.345321	0.201342	0.224512	0.0687492	0.327582	0.149445	0.301511	PSN	0.107998	PSN
Iso-1_CGGGTCACAATACCCA-1	6	0.296808	0.325751	0.390771	0.30972	0.316929	0.315788	0.372382	0.348786	0.342707	0.355771	0.336911	0.37602	0.358251	0.419936	PSVN_2	0.028902	PSVN_2
Iso-1_CGGGTCATCTATTTCG-1	8	0.147662	0.243121	0.279787	0.140619	0.145986	0.144883	0.311287	0.261695	0.121447	0.238697	0.074602	0.360096	0.157504	0.302531	PSN	0.545778	PSN
Iso-1_CGGGTGTTCGTCCTCA-1	2	0.290827	0.338715	0.382511	0.326192	0.305015	0.316589	0.358871	0.343468	0.321794	0.292169	0.28459	0.355406	0.265332	0.337194	PEMN_3	0.0561056	PEMN_3
Iso-1_CGGTCAGAGTTGTCGT-1	2	0.27946	0.328594	0.355468	0.282022	0.300168	0.310771	0.359352	0.366532	0.305041	0.295886	0.227207	0.335025	0.249024	0.328497	PIMN_4	0.00784908	PIMN_4
Iso-1_CGGTCAGCAATGCAAA-1	6	0.189749	0.256347	0.298831	0.20277	0.239481	0.21452	0.335018	0.33011	0.229046	0.248769	0.14695	0.314267	0.200141	0.307409	PIMN_3	0.0204862	PIMN_3
Iso-1_CGGTCAGCAGATTAAG-1	6	0.298595	0.365329	0.389213	0.312662	0.30909	0.307731	0.375104	0.38085	0.306044	0.335033	0.211704	0.393768	0.25167	0.346071	PEMN_3	0.0357139	PEMN_3
Iso-1_CGGTCAGTCATGGGAG-1	8	0.124249	0.189117	0.259979	0.137472	0.164632	0.14735	0.298887	0.26768	0.150731	0.232327	0.126214	0.297662	0.131378	0.238862	PEMN_3	0.0766232	PEMN_3
Iso-1_CGTAAGTCATCCCGTT-1	6	0.284604	0.320485	0.348011	0.298258	0.299562	0.307781	0.366879	0.351321	0.324001	0.366225	0.266934	0.408656	0.32066	0.382502	PSN	0.0581818	PSN
Iso-1_CGTAAGTGTTCGGTAT-1	2	0.238045	0.305506	0.345424	0.268744	0.230409	0.24554	0.320782	0.30801	0.25877	0.316874	0.162254	0.337683	0.207426	0.300119	PEMN_2	0.380555	PEMN_2
Iso-1_CGTAAGTTCCATCGTC-1	6	0.192492	0.273884	0.338482	0.193192	0.219514	0.203501	0.347498	0.321561	0.232477	0.295256	0.17057	0.351952	0.157568	0.284754	PEMN_3	0.0218349	PEMN_3
Iso-1_CGTAAGTTCTGTGCAA-1	6	0.17956	0.284814	0.316633	0.180676	0.203164	0.191229	0.355602	0.318408	0.178852	0.289331	0.135576	0.334849	0.16937	0.309409	PIMN_3	0.0626312	PIMN_3
Iso-1_CGTAATGCATGACTGT-1	5	0.153321	0.22055	0.244754	0.132678	0.207355	0.199037	0.335264	0.305184	0.201739	0.242328	0.105765	0.285887	0.109937	0.23055	PSN	0.503389	PSN
Iso-1_CGTAATGGTTTCTATC-1	8	0.251574	0.341894	0.357444	0.245147	0.219221	0.23172	0.348871	0.333144	0.210988	0.275657	0.146636	0.334705	0.142834	0.26487	PEMN_3	0.28156	PEMN_3
Iso-1_CGTAATGTCGCGCTGA-1	2	0.382597	0.37194	0.357373	0.40332	0.355622	0.359291	0.287758	0.348882	0.383275	0.37177	0.416255	0.284854	0.337844	0.299355	PIMN_5	0.00473695	PIMN_5
Iso-1_CGTAATGTCTCCGAGG-1	8	0.10135	0.195329	0.283776	0.115106	0.125665	0.119486	0.311904	0.250542	0.118898	0.251578	0.100646	0.326054	0.0883209	0.216229	PSN	0.283209	PSN
Iso-1_CGTAGTAAGACCAAAT-1	2	0.292916	0.335911	0.375023	0.320808	0.275049	0.312554	0.350199	0.322245	0.319729	0.34845	0.288218	0.382134	0.277876	0.332301	PIN_1	0.100398	PIN_1
Iso-1_CGTAGTAGTGCTGATT-1	2	0.301331	0.357693	0.363597	0.271945	0.280815	0.28482	0.352423	0.342005	0.266807	0.327717	0.221215	0.329496	0.222443	0.328537	PEMN_2	0.337937	PEMN_2
Iso-1_CGTAGTATCGCTATTT-1	7	0.248305	0.291837	0.267809	0.219685	0.282707	0.267343	0.285545	0.310728	0.236971	0.206475	0.16373	0.29681	0.21626	0.285415	PIMN_4	0.0283112	PIMN_4
Iso-1_CGTCCATAGGAGTATT-1	2	0.315715	0.349624	0.372424	0.316458	0.300476	0.296559	0.334342	0.340509	0.283618	0.327371	0.259107	0.395952	0.279465	0.342535	PEMN_2	0.0744876	PEMN_2
Iso-1_CGTCCATCAATAACGA-1	2	0.242509	0.275328	0.309705	0.256484	0.271504	0.270788	0.325485	0.321134	0.298919	0.320882	0.221114	0.350816	0.284087	0.364218	PSN	0.0373105	PSN
Iso-1_CGTCCATCATCCGTGG-1	2	0.284764	0.323862	0.344916	0.283019	0.272522	0.270167	0.321425	0.310055	0.276549	0.305048	0.272441	0.313283	0.266593	0.319006	PEMN_2	0.160845	PEMN_2
Iso-1_CGTCCATTCACGGAGA-1	2	0.314848	0.351721	0.369479	0.320677	0.287292	0.290715	0.33421	0.323029	0.292268	0.350953	0.284015	0.370859	0.235715	0.291981	PEMN_2	0.104344	PEMN_2
Iso-1_CGTGAATAGAAGCGAA-1	8	0.148502	0.245518	0.28767	0.164102	0.193303	0.164507	0.33902	0.30445	0.152532	0.254212	0.0956921	0.376426	0.141127	0.290504	PSN	0.247051	PSN
Iso-1_CGTGAATCAAATGATG-1	8	0.155992	0.262687	0.315424	0.148122	0.182094	0.176979	0.37256	0.3328	0.179315	0.28307	0.113144	0.341479	0.160296	0.3217	PIMN_3	0.388738	PIMN_3
Iso-1_CGTGAATCACGGTGTC-1	12	0.157822	0.265549	0.305545	0.152414	0.193694	0.174977	0.359468	0.326309	0.132943	0.232538	0.0640163	0.370693	0.133996	0.270273	PSN	0.0813635	PSN
Iso-1_CGTGAATGTCATAACC-1	0	0.231487	0.293629	0.290033	0.201797	0.275801	0.256217	0.309296	0.335512	0.202684	0.201104	0.121358	0.308316	0.188112	0.300219	PEMN_2	0.0531442	PEMN_2
Iso-1_CGTGAATGTCGATTCA-1	2	0.160202	0.245058	0.284147	0.146636	0.192838	0.177072	0.351295	0.308416	0.174877	0.263581	0.100347	0.340126	0.149538	0.305096	PIMN_3	0.093108	PIMN_3
Iso-1_CGTGATAGTATCGTAC-1	0	0.131672	0.165194	0.211163	0.159544	0.182282	0.187852	0.218347	0.21361	0.16399	0.19738	0.128561	0.251537	0.158812	0.226081	PEMN_3	0.0678257	PEMN_3
Iso-1_CGTGCTTAGCACCAGA-1	2	0.26673	0.34422	0.375433	0.276287	0.275325	0.265123	0.381926	0.36995	0.281867	0.332753	0.222837	0.358019	0.250718	0.373165	PEMN_2	0.000156164	PEMN_2
Iso-1_CGTGCTTGTTTAAGGA-1	2	0.257406	0.315244	0.340163	0.256723	0.267039	0.279925	0.34895	0.34579	0.283712	0.299247	0.199941	0.323232	0.220784	0.309352	PEMN_2	0.0973213	PEMN_2
Iso-1_CGTGCTTTCCATACTT-1	6	0.265095	0.320686	0.368114	0.301798	0.242394	0.241972	0.343224	0.290511	0.268793	0.357288	0.262429	0.366572	0.268277	0.331338	PEMN_3	0.0579869	PEMN_3
Iso-1_CGTGCTTTCGTTCTAT-1	8	0.138149	0.241008	0.277166	0.137639	0.130204	0.140871	0.327548	0.249293	0.0885318	0.231363	0.0820587	0.313782	0.0985126	0.23045	PIMN_3	0.388738	PIMN_3
Iso-1_CGTGCTTTCTCATTAC-1	0	0.196509	0.238524	0.220356	0.155352	0.218657	0.221384	0.233021	0.252465	0.170816	0.195763	0.110593	0.237601	0.136955	0.223414	PIMN_1	0.120881	PIMN_1
Iso-1_CGTGTCTAGACTGGGT-1	2	0.233657	0.28765	0.322356	0.239825	0.268345	0.259128	0.33626	0.341807	0.260868	0.292593	0.20398	0.333361	0.208772	0.30344	PIN_1	0.656193	PIN_1
Iso-1_CGTTAGAAGTGGCCTC-1	2	0.289776	0.318945	0.343355	0.308626	0.305568	0.308625	0.321908	0.342782	0.299785	0.30499	0.252547	0.388942	0.322536	0.381175	PSN	0.0576352	PSN
Iso-1_CGTTAGACAATTGGTC-1	2	0.224615	0.320267	0.339252	0.219176	0.219536	0.214837	0.342946	0.303912	0.233799	0.320349	0.1768	0.336406	0.171007	0.268822	PEMN_3	0.0136625	PEMN_3
Iso-1_CGTTAGAGTCCAGCAC-1	6	0.244612	0.302735	0.323732	0.227861	0.302641	0.286804	0.370644	0.38006	0.265711	0.274929	0.166357	0.31796	0.221354	0.332586	PIMN_3	0.108478	PIMN_3
Iso-1_CGTTCTGAGCGGATCA-1	2	0.230145	0.290153	0.30159	0.20797	0.319096	0.325772	0.370288	0.382637	0.298909	0.348203	0.159359	0.326648	0.242257	0.318592	PIN_1	0.00544744	PIN_1
Iso-1_CGTTCTGCACGTACTA-1	2	0.278907	0.308192	0.348724	0.29483	0.293518	0.277911	0.332345	0.329901	0.289641	0.324444	0.248303	0.347811	0.284604	0.362793	PIN_1	0.120224	PIN_1
Iso-1_CGTTCTGGTAAGCTCT-1	6	0.228552	0.306106	0.325147	0.225442	0.287569	0.275613	0.357479	0.384058	0.262977	0.302503	0.158151	0.368329	0.206075	0.331127	PSN	0.0759959	PSN
Iso-1_CGTTCTGGTGCACATT-1	8	0.0720644	0.194052	0.269905	0.0960158	0.0845612	0.0912384	0.309557	0.209717	0.0535474	0.190413	0.0625284	0.278558	0.0560504	0.210203	PEMN_3	0.177605	PEMN_3
Iso-1_CGTTCTGTCAAGCTTG-1	2	0.287185	0.343097	0.378102	0.303507	0.27599	0.30169	0.341289	0.330004	0.308738	0.360611	0.241248	0.381193	0.237442	0.309862	PIN_1	0.0639697	PIN_1
Iso-1_CGTTGGGAGAACTCCT-1	2	0.1529	0.233425	0.29236	0.171622	0.18306	0.182534	0.317527	0.277786	0.198143	0.303806	0.138204	0.329357	0.178161	0.291888	PIN_1	0.238753	PIN_1
Iso-1_CGTTGGGAGACTCATC-1	8	0.157017	0.250846	0.269088	0.123622	0.161793	0.150371	0.323058	0.276897	0.12422	0.225439	0.111015	0.349388	0.164092	0.304798	PSN	0.0470755	PSN
Iso-1_CGTTGGGAGAGGGTCT-1	6	0.293353	0.307605	0.366201	0.335126	0.28308	0.273867	0.309427	0.311544	0.306509	0.298289	0.3203	0.341866	0.272589	0.311234	PEMN_3	0.142872	PEMN_3
Iso-1_CGTTGGGCACCTCAGG-1	6	0.29806	0.337251	0.371746	0.313968	0.33488	0.318845	0.382672	0.386624	0.339151	0.329326	0.291977	0.359351	0.301761	0.384287	PEMN_3	0.033178	PEMN_3
Iso-1_CGTTGGGGTACAATAG-1	6	0.209487	0.269436	0.327169	0.227863	0.292736	0.271995	0.34497	0.347502	0.260959	0.306831	0.226529	0.38935	0.26358	0.358615	PSN	0.123282	PSN
Iso-1_CGTTGGGGTACCACGC-1	6	0.229697	0.28234	0.329768	0.270742	0.277904	0.249194	0.32547	0.335788	0.258497	0.340092	0.225813	0.364607	0.262816	0.356173	PSN	0.111114	PSN
Iso-1_CTAACCCAGAGCAGTC-1	2	0.29075	0.347794	0.336904	0.260514	0.298818	0.296772	0.348137	0.371655	0.292441	0.291952	0.205552	0.326624	0.248562	0.359359	PEMN_2	0.137897	PEMN_2
Iso-1_CTAACCCAGATCCTAC-1	6	0.302524	0.322818	0.354629	0.361934	0.293558	0.296953	0.311777	0.323438	0.341897	0.332776	0.261422	0.346075	0.302715	0.34129	PIMN_5	0.219145	PIMN_5
Iso-1_CTAACCCGTAGCGAGT-1	6	0.226659	0.287639	0.327654	0.229759	0.266165	0.246806	0.342531	0.33516	0.257128	0.336812	0.223763	0.332556	0.233101	0.33125	PIN_1	0.127086	PIN_1
Iso-1_CTAACCCGTTGGTAGG-1	2	0.295305	0.345271	0.34902	0.300057	0.313004	0.30901	0.374654	0.374598	0.320856	0.330702	0.227099	0.340225	0.274375	0.359478	PEMN_2	0.0463487	PEMN_2
Iso-1_CTAACCCTCCTCTGCA-1	6	0.280434	0.313639	0.326425	0.278374	0.29246	0.285724	0.311818	0.329509	0.284129	0.268554	0.241817	0.296519	0.301265	0.358619	PEMN_2	0.0190111	PEMN_2
Iso-1_CTAACTTAGCACGTCC-1	2	0.315714	0.342025	0.353382	0.33272	0.330877	0.323973	0.351101	0.347163	0.325696	0.313937	0.268225	0.353247	0.3008	0.358635	PSVN_2	0.00552275	PSVN_2
Iso-1_CTAACTTAGTCTGCAT-1	2	0.336636	0.331735	0.331755	0.350259	0.399344	0.377479	0.333702	0.393417	0.401519	0.354773	0.345072	0.326235	0.366614	0.372254	PIMN_5	0.00199828	PIMN_5
Iso-1_CTAACTTTCAGACCGC-1	6	0.220778	0.293277	0.355592	0.241507	0.250371	0.249157	0.359486	0.340147	0.24542	0.34994	0.21029	0.356793	0.189821	0.298764	PIN_1	0.598817	PIN_1
Iso-1_CTAAGTGCAAGCGCTC-1	2	0.327365	0.3744	0.378966	0.328313	0.314602	0.318476	0.374457	0.354197	0.332558	0.356516	0.298576	0.346166	0.277317	0.32842	PEMN_2	0.0414097	PEMN_2
Iso-1_CTAAGTGCAGGCGAAT-1	2	0.265779	0.342478	0.378512	0.276685	0.26689	0.264139	0.355659	0.348287	0.266176	0.301388	0.230366	0.369791	0.280875	0.388835	PEMN_3	0.05251	PEMN_3
Iso-1_CTAAGTGGTGGCCACT-1	8	0.163254	0.224445	0.254696	0.163372	0.163709	0.171055	0.27333	0.248079	0.177932	0.162809	0.0959638	0.230802	0.137808	0.242256	PIMN_3	0.0713224	PIMN_3
Iso-1_CTAAGTGTCATTTCGT-1	2	0.316435	0.356368	0.416743	0.367639	0.311247	0.338446	0.350582	0.335647	0.359759	0.383763	0.347339	0.364689	0.325981	0.364806	PIN_1	0.00225483	PIN_1
Iso-1_CTAAGTGTCTGGGCCA-1	2	0.294459	0.320481	0.349224	0.308302	0.283439	0.283324	0.330878	0.330656	0.295163	0.35451	0.233157	0.347624	0.31415	0.367582	PSVN_2	0.0061365	PSVN_2
Iso-1_CTAAGTGTCTTGTGCC-1	8	0.0900879	0.159021	0.226811	0.0848144	0.132083	0.129759	0.265627	0.228014	0.114622	0.226757	0.0747004	0.298738	0.131821	0.245376	PSN	0.427488	PSN
Iso-1_CTACAGAGTCCGGTGT-1	2	0.271949	0.308462	0.36318	0.292294	0.33382	0.312606	0.372575	0.383077	0.326259	0.327604	0.254629	0.383845	0.313048	0.377911	PSN	0.227307	PSN
Iso-1_CTACAGAGTTTGGGTT-1	2	0.291764	0.340982	0.360419	0.281897	0.285482	0.271232	0.356005	0.357638	0.281831	0.33921	0.219977	0.385317	0.243328	0.353316	PEMN_2	0.362259	PEMN_2
Iso-1_CTACATTCAGTCAGTT-1	2	0.279675	0.328179	0.374666	0.289881	0.335257	0.347568	0.386202	0.385501	0.318258	0.338522	0.267546	0.394003	0.291163	0.369475	PSN	0.282952	PSN
Iso-1_CTACATTGTCTTTCAT-1	2	0.297458	0.309782	0.337074	0.295855	0.306242	0.297719	0.331078	0.333298	0.308297	0.323905	0.25479	0.361287	0.265719	0.326094	PIN_1	0.14599	PIN_1
Iso-1_CTACATTGTGTATTCG-1	6	0.281527	0.340138	0.384727	0.336394	0.298872	0.276719	0.346689	0.361267	0.301642	0.318752	0.248013	0.383737	0.304726	0.388453	PEMN_2	0.0333542	PEMN_2
Iso-1_CTACATTTCATTCCTA-1	2	0.260702	0.312073	0.353597	0.246106	0.303637	0.301568	0.372358	0.363609	0.304711	0.330854	0.278255	0.339137	0.269822	0.349825	PIN_1	0.083117	PIN_1
Iso-1_CTACCCAAGCAGCGAT-1	6	0.277701	0.312053	0.3756	0.314714	0.304239	0.31093	0.357548	0.348249	0.315302	0.337637	0.267743	0.429091	0.312406	0.383251	PSN	0.231374	PSN
Iso-1_CTACCCACAGGAAGTC-1	2	0.318686	0.347129	0.342834	0.298676	0.3329	0.326083	0.352874	0.377428	0.338352	0.307141	0.240515	0.333675	0.24559	0.323893	PIMN_1	0.226053	PIMN_1
Iso-1_CTACCCAGTTAGGGTG-1	2	0.275355	0.336393	0.335162	0.256332	0.305939	0.293507	0.378504	0.371822	0.308579	0.36935	0.232347	0.381595	0.277024	0.367149	PEMN_3	0.0055821	PEMN_3
Iso-1_CTACCTGAGACCCGCT-1	2	0.288533	0.329772	0.329918	0.259621	0.285551	0.276946	0.3594	0.344548	0.272206	0.354164	0.215967	0.402793	0.272456	0.350565	PIN_1	0.207591	PIN_1
Iso-1_CTACCTGGTGGACCAA-1	2	0.197515	0.253478	0.286418	0.179969	0.220401	0.21796	0.285179	0.260983	0.234571	0.358233	0.220209	0.327084	0.211565	0.283852	PIN_1	0.58048	PIN_1
Iso-1_CTACGGGAGCGTGTTT-1	2	0.247262	0.313273	0.327402	0.233722	0.291054	0.278982	0.367219	0.378099	0.274807	0.316317	0.175974	0.34904	0.249966	0.375473	PIMN_3	0.01971	PIMN_3
Iso-1_CTACGGGGTGGCGCTT-1	2	0.192183	0.268361	0.314425	0.182857	0.222176	0.218369	0.345405	0.324689	0.213831	0.29161	0.129407	0.349855	0.17839	0.318091	PSN	0.108193	PSN
Iso-1_CTACGGGTCGACGCGT-1	2	0.307967	0.335692	0.393625	0.314425	0.315247	0.319645	0.374474	0.356088	0.33482	0.37035	0.327566	0.408002	0.292877	0.335829	PIN_1	0.302658	PIN_1
Iso-1_CTAGACAGTGGTAATA-1	2	0.276237	0.279415	0.309603	0.284977	0.278596	0.29098	0.314802	0.295114	0.317228	0.315847	0.272112	0.317042	0.28178	0.309908	PIMN_5	0.000185397	PIMN_5
Iso-1_CTAGACAGTGTATACC-1	2	0.24608	0.294022	0.340321	0.29076	0.275974	0.26922	0.31875	0.314553	0.291513	0.280519	0.235504	0.387897	0.291204	0.372871	PSN	0.232163	PSN
Iso-1_CTAGGTAAGACCACGA-1	6	0.230181	0.280637	0.322207	0.21474	0.271724	0.247851	0.343821	0.352595	0.256366	0.30962	0.199494	0.351629	0.226389	0.321887	PIMN_3	0.0083818	PIMN_3
Iso-1_CTAGGTAAGCGTGTCC-1	2	0.34677	0.393037	0.43491	0.36857	0.365669	0.358818	0.423536	0.434584	0.373185	0.366523	0.32602	0.443605	0.351802	0.431423	PSN	0.00146634	PSN
Iso-1_CTAGGTAAGCTCCCTT-1	2	0.295943	0.313542	0.35522	0.303716	0.359039	0.358012	0.363562	0.384987	0.350836	0.359389	0.288949	0.384275	0.295169	0.346308	PIN_1	0.00451299	PIN_1
Iso-1_CTATAGGCAGGGTTGA-1	6	0.216192	0.27315	0.320747	0.236487	0.266888	0.266735	0.347523	0.348109	0.264172	0.378692	0.182383	0.39371	0.275188	0.384724	PIN_1	0.133934	PIN_1
Iso-1_CTATAGGTCTAGTGAC-1	6	0.250935	0.303732	0.353335	0.29502	0.256322	0.260198	0.34212	0.316594	0.298417	0.368629	0.236791	0.376	0.275332	0.340068	PIN_1	0.0644622	PIN_1
Iso-1_CTATCCGTCGCCAATA-1	7	0.208314	0.258172	0.25294	0.184132	0.290347	0.269212	0.315745	0.360899	0.264526	0.181388	0.150485	0.294567	0.200684	0.294709	PIMN_4	0.0023521	PIMN_4
Iso-1_CTATCTAAGCTATCTG-1	6	0.251282	0.299457	0.33602	0.269526	0.283124	0.270277	0.366063	0.362742	0.293844	0.321474	0.245076	0.378098	0.24698	0.329963	PEMN_3	0.0728819	PEMN_3
Iso-1_CTATCTAAGGAAGTGA-1	8	0.12934	0.207565	0.310793	0.150129	0.149803	0.141911	0.317538	0.265706	0.133471	0.269447	0.15237	0.358138	0.147124	0.275427	PSN	0.0354733	PSN
Iso-1_CTATCTATCCATCAGA-1	6	0.193016	0.26093	0.322604	0.233698	0.256936	0.238726	0.350347	0.346921	0.257287	0.305946	0.172345	0.381427	0.246032	0.36021	PSN	0.35685	PSN
Iso-1_CTATCTATCGAGTCCG-1	2	0.299365	0.345486	0.391951	0.34104	0.324765	0.333992	0.381226	0.381881	0.370071	0.367674	0.309763	0.386932	0.298896	0.369853	PEMN_3	0.00912319	PEMN_3
Iso-1_CTCAACCAGAACAAGG-1	8	0.128494	0.195219	0.235766	0.0988643	0.170176	0.181697	0.27671	0.252151	0.14619	0.18673	0.0776613	0.30572	0.120652	0.245405	PIMN_3	0.388738	PIMN_3
Iso-1_CTCAACCTCCCGTTCA-1	6	0.284709	0.32751	0.365323	0.30054	0.295872	0.283951	0.357279	0.359505	0.292116	0.333033	0.233312	0.370534	0.28459	0.370484	PEMN_2	0.0576129	PEMN_2
Iso-1_CTCAACCTCCGACAGC-1	8	0.203239	0.28454	0.324162	0.190882	0.231556	0.232628	0.338946	0.335909	0.22531	0.247682	0.163194	0.32691	0.148074	0.287962	PEMN_3	0.0583199	PEMN_3
Iso-1_CTCAACCTCTCTCGCA-1	6	0.19704	0.275076	0.310995	0.182719	0.209801	0.21113	0.329092	0.314935	0.195683	0.280159	0.131729	0.323507	0.18757	0.306586	PIN_1	0.0118255	PIN_1
Iso-1_CTCAACCTCTGCATGA-1	2	0.253801	0.329485	0.352794	0.265101	0.241685	0.244452	0.329127	0.31051	0.261258	0.299073	0.204191	0.357492	0.225827	0.322616	PEMN_2	0.152057	PEMN_2
Iso-1_CTCAAGAAGTCCCGAC-1	2	0.280177	0.328631	0.356512	0.291249	0.292846	0.292883	0.358828	0.368569	0.318223	0.302371	0.219379	0.352692	0.27992	0.366068	PEMN_2	0.00142109	PEMN_2
Iso-1_CTCAAGACAGCACGAA-1	2	0.305501	0.316739	0.346958	0.342113	0.335253	0.334786	0.332782	0.351023	0.352843	0.355784	0.304408	0.376923	0.315929	0.355875	PSN	0.000557773	PSN
Iso-1_CTCAAGACATCCAATG-1	6	0.277269	0.313805	0.314494	0.279245	0.278349	0.265202	0.300051	0.309512	0.25229	0.282504	0.227259	0.340606	0.239621	0.306985	PEMN_2	0.0526696	PEMN_2
Iso-1_CTCAAGAGTCAAAGTA-1	8	0.158467	0.262382	0.318099	0.163292	0.196563	0.191362	0.361805	0.340938	0.178656	0.264072	0.111258	0.358589	0.137794	0.297653	PSN	0.0802162	PSN
Iso-1_CTCAAGATCGTCACCT-1	2	0.307341	0.303613	0.297036	0.289451	0.291692	0.295412	0.293043	0.30902	0.320694	0.325433	0.270883	0.299744	0.270353	0.294959	PIMN_5	0.00481025	PIMN_5
Iso-1_CTCAATTTCCCATTCG-1	6	0.233805	0.288705	0.324071	0.240126	0.234901	0.223871	0.343055	0.319471	0.252391	0.299575	0.188405	0.344007	0.217551	0.310953	PSN	0.167352	PSN
Iso-1_CTCACTGAGAATCCCT-1	6	0.312641	0.353905	0.390307	0.331286	0.331774	0.30982	0.388951	0.385845	0.340719	0.361971	0.301396	0.406382	0.308448	0.383809	PEMN_3	0.136755	PEMN_3
Iso-1_CTCAGAACAATTTCGG-1	8	0.0713994	0.127044	0.161856	0.0628199	0.142375	0.136907	0.225315	0.218133	0.133043	0.169627	0.0321374	0.221276	0.118258	0.2235	PSN	0.358616	PSN
Iso-1_CTCAGAACACGCGGTT-1	0	0.210371	0.273917	0.264295	0.16997	0.2494	0.246639	0.302555	0.310928	0.20918	0.224718	0.107227	0.330043	0.191254	0.303541	PSN	0.268685	PSN
Iso-1_CTCAGAAGTAGGCTCC-1	8	0.050634	0.148292	0.247194	0.0969526	0.135538	0.117523	0.313803	0.259197	0.0873687	0.217023	0.053942	0.320244	0.0879489	0.227677	PSN	0.20471	PSN
Iso-1_CTCAGGGAGGGTTGCA-1	2	0.334694	0.387042	0.42631	0.347903	0.325988	0.354544	0.395369	0.369447	0.353563	0.385604	0.354093	0.402287	0.305256	0.361652	PEMN_2	0.154868	PEMN_2
Iso-1_CTCAGGGGTCGTCGGT-1	8	0.187047	0.283391	0.305184	0.183218	0.212774	0.204149	0.337235	0.317456	0.182575	0.255628	0.123203	0.336746	0.167555	0.30265	PIMN_3	0.0908987	PIMN_3
Iso-1_CTCAGTCCAAGCTACT-1	12	0.21181	0.286558	0.320756	0.193924	0.264659	0.2512	0.352542	0.3493	0.240931	0.293571	0.169108	0.334373	0.206082	0.317677	PEMN_3	0.116259	PEMN_3
Iso-1_CTCAGTCCAAGTGCTT-1	2	0.214055	0.290991	0.361882	0.244765	0.228452	0.245684	0.340301	0.310644	0.241878	0.371362	0.195142	0.37675	0.215786	0.32381	PIN_1	0.058823	PIN_1
Iso-1_CTCAGTCGTGTATTGC-1	7	0.206554	0.259478	0.225309	0.174745	0.235916	0.221659	0.262718	0.286625	0.20822	0.242441	0.111789	0.291302	0.204383	0.278639	PEMN_2	0.895334	PEMN_2
Iso-1_CTCAGTCTCCCAGGCA-1	2	0.24973	0.320296	0.387426	0.289214	0.272819	0.262851	0.371731	0.341704	0.287359	0.345617	0.275118	0.41236	0.218122	0.321698	PEMN_3	0.249133	PEMN_3
Iso-1_CTCATCGAGGTTGACG-1	0	0.179061	0.242469	0.288968	0.211158	0.258685	0.237038	0.310989	0.329978	0.225028	0.244818	0.14679	0.347083	0.210744	0.313813	PSN	0.13362	PSN
Iso-1_CTCATCGCAACTAGAA-1	2	0.231177	0.284983	0.333905	0.223955	0.245302	0.255156	0.333822	0.312379	0.248414	0.311428	0.193681	0.364392	0.239114	0.331391	PSN	0.114121	PSN
Iso-1_CTCATGCGTTTGGCTA-1	2	0.29352	0.263063	0.280563	0.354406	0.28685	0.337723	0.214369	0.237968	0.332756	0.34235	0.325219	0.250445	0.325547	0.269506	PSVN_1	0.0126163	PSVN_1
Iso-1_CTCATGCTCACGTAGT-1	6	0.226319	0.275377	0.344425	0.264919	0.227246	0.228762	0.316145	0.281386	0.259451	0.371171	0.272312	0.359903	0.233394	0.304086	PIN_1	0.23233	PIN_1
Iso-1_CTCATGCTCTTACGGA-1	8	0.104144	0.20445	0.278217	0.128725	0.13912	0.14977	0.316251	0.265815	0.142744	0.263097	0.0664319	0.34845	0.104348	0.22366	PSN	0.313303	PSN
Iso-1_CTCATTAAGCATATGA-1	2	0.333633	0.366507	0.398577	0.361687	0.331667	0.348804	0.373357	0.370872	0.347513	0.354721	0.301614	0.37778	0.295814	0.355665	PEMN_3	0.0645923	PEMN_3
Iso-1_CTCATTACACCCAAGC-1	2	0.303465	0.30327	0.289829	0.295994	0.285396	0.2756	0.25885	0.286044	0.305387	0.293875	0.29322	0.299047	0.297511	0.30117	PIMN_5	0.0019217	PIMN_5
Iso-1_CTCATTACACGACAGA-1	6	0.218576	0.299633	0.347689	0.23346	0.2279	0.238165	0.34205	0.325326	0.228571	0.367566	0.204503	0.461715	0.23749	0.34378	PSN	0.0941497	PSN
Iso-1_CTCATTAGTCGGTAAG-1	2	0.214629	0.306082	0.317121	0.186289	0.239218	0.237748	0.347027	0.33277	0.216002	0.30531	0.168372	0.338838	0.180948	0.319469	PEMN_2	0.0776202	PEMN_2
Iso-1_CTCATTAGTTTGACAC-1	2	0.305527	0.337452	0.353841	0.307957	0.295321	0.310874	0.344767	0.320594	0.315847	0.346883	0.269174	0.358008	0.278389	0.333305	PIMN_2	0.0156393	PIMN_2
Iso-1_CTCCAACAGCATGCAG-1	8	0.0831548	0.203141	0.277263	0.102443	0.127984	0.103458	0.359561	0.303657	0.0912574	0.25795	0.053197	0.321381	0.107262	0.302137	PIMN_3	0.255652	PIMN_3
Iso-1_CTCCAACAGCTGCGAA-1	2	0.266327	0.328537	0.35812	0.246973	0.295465	0.298802	0.37465	0.382983	0.28655	0.296696	0.235222	0.369451	0.238089	0.353278	PEMN_3	0.000222669	PEMN_3
Iso-1_CTCCAACGTCCCTAAA-1	6	0.202885	0.262432	0.35383	0.232913	0.260974	0.252704	0.367329	0.341877	0.281219	0.342496	0.245757	0.406927	0.249157	0.341926	PIMN_3	0.0384228	PIMN_3
Iso-1_CTCCACAGTACGACAG-1	2	0.240544	0.294095	0.339641	0.259873	0.28059	0.264224	0.347781	0.363561	0.274448	0.294023	0.190976	0.37281	0.274451	0.371575	PIMN_4	0.0052855	PIMN_4
Iso-1_CTCCACAGTCCTTAAG-1	6	0.221766	0.319174	0.354187	0.216	0.228041	0.235446	0.371081	0.335833	0.224939	0.334447	0.167124	0.385304	0.20201	0.334328	PEMN_3	0.0792571	PEMN_3
Iso-1_CTCCACAGTGGACTGA-1	8	0.18785	0.298337	0.358362	0.223838	0.196291	0.210346	0.362111	0.324724	0.18364	0.255332	0.141225	0.381907	0.173274	0.301504	PSN	0.119283	PSN
Iso-1_CTCCACATCTAGGCCG-1	2	0.248748	0.285511	0.36079	0.284519	0.32469	0.32432	0.38255	0.383123	0.34274	0.335731	0.264113	0.352856	0.268403	0.353627	PEMN_3	0.224157	PEMN_3
Iso-1_CTCCATGGTGATGGCA-1	2	0.206396	0.246442	0.297948	0.253794	0.213535	0.222107	0.278569	0.258639	0.241541	0.318316	0.20616	0.320351	0.234856	0.298505	PSN	0.30365	PSN
Iso-1_CTCCATGGTTAAGCAA-1	6	0.2383	0.289399	0.314472	0.232785	0.282634	0.267534	0.355331	0.349516	0.274551	0.276405	0.195163	0.328525	0.21892	0.322638	PEMN_3	0.076684	PEMN_3
Iso-1_CTCCATGTCGCATGAT-1	2	0.302177	0.340759	0.374405	0.323751	0.315823	0.331025	0.367024	0.353573	0.324297	0.351	0.277584	0.356058	0.310342	0.38462	PIN_1	0.10689	PIN_1
Iso-1_CTCCCAAAGGCCCAAA-1	8	0.150272	0.225146	0.257846	0.14616	0.172292	0.166971	0.303187	0.263986	0.165085	0.210732	0.0993031	0.298035	0.155197	0.263361	PIMN_3	0.0518531	PIMN_3
Iso-1_CTCCCAAAGTATCCTG-1	2	0.231433	0.314613	0.374581	0.25517	0.236531	0.240728	0.36076	0.324678	0.244451	0.343166	0.213853	0.395219	0.206825	0.329838	PEMN_3	0.138188	PEMN_3
Iso-1_CTCCCAAGTACGATGG-1	2	0.201173	0.285259	0.328924	0.185843	0.192489	0.186549	0.337867	0.297835	0.17656	0.267062	0.137508	0.342262	0.136009	0.265501	PEMN_3	0.163397	PEMN_3
Iso-1_CTCCCAATCTGAGGCC-1	6	0.195128	0.279456	0.332794	0.239731	0.227915	0.218066	0.360095	0.329233	0.243544	0.342601	0.176791	0.387213	0.229065	0.344521	PIMN_3	0.0233781	PIMN_3
Iso-1_CTCCCTCCAAGCCTGC-1	8	0.171629	0.249008	0.295942	0.159684	0.22222	0.20068	0.35278	0.332529	0.182943	0.229929	0.134179	0.337541	0.195438	0.31852	PIMN_3	0.0531944	PIMN_3
Iso-1_CTCCCTCCAATGTCTG-1	8	0.176328	0.276017	0.30894	0.165085	0.149509	0.154609	0.344763	0.282316	0.136837	0.264177	0.0872924	0.335721	0.142258	0.27378	PEMN_3	0.0101723	PEMN_3
Iso-1_CTCCCTCCAGGTGTTT-1	6	0.253125	0.302041	0.355853	0.304335	0.271343	0.264677	0.338858	0.325044	0.28217	0.325794	0.256141	0.348413	0.238416	0.303163	PIN_1	0.477346	PIN_1
Iso-1_CTCCGATGTAGGTAGC-1	2	0.293447	0.333666	0.356349	0.284679	0.275507	0.271332	0.314209	0.315883	0.271227	0.329344	0.280947	0.388637	0.237145	0.28349	PEMN_3	0.0714311	PEMN_3
Iso-1_CTCCGATGTTTCGTTT-1	2	0.264049	0.305174	0.310828	0.239208	0.279347	0.292048	0.321149	0.328379	0.285314	0.249764	0.204217	0.295615	0.247639	0.322752	PEMN_3	0.00251572	PEMN_3
Iso-1_CTCCGATTCCAAACCA-1	2	0.259666	0.319603	0.353156	0.25897	0.267802	0.246198	0.370041	0.365358	0.269237	0.319169	0.198121	0.390035	0.234252	0.355436	PEMN_3	0.262332	PEMN_3
Iso-1_CTCCTCCTCACGACTA-1	6	0.204445	0.255982	0.285546	0.20518	0.220173	0.208129	0.310155	0.293156	0.22382	0.288949	0.143636	0.343357	0.217886	0.310161	PIMN_3	0.0592056	PIMN_3
Iso-1_CTCCTCCTCGGACGTC-1	2	0.255246	0.299667	0.321132	0.248293	0.275197	0.277359	0.341386	0.342017	0.293302	0.300127	0.210448	0.321852	0.237238	0.335655	PEMN_2	0.00664744	PEMN_2
Iso-1_CTCCTTTAGTGAACAT-1	2	0.291439	0.317149	0.349552	0.322086	0.314101	0.317191	0.321932	0.326661	0.318668	0.311428	0.275581	0.362005	0.298408	0.343073	PEMN_2	0.00117944	PEMN_2
Iso-1_CTCCTTTGTCCCTGTT-1	2	0.273643	0.340256	0.369878	0.275574	0.281047	0.264377	0.376306	0.356362	0.280328	0.363069	0.247632	0.398151	0.248738	0.35279	PIN_1	0.0982996	PIN_1
Iso-1_CTCCTTTTCCCACAGG-1	2	0.296628	0.335999	0.376679	0.326103	0.307898	0.307906	0.352598	0.346258	0.320627	0.320356	0.274207	0.365814	0.270557	0.312719	PEMN_2	0.191563	PEMN_2
Iso-1_CTCGAGGCAACTGATC-1	6	0.270435	0.31605	0.346214	0.280017	0.306407	0.296614	0.363296	0.369535	0.31193	0.307963	0.245266	0.356856	0.270883	0.356691	PIMN_4	0.0761349	PIMN_4
Iso-1_CTCGAGGCAGAGGTAC-1	8	0.0793161	0.179009	0.243945	0.0897307	0.118828	0.128284	0.299012	0.242836	0.130981	0.277057	0.066974	0.282186	0.0794168	0.194882	PIN_1	0.092332	PIN_1
Iso-1_CTCGAGGCAGTTTGGT-1	8	0.112333	0.190109	0.203111	0.0859501	0.0880147	0.0918145	0.232235	0.191615	0.078846	0.14297	0.0357939	0.227319	0.0741039	0.174527	PEMN_2	0.0101497	PEMN_2
Iso-1_CTCGAGGGTGTTCCAA-1	2	0.235113	0.290164	0.329615	0.224428	0.248665	0.257348	0.334412	0.31475	0.252509	0.333333	0.218795	0.325729	0.199725	0.296471	PEMN_2	0.00524676	PEMN_2
Iso-1_CTCGAGGTCACCTGGG-1	6	0.270269	0.298498	0.320917	0.289104	0.268434	0.269885	0.310536	0.308036	0.275418	0.280378	0.217322	0.315458	0.257616	0.309956	PEMN_4	0.0846114	PEMN_4
Iso-1_CTCGAGGTCGACATAC-1	2	0.255521	0.305607	0.3496	0.290745	0.264402	0.288265	0.361222	0.334758	0.320894	0.365892	0.250283	0.315592	0.264727	0.339132	PIN_1	0.12072	PIN_1
Iso-1_CTCGAGGTCGTGGTAT-1	2	0.255128	0.331615	0.337616	0.252385	0.260365	0.259289	0.351846	0.346682	0.271053	0.35677	0.207255	0.366165	0.24779	0.348584	PEMN_2	0.00678151	PEMN_2
Iso-1_CTCGAGGTCTAAGCGT-1	2	0.256862	0.303102	0.338986	0.27631	0.264706	0.27117	0.34528	0.324887	0.282244	0.350296	0.210629	0.387288	0.273002	0.347264	PIN_1	0.112322	PIN_1
Iso-1_CTCTCAGAGAGCAACC-1	2	0.240678	0.272715	0.331562	0.285145	0.23571	0.24132	0.289426	0.283606	0.270806	0.270533	0.240352	0.302661	0.267662	0.321612	PEMN_3	0.0740783	PEMN_3
Iso-1_CTCTCAGAGGTCCTGC-1	2	0.325777	0.356573	0.360925	0.336565	0.345394	0.340822	0.368887	0.384106	0.3636	0.343131	0.278686	0.332011	0.312583	0.366972	PIMN_4	0.0172349	PIMN_4
Iso-1_CTCTCAGGTGTGTCGC-1	2	0.242299	0.298298	0.336932	0.252126	0.324436	0.296066	0.386566	0.394	0.310348	0.319806	0.215628	0.355442	0.253392	0.349494	PSN	0.0962206	PSN
Iso-1_CTCTCAGGTTGTAGCT-1	2	0.122799	0.212578	0.242904	0.128863	0.188511	0.16654	0.309766	0.305435	0.155579	0.240154	0.0751027	0.34612	0.166516	0.305633	PSN	0.05943	PSN
Iso-1_CTCTCGAAGCCTAGGA-1	2	0.270709	0.335801	0.373231	0.271196	0.297758	0.283141	0.364658	0.372662	0.285856	0.329723	0.237811	0.360642	0.246107	0.345168	PEMN_2	0.0417195	PEMN_2
Iso-1_CTCTCGACAGGCTATT-1	2	0.278737	0.335038	0.358184	0.27459	0.302592	0.291411	0.361871	0.354879	0.27964	0.33958	0.24841	0.392962	0.246981	0.337828	PEMN_3	0.00667264	PEMN_3
Iso-1_CTCTCGAGTTCCGTTC-1	6	0.28289	0.361217	0.393039	0.306993	0.301846	0.288885	0.36831	0.375136	0.279267	0.332404	0.258086	0.41555	0.262078	0.356506	PEMN_3	0.0676366	PEMN_3
Iso-1_CTCTCGATCACTGTCC-1	8	0.153065	0.218645	0.250903	0.122739	0.179003	0.158154	0.317748	0.285511	0.144012	0.282964	0.084631	0.339414	0.132402	0.264501	PIMN_3	0.0940917	PIMN_3
Iso-1_CTCTGGTCAAACGAGC-1	8	0.140374	0.233106	0.281051	0.134137	0.182928	0.19629	0.351315	0.317024	0.162217	0.282232	0.110584	0.375983	0.201418	0.326919	PIMN_3	0.0800516	PIMN_3
Iso-1_CTCTGGTCAATCTCGA-1	2	0.26106	0.301009	0.334605	0.264703	0.305722	0.292909	0.334386	0.350433	0.295312	0.305208	0.244298	0.304702	0.288513	0.369552	PEMN_3	0.306824	PEMN_3
Iso-1_CTCTGGTTCAGCTTCC-1	8	0.158427	0.214868	0.259706	0.170481	0.139137	0.148268	0.25299	0.211462	0.149553	0.258557	0.159503	0.248937	0.142133	0.235795	PEMN_3	0.0172702	PEMN_3
Iso-1_CTCTGGTTCTCTCTTC-1	2	0.245778	0.321358	0.371749	0.276075	0.234757	0.234719	0.352643	0.320736	0.263964	0.319663	0.216467	0.361452	0.258363	0.37058	PEMN_3	0.0898438	PEMN_3
Iso-1_CTGAATGAGACTTCGT-1	2	0.322787	0.344305	0.371549	0.323827	0.320369	0.336183	0.344895	0.350189	0.335131	0.34407	0.295544	0.382723	0.280424	0.334353	PEMN_2	0.119225	PEMN_2
Iso-1_CTGAATGCATACAGAA-1	8	0.124333	0.181991	0.251334	0.132691	0.123573	0.125484	0.263355	0.221728	0.128841	0.193295	0.0999338	0.266537	0.117616	0.234177	PIMN_3	0.00448942	PIMN_3
Iso-1_CTGAATGTCTCACCCA-1	2	0.299597	0.322145	0.34081	0.312978	0.315802	0.321093	0.330066	0.335484	0.338219	0.322524	0.266086	0.375423	0.316378	0.366898	PSN	0.0527014	PSN
Iso-1_CTGAGCGAGGTAATCA-1	8	0.118918	0.205079	0.211106	0.0665044	0.139646	0.125888	0.30464	0.278116	0.146352	0.228192	0.0408888	0.282428	0.11569	0.250731	PIMN_3	0	PIMN_3
Iso-1_CTGAGGCAGCCGCTTG-1	2	0.270169	0.333448	0.345299	0.266067	0.309644	0.289022	0.366502	0.373167	0.279238	0.308246	0.224142	0.343016	0.267829	0.36274	PEMN_2	0.238335	PEMN_2
Iso-1_CTGAGGCCAAGCGATG-1	2	0.294331	0.325228	0.348102	0.302106	0.292896	0.297004	0.325948	0.328708	0.304087	0.334691	0.244206	0.365099	0.275267	0.343606	PEMN_2	0.266165	PEMN_2
Iso-1_CTGAGGCCACATGTTG-1	2	0.170641	0.273134	0.323183	0.174164	0.204661	0.224579	0.335544	0.298695	0.188705	0.296945	0.105	0.336964	0.161217	0.273665	PIN_1	0.460939	PIN_1
Iso-1_CTGAGGCCAGGGCTTC-1	8	0.0937307	0.189071	0.254489	0.0980827	0.126764	0.135738	0.310747	0.256616	0.112175	0.21144	0.0522898	0.306652	0.131556	0.267531	PIMN_3	0.0373594	PIMN_3
Iso-1_CTGAGGCGTACTAAGA-1	6	0.273183	0.332692	0.362556	0.303885	0.286894	0.292392	0.364647	0.351883	0.31523	0.389217	0.260159	0.351213	0.274921	0.342882	PIN_1	0.672902	PIN_1
Iso-1_CTGAGGCGTCCTATAG-1	2	0.168738	0.262642	0.308088	0.142677	0.207638	0.203291	0.357269	0.304008	0.158222	0.348772	0.0835544	0.38343	0.144553	0.287847	PSN	0.159338	PSN
Iso-1_CTGAGGCGTTCGGCCA-1	6	0.239844	0.311183	0.35014	0.253603	0.240112	0.244502	0.330048	0.311153	0.226874	0.2658	0.179827	0.328985	0.187661	0.28594	PEMN_3	0.0538599	PEMN_3
Iso-1_CTGCAGGCACCAGTTA-1	8	0.105641	0.159745	0.208013	0.120563	0.133987	0.132595	0.23071	0.197196	0.133832	0.193507	0.105308	0.197654	0.0970535	0.211013	PEMN_3	1.11022e-16	PEMN_3
Iso-1_CTGCAGGCACGTCGGT-1	2	0.227898	0.301426	0.337855	0.260486	0.215799	0.224214	0.303423	0.292699	0.226195	0.297677	0.213575	0.344608	0.222397	0.317977	PEMN_2	0.0725101	PEMN_2
Iso-1_CTGCATCAGCGACTAG-1	8	0.120973	0.214365	0.266367	0.116443	0.172141	0.190616	0.34045	0.293586	0.153886	0.22745	0.0711611	0.308476	0.136683	0.268999	PIMN_3	0.0627165	PIMN_3
Iso-1_CTGCATCAGTTACGTC-1	2	0.23531	0.280659	0.314453	0.254734	0.226902	0.212481	0.289408	0.270196	0.227423	0.297498	0.229138	0.337795	0.249862	0.321844	PIN_1	0.0642027	PIN_1
Iso-1_CTGCATCCAGGTATGG-1	6	0.270536	0.316338	0.355204	0.306921	0.286036	0.293152	0.342204	0.324698	0.310603	0.341189	0.245913	0.328439	0.301655	0.376932	PIN_1	0.372817	PIN_1
Iso-1_CTGCCTAAGAAGGATG-1	2	0.26615	0.336559	0.378775	0.271948	0.30396	0.310282	0.376576	0.373908	0.280658	0.323345	0.219096	0.389616	0.252891	0.362809	PSN	0.0755081	PSN
Iso-1_CTGCCTACAGCACGAA-1	2	0.332163	0.357648	0.400015	0.371566	0.34471	0.36043	0.366214	0.370816	0.354385	0.359717	0.329854	0.424001	0.333615	0.385549	PEMN_3	0.0507894	PEMN_3
Iso-1_CTGCCTAGTTCCCAAA-1	6	0.277763	0.310861	0.340874	0.294746	0.313516	0.31336	0.352845	0.358794	0.321592	0.299409	0.232141	0.388713	0.295168	0.37638	PSN	0.0960891	PSN
Iso-1_CTGCGAGAGCTTTCCC-1	8	0.138958	0.228509	0.288705	0.14915	0.158769	0.145538	0.302592	0.274656	0.133196	0.208544	0.111474	0.311423	0.177603	0.290887	PEMN_3	0.317544	PEMN_3
Iso-1_CTGCGAGAGTGTACAA-1	2	0.261895	0.329502	0.314698	0.223683	0.300338	0.295711	0.343036	0.374178	0.261208	0.314917	0.169744	0.361213	0.233994	0.331139	PSN	0.0853724	PSN
Iso-1_CTGCGAGGTCAATCTG-1	6	0.236713	0.277015	0.291702	0.253289	0.258096	0.248204	0.297968	0.298161	0.274781	0.25177	0.211555	0.306475	0.255442	0.313525	PEMN_2	0.0613962	PEMN_2
Iso-1_CTGCGAGTCGTGACTA-1	6	0.239579	0.306152	0.364076	0.270839	0.248468	0.236888	0.314024	0.303958	0.218752	0.325469	0.252559	0.363667	0.207231	0.299046	PIN_1	0.206385	PIN_1
Iso-1_CTGCTCAAGAAACCCG-1	0	0.222389	0.282209	0.282645	0.176043	0.242387	0.248124	0.285639	0.297163	0.227404	0.231328	0.153321	0.284786	0.171913	0.267814	PEMN_2	0.0430893	PEMN_2
Iso-1_CTGCTCAAGTAATACG-1	6	0.17514	0.227925	0.220103	0.152205	0.209123	0.218132	0.265794	0.248669	0.192305	0.239156	0.120132	0.295721	0.175592	0.282777	PSN	0.478997	PSN
Iso-1_CTGCTCACATGTCTAG-1	6	0.230995	0.2911	0.328853	0.232113	0.272506	0.261358	0.361389	0.360108	0.256762	0.310537	0.185088	0.371619	0.222709	0.323334	PIMN_4	0.0311461	PIMN_4
Iso-1_CTGCTCATCACTGTTT-1	8	0.0977982	0.164675	0.177632	0.0929914	0.0890988	0.109479	0.17742	0.14077	0.0764746	0.204831	0.0665567	0.250058	0.0752862	0.152817	PSN	0.0973775	PSN
Iso-1_CTGCTCATCTACTATC-1	6	0.260575	0.319177	0.375335	0.33277	0.227703	0.226482	0.313113	0.292504	0.266206	0.332271	0.254009	0.379513	0.237349	0.302077	PSN	0.0707284	PSN
Iso-1_CTGGACGCACAGAGAC-1	2	0.263811	0.302699	0.315543	0.244495	0.312652	0.30149	0.35015	0.358313	0.310692	0.300442	0.248478	0.339238	0.244489	0.305308	PIMN_1	0.117486	PIMN_1
Iso-1_CTGGACGGTATCGAGG-1	8	0.136525	0.194659	0.191445	0.0823755	0.17864	0.171013	0.266584	0.259274	0.161185	0.202778	0.0528256	0.278343	0.142099	0.254577	PIMN_3	0.0604345	PIMN_3
Iso-1_CTGGCAGCAAATGAGT-1	8	0.1136	0.217587	0.265953	0.132867	0.117553	0.10605	0.323623	0.261742	0.113744	0.230652	0.0659994	0.33999	0.119998	0.242238	PSN	0.153448	PSN
Iso-1_CTGGCAGCAAGTGGGT-1	2	0.278556	0.342605	0.358813	0.265602	0.296443	0.292277	0.360804	0.353474	0.287489	0.333298	0.25144	0.336999	0.233215	0.33127	PEMN_2	0.23228	PEMN_2
Iso-1_CTGGCAGCATCTCGTC-1	5	0.254933	0.338848	0.386352	0.26307	0.285968	0.276599	0.377591	0.361676	0.278301	0.343199	0.243278	0.36442	0.26969	0.381116	PEMN_2	0.00391623	PEMN_2
Iso-1_CTGGCAGTCAGCTGAT-1	2	0.25732	0.314194	0.353615	0.267041	0.288062	0.292175	0.363478	0.346242	0.304209	0.379123	0.266947	0.389477	0.290571	0.374984	PIN_1	0.0508208	PIN_1
Iso-1_CTGGTCTAGATAGCAT-1	2	0.336803	0.363353	0.414951	0.382216	0.35433	0.352599	0.39539	0.391472	0.371564	0.360179	0.327453	0.376365	0.312477	0.381417	PEMN_3	0.0506428	PEMN_3
Iso-1_CTGTACCCAGCGTGCT-1	2	0.244934	0.286064	0.320877	0.224598	0.26778	0.259952	0.346029	0.325923	0.268007	0.321137	0.233626	0.333767	0.230251	0.316278	PIN_1	0.104655	PIN_1
Iso-1_CTGTACCTCTCGCTCA-1	2	0.321163	0.3297	0.36474	0.347984	0.355687	0.365306	0.350849	0.370187	0.37676	0.351997	0.30727	0.362542	0.332191	0.370433	PIMN_5	0.012465	PIMN_5
Iso-1_CTGTAGAGTACGACTT-1	2	0.231693	0.270539	0.330457	0.264801	0.268168	0.27129	0.321287	0.30306	0.278338	0.284578	0.250297	0.327291	0.246776	0.315837	PIN_1	0.113914	PIN_1
Iso-1_CTGTAGAGTTGTTGTG-1	8	0.132356	0.202029	0.257618	0.121523	0.213689	0.211916	0.312421	0.312966	0.170291	0.227949	0.097806	0.289364	0.165464	0.289814	PIMN_3	0.0534242	PIMN_3
Iso-1_CTGTAGAGTTTACACG-1	12	0.103377	0.225133	0.279826	0.111661	0.122551	0.10822	0.363525	0.28976	0.0897627	0.214394	0.042989	0.323328	0.0905114	0.266279	PSN	0.107837	PSN
Iso-1_CTGTAGATCTCCTACG-1	1	0.277543	0.301945	0.315755	0.326148	0.28992	0.288017	0.30663	0.317315	0.338553	0.305576	0.289389	0.290182	0.297644	0.315885	PIMN_4	0.00429704	PIMN_4
Iso-1_CTGTATTAGGCATTTC-1	7	0.145163	0.182367	0.18013	0.119211	0.18292	0.194569	0.19188	0.200136	0.137073	0.157185	0.0762823	0.231077	0.109454	0.18286	PIMN_1	0.0273926	PIMN_1
Iso-1_CTGTATTCAGTAGAAT-1	2	0.232199	0.312015	0.354206	0.253546	0.227253	0.233838	0.335946	0.305377	0.219874	0.305947	0.175652	0.366414	0.188281	0.299403	PEMN_3	0.140346	PEMN_3
Iso-1_CTGTATTGTCGTACAT-1	2	0.314416	0.345424	0.384177	0.33264	0.337871	0.344256	0.369798	0.366461	0.357938	0.361811	0.317628	0.391514	0.311547	0.375145	PIMN_2	0.165729	PIMN_2
Iso-1_CTGTATTTCACCGGTG-1	6	0.30426	0.337398	0.381817	0.33876	0.318083	0.329942	0.371283	0.372837	0.350467	0.356233	0.313009	0.379566	0.303654	0.349445	PEMN_3	0.0146554	PEMN_3
Iso-1_CTGTATTTCTCTATGT-1	8	0.0928227	0.193084	0.280111	0.120503	0.125105	0.114671	0.336004	0.252748	0.0887505	0.269302	0.0560022	0.338863	0.0878389	0.234043	PSN	0.000179526	PSN
Iso-1_CTGTCGTAGGGATCTG-1	2	0.280436	0.32385	0.352688	0.291062	0.301787	0.290711	0.335692	0.359992	0.287729	0.266023	0.227448	0.339487	0.259578	0.349615	PEMN_2	0.00939373	PEMN_2
Iso-1_CTGTCGTCAGTTACCA-1	8	0.089782	0.171224	0.218518	0.0860496	0.134364	0.148084	0.279397	0.24107	0.121335	0.219467	0.0630978	0.300971	0.108597	0.231443	PSN	0.427488	PSN
Iso-1_CTGTCGTGTCCACAGC-1	8	0.150967	0.219538	0.261796	0.123398	0.190668	0.167874	0.313286	0.291698	0.161584	0.2603	0.145128	0.256549	0.143196	0.277952	PIMN_3	0.0927421	PIMN_3
Iso-1_CTGTCGTTCCTGGGAC-1	8	0.179442	0.246305	0.256182	0.165915	0.212781	0.209511	0.281276	0.285224	0.176295	0.205835	0.110852	0.242469	0.170818	0.278839	PEMN_2	0.0569995	PEMN_2
Iso-1_CTGTCGTTCTCGCTTG-1	2	0.350737	0.354565	0.366876	0.368413	0.362854	0.377337	0.360385	0.378999	0.411432	0.357025	0.347786	0.314426	0.332178	0.345902	PIMN_5	0.0226289	PIMN_5
Iso-1_CTGTGAACACACCGCA-1	2	0.314371	0.356623	0.409768	0.368226	0.333904	0.341762	0.388942	0.371499	0.360381	0.360216	0.310916	0.383731	0.331774	0.405	PEMN_3	0.05999	PEMN_3
Iso-1_CTGTGAAGTATCGCAT-1	0	0.121168	0.196334	0.214116	0.0835394	0.169685	0.158173	0.278854	0.2739	0.132027	0.16862	0.0456564	0.252019	0.0893729	0.216486	PIMN_3	0.0699632	PIMN_3
Iso-1_CTGTGAATCGCGTCGA-1	2	0.197663	0.259198	0.276581	0.191092	0.221084	0.234637	0.305492	0.275883	0.22635	0.244644	0.142997	0.244458	0.171975	0.254127	PEMN_3	0.0618673	PEMN_3
Iso-1_CTGTGAATCTTACACT-1	2	0.30375	0.342045	0.379608	0.294317	0.292453	0.303699	0.363044	0.326168	0.32418	0.370751	0.316105	0.3427	0.273817	0.329884	PEMN_2	0.0263288	PEMN_2
Iso-1_CTGTGGGCAAGTGACG-1	2	0.309102	0.319743	0.352779	0.34868	0.285082	0.268215	0.27946	0.295015	0.331462	0.339665	0.357603	0.295077	0.313754	0.326629	PIN_2	0.0161006	PIN_2
Iso-1_CTGTGGGCACGGTCTG-1	6	0.264508	0.310718	0.330376	0.290322	0.277799	0.25887	0.347745	0.341239	0.292175	0.339138	0.235957	0.335013	0.265732	0.32694	PEMN_3	0.00377005	PEMN_3
Iso-1_CTTACCGCATCGTGCG-1	2	0.326602	0.361381	0.356366	0.312876	0.314291	0.329524	0.348429	0.351421	0.318649	0.30796	0.270085	0.339675	0.277734	0.336058	PEMN_2	0.0542555	PEMN_2
Iso-1_CTTACCGCATGCCGAC-1	8	0.171254	0.262337	0.323902	0.215182	0.163603	0.149058	0.330938	0.297416	0.188718	0.267204	0.126177	0.373572	0.167901	0.296483	PEMN_3	0.0789138	PEMN_3
Iso-1_CTTACCGTCCAGGACC-1	2	0.340669	0.344511	0.323797	0.334608	0.362119	0.343944	0.337907	0.382745	0.389562	0.399194	0.335996	0.370666	0.321494	0.336569	PIMN_4	0.0406668	PIMN_4
Iso-1_CTTACCGTCTTTCCGG-1	8	0.215982	0.307688	0.337383	0.188984	0.201897	0.199017	0.351428	0.315515	0.197899	0.300172	0.179826	0.374326	0.227327	0.346951	PEMN_3	0.0128673	PEMN_3
Iso-1_CTTAGGACAGAGTGTG-1	6	0.186203	0.261125	0.317109	0.209639	0.236004	0.214286	0.346509	0.336048	0.243888	0.325768	0.189634	0.32907	0.233425	0.352919	PIN_1	0.12798	PIN_1
Iso-1_CTTAGGAGTACAGTAA-1	6	0.306096	0.345506	0.347584	0.286305	0.282241	0.270723	0.326806	0.333151	0.283679	0.31208	0.247002	0.369978	0.243957	0.322881	PEMN_3	0.0154032	PEMN_3
Iso-1_CTTAGGAGTCTTCAAG-1	8	0.0759421	0.179979	0.215992	0.05104	0.105772	0.11014	0.287513	0.241628	0.0946401	0.186177	0.0413027	0.265188	0.0928762	0.230955	PIMN_3	0	PIMN_3
Iso-1_CTTAGGATCAGGAAAT-1	8	0.141986	0.277223	0.329984	0.140777	0.14702	0.118496	0.381556	0.302391	0.106767	0.223169	0.0771985	0.319665	0.0844949	0.260098	PIMN_3	0.0515724	PIMN_3
Iso-1_CTTCAATAGTCCTACA-1	2	0.290234	0.334109	0.352624	0.271436	0.308744	0.300348	0.358825	0.369648	0.320801	0.307664	0.270365	0.34788	0.297035	0.36935	PEMN_3	0.00141919	PEMN_3
Iso-1_CTTCAATCACTATCGA-1	8	0.174044	0.269109	0.309112	0.171681	0.162236	0.158908	0.337455	0.282776	0.147338	0.28447	0.116424	0.359388	0.12223	0.263459	PIMN_3	0.388738	PIMN_3
Iso-1_CTTCAATGTGGTCTTA-1	8	0.144042	0.267236	0.308828	0.118517	0.124944	0.118789	0.374383	0.295259	0.112248	0.244823	0.0402682	0.374401	0.115004	0.272452	PIMN_3	0.101875	PIMN_3
Iso-1_CTTCAATTCGTGGCTG-1	6	0.281375	0.327478	0.332597	0.269852	0.278677	0.278442	0.335857	0.339303	0.301103	0.333322	0.227757	0.363831	0.231309	0.324171	PEMN_2	0.547685	PEMN_2
Iso-1_CTTCCGAAGCTCGAAG-1	2	0.350339	0.386992	0.378505	0.332356	0.309694	0.335158	0.367772	0.358041	0.352897	0.377777	0.271191	0.366955	0.312605	0.368273	PIN_1	0.069317	PIN_1
Iso-1_CTTCCGAGTGGACCTC-1	6	0.326461	0.349798	0.374542	0.35479	0.330485	0.340447	0.356072	0.355784	0.347739	0.373074	0.308597	0.355308	0.337136	0.373064	PEMN_3	0.00579716	PEMN_3
Iso-1_CTTCCGAGTGTGTCCG-1	6	0.276215	0.32367	0.347124	0.252397	0.290805	0.264863	0.392858	0.386252	0.300618	0.293428	0.207248	0.338398	0.247302	0.375343	PEMN_3	0.208199	PEMN_3
Iso-1_CTTCCTTCAGTCCCGA-1	2	0.334448	0.334661	0.338897	0.349837	0.333457	0.329304	0.315216	0.33818	0.356577	0.361925	0.334313	0.318974	0.320909	0.328838	PIN_1	0.00534779	PIN_1
Iso-1_CTTCCTTCATAACAGA-1	6	0.287501	0.321244	0.361419	0.311938	0.279854	0.27951	0.361267	0.325921	0.316517	0.343817	0.292743	0.365491	0.279482	0.334715	PEMN_3	0.00546518	PEMN_3
Iso-1_CTTCGGTGTGCCGGTT-1	2	0.265382	0.337677	0.349615	0.246098	0.259995	0.257106	0.365229	0.349963	0.265894	0.340892	0.210003	0.359955	0.211396	0.31866	PIN_1	0.0503696	PIN_1
Iso-1_CTTCGGTTCAAATGCC-1	6	0.283323	0.324117	0.342407	0.268246	0.294482	0.277028	0.373194	0.366667	0.311641	0.314087	0.267538	0.384522	0.254613	0.339584	PSN	0.0732503	PSN
Iso-1_CTTCGGTTCACGTCCT-1	6	0.2851	0.324513	0.340005	0.284033	0.308727	0.30599	0.372592	0.376597	0.326875	0.327023	0.207083	0.397522	0.287323	0.374126	PSN	0.0742699	PSN
Iso-1_CTTCTAACAAGAGGTC-1	6	0.275318	0.315866	0.352753	0.273092	0.303305	0.289023	0.357518	0.357264	0.294217	0.308192	0.256651	0.363562	0.260477	0.334	PEMN_2	0.00583503	PEMN_2
Iso-1_CTTCTAACAATAGTAG-1	8	0.227727	0.317042	0.332252	0.204562	0.222167	0.219305	0.345976	0.336935	0.20121	0.276564	0.147487	0.337681	0.147786	0.284914	PEMN_3	0.135633	PEMN_3
Iso-1_CTTCTAAGTCTACTGA-1	8	0.112989	0.216754	0.317915	0.102522	0.166109	0.144299	0.379862	0.348538	0.149122	0.236587	0.0768738	0.346965	0.162577	0.31449	PIMN_3	0.107688	PIMN_3
Iso-1_CTTCTCTCAGGATTCT-1	8	0.136829	0.237996	0.296812	0.134682	0.168378	0.151768	0.366607	0.309469	0.118077	0.272085	0.0694348	0.363651	0.107064	0.258212	PIMN_3	0.388738	PIMN_3
Iso-1_CTTCTCTCATACTGAC-1	2	0.276253	0.299971	0.338513	0.292419	0.294913	0.304219	0.302186	0.307698	0.310104	0.312896	0.301139	0.337035	0.294822	0.342756	PSVN_2	0.00561017	PSVN_2
Iso-1_CTTCTCTCATTGAGGG-1	2	0.253111	0.305814	0.339796	0.25866	0.271492	0.260317	0.357477	0.344281	0.303144	0.31233	0.239779	0.301794	0.260715	0.339972	PSVN_2	0.0182468	PSVN_2
Iso-1_CTTCTCTGTACGAGCA-1	8	0.126286	0.203866	0.26381	0.140492	0.116048	0.143226	0.258811	0.202382	0.124641	0.200693	0.112064	0.269918	0.0678527	0.174751	PEMN_3	0.0751702	PEMN_3
Iso-1_CTTCTCTTCAAGATAG-1	6	0.177522	0.255822	0.347014	0.198419	0.179245	0.188069	0.314555	0.268276	0.188669	0.30358	0.189907	0.368549	0.201672	0.332549	PSVN_2	0.105149	PSVN_2
Iso-1_CTTGAGAAGAGAGTTT-1	6	0.216637	0.290819	0.342611	0.240418	0.23569	0.243119	0.322402	0.309523	0.223796	0.288424	0.184892	0.381092	0.192517	0.294811	PEMN_3	0.067776	PEMN_3
Iso-1_CTTGAGAAGCTGTGCC-1	8	0.0762366	0.157205	0.194117	0.0732396	0.112003	0.118542	0.267981	0.220322	0.133631	0.214735	0.0364581	0.254176	0.116567	0.237742	PSN	0.0379101	PSN
Iso-1_CTTGAGAGTGTCGCTG-1	2	0.282043	0.319321	0.342946	0.282239	0.302624	0.321811	0.341631	0.340065	0.297633	0.279088	0.264952	0.317242	0.245152	0.299166	PIMN_4	0.00253572	PIMN_4
Iso-1_CTTGAGATCACGATCA-1	6	0.281179	0.306219	0.273988	0.253546	0.283816	0.29031	0.246035	0.276869	0.247981	0.276115	0.217729	0.284238	0.264096	0.309838	PIMN_2	0.00262466	PIMN_2
Iso-1_CTTGATTAGCGACTGA-1	1	0.308375	0.360923	0.333027	0.279507	0.357376	0.343969	0.352858	0.396801	0.324587	0.312206	0.255596	0.345899	0.283968	0.362032	PIMN_4	0.00792067	PIMN_4
Iso-1_CTTGATTCAGCATACT-1	2	0.300913	0.337994	0.394156	0.332047	0.344228	0.350335	0.394366	0.375092	0.360999	0.366878	0.311563	0.382961	0.321557	0.368651	PEMN_3	0.00546836	PEMN_3
Iso-1_CTTGATTGTCAGTCGC-1	6	0.295516	0.297158	0.328434	0.318338	0.293322	0.297575	0.285277	0.306088	0.325722	0.283029	0.33204	0.282064	0.279486	0.28982	PIMN_5	0.00395059	PIMN_5
Iso-1_CTTGATTTCCCTTGTG-1	2	0.292781	0.325834	0.337013	0.293557	0.293716	0.296051	0.315042	0.318836	0.30513	0.31944	0.248819	0.291817	0.23561	0.288548	PEMN_2	0.0643457	PEMN_2
Iso-1_CTTTCAAAGGAAACGA-1	6	0.210584	0.279136	0.312681	0.202923	0.247967	0.231216	0.344738	0.335425	0.22434	0.297396	0.163421	0.356052	0.21389	0.339946	PSN	0.0769209	PSN
Iso-1_CTTTCAAAGGTGCTGA-1	6	0.260608	0.303993	0.352406	0.283603	0.277912	0.284475	0.354246	0.335585	0.307248	0.365769	0.245202	0.379776	0.269993	0.340984	PIN_1	0.163462	PIN_1
Iso-1_CTTTCAAAGTCCCAAT-1	2	0.325405	0.382955	0.406995	0.333473	0.319176	0.316782	0.392795	0.384273	0.338094	0.371479	0.272277	0.380281	0.295958	0.389026	PEMN_2	0.0232772	PEMN_2
Iso-1_CTTTCAAAGTGGCAGT-1	2	0.240569	0.288742	0.355968	0.273798	0.261435	0.267375	0.331955	0.322659	0.277363	0.344583	0.21956	0.365197	0.286455	0.38752	PSVN_2	0.118231	PSVN_2
Iso-1_CTTTCAACACGTAGAG-1	8	0.0784459	0.154676	0.218069	0.079992	0.148072	0.124267	0.333793	0.29382	0.114592	0.230025	0.0416413	0.315889	0.104987	0.261194	PSN	0.0841491	PSN
Iso-1_CTTTCAAGTCCACAGC-1	2	0.235635	0.285988	0.319494	0.26176	0.259399	0.261722	0.294014	0.29344	0.24739	0.279071	0.215992	0.332349	0.256383	0.332525	PEMN_2	0.05715	PEMN_2
Iso-1_CTTTCAATCCATCTCG-1	2	0.323465	0.341046	0.346653	0.30234	0.308116	0.320564	0.335525	0.329286	0.329919	0.377983	0.303658	0.370512	0.309385	0.3487	PIN_1	0.490224	PIN_1
Iso-1_CTTTCAATCTAGCAAC-1	2	0.264707	0.295475	0.299194	0.249908	0.277152	0.289434	0.309623	0.293344	0.306298	0.346968	0.253936	0.344226	0.271337	0.316406	PIMN_5	0.598264	PIMN_5
Iso-1_CTTTCGGAGCGCCTCA-1	8	0.103888	0.203567	0.261539	0.113227	0.107932	0.13442	0.291387	0.218196	0.131912	0.217089	0.111617	0.276486	0.0866994	0.200143	PIMN_3	0.104615	PIMN_3
Iso-1_CTTTCGGAGGCCTTCG-1	8	0.0853971	0.134353	0.169609	0.0425472	0.10163	0.103169	0.236947	0.19563	0.0770431	0.22611	0.0367021	0.234599	0.0912896	0.211787	PIN_1	0.0183681	PIN_1
Iso-1_CTTTCGGCAATGGCCC-1	8	0.139606	0.219295	0.261192	0.127041	0.168863	0.157062	0.325996	0.283296	0.133181	0.233929	0.103225	0.311215	0.13145	0.261109	PIMN_3	0.0727919	PIMN_3
Iso-1_CTTTCGGCATTGTCGA-1	6	0.216733	0.298757	0.355282	0.251813	0.249194	0.235061	0.362558	0.343586	0.264783	0.359968	0.214495	0.37384	0.209501	0.328832	PIN_1	0.356163	PIN_1
Iso-1_CTTTCGGGTAAGATAC-1	2	0.249753	0.322772	0.368643	0.252959	0.266649	0.26647	0.364315	0.350458	0.256467	0.308302	0.200326	0.391448	0.222206	0.333747	PEMN_3	0.234845	PEMN_3
Iso-1_CTTTCGGGTCGGTACC-1	8	0.129846	0.235476	0.295281	0.151264	0.167234	0.152894	0.331952	0.296256	0.134086	0.229072	0.0907813	0.329014	0.134367	0.268977	PIMN_3	0.0964552	PIMN_3
Iso-1_CTTTCGGTCAGTCACA-1	6	0.288641	0.34288	0.375528	0.333258	0.264281	0.267329	0.347785	0.32326	0.300738	0.369941	0.243623	0.356507	0.257358	0.329439	PIN_1	0.134972	PIN_1
Iso-1_CTTTCGGTCATAGACC-1	8	0.126701	0.243396	0.258572	0.0868225	0.160252	0.151666	0.3606	0.303392	0.109268	0.225995	0.014797	0.350509	0.10972	0.284832	PIMN_3	0.388738	PIMN_3
Iso-1_GAAACCTAGCCGGATA-1	7	0.228097	0.279741	0.289815	0.229082	0.313553	0.289707	0.323826	0.368671	0.275126	0.262839	0.161599	0.318388	0.239478	0.337529	PIMN_3	0.0165384	PIMN_3
Iso-1_GAAACCTCAGGCGATA-1	2	0.329437	0.378882	0.420307	0.352471	0.315686	0.336722	0.38126	0.364598	0.349988	0.372334	0.317213	0.379297	0.308942	0.388284	PEMN_2	0.222955	PEMN_2
Iso-1_GAAACCTGTCGCTTAA-1	2	0.248007	0.289018	0.311557	0.27111	0.256794	0.254362	0.309826	0.292366	0.267879	0.273528	0.211553	0.264449	0.237334	0.30087	PEMN_3	0.0172539	PEMN_3
Iso-1_GAAACCTGTTCAAACC-1	2	0.277084	0.329541	0.340704	0.25543	0.298082	0.286449	0.331595	0.349823	0.276504	0.268025	0.238057	0.323053	0.269771	0.355916	PIMN_3	0.0632391	PIMN_3
Iso-1_GAAACCTTCGAACGGA-1	8	0.193873	0.284535	0.315568	0.173976	0.213545	0.213677	0.356562	0.338778	0.198513	0.284688	0.123612	0.399632	0.190131	0.339752	PSN	0.167762	PSN
Iso-1_GAAACCTTCGCCTATC-1	6	0.303766	0.349546	0.337443	0.295842	0.316396	0.30749	0.346769	0.362843	0.29022	0.317147	0.204466	0.370562	0.248298	0.323917	PEMN_2	0.201799	PEMN_2
Iso-1_GAAACCTTCTACTTCA-1	8	0.166607	0.299117	0.362445	0.198143	0.18858	0.167328	0.393493	0.341088	0.195015	0.313092	0.149734	0.370513	0.136157	0.290623	PEMN_3	0.0782274	PEMN_3
Iso-1_GAAATGAAGCTCCCTT-1	2	0.232182	0.287295	0.319571	0.244219	0.253205	0.260697	0.314812	0.312426	0.267294	0.291959	0.207243	0.308201	0.205228	0.28337	PIN_1	0.239773	PIN_1
Iso-1_GAAATGAGTAGAGATT-1	6	0.282992	0.32096	0.321574	0.265636	0.347528	0.32625	0.354597	0.391104	0.312741	0.289897	0.212134	0.354931	0.263186	0.345038	PIMN_3	0.11263	PIMN_3
Iso-1_GAAATGAGTATGCGGA-1	6	0.30192	0.358238	0.413572	0.325568	0.326727	0.329325	0.395738	0.393657	0.331545	0.385553	0.269579	0.441162	0.295915	0.385171	PIMN_4	0.16569	PIMN_4
Iso-1_GAAATGAGTATTCCGA-1	2	0.225855	0.300423	0.325118	0.217741	0.214217	0.212282	0.295129	0.276655	0.186981	0.253192	0.178508	0.346205	0.186591	0.287115	PEMN_2	0.117817	PEMN_2
Iso-1_GAAATGAGTCTCTCTG-1	6	0.218792	0.275572	0.305188	0.227327	0.255139	0.232457	0.341334	0.331195	0.252703	0.311749	0.177602	0.33356	0.214694	0.316392	PIMN_3	0.279058	PIMN_3
Iso-1_GAACACTGTCCTCATC-1	6	0.290214	0.337894	0.355566	0.299421	0.327126	0.318887	0.3685	0.388035	0.326999	0.320619	0.230544	0.398575	0.238694	0.312666	PEMN_3	0.000856908	PEMN_3
Iso-1_GAACGTTAGGGTATAT-1	8	0.163883	0.261466	0.320154	0.197619	0.179637	0.183179	0.327	0.301729	0.180094	0.254493	0.124282	0.324482	0.161532	0.28462	PEMN_3	0.0746765	PEMN_3
Iso-1_GAACGTTTCTGCGTCT-1	6	0.193448	0.259351	0.30708	0.210032	0.207481	0.202638	0.308335	0.284017	0.199127	0.269743	0.158634	0.340305	0.181616	0.311525	PSN	0.0530701	PSN
Iso-1_GAACTGTGTAGCGTTT-1	8	0.136363	0.227032	0.276564	0.13862	0.154372	0.146649	0.333509	0.283199	0.132637	0.278844	0.0879082	0.324676	0.110423	0.250819	PIMN_3	0.388738	PIMN_3
Iso-1_GAAGAATAGATTGCGG-1	2	0.256876	0.302918	0.35249	0.286809	0.311221	0.308304	0.370485	0.354247	0.313094	0.353364	0.251029	0.357568	0.271217	0.351874	PIN_1	0.0545521	PIN_1
Iso-1_GAAGAATAGGAGATAG-1	8	0.156048	0.229058	0.259091	0.0993777	0.146904	0.132343	0.284126	0.252196	0.136399	0.232248	0.0874095	0.283351	0.111457	0.250066	PEMN_3	0.066967	PEMN_3
Iso-1_GAAGAATCAAAGCGTG-1	2	0.25145	0.298289	0.330064	0.244071	0.263715	0.269327	0.327566	0.321163	0.264819	0.331132	0.204559	0.349093	0.234469	0.321834	PIN_1	0.252062	PIN_1
Iso-1_GAAGAATGTTGTGTTG-1	1	0.262199	0.345923	0.376906	0.278203	0.310491	0.313553	0.406929	0.400678	0.330371	0.363322	0.238459	0.376063	0.295307	0.40619	PSVN_2	0.00120075	PSVN_2
Iso-1_GAAGAATGTTTAGAGA-1	2	0.251117	0.307229	0.326923	0.241064	0.280596	0.266222	0.338723	0.345765	0.274951	0.27702	0.227299	0.345208	0.229317	0.330085	PEMN_3	0.00391127	PEMN_3
Iso-1_GAAGAATTCCCGAAAT-1	8	0.123047	0.230105	0.259197	0.111368	0.147787	0.144864	0.343587	0.277592	0.116012	0.231064	0.0403599	0.31774	0.11973	0.263737	PIMN_3	0.388738	PIMN_3
Iso-1_GAAGCCCGTGCTTCAA-1	8	0.0930226	0.176107	0.226972	0.096167	0.140282	0.124568	0.305776	0.28018	0.116428	0.168285	0.0101323	0.304286	0.0831359	0.241888	PSN	0.149295	PSN
Iso-1_GAAGCGAAGAGAGGTA-1	2	0.285402	0.355954	0.361292	0.294898	0.270956	0.292693	0.354357	0.330286	0.303324	0.343591	0.223296	0.373319	0.25223	0.325073	PEMN_2	0.0826965	PEMN_2
Iso-1_GAAGCGACACAACGCC-1	6	0.234294	0.291576	0.352401	0.258084	0.260901	0.262312	0.326266	0.327276	0.239666	0.312654	0.241456	0.345215	0.22539	0.327353	PEMN_3	0.10767	PEMN_3
Iso-1_GAAGCGACACTAACCA-1	0	0.17441	0.25933	0.284565	0.164462	0.205099	0.212815	0.291988	0.282911	0.186586	0.228463	0.161505	0.277725	0.170303	0.271308	PIMN_3	0.0149292	PIMN_3
Iso-1_GAAGCGAGTACACGCC-1	2	0.196787	0.271626	0.316395	0.197032	0.201369	0.205354	0.312834	0.287647	0.20853	0.283846	0.158124	0.334169	0.201369	0.312877	PIMN_3	0.00210378	PIMN_3
Iso-1_GAAGCGAGTATTTCTC-1	2	0.289824	0.338416	0.346148	0.25832	0.267837	0.278932	0.324545	0.318791	0.268404	0.314463	0.21702	0.352639	0.249421	0.327503	PEMN_2	0.121115	PEMN_2
Iso-1_GAAGCGAGTCCGAAAG-1	2	0.204074	0.274556	0.368273	0.239347	0.227356	0.237852	0.354419	0.314997	0.248979	0.318708	0.21905	0.346992	0.214917	0.331607	PEMN_3	0.0509133	PEMN_3
Iso-1_GAAGCGAGTCTGTTAG-1	5	0.268647	0.331291	0.363748	0.242706	0.248978	0.256541	0.331302	0.313366	0.25056	0.301764	0.236492	0.365776	0.234141	0.325508	PEMN_2	0.0134627	PEMN_2
Iso-1_GAAGCGATCCTCATAT-1	2	0.247099	0.323644	0.357117	0.257061	0.256552	0.260989	0.336788	0.325865	0.236323	0.343706	0.218039	0.398734	0.203291	0.309781	PEMN_3	0.0348131	PEMN_3
Iso-1_GAAGGACAGCTAATGA-1	2	0.280755	0.313135	0.343673	0.300432	0.27615	0.286985	0.326388	0.305566	0.301524	0.383937	0.271924	0.36232	0.263828	0.315541	PIN_1	0.185164	PIN_1
Iso-1_GAAGGACCAGTCGAGA-1	8	0.139003	0.219561	0.27837	0.171665	0.183623	0.184141	0.283571	0.272688	0.174589	0.238217	0.124525	0.287126	0.171806	0.279618	PSVN_2	0.458536	PSVN_2
Iso-1_GAAGGACCATAGCTGT-1	8	0.114977	0.213188	0.273519	0.11717	0.185482	0.17718	0.360543	0.330593	0.168928	0.299919	0.0991552	0.356188	0.156029	0.301599	PSN	0.0688211	PSN
Iso-1_GAAGGACGTAATGATG-1	2	0.284919	0.335569	0.324696	0.258386	0.310751	0.299882	0.357102	0.366712	0.298188	0.346087	0.219179	0.345176	0.25174	0.332539	PEMN_2	0.149004	PEMN_2
Iso-1_GAAGGGTGTATACCTG-1	0	0.18128	0.263473	0.27255	0.166954	0.205053	0.183628	0.312787	0.30277	0.172184	0.195237	0.0769387	0.286781	0.141465	0.275841	PEMN_2	0.0654675	PEMN_2
Iso-1_GAAGGGTGTCCTGGGT-1	2	0.272126	0.312726	0.35567	0.320549	0.269688	0.285018	0.321295	0.307387	0.294355	0.322831	0.253801	0.337504	0.291711	0.339491	PIN_1	0.082949	PIN_1
Iso-1_GAAGGGTGTCGGAAAC-1	10	0.232686	0.297079	0.298814	0.190216	0.228718	0.216946	0.335717	0.309844	0.232773	0.307693	0.168213	0.339089	0.155811	0.260169	PIN_1	0.46995	PIN_1
Iso-1_GAAGTAAAGCAATAGT-1	2	0.262767	0.317379	0.346136	0.245806	0.312185	0.31647	0.383214	0.367413	0.319553	0.352115	0.250294	0.31261	0.263778	0.35439	PIN_1	0.293805	PIN_1
Iso-1_GAATAGAAGATAGTCA-1	8	0.167831	0.257035	0.312039	0.22938	0.190657	0.173274	0.310955	0.27897	0.163625	0.244835	0.167524	0.335446	0.140296	0.250566	PEMN_3	1.11022e-16	PEMN_3
Iso-1_GAATCACGTCATGCAT-1	6	0.213635	0.298593	0.317894	0.20484	0.241676	0.23086	0.36884	0.348233	0.245914	0.28853	0.140762	0.368126	0.237452	0.347481	PIMN_3	0.00817924	PIMN_3
Iso-1_GAATCACGTGTATCCA-1	0	0.226055	0.285002	0.338251	0.25813	0.256384	0.254172	0.31965	0.317455	0.23149	0.323353	0.19744	0.345411	0.196816	0.285415	PEMN_3	0.0684882	PEMN_3
Iso-1_GAATCACTCTGCTCTG-1	6	0.304083	0.364105	0.412018	0.364358	0.314699	0.322725	0.36806	0.349922	0.342965	0.383752	0.315913	0.358492	0.294271	0.337071	PIN_1	0.213896	PIN_1
Iso-1_GAATCGTGTTAGGACG-1	2	0.303283	0.345129	0.403112	0.315503	0.304291	0.307815	0.377758	0.364502	0.324991	0.349743	0.305468	0.35529	0.283895	0.365002	PEMN_3	0.100368	PEMN_3
Iso-1_GAATCGTTCCTTTGAT-1	8	0.134784	0.22777	0.283102	0.128009	0.170993	0.155133	0.338234	0.294349	0.135572	0.230182	0.0722247	0.30668	0.113579	0.246199	PIMN_3	0.105174	PIMN_3
Iso-1_GAATCGTTCTTTGCTA-1	6	0.242335	0.300425	0.305142	0.229511	0.285688	0.279989	0.325274	0.341412	0.242077	0.276021	0.149966	0.33578	0.212696	0.289306	PEMN_2	0.0477881	PEMN_2
Iso-1_GACACGCGTACCGTGC-1	2	0.308876	0.344909	0.373537	0.34515	0.300235	0.327825	0.336505	0.317608	0.329342	0.347509	0.314998	0.35646	0.284211	0.307815	PEMN_4	0.0434592	PEMN_4
Iso-1_GACACGCGTCTCTCTG-1	8	0.171921	0.235792	0.276584	0.166994	0.19365	0.191658	0.29866	0.278161	0.171007	0.263915	0.142618	0.291855	0.184056	0.291913	PIN_1	0.0598785	PIN_1
Iso-1_GACACGCGTGCCGGTT-1	2	0.295365	0.309075	0.324783	0.303484	0.304466	0.303184	0.304735	0.327169	0.303754	0.331291	0.265554	0.318412	0.329124	0.366393	PIN_1	0.101407	PIN_1
Iso-1_GACACGCGTTATGTGC-1	6	0.214838	0.284701	0.285648	0.19657	0.267423	0.248397	0.328229	0.343615	0.233862	0.288073	0.156285	0.350776	0.179677	0.296409	PSN	0.129722	PSN
Iso-1_GACACGCTCGGTAGAG-1	2	0.254501	0.316285	0.369	0.281598	0.269596	0.281613	0.355802	0.346413	0.285172	0.330788	0.240916	0.348758	0.258492	0.341825	PEMN_3	0.00669338	PEMN_3
Iso-1_GACAGCCCAGAATTCC-1	8	0.137567	0.212459	0.261929	0.149343	0.189411	0.192585	0.289011	0.261252	0.182656	0.245631	0.131948	0.274225	0.179975	0.303555	PEMN_3	0.0335599	PEMN_3
Iso-1_GACAGCCGTTACGGAG-1	5	0.294441	0.33602	0.370163	0.334333	0.313199	0.335011	0.375379	0.365973	0.363638	0.336757	0.295736	0.343703	0.301322	0.345939	PEMN_3	0.0227204	PEMN_3
Iso-1_GACAGCCTCACACCCT-1	2	0.269048	0.307618	0.334791	0.282751	0.287674	0.289688	0.335373	0.3335	0.309642	0.336052	0.277905	0.331192	0.264113	0.306495	PIN_1	0.055326	PIN_1
Iso-1_GACAGCCTCATGCCGG-1	8	0.132852	0.239094	0.305777	0.133356	0.183152	0.183515	0.381259	0.339971	0.163504	0.292379	0.0952173	0.343718	0.151029	0.310022	PIMN_3	0.0769922	PIMN_3
Iso-1_GACAGCCTCTACTGCC-1	6	0.284944	0.340693	0.392592	0.32991	0.26249	0.266932	0.355574	0.323696	0.302551	0.347463	0.306518	0.400143	0.268842	0.345371	PEMN_3	0.0618801	PEMN_3
Iso-1_GACATCAAGGCGCTTC-1	13	0.200588	0.260244	0.284454	0.172346	0.181555	0.197326	0.311531	0.277877	0.170442	0.262669	0.0921459	0.341797	0.14961	0.263359	PSN	0.394524	PSN
Iso-1_GACATCACAGAGACTG-1	8	0.113105	0.221836	0.301517	0.150526	0.150276	0.144172	0.346125	0.303202	0.137353	0.25515	0.108743	0.337216	0.12426	0.245789	PIMN_3	0.0772938	PIMN_3
Iso-1_GACATCAGTATTTCGG-1	2	0.181858	0.254431	0.342517	0.199857	0.160687	0.174573	0.325953	0.266599	0.155252	0.2892	0.168052	0.32792	0.15793	0.301342	PEMN_3	0.105177	PEMN_3
Iso-1_GACATCATCGCATTGA-1	8	0.169723	0.251001	0.291589	0.17651	0.209457	0.193612	0.309121	0.291076	0.154139	0.254177	0.139927	0.331423	0.160316	0.269057	PEMN_3	0.00665965	PEMN_3
Iso-1_GACCAATAGTGCACAG-1	8	0.155724	0.232354	0.275589	0.145373	0.136814	0.146368	0.297393	0.223969	0.135595	0.266974	0.10305	0.329706	0.08025	0.191502	PSN	0.0868686	PSN
Iso-1_GACCAATCACCGGAAA-1	6	0.316977	0.365116	0.42186	0.339447	0.322023	0.326546	0.414102	0.395039	0.359098	0.343741	0.315728	0.36824	0.294405	0.356045	PEMN_3	0.157265	PEMN_3
Iso-1_GACCAATCAGTAGTGG-1	2	0.322336	0.382401	0.404631	0.321812	0.314928	0.317318	0.377942	0.379654	0.303134	0.354915	0.28073	0.418316	0.26387	0.341784	PSN	0.129959	PSN
Iso-1_GACCAATCATGTCAGT-1	6	0.232553	0.269077	0.316396	0.256103	0.274565	0.252769	0.318138	0.329228	0.251109	0.296028	0.193355	0.358566	0.238971	0.337525	PSN	0.0363499	PSN
Iso-1_GACCAATGTGTTGCCG-1	6	0.304907	0.323451	0.36868	0.368771	0.31448	0.324146	0.310612	0.317656	0.333267	0.38022	0.301962	0.36734	0.330616	0.363328	PIN_1	0.0869198	PIN_1
Iso-1_GACCAATTCCATATGG-1	2	0.333396	0.35666	0.383171	0.343837	0.32692	0.331522	0.342015	0.348327	0.344081	0.375972	0.350027	0.352919	0.274804	0.295388	PIN_1	0.00293947	PIN_1
Iso-1_GACCCAGAGATACGAT-1	6	0.2398	0.318522	0.321831	0.218365	0.267325	0.244886	0.34515	0.345253	0.242808	0.287344	0.160785	0.371767	0.210605	0.328961	PEMN_3	0.138089	PEMN_3
Iso-1_GACCCAGCAGGAATAT-1	2	0.315183	0.340265	0.36675	0.342518	0.341102	0.338577	0.359926	0.367113	0.358192	0.36589	0.285758	0.351868	0.330133	0.380042	PSVN_2	0.00554656	PSVN_2
Iso-1_GACCCAGGTAAGATAC-1	6	0.206923	0.269456	0.297527	0.203025	0.277303	0.271811	0.344643	0.356318	0.236887	0.244019	0.144973	0.31443	0.209684	0.316028	PIMN_3	0.350903	PIMN_3
Iso-1_GACCCAGGTATAGGAT-1	2	0.327004	0.338419	0.349652	0.333638	0.314069	0.33193	0.33698	0.340042	0.343546	0.353278	0.302955	0.331015	0.314937	0.337008	PIN_1	0.0103526	PIN_1
Iso-1_GACCCAGGTCAAAGCG-1	8	0.166373	0.239745	0.253789	0.138296	0.167322	0.18314	0.259589	0.223618	0.137121	0.190211	0.109355	0.233368	0.148451	0.235827	PSVN_2	0.0178535	PSVN_2
Iso-1_GACCCAGGTGGCATCC-1	2	0.261066	0.345183	0.356196	0.264332	0.289541	0.300542	0.366564	0.36769	0.28149	0.306229	0.215012	0.340012	0.233195	0.339012	PEMN_2	0.0647679	PEMN_2
Iso-1_GACCCTTAGTTCGCAT-1	6	0.233784	0.311626	0.338262	0.208147	0.268995	0.24055	0.368551	0.377964	0.239875	0.258524	0.17368	0.334506	0.206261	0.341319	PIMN_3	0.0310753	PIMN_3
Iso-1_GACCCTTCAAACCACT-1	7	0.189651	0.257143	0.269856	0.162488	0.25197	0.239247	0.310643	0.324399	0.205969	0.229977	0.124332	0.311405	0.164645	0.278602	PSN	0.224011	PSN
Iso-1_GACCCTTCATTCTGTT-1	6	0.280133	0.31783	0.33444	0.284348	0.305496	0.298979	0.335555	0.35588	0.301856	0.260442	0.208284	0.3356	0.285705	0.368087	PEMN_3	0.0822499	PEMN_3
Iso-1_GACCCTTGTCTGTAAC-1	6	0.251887	0.284211	0.336874	0.290982	0.259078	0.242404	0.314485	0.290464	0.26356	0.323465	0.240363	0.315218	0.216513	0.276628	PIN_1	0.377366	PIN_1
Iso-1_GACCGTGAGACGCTCC-1	2	0.323969	0.353775	0.370807	0.322139	0.305313	0.324285	0.361467	0.352632	0.339995	0.364408	0.292012	0.341945	0.283998	0.350009	PEMN_2	0.00486392	PEMN_2
Iso-1_GACCGTGAGCTGACCC-1	10	0.232154	0.262572	0.309892	0.251208	0.247799	0.242272	0.300221	0.296454	0.261979	0.28254	0.204394	0.314938	0.216423	0.281648	PIN_1	0.0511543	PIN_1
Iso-1_GACCGTGCAGTAGATA-1	2	0.265336	0.294809	0.280933	0.231977	0.271615	0.256479	0.304019	0.312325	0.275595	0.27265	0.203988	0.308468	0.232476	0.308204	PEMN_2	0.00753018	PEMN_2
Iso-1_GACCGTGGTAGTTAGA-1	8	0.0656157	0.170005	0.229163	0.0985269	0.107478	0.103445	0.283066	0.235933	0.0965218	0.19699	0.0357783	0.273148	0.0736814	0.209407	PSN	0.208466	PSN
Iso-1_GACCGTGGTCATTCCC-1	2	0.183659	0.262345	0.2788	0.172834	0.238615	0.221313	0.329652	0.319293	0.213371	0.284922	0.135492	0.362206	0.173619	0.304096	PSN	0.292815	PSN
Iso-1_GACCGTGTCTACCACC-1	6	0.267361	0.311176	0.376391	0.326993	0.305171	0.305335	0.374967	0.378921	0.333622	0.335701	0.258475	0.363078	0.289755	0.365672	PEMN_3	0.437156	PEMN_3
Iso-1_GACCTTCAGAGGGCGA-1	6	0.287191	0.363959	0.360162	0.260366	0.302333	0.301789	0.365052	0.394474	0.286568	0.301007	0.178623	0.377836	0.231015	0.346881	PEMN_2	0.05323	PEMN_2
Iso-1_GACCTTCAGCCAGTAG-1	8	0.170036	0.250104	0.301916	0.216283	0.191061	0.186018	0.299752	0.279911	0.17582	0.242874	0.14144	0.296591	0.165964	0.276573	PSN	0.0418423	PSN
Iso-1_GACCTTCCAGGACGAT-1	6	0.294653	0.325931	0.348407	0.304406	0.312054	0.315233	0.342575	0.346171	0.31595	0.339166	0.249428	0.40375	0.294717	0.358325	PSN	0.500252	PSN
Iso-1_GACCTTCGTCAACGCC-1	2	0.29046	0.35936	0.371938	0.272234	0.30424	0.299642	0.366509	0.377233	0.292284	0.32324	0.228318	0.373864	0.23753	0.341988	PEMN_2	0.0369893	PEMN_2
Iso-1_GACCTTCGTGGTATGG-1	2	0.262193	0.338664	0.366015	0.253559	0.260819	0.268633	0.350389	0.338338	0.270116	0.311768	0.195637	0.368996	0.184757	0.283318	PEMN_2	0.168408	PEMN_2
Iso-1_GACCTTCGTTGGGACA-1	6	0.298794	0.350559	0.381033	0.316211	0.346573	0.332249	0.386365	0.413349	0.324957	0.326467	0.21772	0.419512	0.281538	0.385529	PSN	0.350509	PSN
Iso-1_GACGCTGCAAGGTCAG-1	2	0.225798	0.252773	0.312356	0.248831	0.269966	0.29198	0.326664	0.304343	0.293276	0.324577	0.247811	0.317204	0.239793	0.293366	PIMN_5	0.26435	PIMN_5
Iso-1_GACGCTGGTAATGATG-1	7	0.268543	0.325204	0.32883	0.264023	0.326462	0.308205	0.358702	0.395433	0.31717	0.254138	0.196515	0.298541	0.230031	0.305736	PIMN_3	0.0538371	PIMN_3
Iso-1_GACGTTAAGTCCGTCG-1	6	0.246511	0.319275	0.352653	0.266765	0.278516	0.251364	0.348028	0.359019	0.266461	0.311863	0.220216	0.383692	0.269124	0.371764	PSN	0.0170257	PSN
Iso-1_GACGTTAAGTTTGAGA-1	8	0.146113	0.230187	0.298622	0.170661	0.177103	0.163895	0.309774	0.291928	0.142257	0.246698	0.106962	0.328945	0.140475	0.269732	PEMN_3	0.233463	PEMN_3
Iso-1_GACGTTAGTAGATCGG-1	6	0.279241	0.349471	0.376513	0.299879	0.295408	0.300064	0.380395	0.371619	0.325803	0.334791	0.256173	0.346492	0.232648	0.314181	PEMN_2	0.124671	PEMN_2
Iso-1_GACGTTATCTCTCCGA-1	2	0.273831	0.345853	0.341576	0.234324	0.269761	0.270275	0.349944	0.333024	0.25683	0.314403	0.200962	0.347807	0.194519	0.297524	PEMN_2	0.178096	PEMN_2
Iso-1_GACTATGAGGTCACCC-1	2	0.292445	0.33833	0.357923	0.285363	0.292148	0.277138	0.393321	0.3677	0.310922	0.357048	0.237132	0.369478	0.275818	0.377953	PIN_1	0.331395	PIN_1
Iso-1_GACTATGCAAACTGCT-1	2	0.305908	0.368985	0.369212	0.284799	0.269306	0.274215	0.348707	0.327443	0.268277	0.362838	0.23836	0.383716	0.283231	0.372778	PEMN_2	0.152013	PEMN_2
Iso-1_GACTATGCACTCAAGT-1	6	0.196465	0.254328	0.288135	0.193169	0.259203	0.23338	0.332377	0.323868	0.249252	0.303284	0.183071	0.304249	0.22329	0.32192	PIN_1	0.084084	PIN_1
Iso-1_GACTATGCATTGACAC-1	2	0.24024	0.293486	0.34026	0.252806	0.28188	0.275134	0.36931	0.353701	0.291405	0.321691	0.240176	0.341589	0.274412	0.364419	PIN_1	0.0343844	PIN_1
Iso-1_GACTATGTCAAGTCGT-1	2	0.299597	0.377088	0.409643	0.304216	0.274266	0.294104	0.368734	0.351581	0.307324	0.384508	0.212453	0.385198	0.242413	0.342278	PEMN_2	0.0706765	PEMN_2
Iso-1_GACTCAATCATTCACT-1	6	0.265296	0.301109	0.34762	0.308222	0.264768	0.244411	0.316751	0.312131	0.276659	0.318363	0.260901	0.342899	0.271872	0.343338	PIN_1	0.115689	PIN_1
Iso-1_GACTCAATCGAACTCA-1	6	0.315653	0.375135	0.413077	0.332103	0.339207	0.333414	0.402449	0.406916	0.33105	0.33626	0.280497	0.412037	0.280564	0.373317	PEMN_2	0.0197823	PEMN_2
Iso-1_GACTCTCCAGTATTCG-1	2	0.325877	0.357258	0.364678	0.324275	0.345896	0.338472	0.370319	0.391446	0.34018	0.310566	0.274982	0.350972	0.282787	0.359444	PIMN_1	0.00513717	PIMN_1
Iso-1_GACTCTCGTCGTTGGC-1	2	0.247591	0.316654	0.367003	0.258498	0.241135	0.240342	0.33846	0.325427	0.244979	0.296664	0.227789	0.347634	0.239449	0.353905	PEMN_3	0.0603157	PEMN_3
Iso-1_GACTCTCGTTCTCGTC-1	6	0.262765	0.310039	0.34396	0.290096	0.294857	0.289003	0.342999	0.346754	0.292935	0.329268	0.225529	0.37637	0.25887	0.344511	PIN_1	0.0854759	PIN_1
Iso-1_GACTGATAGCGCTGAA-1	8	0.0887767	0.188257	0.260022	0.113715	0.188873	0.171881	0.346873	0.31556	0.131496	0.285181	0.0976667	0.336234	0.151618	0.290297	PIMN_3	0.192932	PIMN_3
Iso-1_GACTGATAGCGTTGTT-1	2	0.295294	0.340473	0.337935	0.268483	0.299258	0.310226	0.359191	0.340009	0.308302	0.393946	0.236725	0.401783	0.302803	0.3906	PIN_1	0.143287	PIN_1
Iso-1_GACTGATAGTGTTGTC-1	0	0.0491727	0.129469	0.183798	0.0499326	0.0896046	0.0885933	0.230531	0.198384	0.0745105	0.173495	0.0332742	0.254824	0.0994926	0.238477	PSN	0.360801	PSN
Iso-1_GACTGATTCCCGATCT-1	2	0.267792	0.315514	0.34245	0.251063	0.300631	0.309692	0.36841	0.352991	0.307968	0.364885	0.237095	0.376377	0.258191	0.334188	PIN_1	0.0626684	PIN_1
Iso-1_GAGAAATAGAAGCCAC-1	2	0.248995	0.288028	0.296406	0.231089	0.297881	0.286089	0.342747	0.351449	0.300883	0.295485	0.205634	0.282716	0.219832	0.287105	PIMN_3	0.190044	PIMN_3
Iso-1_GAGAAATCAGTGTGGA-1	6	0.246281	0.307685	0.358679	0.263695	0.264529	0.264157	0.343842	0.335087	0.268416	0.3208	0.224231	0.348057	0.237604	0.326747	PEMN_3	0.406199	PEMN_3
Iso-1_GAGAAATCAGTTTCGA-1	6	0.257473	0.323539	0.342476	0.25829	0.248781	0.249162	0.313901	0.306372	0.234119	0.334051	0.205449	0.369356	0.229253	0.309146	PEMN_2	0.035247	PEMN_2
Iso-1_GAGAAATGTTTAAGGA-1	2	0.29448	0.360262	0.375379	0.289087	0.289263	0.29065	0.374057	0.350836	0.307532	0.364084	0.259478	0.365923	0.272359	0.347857	PIN_1	0.0547225	PIN_1
Iso-1_GAGAAATTCAGAGCAG-1	2	0.238871	0.282082	0.333415	0.254925	0.285876	0.292216	0.343505	0.328686	0.30381	0.294243	0.248096	0.336606	0.248354	0.321735	PEMN_3	0.198271	PEMN_3
Iso-1_GAGAAATTCTGCATAG-1	6	0.262109	0.312677	0.345037	0.273866	0.270011	0.247779	0.339135	0.336734	0.266294	0.326109	0.218751	0.380004	0.245275	0.349648	PSN	0.167549	PSN
Iso-1_GAGACCCGTACCACGC-1	8	0.109019	0.202557	0.261958	0.0813448	0.142431	0.1401	0.316552	0.266032	0.1293	0.240618	0.0843039	0.295595	0.0630844	0.236745	PIMN_3	0.388738	PIMN_3
Iso-1_GAGACCCTCACTTCTA-1	8	0.164405	0.245092	0.294659	0.195923	0.189616	0.188297	0.304142	0.287843	0.18177	0.258103	0.113692	0.306115	0.149563	0.26425	PEMN_3	0.154384	PEMN_3
Iso-1_GAGACTTGTGAGTAAT-1	6	0.214741	0.251397	0.26696	0.221789	0.229741	0.230993	0.261241	0.267363	0.230896	0.260194	0.192258	0.319324	0.219779	0.284313	PSN	0.132807	PSN
Iso-1_GAGACTTGTTCCGCAG-1	2	0.278362	0.332652	0.359456	0.277955	0.289694	0.273918	0.348409	0.364725	0.291899	0.304071	0.24261	0.367199	0.260199	0.343408	PIMN_4	0.000512364	PIMN_4
Iso-1_GAGACTTTCGTCTCAC-1	6	0.175445	0.249295	0.294316	0.175907	0.255886	0.242763	0.360797	0.361483	0.234317	0.316414	0.136493	0.350095	0.22312	0.349766	PIMN_3	0.0508424	PIMN_3
Iso-1_GAGAGGTAGTCCCGAC-1	0	0.184595	0.240122	0.248408	0.163953	0.232144	0.242345	0.278023	0.282455	0.199698	0.19364	0.107008	0.252983	0.161245	0.249922	PIMN_2	0.519867	PIMN_2
Iso-1_GAGAGGTGTTGCTCGG-1	6	0.240855	0.299113	0.32552	0.255707	0.255484	0.242548	0.305329	0.327272	0.23438	0.279644	0.187569	0.3383	0.229251	0.315915	PEMN_2	0.102595	PEMN_2
Iso-1_GAGATGGTCTATGTGG-1	10	0.164718	0.241007	0.277022	0.139951	0.168952	0.158141	0.314349	0.278616	0.157421	0.254262	0.103901	0.358543	0.168124	0.291036	PSN	0.24537	PSN
Iso-1_GAGCCTGAGCGTATAA-1	8	0.144612	0.257906	0.324377	0.156785	0.139146	0.133389	0.365726	0.294163	0.122807	0.291843	0.0851731	0.405711	0.147308	0.318512	PSN	0.141696	PSN
Iso-1_GAGCCTGAGTAAAGCT-1	8	0.15725	0.255005	0.310536	0.153271	0.164556	0.160663	0.357118	0.318599	0.17268	0.252091	0.107265	0.328447	0.160363	0.305691	PEMN_3	0.366181	PEMN_3
Iso-1_GAGCCTGGTGTAGTGG-1	2	0.279884	0.337241	0.360071	0.271298	0.32484	0.324794	0.409323	0.403834	0.351552	0.361167	0.24284	0.317709	0.283315	0.371576	PIMN_3	0.181822	PIMN_3
Iso-1_GAGCCTGTCGGTGTAT-1	2	0.214121	0.258564	0.317254	0.239564	0.241912	0.244116	0.288637	0.277082	0.23056	0.301561	0.225342	0.3571	0.241424	0.31163	PSN	0.0422945	PSN
Iso-1_GAGCTGCTCCTAGCCT-1	2	0.332324	0.35445	0.370303	0.343496	0.330114	0.328726	0.350261	0.339911	0.357026	0.366411	0.324781	0.363216	0.336154	0.369214	PEMN_3	0.00108955	PEMN_3
Iso-1_GAGGCAAAGGTAACTA-1	8	0.173752	0.237444	0.286479	0.167302	0.20054	0.206828	0.294212	0.263513	0.17582	0.241267	0.151886	0.294751	0.189116	0.286815	PEMN_3	0.0615985	PEMN_3
Iso-1_GAGGCAAGTTATCCAG-1	8	0.0608456	0.166385	0.238328	0.0860567	0.102945	0.098044	0.281383	0.229937	0.0868654	0.199791	0.0688406	0.268302	0.0971725	0.248056	PSVN_2	0.0287876	PSVN_2
Iso-1_GAGGCAATCATCGCTC-1	6	0.25238	0.313345	0.356993	0.263365	0.272664	0.251632	0.340292	0.340492	0.251804	0.309708	0.239796	0.35415	0.252306	0.342837	PEMN_3	0.0773254	PEMN_3
Iso-1_GAGGCAATCGTCGCTT-1	8	0.180206	0.276783	0.329844	0.179986	0.196193	0.182931	0.354466	0.325753	0.17945	0.309232	0.144366	0.367307	0.178745	0.336595	PSN	0.0549484	PSN
Iso-1_GAGGGATAGCATGCGA-1	6	0.223957	0.306766	0.363783	0.238241	0.24744	0.243503	0.390511	0.370393	0.262033	0.335496	0.207473	0.377869	0.203354	0.337041	PEMN_3	0.279374	PEMN_3
Iso-1_GAGGGATGTCAGATTC-1	2	0.216954	0.287823	0.33155	0.25195	0.281256	0.284885	0.377653	0.357236	0.300007	0.353741	0.198304	0.409735	0.294633	0.407601	PSN	0.154267	PSN
Iso-1_GAGGGATGTGCCTTTC-1	2	0.279268	0.343855	0.373086	0.289504	0.25668	0.273545	0.347765	0.321434	0.28807	0.348218	0.242254	0.394115	0.291216	0.368805	PIN_1	0.233542	PIN_1
Iso-1_GAGGGATGTTACCCAA-1	6	0.239617	0.293993	0.315849	0.243421	0.27813	0.273559	0.338555	0.340398	0.268561	0.314635	0.181126	0.388288	0.218514	0.30687	PSN	0.258067	PSN
Iso-1_GAGGGATTCGGAGTAG-1	2	0.26503	0.339524	0.384648	0.278814	0.286235	0.300064	0.378551	0.363815	0.280333	0.360483	0.228813	0.387475	0.218144	0.326548	PEMN_3	0.741179	PEMN_3
Iso-1_GAGGGTAAGCGAGTCA-1	7	0.176648	0.238955	0.276612	0.193941	0.232753	0.216526	0.287977	0.307155	0.213521	0.21389	0.158048	0.242481	0.158168	0.260448	PEMN_3	0.110183	PEMN_3
Iso-1_GAGGGTACAGCCCAGT-1	2	0.275363	0.32023	0.319233	0.261525	0.313251	0.305616	0.346769	0.36689	0.316057	0.307356	0.230153	0.300019	0.242162	0.315304	PEMN_2	0.058926	PEMN_2
Iso-1_GAGGGTATCTGCGAGC-1	6	0.307606	0.342563	0.387619	0.357431	0.327212	0.310932	0.345507	0.36375	0.32742	0.352186	0.304887	0.394245	0.319304	0.378356	PEMN_4	0.0426992	PEMN_4
Iso-1_GAGTCATAGAACCGCA-1	2	0.313009	0.353523	0.367835	0.29783	0.315482	0.281803	0.353281	0.354512	0.285496	0.291659	0.260102	0.329245	0.256024	0.336177	PEMN_2	0.152191	PEMN_2
Iso-1_GAGTCATCACACTTAG-1	6	0.253767	0.29128	0.330241	0.269393	0.244912	0.260811	0.31345	0.297392	0.259856	0.292278	0.229306	0.343395	0.255463	0.319409	PSN	0.243066	PSN
Iso-1_GAGTCATGTACAGTAA-1	2	0.179335	0.280849	0.320142	0.15139	0.168167	0.174115	0.356252	0.308526	0.153442	0.278351	0.0582794	0.380192	0.143773	0.309547	PSN	0.0568097	PSN
Iso-1_GAGTCATGTCGTAATC-1	6	0.22271	0.293443	0.340274	0.228239	0.260853	0.253999	0.379457	0.356701	0.261582	0.344482	0.188366	0.369084	0.211813	0.329	PIMN_3	0.0110151	PIMN_3
Iso-1_GAGTCATTCTCGGGAC-1	6	0.306036	0.368636	0.388137	0.321382	0.29276	0.303191	0.357364	0.347736	0.301903	0.345112	0.282273	0.367404	0.269126	0.328303	PEMN_2	0.00580146	PEMN_2
Iso-1_GAGTCTACAAAGCGTG-1	6	0.209147	0.277336	0.322914	0.215841	0.253058	0.237122	0.338864	0.347746	0.234792	0.306345	0.172637	0.402776	0.243458	0.344669	PSN	0.0550291	PSN
Iso-1_GAGTGAGAGCGTTCCG-1	8	0.193681	0.271535	0.308675	0.19043	0.205307	0.205012	0.329436	0.297943	0.18496	0.269854	0.134697	0.32019	0.138388	0.252353	PEMN_3	0.0952058	PEMN_3
Iso-1_GAGTGAGAGTAGGATT-1	3	0.209693	0.273598	0.27685	0.182835	0.287347	0.277707	0.326406	0.357086	0.239282	0.224904	0.124024	0.284881	0.183341	0.297971	PIMN_3	0.186711	PIMN_3
Iso-1_GAGTGAGCACACACTA-1	8	0.175771	0.255503	0.259531	0.181039	0.135158	0.144364	0.254023	0.206219	0.144159	0.229719	0.130249	0.265247	0.128483	0.198355	PSN	0.023833	PSN
Iso-1_GAGTGTTGTTCGGACC-1	2	0.201418	0.285081	0.294239	0.169286	0.20388	0.198815	0.319939	0.291785	0.181878	0.314607	0.09642	0.325421	0.162743	0.289654	PEMN_2	0.0680652	PEMN_2
Iso-1_GAGTGTTGTTCTGAGT-1	8	0.171808	0.290161	0.343917	0.171201	0.189462	0.196102	0.374122	0.341288	0.192015	0.271301	0.121668	0.357841	0.156941	0.308494	PEMN_3	0.303314	PEMN_3
Iso-1_GAGTTACGTGGAGAAA-1	6	0.197045	0.273906	0.325001	0.213698	0.220271	0.210275	0.345342	0.310805	0.222956	0.280533	0.170849	0.344576	0.187968	0.319009	PEMN_3	0.00317415	PEMN_3
Iso-1_GAGTTACTCAACCTCC-1	2	0.296072	0.336327	0.350834	0.271241	0.296933	0.286932	0.365915	0.354958	0.304364	0.335255	0.251058	0.346323	0.226145	0.312171	PEMN_2	0.154063	PEMN_2
Iso-1_GAGTTACTCAGGCGAA-1	7	0.151758	0.246657	0.280448	0.143931	0.179372	0.163529	0.343587	0.308318	0.126908	0.215664	0.0562098	0.3175	0.0769971	0.217378	PIMN_3	0.0125301	PIMN_3
Iso-1_GAGTTACTCCCTGTTG-1	2	0.245515	0.324995	0.383708	0.263228	0.264716	0.270455	0.357489	0.341181	0.270192	0.324294	0.258593	0.390482	0.263557	0.375102	PEMN_3	0.0619509	PEMN_3
Iso-1_GAGTTACTCGCGTCGA-1	2	0.29266	0.33956	0.367924	0.312504	0.300224	0.325134	0.345849	0.331957	0.335159	0.362653	0.292228	0.347314	0.256848	0.299515	PIMN_2	0.0769483	PIMN_2
Iso-1_GAGTTACTCTCTCGCA-1	8	0.117486	0.192889	0.258019	0.142342	0.121697	0.121856	0.257703	0.199907	0.0850846	0.225265	0.0910457	0.277841	0.111337	0.237974	PIMN_3	0.0938564	PIMN_3
Iso-1_GAGTTACTCTGAGAGG-1	8	0.140562	0.234657	0.316564	0.19612	0.201682	0.201826	0.334628	0.300388	0.193062	0.261554	0.144461	0.368902	0.179541	0.295118	PSN	0.586907	PSN
Iso-1_GAGTTACTCTGCGAGC-1	6	0.270209	0.302376	0.310592	0.257741	0.306274	0.298112	0.339549	0.357948	0.290099	0.314797	0.20333	0.375944	0.294292	0.359029	PIMN_3	0.0166319	PIMN_3
Iso-1_GAGTTGTGTATGTCAC-1	6	0.280316	0.349971	0.400171	0.319674	0.298075	0.293762	0.364107	0.363984	0.303215	0.332007	0.258678	0.402158	0.289521	0.384958	PEMN_3	0.0532037	PEMN_3
Iso-1_GAGTTGTGTTTGGGTT-1	2	0.219288	0.311827	0.320907	0.209662	0.227501	0.230904	0.31799	0.309119	0.215258	0.315026	0.139376	0.365617	0.162864	0.286873	PEMN_3	0.0565266	PEMN_3
Iso-1_GAGTTTGAGCGTTCCG-1	8	0.110736	0.188849	0.23735	0.10376	0.141316	0.134884	0.286609	0.246673	0.160917	0.1904	0.0955154	0.239097	0.122953	0.236956	PEMN_3	0.102396	PEMN_3
Iso-1_GAGTTTGCAGTTCACA-1	9	0.270003	0.306565	0.348391	0.296028	0.289205	0.312272	0.332226	0.318762	0.312751	0.349666	0.279079	0.331707	0.282501	0.335174	PIMN_2	0.176218	PIMN_2
Iso-1_GAGTTTGGTAGACGTG-1	6	0.294116	0.283985	0.3074	0.332947	0.28934	0.301199	0.269696	0.292243	0.342097	0.31321	0.32444	0.285022	0.314228	0.30084	PIMN_5	0.155552	PIMN_5
Iso-1_GAGTTTGTCACTTTGT-1	8	0.183284	0.281013	0.310584	0.16709	0.16293	0.172448	0.336442	0.28039	0.123678	0.246598	0.0786268	0.34033	0.138762	0.259164	PEMN_3	0.144985	PEMN_3
Iso-1_GAGTTTGTCAGAATAG-1	8	0.173629	0.233216	0.283083	0.202744	0.205241	0.21449	0.287148	0.271972	0.211832	0.245285	0.16928	0.277176	0.209947	0.299369	PIMN_3	0.0187458	PIMN_3
Iso-1_GATAGAAAGCGTGAAC-1	2	0.195967	0.293321	0.370472	0.208081	0.233078	0.238977	0.402443	0.354498	0.256437	0.379364	0.20271	0.409276	0.231735	0.367826	PIN_1	0.0926022	PIN_1
Iso-1_GATAGAACACGGGTAA-1	2	0.266768	0.326824	0.368376	0.280036	0.27085	0.276005	0.362349	0.349497	0.276867	0.315549	0.227244	0.372308	0.243628	0.336624	PEMN_2	0.198187	PEMN_2
Iso-1_GATAGAATCATTGCGA-1	6	0.250319	0.306405	0.330041	0.250613	0.277893	0.268655	0.319292	0.318416	0.264411	0.247659	0.223478	0.315269	0.259452	0.344984	PEMN_2	0.01818	PEMN_2
Iso-1_GATAGCTAGTCCGTCG-1	6	0.263518	0.332411	0.363005	0.261885	0.320823	0.309791	0.384964	0.389677	0.290701	0.314647	0.247284	0.330428	0.242408	0.358291	PEMN_3	0.0542615	PEMN_3
Iso-1_GATAGCTCAGTCAGCC-1	6	0.269963	0.333954	0.406703	0.323781	0.322604	0.330309	0.392302	0.39055	0.333056	0.397571	0.291269	0.443168	0.331586	0.425897	PIN_1	0.0628699	PIN_1
Iso-1_GATCACAAGACGCTCC-1	2	0.241474	0.291311	0.351722	0.281947	0.272149	0.257522	0.352982	0.335198	0.283801	0.334887	0.245701	0.384689	0.27459	0.378659	PSN	0.293748	PSN
Iso-1_GATCAGTAGCACTCGC-1	2	0.268609	0.315347	0.350917	0.281187	0.224532	0.226298	0.302089	0.268172	0.231523	0.299373	0.242982	0.372469	0.239344	0.327419	PSN	0.093328	PSN
Iso-1_GATCAGTAGTCTTGGT-1	6	0.26739	0.293042	0.334666	0.270374	0.314442	0.318068	0.347784	0.350122	0.306833	0.353685	0.262159	0.346902	0.280749	0.332618	PIN_1	0.00793038	PIN_1
Iso-1_GATCAGTCACTTGAGT-1	2	0.247619	0.310875	0.329693	0.255434	0.275516	0.283269	0.360822	0.349873	0.298581	0.400112	0.222251	0.383535	0.249912	0.332443	PIN_1	0.228799	PIN_1
Iso-1_GATCATGAGCGGATCA-1	6	0.329819	0.367144	0.391093	0.359526	0.342016	0.338802	0.377309	0.390649	0.380694	0.364505	0.32733	0.374101	0.331379	0.396314	PEMN_3	0.0502145	PEMN_3
Iso-1_GATCATGGTACATACC-1	2	0.32886	0.347956	0.376639	0.377173	0.332743	0.341041	0.35983	0.362848	0.367533	0.38548	0.285289	0.386807	0.334538	0.375514	PIMN_5	0.257582	PIMN_5
Iso-1_GATCATGGTTGATCGT-1	0	0.175245	0.231649	0.255306	0.15127	0.204903	0.202317	0.295022	0.271585	0.216367	0.209079	0.127671	0.234464	0.187179	0.297151	PIMN_3	0.0706729	PIMN_3
Iso-1_GATCATGTCATCCTAT-1	6	0.245966	0.297717	0.344989	0.273785	0.253879	0.264145	0.333148	0.312986	0.281212	0.311775	0.237262	0.361973	0.241325	0.324272	PSN	0.342385	PSN
Iso-1_GATCCCTAGATGAATC-1	2	0.195243	0.283035	0.341849	0.187754	0.204626	0.211713	0.352943	0.316865	0.192052	0.321617	0.155672	0.37628	0.161029	0.313226	PEMN_3	0.0645082	PEMN_3
Iso-1_GATCCCTTCGACCATA-1	7	0.243446	0.289125	0.296118	0.248603	0.298849	0.279749	0.30964	0.349591	0.269811	0.258475	0.191636	0.277331	0.252464	0.31761	PIMN_3	0.0126544	PIMN_3
Iso-1_GATCCCTTCGCGATCG-1	6	0.283764	0.323066	0.374684	0.323576	0.303581	0.297912	0.370912	0.351922	0.332517	0.3639	0.284016	0.397444	0.300603	0.382068	PIN_1	0.40072	PIN_1
Iso-1_GATCCCTTCTCTTAAC-1	2	0.176751	0.248614	0.307072	0.179713	0.219973	0.203393	0.317297	0.311317	0.191372	0.22173	0.141456	0.314669	0.20024	0.327832	PSVN_2	0.0293654	PSVN_2
Iso-1_GATCGTAAGAACGTGC-1	2	0.216474	0.29276	0.299699	0.18562	0.303425	0.273452	0.379597	0.401963	0.279892	0.301134	0.164964	0.348271	0.253279	0.378484	PIMN_3	0.0401208	PIMN_3
Iso-1_GATCGTAAGCGTCTCG-1	2	0.269633	0.298904	0.346193	0.277763	0.293235	0.262163	0.338963	0.346031	0.296805	0.296575	0.242943	0.376721	0.287344	0.367092	PEMN_3	0.000630829	PEMN_3
Iso-1_GATCGTAAGTTGCCCG-1	2	0.213946	0.303943	0.311021	0.193668	0.229647	0.219388	0.355897	0.354141	0.212223	0.319592	0.11038	0.360428	0.219074	0.370393	PIMN_3	0.0847002	PIMN_3
Iso-1_GATCGTACACATTCTT-1	6	0.311846	0.355316	0.40557	0.352065	0.33692	0.325741	0.398242	0.398865	0.374284	0.357885	0.333201	0.417314	0.30381	0.367747	PSN	0.227695	PSN
Iso-1_GATCGTATCTCTCTTC-1	6	0.209807	0.265762	0.299405	0.205948	0.243348	0.241983	0.335793	0.333897	0.234316	0.263406	0.161048	0.379102	0.22406	0.353377	PSN	0.106553	PSN
Iso-1_GATGACTGTACCGTGC-1	5	0.244089	0.278111	0.337791	0.279863	0.254383	0.267019	0.3101	0.287676	0.298329	0.277337	0.286786	0.32342	0.261587	0.312868	PSN	0.0900331	PSN
Iso-1_GATGACTGTTGTGCAT-1	2	0.306232	0.348582	0.371092	0.314169	0.339225	0.335451	0.378494	0.385902	0.332651	0.321071	0.254114	0.357599	0.30869	0.394937	PEMN_3	0.219403	PEMN_3
Iso-1_GATGACTTCTTCCCAG-1	2	0.242214	0.310906	0.345989	0.270646	0.260535	0.272869	0.352182	0.321635	0.281301	0.325083	0.219524	0.343663	0.270508	0.374315	PEMN_3	0.18766	PEMN_3
Iso-1_GATGAGGAGCTCTGTA-1	6	0.247428	0.325414	0.350198	0.232088	0.282821	0.259451	0.399696	0.389769	0.296225	0.349976	0.211477	0.353003	0.246578	0.356695	PIMN_3	0.0736031	PIMN_3
Iso-1_GATGAGGCAGAACTTC-1	2	0.296854	0.341325	0.37403	0.30562	0.305381	0.300722	0.376086	0.365489	0.324181	0.372788	0.280671	0.373923	0.272961	0.353413	PIN_1	0.0208474	PIN_1
Iso-1_GATGAGGCAGTCACGC-1	6	0.254858	0.310701	0.372389	0.299398	0.279482	0.276508	0.373945	0.350824	0.296269	0.338623	0.259301	0.373215	0.270749	0.358927	PIN_1	0.308267	PIN_1
Iso-1_GATGAGGCATGAGATA-1	8	0.168165	0.247241	0.256947	0.118158	0.167886	0.18071	0.277792	0.258294	0.162579	0.252726	0.105504	0.293356	0.1233	0.252156	PEMN_3	0.00440821	PEMN_3
Iso-1_GATGAGGGTTGGACCC-1	8	0.197326	0.272385	0.317345	0.198417	0.193174	0.203383	0.32169	0.29425	0.180825	0.240277	0.123019	0.324331	0.122486	0.257046	PEMN_3	0.370655	PEMN_3
Iso-1_GATGAGGTCAGCGGAA-1	8	0.163982	0.23877	0.301868	0.185528	0.186295	0.199819	0.317704	0.287389	0.192934	0.218802	0.135012	0.286669	0.194381	0.323539	PSVN_2	0.0103727	PSVN_2
Iso-1_GATGAGGTCATGGATC-1	8	0.084875	0.163187	0.189466	0.0460367	0.0948139	0.111802	0.239292	0.181733	0.0684235	0.174251	0.0250461	0.25205	0.0578879	0.176836	PIMN_3	0	PIMN_3
Iso-1_GATGAGGTCTGATGGT-1	0	0.222443	0.282856	0.311974	0.208742	0.272502	0.255746	0.357521	0.364342	0.246766	0.295123	0.153888	0.294523	0.168817	0.290446	PIMN_3	0.261333	PIMN_3
Iso-1_GATGATCAGTCTAACC-1	8	0.115798	0.214069	0.288249	0.139832	0.160928	0.16225	0.320849	0.297702	0.134857	0.287846	0.113201	0.321299	0.143337	0.268405	PIN_1	0.28796	PIN_1
Iso-1_GATGATCCAGCCGTCA-1	2	0.255015	0.326973	0.364892	0.274343	0.276914	0.293714	0.36325	0.33704	0.313335	0.385573	0.239984	0.387857	0.257774	0.34292	PIN_1	0.130933	PIN_1
Iso-1_GATGATCCATAATCCG-1	1	0.147695	0.183865	0.204684	0.13618	0.225239	0.228519	0.266105	0.2626	0.211846	0.20055	0.115447	0.218404	0.179328	0.251604	PIMN_1	0.044643	PIMN_1
Iso-1_GATGATCCATGACAGG-1	8	0.148351	0.225124	0.269619	0.185385	0.179205	0.182613	0.257544	0.235002	0.157121	0.207906	0.169653	0.263575	0.1571	0.264618	PSN	0.021022	PSN
Iso-1_GATGATCTCAATCTCT-1	2	0.279249	0.320489	0.379122	0.32887	0.315051	0.307419	0.357845	0.35433	0.337475	0.32244	0.286868	0.377481	0.293354	0.364288	PSN	0.203608	PSN
Iso-1_GATGCTAAGCAGAAAG-1	2	0.265907	0.294182	0.320599	0.293679	0.280948	0.287253	0.332138	0.321216	0.317786	0.298431	0.239024	0.272601	0.273234	0.328262	PIN_1	0.00801743	PIN_1
Iso-1_GATGCTACACTACCGG-1	7	0.0989724	0.187804	0.2643	0.132765	0.107149	0.135992	0.284411	0.216395	0.0833741	0.209962	0.0915222	0.280768	0.151619	0.263093	PIMN_3	0.0824895	PIMN_3
Iso-1_GATGCTATCCTGTACC-1	6	0.283122	0.32297	0.336415	0.292705	0.30734	0.28938	0.353746	0.370575	0.314258	0.330966	0.23381	0.390336	0.262547	0.340177	PSN	0.192433	PSN
Iso-1_GATGGAGAGTTTGAGA-1	6	0.211484	0.301483	0.340526	0.216084	0.255405	0.263765	0.384693	0.357628	0.274913	0.328306	0.211481	0.370037	0.196161	0.322367	PIMN_3	0.10817	PIMN_3
Iso-1_GATGGAGCACAGTGTT-1	8	0.0985493	0.169063	0.177167	0.0854548	0.146387	0.148521	0.235103	0.224355	0.126475	0.148595	0.0387119	0.226859	0.134519	0.218119	PSN	0.208466	PSN
Iso-1_GATGGAGCACGTAACT-1	2	0.281102	0.332599	0.362103	0.295924	0.278167	0.284405	0.345894	0.330948	0.292365	0.315479	0.25289	0.341448	0.268809	0.343147	PEMN_3	0.0528711	PEMN_3
Iso-1_GATGGAGGTCGAATGG-1	2	0.223899	0.300491	0.349031	0.227619	0.239384	0.252081	0.358186	0.332202	0.250529	0.317924	0.210759	0.330003	0.21278	0.318349	PIN_1	0.084973	PIN_1
Iso-1_GATGGAGTCGATGCTA-1	6	0.17186	0.248197	0.292374	0.18467	0.211396	0.188354	0.307133	0.303828	0.191693	0.323022	0.171788	0.384993	0.205814	0.32521	PSN	0.0597833	PSN
Iso-1_GATGTTGAGCTCTGTA-1	2	0.271368	0.323549	0.323586	0.262795	0.257995	0.269956	0.323555	0.312936	0.27231	0.327254	0.224125	0.331147	0.281898	0.348561	PSN	0.0186048	PSN
Iso-1_GATGTTGAGGAAAGTG-1	2	0.263078	0.31221	0.352273	0.259101	0.287966	0.278045	0.362969	0.352175	0.292851	0.374267	0.236934	0.362195	0.230963	0.345085	PIN_1	0.732063	PIN_1
Iso-1_GATGTTGAGGGTATAT-1	8	0.125966	0.207478	0.268586	0.165673	0.127492	0.138049	0.278068	0.21643	0.135712	0.20697	0.0996286	0.258912	0.0988312	0.21905	PEMN_3	0	PEMN_3
Iso-1_GATGTTGCAATAGTGA-1	0	0.0119598	0.104674	0.159602	-0.0144364	0.0360431	0.0428287	0.244642	0.146291	0.015025	0.127663	-0.0260407	0.237777	-0.010124	0.143143	PIMN_3	0.0689877	PIMN_3
Iso-1_GATGTTGCATCGAGCC-1	1	0.250636	0.307708	0.323597	0.292348	0.28868	0.275213	0.307901	0.332619	0.262969	0.251668	0.21313	0.296942	0.242877	0.309774	PEMN_2	0.000589644	PEMN_2
Iso-1_GATTCGAAGAGGGTAA-1	8	0.177161	0.292996	0.300569	0.12432	0.19126	0.184173	0.363285	0.334509	0.16351	0.281024	0.107691	0.34625	0.165492	0.319248	PIMN_3	0.053632	PIMN_3
Iso-1_GATTCGAAGCCGGATA-1	2	0.281972	0.345427	0.366444	0.269381	0.31022	0.303251	0.389712	0.383816	0.320106	0.343702	0.23527	0.368962	0.28318	0.381423	PIMN_3	0.00828397	PIMN_3
Iso-1_GATTCGACAGTCTACA-1	0	0.258688	0.318696	0.315326	0.236362	0.27407	0.269878	0.328509	0.337962	0.238842	0.270839	0.132575	0.337437	0.200475	0.288859	PEMN_2	0.0452887	PEMN_2
Iso-1_GATTCTTCAGCAGTAG-1	2	0.280028	0.312828	0.340307	0.285851	0.303506	0.303328	0.3551	0.357396	0.30664	0.346383	0.231919	0.368798	0.303974	0.372355	PIN_1	0.107862	PIN_1
Iso-1_GATTCTTGTCAACACT-1	2	0.329591	0.35174	0.365522	0.317449	0.365024	0.361103	0.379422	0.39706	0.383156	0.350156	0.309558	0.328544	0.368202	0.430799	PSVN_2	0.0610988	PSVN_2
Iso-1_GATTCTTTCAAGCCGC-1	2	0.288179	0.324972	0.358929	0.318435	0.274893	0.288754	0.323117	0.314314	0.295248	0.323716	0.267791	0.352365	0.269069	0.334602	PEMN_3	0.071047	PEMN_3
Iso-1_GATTCTTTCACTGGTA-1	2	0.275995	0.344492	0.385124	0.296507	0.290905	0.30323	0.373212	0.347495	0.315068	0.312497	0.279763	0.410679	0.261631	0.347884	PSN	0.110603	PSN
Iso-1_GATTGGTAGCTGGTGA-1	2	0.147521	0.24372	0.269108	0.124671	0.152014	0.157837	0.312409	0.263344	0.155282	0.290203	0.0551917	0.332922	0.117134	0.249758	PIN_1	0.130604	PIN_1
Iso-1_GATTGGTAGGCGTTGA-1	7	0.231331	0.286424	0.293647	0.215041	0.303292	0.285984	0.326849	0.362813	0.271777	0.230599	0.159774	0.304495	0.212421	0.3244	PIMN_3	0.0330036	PIMN_3
Iso-1_GATTGGTTCATTGCGA-1	6	0.229528	0.2903	0.284919	0.193561	0.260938	0.248013	0.339929	0.341398	0.251533	0.294847	0.134547	0.37335	0.217716	0.326638	PSN	0.289177	PSN
Iso-1_GATTGGTTCCGAACGC-1	2	0.327984	0.358357	0.397769	0.37702	0.337919	0.332037	0.383743	0.384245	0.368209	0.33548	0.302407	0.355803	0.317728	0.372473	PEMN_3	0.00660371	PEMN_3
Iso-1_GATTTCTCACAGTGAG-1	6	0.306127	0.346705	0.362141	0.313106	0.269526	0.268317	0.318233	0.319664	0.288875	0.359631	0.252684	0.36331	0.249952	0.324302	PEMN_2	0.0698838	PEMN_2
Iso-1_GATTTCTCACGACTAT-1	6	0.25479	0.265297	0.314175	0.302542	0.292582	0.281195	0.282177	0.296042	0.292635	0.320638	0.299298	0.290149	0.303876	0.30278	PIMN_1	0.00156208	PIMN_1
Iso-1_GATTTCTGTACGCGTC-1	6	0.225501	0.266053	0.328794	0.273897	0.286389	0.280537	0.329727	0.33813	0.297995	0.247236	0.233504	0.301372	0.288822	0.352637	PSVN_2	0.0667899	PSVN_2
Iso-1_GATTTCTGTAGACGTG-1	2	0.29015	0.360885	0.395606	0.293681	0.311164	0.330247	0.379195	0.382676	0.307121	0.333042	0.244101	0.413741	0.246919	0.341122	PEMN_3	0.248705	PEMN_3
Iso-1_GATTTCTGTCGCATCG-1	8	0.105819	0.185683	0.254818	0.118484	0.124288	0.114534	0.296081	0.229678	0.143971	0.244769	0.103758	0.273703	0.115166	0.224752	PEMN_3	0	PEMN_3
Iso-1_GATTTCTGTGTCATGT-1	2	0.262704	0.337796	0.372429	0.278323	0.274695	0.276752	0.354315	0.349788	0.279306	0.303972	0.234895	0.365735	0.262439	0.369552	PSVN_2	0.0223717	PSVN_2
Iso-1_GATTTCTTCAGAGTTC-1	6	0.256594	0.314417	0.331694	0.248341	0.298919	0.282527	0.374544	0.384797	0.292338	0.291384	0.188023	0.346872	0.243765	0.348203	PIMN_3	0.162115	PIMN_3
Iso-1_GATTTCTTCGAGTCCG-1	6	0.162675	0.253887	0.321961	0.199416	0.184594	0.167095	0.314068	0.279268	0.167426	0.296959	0.156924	0.333086	0.164964	0.285944	PSN	0.0924812	PSN
Iso-1_GCAACATCAGCAGTTT-1	1	0.245915	0.287783	0.268641	0.184334	0.249031	0.266182	0.290523	0.272291	0.250162	0.275228	0.200588	0.286196	0.211699	0.277645	PEMN_2	0.0126529	PEMN_2
Iso-1_GCAACATCAGTAGAAT-1	2	0.213374	0.26603	0.323175	0.197804	0.244169	0.242867	0.358287	0.314964	0.2507	0.358413	0.199374	0.379796	0.253231	0.366446	PIN_1	0.121089	PIN_1
Iso-1_GCAACATGTCTCGGAC-1	6	0.282442	0.321288	0.33485	0.298766	0.295478	0.279507	0.319424	0.333974	0.286577	0.27302	0.235011	0.335046	0.22969	0.291174	PEMN_4	0.0788372	PEMN_4
Iso-1_GCAACATTCCACGTAA-1	6	0.273331	0.331061	0.387352	0.308639	0.283443	0.283493	0.37555	0.357649	0.299993	0.367198	0.228647	0.402638	0.303465	0.399916	PIN_1	0.0514764	PIN_1
Iso-1_GCAACCGAGACTAAGT-1	2	0.290817	0.328507	0.350914	0.312347	0.337059	0.338798	0.379852	0.38055	0.361452	0.346152	0.269436	0.352925	0.307574	0.359875	PIMN_4	0.00868535	PIMN_4
Iso-1_GCAACCGAGACTACCT-1	2	0.245263	0.295074	0.356519	0.265999	0.28109	0.276749	0.347035	0.33201	0.290801	0.378671	0.26501	0.331557	0.263139	0.324135	PIN_1	0.0663563	PIN_1
Iso-1_GCAACCGGTGTGACCC-1	7	0.129661	0.210072	0.226114	0.122726	0.205425	0.177142	0.254785	0.273288	0.144628	0.192182	0.0989374	0.305892	0.137666	0.226957	PSN	0.358	PSN
Iso-1_GCAACCGGTTCAATCG-1	2	0.287581	0.321134	0.335491	0.301364	0.28579	0.281392	0.30838	0.309205	0.27866	0.278791	0.24536	0.34595	0.241139	0.291752	PEMN_2	0.0649862	PEMN_2
Iso-1_GCAACCGTCAATGTCG-1	8	0.122941	0.220304	0.288684	0.139043	0.146583	0.145469	0.329957	0.276639	0.146179	0.274797	0.0946725	0.341402	0.138149	0.284416	PSN	0.0868686	PSN
Iso-1_GCAACCGTCTTCTAAC-1	8	0.164128	0.262771	0.298589	0.180749	0.197475	0.18971	0.31911	0.29375	0.173148	0.264899	0.11041	0.369015	0.16203	0.285884	PSN	0.58964	PSN
Iso-1_GCACATAAGATGGGCT-1	2	0.256918	0.333102	0.342278	0.239827	0.269039	0.270339	0.34845	0.330467	0.240171	0.292936	0.197059	0.397109	0.245436	0.351413	PSN	0.178767	PSN
Iso-1_GCACATAAGATGTTCC-1	8	0.0734026	0.140609	0.158363	0.0556614	0.0613	0.0809296	0.172266	0.121098	0.0650374	0.144941	0.0355533	0.168866	0.051211	0.129741	PIMN_3	0.323397	PIMN_3
Iso-1_GCACATACAAAGGATT-1	6	0.2581	0.313654	0.379139	0.298604	0.266969	0.263366	0.367702	0.341032	0.291459	0.329901	0.267127	0.399822	0.222453	0.296765	PEMN_3	0.112326	PEMN_3
Iso-1_GCACATACATTGGCAT-1	8	0.163956	0.237718	0.273811	0.190736	0.164954	0.15489	0.277142	0.260077	0.160555	0.209207	0.106046	0.312459	0.1527	0.260089	PEMN_3	0.209065	PEMN_3
Iso-1_GCACGGTAGGAGAGGC-1	2	0.251005	0.298795	0.358915	0.288999	0.268612	0.268605	0.339167	0.316896	0.278962	0.317585	0.264058	0.371233	0.2746	0.359011	PEMN_3	0.255485	PEMN_3
Iso-1_GCACGGTCACCGGTCA-1	0	0.241143	0.311916	0.329165	0.230771	0.29295	0.269435	0.347541	0.359953	0.250633	0.242955	0.179268	0.359929	0.213804	0.325625	PEMN_2	0.0263896	PEMN_2
Iso-1_GCACGGTCAGGGTCTC-1	0	0.174698	0.214776	0.228413	0.149761	0.240738	0.242919	0.285757	0.290217	0.227824	0.267339	0.141206	0.281215	0.1769	0.255763	PIMN_1	0.0661029	PIMN_1
Iso-1_GCACGGTCAGTGGGTA-1	3	0.18839	0.24365	0.326849	0.208996	0.26278	0.261638	0.351974	0.331859	0.265625	0.351852	0.234621	0.360789	0.244647	0.347524	PIN_1	0.125493	PIN_1
Iso-1_GCACGGTGTTAAGACA-1	2	0.295649	0.338862	0.385037	0.330416	0.292633	0.301618	0.352712	0.345557	0.295871	0.341683	0.262027	0.365365	0.255959	0.332111	PEMN_2	0.00389835	PEMN_2
Iso-1_GCACGGTTCTAGGCCG-1	2	0.316678	0.355431	0.403841	0.34901	0.334928	0.343197	0.386355	0.387873	0.3653	0.345032	0.29812	0.40764	0.290046	0.371479	PEMN_3	0.0298599	PEMN_3
Iso-1_GCACGGTTCTGAGAGG-1	8	0.124086	0.178518	0.214756	0.117414	0.159114	0.164466	0.264154	0.234337	0.146326	0.189046	0.0846671	0.240116	0.117194	0.213581	PIMN_3	0.0666782	PIMN_3
Iso-1_GCACGTGAGTGCTCAT-1	2	0.29733	0.344492	0.418202	0.347466	0.339392	0.352491	0.399304	0.391263	0.342976	0.369144	0.320003	0.395921	0.310345	0.3832	PEMN_3	0.00586421	PEMN_3
Iso-1_GCACGTGCAAGCTACT-1	2	0.275568	0.317338	0.354354	0.298971	0.305165	0.294262	0.352921	0.36137	0.30574	0.314236	0.231308	0.380595	0.268789	0.348663	PEMN_3	0.395236	PEMN_3
Iso-1_GCACGTGCAGACCGCT-1	7	0.230612	0.268424	0.253496	0.201418	0.26093	0.251616	0.274068	0.308708	0.233033	0.248452	0.150746	0.303251	0.176291	0.245632	PEMN_2	0.0288924	PEMN_2
Iso-1_GCACGTGTCACAATGC-1	6	0.263546	0.323284	0.340406	0.245086	0.287976	0.277558	0.350794	0.349604	0.263191	0.347959	0.18724	0.388212	0.250221	0.363985	PIN_1	0.0643262	PIN_1
Iso-1_GCACTAAAGTGGTGGT-1	8	0.120469	0.227359	0.287023	0.13216	0.177229	0.179568	0.364412	0.303205	0.129515	0.273043	0.0686082	0.346378	0.133823	0.288515	PIMN_3	0.271202	PIMN_3
Iso-1_GCACTAACAGTTTGGT-1	6	0.198211	0.270126	0.354889	0.23882	0.257176	0.244935	0.366133	0.338591	0.266321	0.322264	0.224089	0.350125	0.244145	0.343325	PEMN_3	0.123419	PEMN_3
Iso-1_GCACTAAGTACTCGTA-1	5	0.11973	0.250379	0.311525	0.128035	0.129996	0.117233	0.392419	0.306862	0.0968618	0.249831	0.0619705	0.353818	0.05877	0.228208	PSN	0.213237	PSN
Iso-1_GCAGCCAGTCGAGTGA-1	7	0.224271	0.270738	0.272183	0.225493	0.332316	0.307689	0.33182	0.383871	0.300278	0.216532	0.160477	0.301914	0.21973	0.299944	PIMN_4	0.051555	PIMN_4
Iso-1_GCAGCCATCGACCTAA-1	8	0.18414	0.251685	0.248574	0.160573	0.198885	0.197151	0.286316	0.290958	0.172329	0.279936	0.0976978	0.317312	0.144543	0.25887	PIN_1	0.347709	PIN_1
Iso-1_GCAGCTGCATCATGAC-1	8	0.110071	0.201719	0.264275	0.138066	0.175204	0.154646	0.326801	0.303071	0.157149	0.20429	0.0799867	0.296076	0.133516	0.271564	PIMN_3	0.0940917	PIMN_3
Iso-1_GCAGCTGTCCAGTGTA-1	7	0.183067	0.209414	0.176098	0.142467	0.199203	0.205288	0.203752	0.221036	0.176904	0.143994	0.0541228	0.188877	0.154505	0.196782	PEMN_2	0.0080791	PEMN_2
Iso-1_GCAGCTGTCTATCACT-1	2	0.275141	0.305312	0.348824	0.308489	0.284033	0.293263	0.34341	0.329317	0.299868	0.327464	0.232436	0.346537	0.275086	0.342823	PSN	0.160749	PSN
Iso-1_GCAGGCTAGGCTCCCA-1	2	0.297446	0.357181	0.344652	0.254767	0.273789	0.283558	0.336903	0.326574	0.256775	0.324728	0.21665	0.380347	0.233354	0.32515	PEMN_2	0.0474916	PEMN_2
Iso-1_GCAGGCTCAACCCTAA-1	2	0.284562	0.343269	0.383612	0.316008	0.294966	0.305102	0.365903	0.34373	0.324193	0.345093	0.283328	0.329232	0.287326	0.374079	PEMN_2	0.423091	PEMN_2
Iso-1_GCAGGCTCATGATAGA-1	8	0.128284	0.217477	0.26474	0.138337	0.160143	0.162447	0.31232	0.274304	0.14048	0.213874	0.103974	0.282776	0.118331	0.236259	PEMN_3	1.11022e-16	PEMN_3
Iso-1_GCAGGCTGTTTGGGTT-1	6	0.229637	0.275654	0.318157	0.239783	0.260594	0.235169	0.333378	0.331028	0.240952	0.286623	0.184823	0.367182	0.243551	0.34102	PSN	0.111171	PSN
Iso-1_GCAGGCTTCCGAACGC-1	2	0.332842	0.359092	0.391658	0.345255	0.365662	0.352707	0.398725	0.407136	0.384474	0.376366	0.322971	0.418005	0.33931	0.399274	PSN	0.00469029	PSN
Iso-1_GCAGGCTTCGACGCTG-1	8	0.154612	0.272109	0.30829	0.155072	0.174515	0.174147	0.338546	0.295825	0.174361	0.27225	0.132503	0.35245	0.15402	0.291353	PEMN_3	0.0803501	PEMN_3
Iso-1_GCAGTTAAGCTCTTCC-1	2	0.221529	0.288205	0.332414	0.227899	0.291148	0.286175	0.37132	0.370032	0.284158	0.302394	0.201138	0.362021	0.295763	0.400451	PIMN_3	0.0558561	PIMN_3
Iso-1_GCAGTTATCGAACGCC-1	6	0.25573	0.305374	0.309492	0.239577	0.29626	0.267397	0.353577	0.369669	0.285073	0.278444	0.175807	0.33535	0.235638	0.337213	PIMN_3	0.152892	PIMN_3
Iso-1_GCATCGGAGAGCACTG-1	8	0.197315	0.286191	0.309891	0.199657	0.222494	0.205971	0.333183	0.322618	0.185491	0.301529	0.120073	0.330726	0.138774	0.261199	PEMN_3	0.0951072	PEMN_3
Iso-1_GCATCGGCATGCCGCA-1	2	0.293511	0.349896	0.374231	0.31415	0.30429	0.325863	0.370798	0.345241	0.332726	0.347368	0.267427	0.360338	0.307579	0.386696	PIN_1	0.0192075	PIN_1
Iso-1_GCATCTCCAGGTATGG-1	2	0.177179	0.264566	0.328547	0.180423	0.181883	0.167354	0.37646	0.318969	0.181545	0.332109	0.0919533	0.422363	0.163763	0.32649	PSN	0.650662	PSN
Iso-1_GCATCTCCAGGTGACA-1	2	0.360276	0.383769	0.416811	0.387277	0.381386	0.378844	0.388574	0.406291	0.384107	0.352987	0.334441	0.414071	0.328017	0.396782	PIMN_1	0.0356197	PIMN_1
Iso-1_GCATCTCCATTAAGCC-1	2	0.337914	0.372264	0.392024	0.339809	0.353386	0.338273	0.404366	0.396144	0.354739	0.386539	0.275991	0.404899	0.267719	0.342944	PIN_1	0.0568401	PIN_1
Iso-1_GCATCTCGTGCAACGA-1	2	0.22973	0.292687	0.318432	0.21172	0.267102	0.242286	0.349425	0.352359	0.246011	0.313567	0.187669	0.354377	0.241029	0.366372	PEMN_3	0.0199377	PEMN_3
Iso-1_GCATCTCTCCAAGAGG-1	2	0.181016	0.267719	0.280757	0.164407	0.200528	0.194433	0.308372	0.292843	0.183722	0.278483	0.12215	0.358526	0.161445	0.284122	PSN	0.0501546	PSN
Iso-1_GCATGATAGATTGACA-1	2	0.27907	0.31424	0.363944	0.291334	0.271541	0.280454	0.336932	0.324242	0.29088	0.281341	0.241128	0.342285	0.268125	0.354636	PEMN_2	0.0511585	PEMN_2
Iso-1_GCATGATAGCCGAACA-1	6	0.278525	0.253551	0.223558	0.27329	0.30388	0.288079	0.204537	0.268449	0.283784	0.199092	0.247329	0.191464	0.274355	0.230478	PEMN_1	0.090392	PEMN_1
Iso-1_GCATGATCAGCTCCTT-1	1	0.169546	0.224522	0.28944	0.196573	0.230914	0.219274	0.306303	0.288689	0.235644	0.299225	0.18187	0.323069	0.250383	0.32415	PEMN_3	0.000447901	PEMN_3
Iso-1_GCATGATGTCGAATGG-1	2	0.308897	0.369168	0.409281	0.324923	0.310933	0.29558	0.392316	0.378098	0.340212	0.344957	0.274765	0.349811	0.309566	0.391449	PEMN_3	0.0564659	PEMN_3
Iso-1_GCATGATGTTACCTGA-1	8	0.151935	0.213588	0.216622	0.11197	0.192946	0.193112	0.261145	0.258856	0.155279	0.212549	0.0974869	0.238905	0.117195	0.222835	PIMN_3	0.261139	PIMN_3
Iso-1_GCATGATTCGTTCATT-1	8	0.133479	0.241194	0.323974	0.174716	0.155653	0.160055	0.358863	0.316356	0.156112	0.281564	0.119762	0.338645	0.160655	0.297921	PEMN_3	0.0948963	PEMN_3
Iso-1_GCATTAGAGTTACGAA-1	2	0.215116	0.277714	0.33153	0.252779	0.266132	0.257787	0.354687	0.335769	0.292492	0.327122	0.211376	0.36109	0.264607	0.358185	PIMN_3	0.0116109	PIMN_3
Iso-1_GCATTAGCATGTGGTT-1	2	0.255052	0.2869	0.327766	0.297678	0.279108	0.278888	0.321166	0.325337	0.287841	0.325952	0.243384	0.310307	0.254169	0.30512	PEMN_3	0.00410907	PEMN_3
Iso-1_GCCAACGAGACAGTCG-1	2	0.176039	0.249787	0.319318	0.215416	0.221527	0.218197	0.325307	0.324597	0.228525	0.262222	0.170592	0.342167	0.224016	0.341569	PSN	0.0191437	PSN
Iso-1_GCCAACGCAACTCCAA-1	8	0.0994334	0.197509	0.281875	0.122107	0.18027	0.154083	0.331806	0.292753	0.133966	0.242981	0.117539	0.341568	0.139055	0.285649	PSN	0.0119468	PSN
Iso-1_GCCAGCACAGATCATC-1	8	0.179827	0.265113	0.306413	0.194488	0.21399	0.216894	0.333992	0.319361	0.179413	0.219136	0.11913	0.356449	0.158824	0.284522	PSN	0.0565398	PSN
Iso-1_GCCAGCAGTGCATTTG-1	2	0.287068	0.359825	0.355168	0.248739	0.277917	0.291457	0.379754	0.345885	0.295728	0.357874	0.222729	0.363633	0.229597	0.302604	PEMN_2	0.284549	PEMN_2
Iso-1_GCCAGCAGTTGAGTCT-1	7	0.228556	0.274904	0.281902	0.221753	0.28109	0.275676	0.305066	0.339398	0.254899	0.235213	0.170975	0.27719	0.206923	0.267867	PIMN_4	0.043224	PIMN_4
Iso-1_GCCAGCATCAGTGGGA-1	1	0.226269	0.308472	0.311538	0.219032	0.238939	0.242027	0.311227	0.300784	0.225679	0.316831	0.178834	0.313343	0.228004	0.308459	PEMN_2	0.274558	PEMN_2
Iso-1_GCCAGGTCACATAACC-1	8	0.103704	0.17329	0.244092	0.137432	0.121877	0.131945	0.271291	0.227349	0.125684	0.197774	0.116804	0.271144	0.145509	0.258885	PIMN_3	0.271202	PIMN_3
Iso-1_GCCAGGTTCCATTCGC-1	8	0.151354	0.228761	0.297165	0.169667	0.203583	0.194306	0.319999	0.302234	0.198969	0.255548	0.128608	0.311682	0.175379	0.313819	PEMN_3	0.0444425	PEMN_3
Iso-1_GCCAGTGAGGAAAGGT-1	2	0.270557	0.348858	0.383597	0.284367	0.26131	0.263321	0.370329	0.334925	0.271615	0.332406	0.232808	0.380283	0.253021	0.350234	PEMN_2	0.115682	PEMN_2
Iso-1_GCCAGTGCAAAGCAAT-1	2	0.300251	0.338181	0.400646	0.336723	0.355187	0.353094	0.413415	0.406013	0.374154	0.379807	0.317587	0.385571	0.303529	0.355847	PIMN_5	0.00491223	PIMN_5
Iso-1_GCCAGTGCAGGCACAA-1	2	0.318125	0.342062	0.376914	0.327619	0.343014	0.351101	0.355708	0.358093	0.358946	0.341897	0.336476	0.323551	0.310629	0.356485	PEMN_3	0.00718409	PEMN_3
Iso-1_GCCAGTGGTTCCCACT-1	2	0.264444	0.314294	0.354955	0.267917	0.269452	0.273619	0.351216	0.332302	0.279969	0.343048	0.230302	0.339322	0.274075	0.368192	PIN_1	0.00677088	PIN_1
Iso-1_GCCATGGAGCTGTTCA-1	2	0.227607	0.274698	0.326779	0.251392	0.251773	0.243907	0.321626	0.311011	0.255034	0.295637	0.222387	0.318988	0.210215	0.29604	PIN_1	0.367017	PIN_1
[truncated: 8,807 more rows]

## Sheet: 3x neurons_Drokhlyansky et al
	Cluster_id_query	scores.PEMN_1	scores.PEMN_2	scores.PEMN_3	scores.PEMN_4	scores.PIMN_1	scores.PIMN_2	scores.PIMN_3	scores.PIMN_4	scores.PIMN_5	scores.PIN_1	scores.PIN_2	scores.PSN	scores.PSVN_1	scores.PSVN_2	labels	delta.next	pruned.labels
SNCA3x-1_AAACCCATCCCATTCG-1	5	0.222661	0.272566	0.311474	0.206241	0.2102	0.20049	0.307591	0.274986	0.206169	0.277425	0.19741	0.339477	0.209967	0.295052	PSN	0.0790157	PSN
SNCA3x-1_AAACGAAAGAATCGCG-1	1	0.266061	0.329493	0.367532	0.302168	0.275863	0.285955	0.348673	0.334356	0.284178	0.319862	0.231541	0.344036	0.266725	0.342951	PEMN_3	0.0518955	PEMN_3
SNCA3x-1_AAACGAAAGTAAGCAT-1	5	0.198799	0.295706	0.333696	0.190822	0.166755	0.173801	0.316125	0.278652	0.17589	0.319398	0.157831	0.38183	0.147671	0.283143	PEMN_3	0.148655	PEMN_3
SNCA3x-1_AAACGAAGTGACCGTC-1	4	0.168697	0.228405	0.292266	0.170711	0.267007	0.247282	0.348782	0.366582	0.261049	0.294829	0.166318	0.320168	0.21606	0.342052	PSN	0.405807	PSN
SNCA3x-1_AAACGAAGTGTCCATA-1	5	0.241638	0.306772	0.314781	0.207775	0.226919	0.218113	0.331455	0.301517	0.232972	0.319437	0.176192	0.351745	0.185918	0.290601	PEMN_2	0.119446	PEMN_2
SNCA3x-1_AAACGCTAGTTCAACC-1	7	0.20042	0.242971	0.229954	0.184122	0.237259	0.237962	0.256839	0.289272	0.216633	0.222154	0.128846	0.238169	0.200933	0.264585	PEMN_2	0.177716	PEMN_2
SNCA3x-1_AAACGCTGTTGGATCT-1	7	0.145894	0.19765	0.216266	0.121751	0.188043	0.190058	0.249837	0.253019	0.163066	0.204496	0.0762128	0.238687	0.139338	0.229749	PIMN_3	0.0296889	PIMN_3
SNCA3x-1_AAAGAACCAACTGCTA-1	12	0.224988	0.312499	0.322053	0.222548	0.266245	0.247189	0.334312	0.362939	0.245724	0.236627	0.155871	0.33039	0.1857	0.304573	PEMN_3	0.491057	PEMN_3
SNCA3x-1_AAAGAACCACGTAGAG-1	5	0.210665	0.263694	0.283096	0.17137	0.252673	0.242863	0.344681	0.339809	0.250074	0.313326	0.168234	0.294151	0.244207	0.356777	PIN_1	0.0807355	PIN_1
SNCA3x-1_AAAGAACCATGGTGGA-1	12	0.230621	0.30267	0.299651	0.225634	0.26214	0.253561	0.329053	0.342737	0.256215	0.22551	0.1536	0.297475	0.214553	0.325778	PEMN_3	0.0569055	PEMN_3
SNCA3x-1_AAAGAACTCATTCCTA-1	0	0.145011	0.228795	0.276971	0.143275	0.20092	0.175114	0.334868	0.314863	0.171333	0.242974	0.0894252	0.337519	0.122976	0.255814	PSN	0.185325	PSN
SNCA3x-1_AAAGAACTCTACCACC-1	4	0.319471	0.325039	0.301661	0.304277	0.293606	0.306354	0.299774	0.295725	0.333184	0.377228	0.289936	0.303491	0.296409	0.324644	PIMN_5	0.30306	PIMN_5
SNCA3x-1_AAAGGATAGCAGTACG-1	7	0.149566	0.237616	0.261307	0.162595	0.171872	0.159555	0.278336	0.255439	0.140775	0.174656	0.0828045	0.267691	0.0972647	0.206323	PEMN_3	0.135533	PEMN_3
SNCA3x-1_AAAGGGCGTTAGAGTA-1	4	0.177023	0.2563	0.270934	0.155464	0.222108	0.210274	0.314398	0.321491	0.204305	0.277786	0.123409	0.312246	0.157089	0.278538	PIN_1	0.0412796	PIN_1
SNCA3x-1_AAAGGGCTCCATGCAA-1	5	0.198897	0.267796	0.276664	0.197417	0.215418	0.212597	0.276698	0.270267	0.196271	0.293575	0.159345	0.330803	0.169217	0.263227	PIN_1	0.370703	PIN_1
SNCA3x-1_AAAGGTAGTTCTCTAT-1	4	0.303227	0.33504	0.3707	0.348116	0.273864	0.28436	0.304566	0.300358	0.297165	0.334972	0.257363	0.335462	0.298624	0.343711	PEMN_4	0.0717417	PEMN_4
SNCA3x-1_AAAGGTATCTCTCGCA-1	5	0.197509	0.274964	0.285246	0.178139	0.200014	0.182692	0.320387	0.298312	0.211463	0.256329	0.130338	0.303243	0.157123	0.298742	PIMN_3	0.0644969	PIMN_3
SNCA3x-1_AAAGTCCCAGCTACCG-1	4	0.221845	0.283561	0.313144	0.195439	0.24429	0.23849	0.316358	0.310034	0.230986	0.328604	0.179335	0.347951	0.230049	0.341483	PIN_1	0.177823	PIN_1
SNCA3x-1_AAAGTCCCATAACCCA-1	5	0.24871	0.316394	0.339644	0.240835	0.2469	0.24402	0.342383	0.320774	0.273923	0.330753	0.215719	0.362939	0.259214	0.365978	PEMN_3	0.0933604	PEMN_3
SNCA3x-1_AAAGTGAGTTGAATCC-1	1	0.221725	0.273732	0.288794	0.212707	0.283754	0.275771	0.354075	0.3423	0.267796	0.282763	0.152751	0.315494	0.219001	0.323025	PIMN_3	0.0863763	PIMN_3
SNCA3x-1_AACAAAGTCCGTAGTA-1	4	0.307151	0.374508	0.431117	0.340591	0.294979	0.310892	0.388591	0.369107	0.304879	0.367135	0.283018	0.4359	0.277461	0.379715	PEMN_3	0.173723	PEMN_3
SNCA3x-1_AACAACCGTCCTGGTG-1	7	0.244002	0.324585	0.308771	0.221005	0.238774	0.226996	0.295852	0.313141	0.198352	0.183365	0.139395	0.289826	0.155115	0.262762	PEMN_2	0.0551268	PEMN_2
SNCA3x-1_AACAACCGTCGCGTTG-1	1	0.286412	0.312342	0.350085	0.314417	0.319042	0.33274	0.343548	0.357099	0.343299	0.329241	0.266363	0.313528	0.281604	0.334079	PIN_1	0.000418016	PIN_1
SNCA3x-1_AACAACCGTTTGTTCT-1	5	0.184882	0.277253	0.327745	0.202719	0.216582	0.205488	0.341843	0.326507	0.189658	0.286638	0.164053	0.363302	0.165202	0.29029	PIMN_3	0.321651	PIMN_3
SNCA3x-1_AACAACCTCGAGCACC-1	5	0.223638	0.265565	0.263948	0.208287	0.200655	0.211956	0.247121	0.227032	0.190729	0.216926	0.16255	0.262633	0.217734	0.261539	PEMN_2	0.0715956	PEMN_2
SNCA3x-1_AACAAGACACGGTGTC-1	5	0.176713	0.237316	0.284658	0.162128	0.188244	0.187026	0.29644	0.270643	0.19584	0.310203	0.15239	0.310634	0.198073	0.304177	PIN_1	0.375347	PIN_1
SNCA3x-1_AACAAGAGTAGCCAGA-1	4	0.244758	0.31927	0.354389	0.223835	0.25351	0.253261	0.363965	0.345382	0.245179	0.352748	0.188936	0.400246	0.209087	0.330711	PIN_1	0.141277	PIN_1
SNCA3x-1_AACACACAGCCATTTG-1	1	0.248624	0.279977	0.311669	0.270299	0.282718	0.284411	0.332838	0.33991	0.303219	0.26066	0.184609	0.294543	0.247852	0.320886	PEMN_3	0.0101477	PEMN_3
SNCA3x-1_AACACACCATCATTTC-1	5	0.287874	0.303645	0.305874	0.281397	0.313175	0.302804	0.293216	0.324152	0.298494	0.327807	0.303607	0.311331	0.319021	0.34379	PSVN_2	0.0153017	PSVN_2
SNCA3x-1_AACACACGTACTCGCG-1	4	0.230331	0.309726	0.360732	0.227335	0.222433	0.199534	0.364395	0.333273	0.212229	0.332874	0.182772	0.368357	0.176755	0.303804	PEMN_3	0.0703695	PEMN_3
SNCA3x-1_AACACACTCAGAGTTC-1	7	0.106471	0.165992	0.223865	0.132778	0.198115	0.193018	0.269603	0.272201	0.181148	0.244002	0.101584	0.275169	0.19402	0.264629	PIN_1	0.183491	PIN_1
SNCA3x-1_AACCAACAGCGTCAGA-1	5	0.258927	0.317893	0.345632	0.266898	0.259021	0.2812	0.361911	0.332148	0.300615	0.359262	0.202981	0.311227	0.253946	0.338035	PIN_1	0.0585228	PIN_1
SNCA3x-1_AACCAACAGGGTATAT-1	5	0.250034	0.271856	0.297555	0.255404	0.260743	0.278471	0.273542	0.263099	0.263531	0.304261	0.236186	0.305438	0.233243	0.279028	PIMN_2	0.00847601	PIMN_2
SNCA3x-1_AACCAACGTCTACAGT-1	0	0.155482	0.227216	0.220271	0.107678	0.186398	0.190896	0.278746	0.265573	0.163878	0.201908	0.061297	0.283159	0.111934	0.233913	PIMN_3	0.0804513	PIMN_3
SNCA3x-1_AACCAACTCGTGTGGC-1	5	0.253379	0.318896	0.357068	0.276925	0.243603	0.272304	0.315774	0.300461	0.265325	0.341565	0.232298	0.347994	0.243486	0.315826	PEMN_3	0.157111	PEMN_3
SNCA3x-1_AACCACAGTATCGTAC-1	5	0.2685	0.30511	0.355246	0.287025	0.276222	0.288242	0.351274	0.324506	0.326349	0.372294	0.286866	0.367675	0.313307	0.377404	PIN_1	0.0590198	PIN_1
SNCA3x-1_AACCATGAGGTGGCTA-1	12	0.16892	0.248624	0.288663	0.145706	0.201471	0.186448	0.336923	0.305816	0.165016	0.257198	0.0926221	0.348241	0.197215	0.335103	PIMN_3	0.0771005	PIMN_3
SNCA3x-1_AACCATGCAGAAACCG-1	1	0.328789	0.331343	0.295633	0.289217	0.30451	0.323422	0.289883	0.302436	0.306337	0.301651	0.266705	0.277254	0.304262	0.292541	PEMN_1	0.10617	PEMN_1
SNCA3x-1_AACCATGTCGCTTAAG-1	5	0.228048	0.311016	0.307832	0.209386	0.257858	0.26605	0.316653	0.318313	0.223923	0.278079	0.17773	0.322746	0.208057	0.286295	PEMN_2	0.00859642	PEMN_2
SNCA3x-1_AACCCAAAGAAGCTGC-1	5	0.206062	0.262917	0.290905	0.206016	0.204488	0.221747	0.27256	0.2557	0.205467	0.273712	0.166504	0.315824	0.191866	0.272719	PIN_1	0.0816337	PIN_1
SNCA3x-1_AACCCAATCGAAGCCC-1	5	0.21663	0.26969	0.308105	0.229398	0.248827	0.242037	0.314763	0.31105	0.262285	0.303315	0.183165	0.297522	0.238975	0.318004	PIN_1	0.0557973	PIN_1
SNCA3x-1_AACCTTTTCCGGTAAT-1	0	0.0969869	0.164071	0.197581	0.0707657	0.158317	0.152954	0.260724	0.234278	0.13068	0.208267	0.0646383	0.263099	0.142636	0.264445	PIMN_3	0.198668	PIMN_3
SNCA3x-1_AACGAAAAGAAACCCG-1	5	0.158997	0.216174	0.271941	0.156117	0.182724	0.169462	0.290447	0.269136	0.161271	0.26164	0.124898	0.317706	0.14986	0.272782	PSN	0.0590801	PSN
SNCA3x-1_AACGAAAAGAGTGGCT-1	5	0.271728	0.339488	0.360134	0.253328	0.258914	0.275766	0.326531	0.311404	0.242522	0.317072	0.230877	0.350556	0.210886	0.314601	PEMN_2	0.0689506	PEMN_2
SNCA3x-1_AACGAAACAACTTGCA-1	0	0.208759	0.298587	0.286854	0.201483	0.242397	0.231345	0.311193	0.322503	0.217969	0.278608	0.114339	0.322172	0.18087	0.289145	PEMN_2	0.103179	PEMN_2
SNCA3x-1_AACGAAACATCCTCAC-1	5	0.199071	0.218891	0.225783	0.199677	0.229091	0.239003	0.271294	0.254658	0.276682	0.25833	0.198645	0.27291	0.241294	0.269363	PIMN_5	0.0556823	PIMN_5
SNCA3x-1_AACGAAAGTGACACGA-1	7	0.200118	0.261238	0.253647	0.186059	0.226786	0.216549	0.266091	0.268318	0.186755	0.225734	0.138588	0.265405	0.174506	0.25563	PIMN_3	0.0209984	PIMN_3
SNCA3x-1_AACGGGACATGAGATA-1	5	0.17694	0.265743	0.285366	0.136148	0.207972	0.209528	0.341743	0.31751	0.198675	0.273899	0.123238	0.337531	0.164584	0.327574	PIMN_3	0.255464	PIMN_3
SNCA3x-1_AACGGGAGTGCCGTTG-1	4	0.215792	0.295978	0.333982	0.189232	0.236183	0.215145	0.369086	0.341121	0.207436	0.284502	0.136025	0.349509	0.172126	0.310704	PIMN_3	0.130489	PIMN_3
SNCA3x-1_AACGTCAAGTTAACGA-1	5	0.284921	0.352056	0.371372	0.297885	0.25132	0.252132	0.321525	0.298571	0.25332	0.325891	0.252412	0.364761	0.20806	0.305259	PEMN_2	0.191895	PEMN_2
SNCA3x-1_AACGTCACAGAAGTGC-1	12	0.198076	0.264377	0.277718	0.173328	0.225592	0.194359	0.288232	0.306036	0.177729	0.207968	0.135192	0.324497	0.167163	0.28456	PEMN_3	0.269378	PEMN_3
SNCA3x-1_AACTTCTCATCCGCGA-1	12	0.203934	0.281522	0.305549	0.198485	0.238349	0.214689	0.333275	0.333833	0.217267	0.243385	0.157871	0.331148	0.209912	0.336332	PIMN_3	0.0587424	PIMN_3
SNCA3x-1_AACTTCTGTGGATACG-1	4	0.323085	0.385986	0.417325	0.346371	0.305885	0.329382	0.385209	0.367827	0.345204	0.319925	0.280039	0.402614	0.296616	0.363644	PEMN_2	0.127232	PEMN_2
SNCA3x-1_AACTTCTGTTTCAGAC-1	4	0.258764	0.307016	0.350338	0.286029	0.262079	0.265043	0.313935	0.300761	0.258545	0.3285	0.233255	0.374646	0.236826	0.314935	PEMN_3	0.0820861	PEMN_3
SNCA3x-1_AACTTCTTCTGTCCGT-1	5	0.217132	0.277608	0.313389	0.2063	0.214168	0.205016	0.313216	0.290921	0.198135	0.279876	0.168599	0.317592	0.192577	0.305786	PEMN_3	0.111855	PEMN_3
SNCA3x-1_AAGAACAGTGCTGTCG-1	4	0.200898	0.263156	0.268916	0.189017	0.241224	0.219259	0.285102	0.302158	0.227723	0.22854	0.148048	0.306491	0.195374	0.296856	PEMN_3	0.00532157	PEMN_3
SNCA3x-1_AAGAACAGTTAGAAAC-1	1	0.262188	0.308629	0.320754	0.258768	0.254975	0.271992	0.302153	0.292129	0.275454	0.302578	0.224705	0.325794	0.242324	0.307009	PEMN_2	0.0540538	PEMN_2
SNCA3x-1_AAGAACATCTTGGCTC-1	12	0.143075	0.245876	0.284958	0.146893	0.19458	0.18773	0.344374	0.32042	0.175913	0.236138	0.0659311	0.346311	0.136262	0.28464	PIMN_3	0.0370285	PIMN_3
SNCA3x-1_AAGACAAAGAATACAC-1	0	0.0511463	0.185724	0.243232	0.02839	0.121232	0.0863774	0.428596	0.330257	0.0806365	0.209736	0.00701232	0.341451	0.100331	0.299515	PIMN_3	0.0871456	PIMN_3
SNCA3x-1_AAGACAATCAATCAGC-1	6	0.244708	0.273406	0.278664	0.249514	0.226738	0.247059	0.244581	0.239918	0.238448	0.273747	0.227554	0.27654	0.192047	0.228559	PEMN_2	0.0585826	PEMN_2
SNCA3x-1_AAGACTCAGACATGCG-1	4	0.283544	0.318253	0.348452	0.305208	0.299984	0.302553	0.332536	0.325816	0.305633	0.330524	0.248543	0.330367	0.273767	0.350271	PEMN_3	0.0063676	PEMN_3
SNCA3x-1_AAGACTCAGACCAAAT-1	4	0.22862	0.293109	0.336624	0.237427	0.259705	0.256148	0.333518	0.352049	0.257345	0.273193	0.165407	0.319045	0.222001	0.335813	PIMN_3	0.0135428	PIMN_3
SNCA3x-1_AAGACTCCAAATCCCA-1	5	0.227481	0.271108	0.303267	0.245458	0.248288	0.240713	0.282444	0.278729	0.23134	0.295204	0.205739	0.335737	0.211328	0.278662	PIN_1	0.131328	PIN_1
SNCA3x-1_AAGACTCCACTACACA-1	5	0.251871	0.313638	0.340631	0.265286	0.266534	0.274636	0.344871	0.31994	0.291388	0.3265	0.242749	0.349773	0.256488	0.328015	PIN_1	0.198261	PIN_1
SNCA3x-1_AAGATAGAGAGGACTC-1	6	0.206366	0.197655	0.2022	0.20381	0.239321	0.243402	0.201836	0.243599	0.229287	0.222598	0.201195	0.23828	0.217937	0.234698	PIMN_4	0.000196978	PIMN_4
SNCA3x-1_AAGATAGGTGAGGAAA-1	0	0.0830875	0.1985	0.259167	0.0856498	0.117441	0.106968	0.314182	0.270838	0.0749189	0.220883	0.0505238	0.348455	0.0677916	0.243581	PIMN_3	0.0772938	PIMN_3
SNCA3x-1_AAGATAGGTTCTCGCT-1	5	0.248915	0.329184	0.323382	0.210224	0.2513	0.244118	0.338241	0.33683	0.23757	0.284345	0.160803	0.337114	0.192357	0.302753	PIMN_3	0.00271456	PIMN_3
SNCA3x-1_AAGCATCAGGGCAGTT-1	1	0.280296	0.310493	0.325809	0.277302	0.275047	0.288389	0.305677	0.307388	0.277731	0.287798	0.218703	0.266193	0.24748	0.29969	PEMN_3	0.474628	PEMN_3
SNCA3x-1_AAGCATCAGGTAGCCA-1	4	0.237775	0.307461	0.320615	0.212202	0.289438	0.285662	0.358179	0.3727	0.270153	0.322981	0.183662	0.358724	0.249677	0.351044	PSN	0.181675	PSN
SNCA3x-1_AAGCATCCAATAGAGT-1	5	0.28161	0.342058	0.363924	0.310287	0.278223	0.258975	0.334638	0.347623	0.276335	0.266137	0.242181	0.322312	0.230484	0.31784	PEMN_3	0.00385587	PEMN_3
SNCA3x-1_AAGCCATAGGTAGATT-1	5	0.18795	0.27297	0.316955	0.197596	0.218746	0.225243	0.337373	0.308697	0.216778	0.319218	0.147085	0.352244	0.192385	0.311331	PIN_1	0.149844	PIN_1
SNCA3x-1_AAGCCATCACAGCCAC-1	0	0.127872	0.221662	0.238021	0.0924898	0.160055	0.160558	0.268488	0.240229	0.115093	0.176504	0.0539795	0.260571	0.0774256	0.226572	PIMN_3	0.0541661	PIMN_3
SNCA3x-1_AAGCCATCAGGTCAGA-1	1	0.215409	0.279373	0.311424	0.21683	0.269278	0.267361	0.334025	0.335878	0.253259	0.259649	0.161736	0.28624	0.232575	0.346399	PIMN_3	0.164681	PIMN_3
SNCA3x-1_AAGCCATCAGTGTACT-1	5	0.236367	0.295717	0.331829	0.2304	0.238909	0.215595	0.338603	0.343834	0.224491	0.259175	0.153957	0.337558	0.160549	0.279535	PEMN_2	0.175486	PEMN_2
SNCA3x-1_AAGCCATTCTCGTGAA-1	4	0.273733	0.3064	0.371942	0.290358	0.277788	0.284192	0.357351	0.334654	0.302279	0.352457	0.269113	0.37885	0.267783	0.360502	PIN_1	0.341887	PIN_1
SNCA3x-1_AAGCGAGAGCTGCGAA-1	4	0.309416	0.363807	0.377115	0.2882	0.278649	0.309654	0.359208	0.339879	0.308327	0.331776	0.266999	0.378849	0.286408	0.346806	PEMN_2	0.0743108	PEMN_2
SNCA3x-1_AAGCGAGGTAGCGTTT-1	6	0.224804	0.276462	0.289166	0.217765	0.193528	0.212478	0.265701	0.243294	0.188465	0.284434	0.140685	0.316088	0.156684	0.228645	PEMN_2	0.189508	PEMN_2
SNCA3x-1_AAGCGAGGTTCTCCTG-1	12	0.170682	0.233146	0.27134	0.164521	0.211887	0.180795	0.303365	0.299116	0.202261	0.273696	0.143289	0.339126	0.208259	0.33473	PIMN_3	0.0672463	PIMN_3
SNCA3x-1_AAGCGTTTCCCTCAAC-1	1	0.226359	0.290354	0.314969	0.225232	0.261649	0.255515	0.348149	0.353243	0.25861	0.303775	0.127244	0.352468	0.256734	0.370442	PIMN_3	0.0681366	PIMN_3
SNCA3x-1_AAGCGTTTCCTCCACA-1	5	0.303276	0.342547	0.357425	0.311821	0.286869	0.306052	0.358439	0.333499	0.319305	0.368294	0.268629	0.383554	0.296411	0.341385	PIN_1	0.0620865	PIN_1
SNCA3x-1_AAGGAATGTCGTATGT-1	5	0.236807	0.295444	0.28472	0.190159	0.218235	0.226016	0.298886	0.294171	0.210556	0.268986	0.131225	0.287815	0.186535	0.279499	PEMN_2	0.0565787	PEMN_2
SNCA3x-1_AAGTACCCAACCAACT-1	4	0.242476	0.321705	0.356701	0.239397	0.261983	0.254447	0.359448	0.347738	0.247754	0.353921	0.192636	0.402663	0.233675	0.345748	PEMN_3	0.177241	PEMN_3
SNCA3x-1_AAGTACCCACGCTATA-1	12	0.213826	0.292565	0.344162	0.190522	0.282478	0.262116	0.383076	0.377963	0.28167	0.272024	0.185487	0.347796	0.241134	0.36748	PEMN_3	0.279002	PEMN_3
SNCA3x-1_AAGTACCCAGGCTACC-1	1	0.245357	0.288571	0.302873	0.235593	0.281315	0.279286	0.337319	0.34869	0.271295	0.27732	0.183532	0.316772	0.251875	0.348425	PSVN_2	0.00695168	PSVN_2
SNCA3x-1_AAGTACCTCGAAATCC-1	5	0.281767	0.318769	0.348927	0.274287	0.297926	0.296705	0.365304	0.342739	0.306414	0.327126	0.25012	0.363733	0.309079	0.400549	PSN	0.238132	PSN
SNCA3x-1_AAGTCGTCATCGTGGC-1	13	0.118255	0.211609	0.272343	0.144461	0.179695	0.186055	0.349897	0.332319	0.188899	0.283483	0.0727815	0.340195	0.165779	0.330783	PSVN_2	0.127313	PSVN_2
SNCA3x-1_AAGTCGTGTACGCTTA-1	1	0.265623	0.31496	0.331006	0.270766	0.279769	0.283816	0.318904	0.329059	0.281236	0.319603	0.218941	0.37209	0.255647	0.336707	PSN	0.0838424	PSN
SNCA3x-1_AAGTCGTGTCTAACTG-1	12	0.156436	0.256489	0.292867	0.141475	0.204938	0.187871	0.370292	0.333185	0.164092	0.230264	0.0695341	0.344167	0.164332	0.317076	PIMN_3	0.16563	PIMN_3
SNCA3x-1_AAGTCGTTCCTTATGT-1	0	0.168664	0.226168	0.198114	0.0990803	0.212967	0.231748	0.273378	0.269173	0.173417	0.194666	0.0371637	0.247586	0.122309	0.21726	PIMN_3	0.283572	PIMN_3
SNCA3x-1_AAGTGAAAGCGTCAGA-1	5	0.237742	0.289871	0.311569	0.238135	0.203946	0.218497	0.30022	0.246585	0.237898	0.2818	0.210085	0.328063	0.192574	0.274299	PEMN_2	0.274541	PEMN_2
SNCA3x-1_AAGTTCGTCATTGCCC-1	12	0.246353	0.316241	0.345143	0.243525	0.269155	0.263353	0.346418	0.35854	0.270622	0.330597	0.207209	0.330003	0.231868	0.336307	PEMN_3	0.0548162	PEMN_3
SNCA3x-1_AATAGAGCATGAATCC-1	1	0.294926	0.351619	0.353328	0.26162	0.284608	0.280626	0.343328	0.342347	0.272776	0.328259	0.191188	0.387132	0.270332	0.37311	PEMN_2	0.0530547	PEMN_2
SNCA3x-1_AATAGAGGTATACGGG-1	0	0.140633	0.227525	0.252828	0.125322	0.189156	0.181778	0.318104	0.313983	0.161411	0.225247	0.081945	0.30703	0.18144	0.307283	PSN	0.360801	PSN
SNCA3x-1_AATAGAGGTGAATGTA-1	5	0.234271	0.312689	0.313253	0.218128	0.2414	0.252948	0.311222	0.298489	0.239483	0.297978	0.190536	0.341177	0.201196	0.305244	PEMN_2	0.0632709	PEMN_2
SNCA3x-1_AATAGAGTCTAAGGAA-1	0	0.259096	0.319154	0.322568	0.224005	0.274603	0.277668	0.358409	0.356231	0.281498	0.292155	0.188393	0.300682	0.240509	0.365619	PEMN_2	0.13137	PEMN_2
SNCA3x-1_AATCACGAGCAGCGAT-1	0	0.107854	0.219274	0.276094	0.0857691	0.137501	0.126851	0.348368	0.278843	0.10944	0.256895	0.0633633	0.356443	0.096235	0.25704	PSN	0.545778	PSN
SNCA3x-1_AATCACGAGGCCTAGA-1	13	0.172442	0.265378	0.339938	0.214134	0.180521	0.192409	0.347191	0.321369	0.205061	0.297285	0.149184	0.338562	0.183938	0.3272	PEMN_3	0.0897945	PEMN_3
SNCA3x-1_AATCACGCACCGGAAA-1	7	0.1609	0.22242	0.222348	0.128352	0.1521	0.158793	0.232111	0.200827	0.138033	0.193841	0.0862472	0.238056	0.153664	0.241803	PEMN_2	0.230956	PEMN_2
SNCA3x-1_AATCACGTCCTGGTCT-1	7	0.171244	0.245446	0.253491	0.172651	0.243685	0.21477	0.291035	0.311189	0.18036	0.203659	0.078242	0.329637	0.159395	0.27301	PSN	0.24864	PSN
SNCA3x-1_AATCGACAGTAGGGTC-1	12	0.170736	0.240502	0.287527	0.165171	0.233683	0.211696	0.339826	0.343135	0.205882	0.228262	0.110153	0.316787	0.177257	0.331161	PIMN_3	0.241122	PIMN_3
SNCA3x-1_AATCGACCACGTTCGG-1	9	0.28119	0.330227	0.382766	0.322063	0.28977	0.28641	0.340667	0.342784	0.305283	0.302255	0.270126	0.377566	0.264265	0.348331	PEMN_3	0.0523216	PEMN_3
SNCA3x-1_AATCGACGTTGGGCCT-1	0	0.215539	0.304188	0.307075	0.199415	0.242879	0.258132	0.312995	0.29418	0.207991	0.271895	0.15187	0.326169	0.167476	0.262414	PEMN_3	0.451253	PEMN_3
SNCA3x-1_AATCGACTCCATTCGC-1	5	0.182796	0.270399	0.276949	0.155264	0.218436	0.212518	0.321882	0.299026	0.209933	0.290638	0.128364	0.35216	0.174871	0.290664	PSN	0.0279198	PSN
SNCA3x-1_AATCGTGAGTGGAAAG-1	4	0.253211	0.342346	0.347775	0.234243	0.229911	0.257195	0.329184	0.294745	0.215904	0.243245	0.16523	0.328193	0.163433	0.260405	PEMN_2	0.0968716	PEMN_2
SNCA3x-1_AATGAAGGTGAATGTA-1	4	0.293485	0.34419	0.353869	0.266179	0.275669	0.288569	0.363429	0.350131	0.30142	0.329617	0.203242	0.362722	0.270178	0.355562	PIMN_3	0.0104227	PIMN_3
SNCA3x-1_AATGACCAGCGTGAAC-1	5	0.29293	0.334967	0.349549	0.27649	0.267732	0.281363	0.347815	0.324961	0.303038	0.36786	0.262952	0.369599	0.293944	0.376002	PEMN_2	0.121793	PEMN_2
SNCA3x-1_AATGACCAGTTCAACC-1	5	0.190307	0.239904	0.247557	0.175224	0.23858	0.224846	0.320889	0.31196	0.240925	0.256128	0.136701	0.309212	0.192197	0.289058	PSN	0.313303	PSN
SNCA3x-1_AATGACCCAGGCTTGC-1	4	0.228889	0.277651	0.343553	0.25874	0.271964	0.261356	0.33208	0.336953	0.269673	0.306591	0.229041	0.382598	0.248972	0.347324	PIMN_4	0.00320566	PIMN_4
SNCA3x-1_AATGACCGTAGTGTGG-1	5	0.217223	0.285807	0.327851	0.227401	0.233401	0.218337	0.339788	0.320295	0.246253	0.296672	0.167313	0.330605	0.207184	0.326474	PEMN_3	0.0551174	PEMN_3
SNCA3x-1_AATGCCAAGCAGTAAT-1	1	0.260331	0.342567	0.346434	0.23723	0.280907	0.280398	0.372793	0.382219	0.270573	0.311047	0.16125	0.375776	0.239766	0.375223	PEMN_2	0.219522	PEMN_2
SNCA3x-1_AATGCCACATAGGTAA-1	5	0.252329	0.265683	0.305583	0.261581	0.242747	0.270206	0.274645	0.266455	0.280415	0.299974	0.275541	0.288617	0.255861	0.292495	PIN_1	0.0217849	PIN_1
SNCA3x-1_AATGCCAGTCCTGTTC-1	5	0.26552	0.320525	0.340396	0.256665	0.244284	0.254467	0.318555	0.301474	0.252187	0.353244	0.205515	0.31621	0.239904	0.333793	PEMN_2	0.313457	PEMN_2
SNCA3x-1_AATGCCAGTGTTACTG-1	5	0.245509	0.311533	0.32698	0.217074	0.241097	0.27306	0.337701	0.305018	0.259593	0.323313	0.196702	0.342064	0.247883	0.344568	PEMN_2	0.254288	PEMN_2
SNCA3x-1_AATGCCATCAAACGTC-1	12	0.161862	0.249839	0.270938	0.172146	0.237597	0.221914	0.297573	0.310576	0.210692	0.204839	0.105842	0.296022	0.183996	0.310939	PEMN_3	0.156819	PEMN_3
SNCA3x-1_AATGCCATCCTCCACA-1	5	0.257796	0.315221	0.334367	0.241367	0.247115	0.264522	0.297783	0.283129	0.246397	0.306609	0.233335	0.325313	0.214913	0.286116	PIN_1	0.0710908	PIN_1
SNCA3x-1_AATGGAACAACCTAAC-1	12	0.188168	0.276373	0.271953	0.15122	0.256627	0.236433	0.315273	0.343603	0.193615	0.202491	0.0936857	0.324959	0.143737	0.27878	PSN	0.0554428	PSN
SNCA3x-1_AATGGAACATTCACAG-1	0	0.165643	0.245643	0.256136	0.117122	0.167325	0.175977	0.288523	0.251349	0.156015	0.225498	0.0967192	0.273118	0.1328	0.268606	PEMN_3	0.0232201	PEMN_3
SNCA3x-1_AATGGAAGTCAAAGTA-1	4	0.219263	0.272416	0.30434	0.218266	0.269892	0.265012	0.323806	0.338526	0.263485	0.306393	0.190918	0.360408	0.243086	0.334059	PSN	0.0578788	PSN
SNCA3x-1_AATGGCTCACATTGTG-1	12	0.22142	0.254477	0.252733	0.223664	0.201893	0.209242	0.198621	0.206223	0.188495	0.172912	0.150763	0.187435	0.190235	0.208417	PEMN_2	0.0824429	PEMN_2
SNCA3x-1_AATGGCTCAGGCAATG-1	0	0.177526	0.253634	0.273391	0.177138	0.221217	0.208907	0.312354	0.31225	0.185862	0.234205	0.0732341	0.290545	0.155284	0.284043	PEMN_3	0.102396	PEMN_3
SNCA3x-1_AATGGCTCATCATCCC-1	7	0.201237	0.272355	0.271649	0.193111	0.212927	0.199538	0.261727	0.279494	0.176002	0.158138	0.138995	0.233944	0.14893	0.249082	PEMN_3	0.124109	PEMN_3
SNCA3x-1_AATGGCTGTCCAGCCA-1	4	0.247568	0.281053	0.305374	0.248488	0.265521	0.271467	0.310327	0.292192	0.27155	0.269704	0.218802	0.314377	0.242459	0.304768	PSN	0.0100072	PSN
SNCA3x-1_AATGGCTTCAAGCCCG-1	5	0.177155	0.249858	0.292937	0.152598	0.222929	0.224415	0.335486	0.325318	0.205831	0.264626	0.142064	0.293549	0.160376	0.292863	PIMN_3	0.245541	PIMN_3
SNCA3x-1_AATGGCTTCCACGAAT-1	0	0.202309	0.252655	0.278578	0.226263	0.187794	0.186909	0.288999	0.265358	0.191297	0.170898	0.119141	0.260926	0.172404	0.260194	PEMN_2	0.114348	PEMN_2
SNCA3x-1_AATTCCTAGGCGTTAG-1	5	0.2243	0.302369	0.305026	0.215608	0.253097	0.279619	0.314219	0.318907	0.238628	0.260008	0.151499	0.302926	0.172524	0.25729	PEMN_2	0.0157561	PEMN_2
SNCA3x-1_AATTCCTCACGTGTGC-1	5	0.273589	0.31921	0.35492	0.289797	0.285923	0.294267	0.325823	0.321546	0.290769	0.324658	0.271097	0.332996	0.280215	0.33048	PEMN_2	0.0619337	PEMN_2
SNCA3x-1_ACAAAGAGTCAACATC-1	4	0.207128	0.246354	0.30042	0.210387	0.232694	0.236576	0.300021	0.297245	0.236221	0.274654	0.190692	0.35552	0.208804	0.301635	PSN	0.0538854	PSN
SNCA3x-1_ACAAAGATCATGGAGG-1	6	0.269604	0.338048	0.355693	0.24868	0.261964	0.27023	0.323761	0.323492	0.239671	0.294425	0.230943	0.343883	0.224012	0.289597	PEMN_2	0.236644	PEMN_2
SNCA3x-1_ACAAAGATCCACGTAA-1	5	0.324812	0.36914	0.359036	0.306497	0.296599	0.286961	0.3485	0.35246	0.294939	0.299765	0.213956	0.343425	0.254407	0.344564	PEMN_2	0.455438	PEMN_2
SNCA3x-1_ACAAAGATCCATAAGC-1	0	0.135896	0.19757	0.219376	0.135814	0.188793	0.174365	0.278371	0.265445	0.166638	0.214677	0.0689427	0.279035	0.141444	0.245054	PIMN_3	0.0603999	PIMN_3
SNCA3x-1_ACAACCACACCTGCTT-1	5	0.272949	0.344409	0.359747	0.257862	0.263761	0.277763	0.373187	0.346192	0.286509	0.35518	0.227143	0.385671	0.257635	0.364887	PEMN_2	0.0894321	PEMN_2
SNCA3x-1_ACAACCAGTCACTACA-1	5	0.298744	0.3436	0.324383	0.283685	0.286803	0.305809	0.320451	0.321588	0.295215	0.295889	0.240569	0.277301	0.229847	0.288826	PEMN_2	0.223395	PEMN_2
SNCA3x-1_ACAAGCTAGACGGTTG-1	5	0.182533	0.239272	0.23757	0.132073	0.190453	0.201938	0.261663	0.239458	0.176461	0.291948	0.131946	0.290509	0.129256	0.201912	PIN_1	0.164813	PIN_1
SNCA3x-1_ACAAGCTGTAGTTCCA-1	7	0.250781	0.337442	0.352799	0.263196	0.257505	0.261987	0.334466	0.340747	0.238603	0.21321	0.131946	0.33825	0.198547	0.276475	PEMN_2	0.0727331	PEMN_2
SNCA3x-1_ACACAGTTCTCATAGG-1	5	0.295011	0.317409	0.340244	0.313066	0.299926	0.335748	0.32925	0.315619	0.343307	0.35348	0.29162	0.295045	0.23083	0.237835	PIMN_2	0.017158	PIMN_2
SNCA3x-1_ACACCAAAGAATTTGG-1	4	0.257352	0.326299	0.346242	0.25074	0.257248	0.256628	0.341151	0.320933	0.252186	0.331356	0.201835	0.366179	0.256947	0.364716	PSVN_2	0.412991	PSVN_2
SNCA3x-1_ACACCAAGTTTCCCAC-1	5	0.224719	0.277984	0.273378	0.217889	0.211378	0.234218	0.27383	0.245275	0.212387	0.281196	0.143723	0.318336	0.180138	0.265433	PEMN_2	0.0576919	PEMN_2
SNCA3x-1_ACACGCGCACTCAGAT-1	6	0.231816	0.295138	0.326675	0.209238	0.25097	0.237197	0.333769	0.337079	0.243419	0.298884	0.198471	0.336472	0.220565	0.325464	PEMN_3	0.019949	PEMN_3
SNCA3x-1_ACACGCGGTCGGTGTC-1	5	0.20877	0.279085	0.308223	0.189068	0.234815	0.236876	0.328015	0.328043	0.21422	0.260919	0.159882	0.362035	0.191843	0.305742	PSN	0.160324	PSN
SNCA3x-1_ACACGCGTCAACCTTT-1	5	0.215493	0.268963	0.313178	0.215286	0.202664	0.213811	0.294811	0.255935	0.223455	0.324002	0.202144	0.330623	0.249231	0.339393	PSN	0.409177	PSN
SNCA3x-1_ACACTGAAGGTCATAA-1	5	0.229932	0.299996	0.341286	0.249872	0.224654	0.244591	0.327921	0.307483	0.263753	0.354343	0.229167	0.349906	0.276398	0.371421	PIN_1	0.308933	PIN_1
SNCA3x-1_ACACTGACAGACCCGT-1	12	0.108469	0.222219	0.26057	0.0713241	0.15762	0.137592	0.33289	0.29853	0.116115	0.188515	0.0677987	0.330627	0.0892484	0.24545	PIMN_3	0.035477	PIMN_3
SNCA3x-1_ACACTGAGTATAGCTC-1	5	0.192542	0.255547	0.306409	0.229468	0.227363	0.225499	0.319777	0.289738	0.252072	0.262872	0.168836	0.283286	0.210601	0.311171	PSVN_2	0.0594025	PSVN_2
SNCA3x-1_ACACTGATCCCGAGAC-1	4	0.26809	0.313278	0.345017	0.294661	0.251659	0.257928	0.300487	0.296341	0.264055	0.303924	0.230095	0.314956	0.248561	0.322532	PEMN_2	0.0332978	PEMN_2
SNCA3x-1_ACAGAAAGTGACTCTA-1	5	0.252138	0.296946	0.349284	0.276387	0.26566	0.260352	0.326741	0.316955	0.28985	0.308527	0.268127	0.346574	0.269422	0.334505	PEMN_3	0.0695473	PEMN_3
SNCA3x-1_ACAGAAAGTTCACGAT-1	6	0.269105	0.320616	0.321504	0.263606	0.308928	0.318384	0.350425	0.370915	0.308253	0.307397	0.171658	0.319268	0.270219	0.359032	PIMN_4	0.252488	PIMN_4
SNCA3x-1_ACAGGGAAGAAGCTGC-1	4	0.324696	0.369249	0.389682	0.324932	0.347534	0.332377	0.370844	0.384775	0.32131	0.3556	0.271907	0.41022	0.310429	0.379911	PEMN_2	0.0232996	PEMN_2
SNCA3x-1_ACAGGGAGTACAAACA-1	6	0.26179	0.296742	0.260255	0.202482	0.290891	0.28901	0.301243	0.334809	0.266164	0.232788	0.150364	0.241218	0.215806	0.287916	PEMN_2	0.0679588	PEMN_2
SNCA3x-1_ACAGGGAGTCCAAATC-1	5	0.225743	0.313531	0.323783	0.197593	0.242492	0.249096	0.346737	0.314585	0.242725	0.359302	0.200463	0.419618	0.188708	0.288215	PSN	0.0603156	PSN
SNCA3x-1_ACATCCCAGTTGCCCG-1	5	0.315269	0.338222	0.357008	0.312131	0.321187	0.313244	0.344642	0.335621	0.330468	0.308503	0.299148	0.32404	0.331107	0.367981	PEMN_3	0.0675133	PEMN_3
SNCA3x-1_ACATCCCGTATCCTCC-1	12	0.18057	0.253527	0.272165	0.183613	0.23261	0.208352	0.297814	0.314874	0.206879	0.188113	0.121278	0.284686	0.191373	0.301704	PEMN_3	0.0310774	PEMN_3
SNCA3x-1_ACATCCCTCGTTCTAT-1	6	0.235455	0.287947	0.300318	0.229146	0.280522	0.270608	0.334202	0.347534	0.284351	0.280849	0.170671	0.281706	0.204427	0.292153	PIMN_3	0.00470226	PIMN_3
SNCA3x-1_ACATGCAGTAGGTACG-1	5	0.283832	0.358348	0.362776	0.280163	0.262148	0.283991	0.326667	0.297892	0.263431	0.315995	0.240806	0.32954	0.220986	0.291412	PEMN_2	0.0670981	PEMN_2
SNCA3x-1_ACATGCATCCATACTT-1	0	0.0660136	0.179565	0.254388	0.0508307	0.117885	0.103644	0.346657	0.26395	0.0757353	0.220599	0.0296696	0.352292	0.0695413	0.26763	PSN	0.0379101	PSN
SNCA3x-1_ACATTTCAGCCTCGTG-1	12	0.15766	0.2521	0.279117	0.124993	0.219041	0.188115	0.342418	0.337582	0.189358	0.252807	0.109175	0.328878	0.159937	0.3046	PIMN_3	0.0612581	PIMN_3
SNCA3x-1_ACATTTCGTGAATTAG-1	1	0.260504	0.332263	0.339781	0.273792	0.267311	0.269571	0.333425	0.342457	0.268492	0.293478	0.180394	0.307427	0.255053	0.349697	PEMN_3	0.0640216	PEMN_3
SNCA3x-1_ACCAAACAGCGTTGTT-1	1	0.212295	0.240554	0.262442	0.191516	0.238746	0.21951	0.287689	0.283536	0.241626	0.237752	0.203417	0.271222	0.234217	0.312431	PSN	0.0927499	PSN
SNCA3x-1_ACCAAACCAAGAGTAT-1	5	0.293754	0.32857	0.357276	0.306389	0.279848	0.302039	0.343629	0.321998	0.313759	0.358107	0.249236	0.402443	0.28994	0.352467	PIN_1	0.0909978	PIN_1
SNCA3x-1_ACCAAACGTGACGTCC-1	1	0.300126	0.325136	0.310079	0.273394	0.309901	0.300364	0.322195	0.349843	0.304948	0.297731	0.224456	0.345367	0.275755	0.349995	PEMN_1	0.011982	PEMN_1
SNCA3x-1_ACCAAACTCATTGGTG-1	7	0.194432	0.262281	0.275153	0.165479	0.232354	0.225023	0.313691	0.312415	0.222686	0.217848	0.125041	0.288561	0.173256	0.280227	PEMN_3	0.118526	PEMN_3
SNCA3x-1_ACCAAACTCGATCCCT-1	5	0.205369	0.241156	0.28889	0.218951	0.235944	0.225958	0.269541	0.288937	0.239703	0.257277	0.231493	0.324997	0.215989	0.291076	PSN	0.136383	PSN
SNCA3x-1_ACCAAACTCTCACCCA-1	4	0.284163	0.309844	0.346924	0.272742	0.329743	0.320458	0.367942	0.381563	0.319965	0.331433	0.242863	0.39141	0.283257	0.372016	PSN	0.0528357	PSN
SNCA3x-1_ACCAACAAGGAAAGAC-1	5	0.223673	0.295603	0.296648	0.196069	0.226954	0.243599	0.287137	0.278371	0.217386	0.28421	0.157173	0.318848	0.192136	0.280468	PEMN_2	0.228726	PEMN_2
SNCA3x-1_ACCAACAGTGGTATGG-1	7	0.178719	0.256064	0.249791	0.141807	0.236406	0.210132	0.282859	0.310164	0.170388	0.200364	0.104009	0.31082	0.16864	0.285568	PIMN_3	0.0291065	PIMN_3
SNCA3x-1_ACCAACATCAAAGCCT-1	5	0.271067	0.31532	0.340166	0.267634	0.255153	0.262367	0.325959	0.307315	0.276851	0.344273	0.254789	0.366515	0.265436	0.339366	PIN_1	0.207729	PIN_1
SNCA3x-1_ACCAACATCATTGTTC-1	5	0.334212	0.363859	0.362824	0.344242	0.328041	0.327727	0.357362	0.366673	0.356209	0.35274	0.252809	0.349723	0.321372	0.380836	PEMN_3	0.0034538	PEMN_3
SNCA3x-1_ACCACAAAGATTCGCT-1	1	0.299274	0.351219	0.392721	0.330512	0.294619	0.307258	0.360613	0.360825	0.320126	0.339979	0.229183	0.392385	0.29692	0.381555	PEMN_3	0.0760255	PEMN_3
SNCA3x-1_ACCACAAGTGCCGAAA-1	11	0.256446	0.312534	0.358523	0.289677	0.317747	0.296289	0.380352	0.38157	0.341042	0.312691	0.262457	0.351285	0.275828	0.366503	PEMN_3	0.432251	PEMN_3
SNCA3x-1_ACCATTTCACTTGTCC-1	4	0.243645	0.266094	0.318166	0.270789	0.228404	0.229832	0.276383	0.271884	0.263504	0.285716	0.243491	0.2961	0.222416	0.271481	PIN_1	0.23024	PIN_1
SNCA3x-1_ACCCAAACAGAATCGG-1	12	0.105996	0.216092	0.254533	0.106328	0.171305	0.144396	0.337568	0.306624	0.115219	0.209904	0.0606146	0.303083	0.0910202	0.247621	PSN	0.0761734	PSN
SNCA3x-1_ACCCAAAGTTTCCATT-1	5	0.250591	0.306899	0.266229	0.17554	0.248352	0.233175	0.319827	0.290694	0.231647	0.275551	0.168763	0.317275	0.195357	0.28642	PEMN_2	0.187318	PEMN_2
SNCA3x-1_ACCCAAATCCTAGCTC-1	5	0.310358	0.358263	0.355627	0.291551	0.281019	0.298006	0.340117	0.311207	0.307592	0.402777	0.265928	0.359389	0.284987	0.336694	PEMN_2	0.512611	PEMN_2
SNCA3x-1_ACCCTCAAGCGTGCTC-1	0	0.19008	0.280317	0.287665	0.168161	0.223055	0.216597	0.336393	0.329288	0.199738	0.26237	0.13239	0.309421	0.192521	0.325768	PIMN_3	0.206631	PIMN_3
SNCA3x-1_ACCCTCACAGAGATGC-1	5	0.263254	0.295287	0.339104	0.265666	0.257424	0.269763	0.317483	0.303288	0.287368	0.369166	0.270183	0.36122	0.287346	0.352169	PIN_1	0.0923712	PIN_1
SNCA3x-1_ACCCTCAGTAGCCAGA-1	4	0.283367	0.333146	0.381438	0.30495	0.300555	0.317086	0.383834	0.361033	0.324333	0.363852	0.274872	0.389808	0.308684	0.38595	PIN_1	0.0976022	PIN_1
SNCA3x-1_ACCCTCAGTATGAAAC-1	4	0.294169	0.350474	0.353059	0.300901	0.290544	0.300005	0.346528	0.33764	0.286496	0.353307	0.238714	0.414877	0.26745	0.338757	PSN	0.0615705	PSN
SNCA3x-1_ACCCTCAGTTGACTAC-1	12	0.220021	0.295732	0.287956	0.215773	0.22802	0.230117	0.309685	0.310575	0.230439	0.232299	0.13249	0.304496	0.196297	0.275401	PEMN_2	0.0411595	PEMN_2
SNCA3x-1_ACCCTTGAGGAGCAAA-1	12	0.174468	0.252016	0.345874	0.208422	0.216246	0.204574	0.338645	0.320495	0.233784	0.329943	0.216183	0.34957	0.207712	0.331069	PEMN_3	0.0514152	PEMN_3
SNCA3x-1_ACCCTTGCATCAGTGT-1	6	0.205189	0.261093	0.249855	0.177573	0.220139	0.227059	0.27095	0.256247	0.212759	0.234117	0.151275	0.278959	0.173676	0.238265	PEMN_2	0.102409	PEMN_2
SNCA3x-1_ACCCTTGTCACCGCTT-1	5	0.280964	0.315557	0.310617	0.279793	0.27313	0.303832	0.300574	0.2863	0.284497	0.341453	0.214645	0.333646	0.250365	0.292281	PEMN_2	0.261609	PEMN_2
SNCA3x-1_ACCCTTGTCAGTCATG-1	5	0.283952	0.331297	0.336807	0.277781	0.278782	0.291042	0.293353	0.288085	0.277606	0.32214	0.279984	0.309231	0.244438	0.287554	PIN_1	0.131234	PIN_1
SNCA3x-1_ACCGTTCAGATTGATG-1	5	0.272089	0.317222	0.322537	0.254526	0.294901	0.302329	0.353888	0.343176	0.30642	0.380093	0.232541	0.356195	0.290865	0.361325	PIN_1	0.107095	PIN_1
SNCA3x-1_ACCGTTCGTTTGTGGT-1	1	0.20378	0.280117	0.300208	0.183672	0.26884	0.264378	0.344738	0.369646	0.250123	0.233331	0.145457	0.283413	0.207093	0.331937	PIMN_3	0.0596726	PIMN_3
SNCA3x-1_ACCGTTCTCTCAGAAC-1	1	0.253632	0.289149	0.330691	0.262547	0.266471	0.265321	0.324283	0.333475	0.258029	0.302094	0.178016	0.31897	0.227662	0.314472	PEMN_2	0.262185	PEMN_2
SNCA3x-1_ACCTACCGTAGTCGTT-1	1	0.278079	0.325289	0.324846	0.263246	0.297158	0.320639	0.365024	0.366753	0.321967	0.324575	0.210449	0.313484	0.269581	0.327975	PIMN_3	0.00177989	PIMN_3
SNCA3x-1_ACCTGAACATACCAGT-1	5	0.23025	0.314798	0.313428	0.201477	0.261181	0.252226	0.360528	0.355725	0.242507	0.298518	0.134124	0.34755	0.197716	0.325347	PEMN_2	0.0542557	PEMN_2
SNCA3x-1_ACCTGAAGTCGTGGTC-1	4	0.175445	0.247296	0.289961	0.167292	0.230141	0.217275	0.310867	0.31865	0.20796	0.248459	0.165526	0.308571	0.191627	0.303505	PIMN_4	0.00267185	PIMN_4
SNCA3x-1_ACCTGAATCTAGCAAC-1	4	0.239508	0.312565	0.33117	0.228148	0.24719	0.252475	0.32437	0.3351	0.246316	0.329612	0.179234	0.368267	0.243327	0.363785	PSN	0.0588125	PSN
SNCA3x-1_ACCTGTCCAAGATCCT-1	5	0.28628	0.35082	0.330585	0.268457	0.287079	0.287161	0.340899	0.348693	0.27698	0.29263	0.196409	0.316938	0.190704	0.269098	PEMN_2	0.0827382	PEMN_2
SNCA3x-1_ACGATCAAGGTGATCG-1	5	0.18054	0.242142	0.284803	0.193609	0.195774	0.202618	0.264436	0.248182	0.192667	0.290882	0.164513	0.322734	0.164384	0.246608	PIN_1	0.227664	PIN_1
SNCA3x-1_ACGATCAGTGACTGAG-1	5	0.145377	0.23982	0.277729	0.154224	0.176903	0.158163	0.309779	0.275425	0.157995	0.279806	0.0816088	0.342545	0.16333	0.282354	PIMN_3	0.209529	PIMN_3
SNCA3x-1_ACGATCATCTGTCAGA-1	7	0.131097	0.221116	0.248652	0.111298	0.217276	0.205868	0.317036	0.324888	0.179055	0.210031	0.0778608	0.300216	0.177004	0.307157	PIMN_3	0.142653	PIMN_3
SNCA3x-1_ACGATCATCTGTGCTC-1	5	0.245361	0.314893	0.330592	0.245421	0.265741	0.266648	0.347021	0.345523	0.267083	0.290256	0.144249	0.318531	0.229041	0.323153	PIMN_3	0.0139176	PIMN_3
SNCA3x-1_ACGATGTAGCTGGCTC-1	5	0.247946	0.310887	0.32016	0.226161	0.254541	0.271907	0.341501	0.305461	0.266227	0.354191	0.214491	0.362857	0.216479	0.296377	PIN_1	0.0961903	PIN_1
SNCA3x-1_ACGATGTGTCTTACAG-1	4	0.232482	0.276506	0.29096	0.231365	0.190483	0.188718	0.275869	0.254396	0.196849	0.270484	0.157167	0.364651	0.196275	0.28821	PSN	0.0736904	PSN
SNCA3x-1_ACGCACGAGAACTCCT-1	4	0.311275	0.284208	0.306059	0.340893	0.342441	0.32505	0.284	0.323032	0.35427	0.317846	0.330263	0.284138	0.346102	0.338411	PIMN_1	0.234826	PIMN_1
SNCA3x-1_ACGCACGAGAGGTGCT-1	0	0.182773	0.252245	0.247483	0.116388	0.248463	0.225154	0.330054	0.339762	0.206858	0.252902	0.10316	0.289444	0.14008	0.274104	PIMN_3	0.334162	PIMN_3
SNCA3x-1_ACGCACGCACTTGTGA-1	1	0.165915	0.254788	0.304339	0.175991	0.19096	0.195027	0.33666	0.298686	0.185063	0.291874	0.121329	0.3244	0.167659	0.303626	PSN	0.0303155	PSN
SNCA3x-1_ACGCACGCATGAGGGT-1	0	0.208423	0.23458	0.227333	0.187336	0.213813	0.218068	0.236706	0.239434	0.210544	0.195932	0.158984	0.209075	0.18233	0.246881	PSVN_2	0.00582517	PSVN_2
SNCA3x-1_ACGCACGTCAACCCGG-1	4	0.245542	0.279906	0.32713	0.275009	0.292484	0.289467	0.339607	0.34693	0.312948	0.309312	0.252315	0.344815	0.301968	0.384683	PIMN_3	0.0158461	PIMN_3
SNCA3x-1_ACGGAAGAGTGAGGTC-1	5	0.29806	0.348598	0.373867	0.286039	0.244215	0.245672	0.336138	0.320971	0.255951	0.317475	0.192019	0.362569	0.215812	0.303761	PEMN_2	0.0599863	PEMN_2
SNCA3x-1_ACGGGTCTCGAGTCCG-1	6	0.229382	0.292422	0.283498	0.180905	0.271886	0.280573	0.318283	0.337085	0.242476	0.265265	0.121445	0.299454	0.186945	0.29428	PIMN_3	0.0677779	PIMN_3
SNCA3x-1_ACGGGTCTCTGAATCG-1	5	0.235161	0.288727	0.340753	0.283863	0.235913	0.241187	0.298158	0.293464	0.249109	0.282977	0.227047	0.323347	0.20632	0.302684	PSN	0.324875	PSN
SNCA3x-1_ACGGGTCTCTTCTCAA-1	4	0.192341	0.277254	0.301785	0.194119	0.251665	0.226783	0.345098	0.358246	0.230719	0.258421	0.139015	0.361136	0.205674	0.318696	PSN	0.201761	PSN
SNCA3x-1_ACGGTCGCAAATACGA-1	5	0.255917	0.307618	0.308722	0.218835	0.247277	0.259316	0.31151	0.30404	0.238338	0.297535	0.185358	0.307872	0.189667	0.269031	PEMN_2	0.112254	PEMN_2
SNCA3x-1_ACGGTCGCAGTGGGTA-1	12	0.205572	0.289304	0.292414	0.199946	0.236583	0.234209	0.326886	0.332438	0.242153	0.261192	0.12816	0.319448	0.22341	0.323758	PEMN_2	0.179867	PEMN_2
SNCA3x-1_ACGGTCGGTATCGAAA-1	1	0.279759	0.327026	0.314046	0.243432	0.311818	0.31085	0.350901	0.355728	0.295152	0.32194	0.200382	0.346078	0.273222	0.361837	PIMN_3	0.238728	PIMN_3
SNCA3x-1_ACGGTCGGTCTTGCGG-1	12	0.206252	0.277647	0.318116	0.227616	0.250854	0.24189	0.334114	0.346626	0.246988	0.319205	0.188762	0.340733	0.235202	0.351466	PIN_1	0.230611	PIN_1
SNCA3x-1_ACGGTTACAACGACTT-1	4	0.23254	0.28967	0.325455	0.241866	0.250948	0.223385	0.308206	0.324278	0.235022	0.260422	0.22057	0.306797	0.214808	0.30511	PIMN_4	0.00228512	PIMN_4
SNCA3x-1_ACGGTTACACCTCTAC-1	5	0.279294	0.307667	0.341034	0.278291	0.278633	0.278606	0.333089	0.326576	0.281205	0.307251	0.216825	0.363094	0.260608	0.340614	PIMN_4	0.140599	PIMN_4
SNCA3x-1_ACGGTTACATCCGTGG-1	5	0.227535	0.290846	0.310108	0.230206	0.264575	0.255946	0.353505	0.340387	0.271238	0.273548	0.182821	0.319184	0.249776	0.350553	PIMN_3	0.0689687	PIMN_3
SNCA3x-1_ACGTAACCAGATCATC-1	5	0.186738	0.276204	0.290628	0.176266	0.212548	0.19884	0.328022	0.314003	0.211917	0.303032	0.135972	0.322731	0.18684	0.295879	PIMN_3	0.0560668	PIMN_3
SNCA3x-1_ACGTAACCAGTAACCT-1	5	0.175585	0.268256	0.277555	0.145372	0.166487	0.17318	0.331189	0.278034	0.164072	0.275744	0.0663527	0.310463	0.154097	0.285817	PIMN_3	0.075534	PIMN_3
SNCA3x-1_ACGTAACGTGGTGATG-1	13	0.15109	0.242582	0.307412	0.163253	0.161309	0.151027	0.331249	0.293498	0.171506	0.247239	0.123366	0.398461	0.152385	0.297123	PSN	0.0672116	PSN
SNCA3x-1_ACGTAACTCGTCGATA-1	5	0.191487	0.263097	0.288403	0.161846	0.195959	0.195953	0.292762	0.285206	0.171233	0.225673	0.147488	0.300365	0.129198	0.253546	PEMN_3	0.00324988	PEMN_3
SNCA3x-1_ACGTACAAGAGGGTAA-1	7	0.131696	0.219352	0.254293	0.149433	0.14854	0.141884	0.253912	0.245092	0.100495	0.160102	0.0835647	0.262505	0.0982944	0.219001	PEMN_3	0.0588492	PEMN_3
SNCA3x-1_ACGTACAAGCAGGCTA-1	7	0.20883	0.301222	0.287646	0.183479	0.228016	0.220615	0.320623	0.32612	0.204293	0.251268	0.106144	0.33311	0.181721	0.307922	PEMN_3	0.0798465	PEMN_3
SNCA3x-1_ACGTAGTCACTGTCCT-1	9	0.255223	0.326255	0.363865	0.257673	0.256788	0.272049	0.345624	0.344649	0.274686	0.297435	0.186626	0.355954	0.220674	0.32314	PEMN_2	0.126699	PEMN_2
SNCA3x-1_ACGTAGTGTACCATAC-1	4	0.266801	0.336113	0.346393	0.229859	0.291441	0.272908	0.389576	0.384897	0.28782	0.316091	0.184154	0.392141	0.259075	0.385095	PSVN_2	0.0582576	PSVN_2
SNCA3x-1_ACGTCCTAGAAGTGTT-1	4	0.306349	0.370942	0.412659	0.339948	0.314335	0.321231	0.383665	0.379065	0.33733	0.386597	0.275683	0.414046	0.312544	0.389136	PSVN_2	0.106996	PSVN_2
SNCA3x-1_ACGTTCCCAAAGGCTG-1	5	0.218973	0.277817	0.288693	0.209755	0.258358	0.263372	0.323478	0.311235	0.265066	0.291357	0.159852	0.284696	0.217118	0.312603	PEMN_2	0.201237	PEMN_2
SNCA3x-1_ACGTTCCGTGCCGTAC-1	0	0.206912	0.269777	0.278041	0.215728	0.25152	0.225534	0.302284	0.331375	0.216454	0.206519	0.116819	0.273119	0.193553	0.278333	PIMN_3	0.308609	PIMN_3
SNCA3x-1_ACTACGAGTCTCAGGC-1	0	0.20864	0.217148	0.213148	0.197552	0.22995	0.232225	0.203776	0.231975	0.214941	0.156876	0.179027	0.194156	0.181273	0.200228	PIMN_4	0.00192301	PIMN_4
SNCA3x-1_ACTACGAGTCTGTGTA-1	12	0.113704	0.220537	0.254025	0.0913441	0.150808	0.141947	0.337901	0.302559	0.112341	0.221574	0.0175995	0.31819	0.0901547	0.251836	PIMN_3	0.102711	PIMN_3
SNCA3x-1_ACTACGAGTGCTATTG-1	5	0.284467	0.315882	0.316094	0.29261	0.268255	0.283034	0.298651	0.288513	0.300828	0.338651	0.271575	0.291977	0.271215	0.295419	PIN_1	0.0639129	PIN_1
SNCA3x-1_ACTACGAGTTTGGCTA-1	5	0.272511	0.301163	0.31243	0.262266	0.283216	0.296647	0.319147	0.310014	0.305237	0.338174	0.249384	0.317011	0.291874	0.334446	PIN_1	0.00730761	PIN_1
SNCA3x-1_ACTACGATCATGGGAG-1	4	0.131223	0.225039	0.257918	0.116049	0.141687	0.135619	0.300287	0.252212	0.0986165	0.248175	0.0748146	0.306936	0.118191	0.266668	PIMN_3	0.146959	PIMN_3
SNCA3x-1_ACTACGATCTCTCTTC-1	7	0.210808	0.27964	0.279147	0.182371	0.248839	0.243635	0.318757	0.322034	0.218593	0.227123	0.137209	0.324015	0.192265	0.301799	PEMN_2	0.0139919	PEMN_2
SNCA3x-1_ACTATCTTCAAATGAG-1	4	0.251072	0.299851	0.311775	0.252336	0.287175	0.28012	0.328943	0.34762	0.282559	0.285271	0.205001	0.313205	0.259159	0.338142	PSVN_2	0.0123214	PSVN_2
SNCA3x-1_ACTATGGAGGCCTAAG-1	6	0.283509	0.323867	0.327204	0.268594	0.258005	0.262323	0.321028	0.305407	0.276716	0.329323	0.219219	0.374572	0.267474	0.339979	PIN_1	0.128835	PIN_1
SNCA3x-1_ACTATGGCAGGGAGAG-1	5	0.175797	0.240755	0.29264	0.157449	0.1924	0.18017	0.292526	0.265838	0.196461	0.251127	0.182793	0.305653	0.198187	0.30588	PSN	0.0727865	PSN
SNCA3x-1_ACTATGGCATAGAGGC-1	5	0.262246	0.316788	0.331881	0.248727	0.277981	0.269119	0.342567	0.354469	0.270886	0.311695	0.173742	0.347563	0.242981	0.356485	PEMN_2	0.000442084	PEMN_2
SNCA3x-1_ACTATGGGTATCGTTG-1	12	0.230361	0.277927	0.269968	0.197628	0.259864	0.235569	0.296204	0.323923	0.225399	0.200241	0.146531	0.282912	0.205788	0.315777	PEMN_2	0.0598322	PEMN_2
SNCA3x-1_ACTATGGGTCTGTTAG-1	12	0.176378	0.269554	0.28847	0.153939	0.203956	0.172066	0.357008	0.345407	0.1726	0.221597	0.0932489	0.358786	0.157162	0.320876	PIMN_3	0.0738524	PIMN_3
SNCA3x-1_ACTATTCAGCTTGTGT-1	12	0.188105	0.262413	0.31044	0.215436	0.23818	0.220353	0.339191	0.330096	0.250968	0.294034	0.17108	0.323328	0.222959	0.340603	PEMN_3	0.220263	PEMN_3
SNCA3x-1_ACTATTCCAGGATTCT-1	4	0.254781	0.309876	0.363297	0.280407	0.282413	0.286489	0.360429	0.355023	0.304461	0.353984	0.248722	0.373393	0.27087	0.352927	PIN_1	0.245313	PIN_1
SNCA3x-1_ACTATTCTCGCGTAGC-1	0	0.0864983	0.196792	0.208218	0.0400119	0.106585	0.102225	0.299771	0.253321	0.0840855	0.153692	0.0048257	0.271582	0.0757329	0.229112	PIMN_3	0.112445	PIMN_3
SNCA3x-1_ACTCCCAAGAGTGTTA-1	5	0.25191	0.304396	0.318057	0.246272	0.266438	0.270933	0.31491	0.326925	0.277063	0.303258	0.169726	0.336792	0.230998	0.312369	PEMN_2	0.00377317	PEMN_2
SNCA3x-1_ACTCCCACAAACTCGT-1	5	0.143092	0.20826	0.257718	0.119539	0.181423	0.161842	0.317165	0.296598	0.161608	0.254452	0.0726766	0.333607	0.134824	0.272794	PSN	0.0927906	PSN
SNCA3x-1_ACTCCCAGTAAGACCG-1	5	0.221371	0.29316	0.315335	0.220779	0.228794	0.236515	0.31244	0.322383	0.237435	0.278983	0.165183	0.340734	0.19388	0.305381	PEMN_3	0.0580724	PEMN_3
SNCA3x-1_ACTGATGCACCTCTAC-1	6	0.263048	0.333559	0.372747	0.272594	0.273976	0.25616	0.359399	0.363786	0.265756	0.309838	0.197695	0.369913	0.223844	0.350211	PEMN_3	0.0521329	PEMN_3
SNCA3x-1_ACTGATGCATGGGATG-1	4	0.274281	0.347119	0.370478	0.284959	0.275908	0.262498	0.361306	0.363305	0.286691	0.351882	0.198647	0.344903	0.233767	0.336462	PEMN_2	0.102633	PEMN_2
SNCA3x-1_ACTGATGTCCGATGCG-1	7	0.070432	0.182768	0.219641	0.0489067	0.130108	0.112168	0.355141	0.296202	0.0721133	0.19945	-0.023406	0.353504	0.0943876	0.261016	PSN	0.354758	PSN
SNCA3x-1_ACTGATGTCTCAACGA-1	5	0.16645	0.221258	0.30542	0.191191	0.213533	0.194075	0.333787	0.294788	0.229388	0.323271	0.165742	0.308892	0.198542	0.307794	PIN_1	0.0752771	PIN_1
SNCA3x-1_ACTGATGTCTGTAAGC-1	5	0.19935	0.281558	0.324257	0.206365	0.232827	0.242808	0.320494	0.312143	0.228604	0.267312	0.199216	0.310198	0.156012	0.257139	PIMN_3	0.0550096	PIMN_3
SNCA3x-1_ACTGCAAAGAGCATAT-1	4	0.22891	0.306111	0.338665	0.226218	0.234155	0.222357	0.33623	0.325131	0.207769	0.327387	0.16348	0.375318	0.167723	0.291558	PEMN_3	0.0263287	PEMN_3
SNCA3x-1_ACTGCAACACAATGAA-1	5	0.233416	0.294492	0.322963	0.239613	0.233665	0.255161	0.302767	0.279371	0.236502	0.330861	0.21097	0.364545	0.20959	0.279412	PIN_1	0.142059	PIN_1
SNCA3x-1_ACTGTCCAGACTGGGT-1	7	0.148772	0.228303	0.263599	0.131052	0.192146	0.180692	0.326491	0.305148	0.164738	0.234527	0.100083	0.288056	0.168674	0.288444	PIMN_3	0.00996353	PIMN_3
SNCA3x-1_ACTGTCCCACACAGCC-1	5	0.249536	0.306086	0.263182	0.186058	0.243083	0.240307	0.293285	0.299266	0.23772	0.264957	0.152239	0.314232	0.215134	0.309252	PEMN_2	0.0842966	PEMN_2
SNCA3x-1_ACTGTCCGTTTCCATT-1	0	0.0674027	0.177155	0.220161	0.0579488	0.0958221	0.0796917	0.336201	0.238689	0.0503952	0.164111	0.0203079	0.303194	0.0499658	0.196307	PIMN_3	0	PIMN_3
SNCA3x-1_ACTGTCCTCTAGAGCT-1	12	0.129226	0.222284	0.251392	0.115284	0.16289	0.143718	0.295503	0.270453	0.137323	0.209714	0.086938	0.299236	0.10775	0.243227	PIMN_3	0.0769491	PIMN_3
SNCA3x-1_ACTGTGAAGTAAAGCT-1	4	0.197883	0.297579	0.338866	0.185488	0.206532	0.201686	0.348975	0.334252	0.191911	0.274318	0.151019	0.323736	0.165622	0.309094	PEMN_3	0.275566	PEMN_3
SNCA3x-1_ACTGTGACAGAGCGTA-1	4	0.254383	0.315741	0.354103	0.273404	0.23551	0.220428	0.331059	0.319956	0.245948	0.317286	0.203322	0.30721	0.189041	0.30959	PEMN_3	0.0915349	PEMN_3
SNCA3x-1_ACTGTGACATCCGAGC-1	5	0.147042	0.25209	0.299824	0.153904	0.155039	0.135297	0.296192	0.257716	0.133822	0.245195	0.123687	0.318395	0.0951767	0.243633	PEMN_3	0.0570518	PEMN_3
SNCA3x-1_ACTGTGACATCGCTGG-1	5	0.34224	0.37318	0.365038	0.325702	0.340237	0.355978	0.362357	0.363102	0.346573	0.361282	0.280851	0.403504	0.320893	0.377704	PEMN_2	0.173098	PEMN_2
SNCA3x-1_ACTGTGATCTGTAAGC-1	4	0.284939	0.330988	0.351461	0.280534	0.291208	0.302998	0.355763	0.333023	0.306191	0.365571	0.256552	0.376129	0.286521	0.363296	PEMN_2	0.391757	PEMN_2
SNCA3x-1_ACTTAGGAGTAAACGT-1	4	0.285579	0.344308	0.382851	0.281866	0.309735	0.295464	0.370226	0.390796	0.304823	0.329734	0.274629	0.408632	0.245519	0.359181	PEMN_3	0.223776	PEMN_3
SNCA3x-1_ACTTAGGTCTCGGGAC-1	5	0.310341	0.334951	0.366186	0.322093	0.308721	0.319429	0.365273	0.367074	0.354274	0.355344	0.281164	0.340549	0.314908	0.38272	PEMN_3	0.00978774	PEMN_3
SNCA3x-1_ACTTATCCAGTTTCGA-1	4	0.206726	0.274314	0.333817	0.225658	0.249512	0.227703	0.348595	0.343142	0.24097	0.314246	0.17562	0.377804	0.246102	0.367843	PSN	0.0930364	PSN
SNCA3x-1_ACTTATCGTCACGTGC-1	5	0.228424	0.289069	0.313526	0.233151	0.240276	0.236903	0.321257	0.306996	0.268493	0.310394	0.204676	0.360809	0.239088	0.33507	PEMN_3	0.350476	PEMN_3
SNCA3x-1_ACTTCCGAGGCCTAAG-1	5	0.258241	0.294127	0.332568	0.259344	0.255698	0.279183	0.325283	0.298411	0.280693	0.340162	0.237802	0.369659	0.268303	0.341191	PIN_1	0.304409	PIN_1
SNCA3x-1_ACTTCCGCACAGAGAC-1	12	0.204988	0.279144	0.305569	0.217495	0.234231	0.212217	0.321801	0.321485	0.218707	0.251013	0.137966	0.339832	0.214548	0.321822	PEMN_3	0.173764	PEMN_3
SNCA3x-1_ACTTCCGGTGTACAGG-1	7	0.198745	0.27793	0.28608	0.178438	0.218967	0.221193	0.298043	0.303918	0.194609	0.194891	0.134351	0.255084	0.159829	0.263334	PIMN_3	0.0368092	PIMN_3
SNCA3x-1_ACTTCGCAGGTAAGAG-1	0	0.17486	0.250098	0.290483	0.178491	0.208445	0.218139	0.332852	0.3093	0.197277	0.248218	0.118346	0.308409	0.158605	0.263139	PEMN_3	0.332104	PEMN_3
SNCA3x-1_ACTTCGCGTCCACTTC-1	1	0.170727	0.226365	0.250402	0.179293	0.15971	0.160816	0.235753	0.223846	0.156433	0.177042	0.108796	0.302462	0.17977	0.272348	PSN	0.320235	PSN
SNCA3x-1_ACTTCGCGTTGCTAGT-1	4	0.309955	0.363714	0.390556	0.305653	0.343114	0.323644	0.383417	0.390751	0.332685	0.34586	0.290066	0.377185	0.289941	0.381687	PEMN_3	0.0145103	PEMN_3
SNCA3x-1_ACTTTCAAGTAGGTTA-1	8	0.106598	0.205774	0.260253	0.0881698	0.168952	0.15148	0.357332	0.316776	0.136566	0.232297	0.0462177	0.344799	0.111567	0.278133	PIMN_3	0.10326	PIMN_3
SNCA3x-1_ACTTTCAAGTGCAAAT-1	1	0.208165	0.25468	0.301505	0.215047	0.260465	0.274155	0.328157	0.313322	0.262583	0.308206	0.200883	0.343581	0.239295	0.337329	PIN_1	0.321339	PIN_1
SNCA3x-1_ACTTTCACAACTAGAA-1	4	0.232916	0.317817	0.326956	0.221699	0.20712	0.198528	0.299597	0.291477	0.193079	0.268379	0.14319	0.366732	0.151164	0.269875	PEMN_2	0.151752	PEMN_2
SNCA3x-1_ACTTTCAGTCGACTTA-1	1	0.333975	0.364164	0.387845	0.347596	0.343832	0.353611	0.382219	0.387383	0.377325	0.346836	0.274797	0.357694	0.305479	0.348121	PIMN_5	0.00293854	PIMN_5
SNCA3x-1_ACTTTCATCAAGCTGT-1	0	0.113599	0.200246	0.229207	0.104361	0.184435	0.178971	0.313814	0.290572	0.14326	0.19121	0.0229378	0.302888	0.142936	0.281229	PIMN_3	0.0674489	PIMN_3
[truncated: 6,779 more rows]

## Sheet: Iso glia_Drokhlyansky et al
	Cluster_id_query	scores.Glia_1	scores.Glia_2	scores.Glia_3	scores.Glia_4	scores.Glia_5	scores.Glia_6	labels	delta.next	pruned.labels
[truncated: 11,908 more rows]

[truncated: 7 more sheets: SNCA 3x glia_Drokhlyansky et al, Iso neurons_Patikas et al, 3x neurons_Patikas et al, Iso neurons_Jin et al, 3x neurons_Jin et al, Iso glia_Jin et al, 3x glia_Jin et al]
