# Supplementary material for: TNF alpha unmasks enteric malate aspartate shuttle dysfunction bridging Parkinson disease and intestinal inflammation
Source: Nat Commun. 2026 Apr 1;17:3217. doi: 10.1038/s41467-026-71317-y (PMC13057073; doi:10.1038/s41467-026-71317-y)
Supplement: Supplementary file 7 — Supplementary Data 5 [file 41467_2026_71317_MOESM7_ESM.xlsx]

## Sheet: general clusters
logFC	logCPM	F	PValue	FDR	Nhood	SpatialFDR	ct	ct_fraction
6.30832	7.70236	5.37655	0.0204375	0.465445	3	0.436873	proliferating	0.8
6.55098	9.18246	3.11198	0.0777612	0.465445	10	0.436873	Glia	1
-7.76783	9.17852	4.17939	0.0409553	0.465445	18	0.436873	Enteric Neurons	1
-4.20097	7.99627	4.11738	0.042482	0.465445	25	0.436873	Glia	1
4.41501	8.40039	2.83925	0.0920311	0.465445	29	0.436873	Enteric Neurons	1
6.51406	9.28002	2.70725	0.0999374	0.465445	34	0.436873	Glia	0.985294
6.28534	8.52193	3.47025	0.062523	0.465445	42	0.436873	Glia	1
6.33606	8.97545	2.82353	0.0929359	0.465445	44	0.436873	Glia	0.834862
6.28534	8.52193	3.47025	0.062523	0.465445	51	0.436873	Glia	0.987179
6.79149	9.61444	2.68332	0.101448	0.465445	53	0.436873	Glia	1
-7.36295	8.66178	4.61406	0.0317446	0.465445	57	0.436873	Glia	0.946809
6.98418	8.53463	5.38161	0.0203783	0.465445	70	0.436873	Enteric Neurons	1
6.30556	8.63747	3.31559	0.0686676	0.465445	73	0.436873	Glia	0.976471
-6.67466	8.45041	4.21735	0.040049	0.465445	75	0.436873	Enteric Neurons	1
-6.73229	9.07977	2.80025	0.0942935	0.465445	78	0.436873	Enteric Neurons	1
-3.52352	8.01186	3.24827	0.0715411	0.465445	87	0.436873	Enteric Neurons	1
6.52483	8.54559	3.54945	0.0596061	0.465445	94	0.436873	Glia	1
-7.41002	8.35139	5.95752	0.0146788	0.465445	96	0.436873	Enteric Neurons	1
6.32454	8.95011	2.83577	0.0922303	0.465445	98	0.436873	Glia	0.990654
-7.51046	9.02496	3.92071	0.0477333	0.465445	101	0.436873	Enteric Neurons	1
6.33037	8.96284	2.82921	0.0926079	0.465445	106	0.436873	Glia	0.981481
6.31127	8.81631	3.0277	0.0818971	0.465445	107	0.436873	Glia	1
6.27156	8.46944	3.52004	0.060672	0.465445	108	0.436873	Glia	0.986667
-7.07442	8.4919	5.32989	0.0209913	0.465445	118	0.436873	Enteric Neurons	1
-8.34057	9.44246	5.26426	0.0217966	0.465445	124	0.436873	Enteric Neurons	1
-7.67952	9.36704	3.27275	0.0704815	0.465445	127	0.436873	Enteric Neurons	1
6.3626	9.03691	2.79271	0.0947381	0.465445	133	0.436873	Glia	0.964912
6.4324	9.16357	2.7308	0.0984739	0.465445	141	0.436873	Glia	1
6.61536	9.40653	2.69586	0.100654	0.465445	145	0.436873	Glia	0.993289
6.50115	8.31381	4.23923	0.0395365	0.465445	175	0.436873	Glia	0.956044
-4.29052	8.45614	2.85097	0.0913626	0.465445	177	0.436873	Glia	1
-7.16725	9.60452	2.71474	0.0994693	0.465445	184	0.436873	Glia	1
-6.71424	9.04206	2.82496	0.0928534	0.465445	189	0.436873	Glia	0.990741
6.62317	9.41582	2.69536	0.100685	0.465445	193	0.436873	Glia	0.953333
-5.85733	8.59484	5.0284	0.0249656	0.465445	200	0.436873	Glia	0.891566
-7.51637	8.30569	7.12534	0.00761747	0.465445	212	0.436873	Enteric Neurons	1
6.55918	9.33979	2.69924	0.10044	0.465445	223	0.436873	Glia	0.950704
6.3148	8.74446	3.1609	0.0754644	0.465445	225	0.436873	Glia	1
6.30566	8.85777	2.94167	0.086365	0.465445	226	0.436873	Glia	0.99
-7.05457	9.32834	3.23183	0.0722625	0.465445	234	0.436873	Glia	1
7.07945	9.94473	2.67289	0.102115	0.465445	250	0.436873	Glia	0.995434
-7.2339	9.20396	3.82268	0.0506024	0.465445	258	0.436873	Glia	0.983607
-6.77963	8.87863	3.48845	0.0618397	0.465445	259	0.436873	Enteric Neurons	1
6.30958	7.89719	4.37534	0.036498	0.465445	261	0.436873	Enteric Neurons	1
-7.80495	9.88091	3.7654	0.0523628	0.465445	263	0.436873	Enteric Neurons	0.89899
6.31468	8.75912	3.13625	0.0766127	0.465445	273	0.436873	Glia	0.989247
-8.04867	9.03591	5.47801	0.0192847	0.465445	277	0.436873	Glia	0.983607
-7.9241	9.2826	5.19377	0.0226975	0.465445	281	0.436873	Enteric Neurons	0.759398
-6.68137	8.97695	2.85898	0.0909088	0.465445	284	0.436873	Enteric Neurons	1
6.40363	8.89444	3.28273	0.0700544	0.465445	286	0.436873	Glia	0.990291
-4.19114	8.48528	2.80119	0.0942382	0.465445	288	0.436873	Enteric Neurons	0.972603
-7.43693	8.66621	4.89029	0.0270399	0.465445	294	0.436873	Glia	1
-7.54244	8.8668	4.44643	0.0350093	0.465445	296	0.436873	Enteric Neurons	1
6.30566	8.85777	2.94167	0.086365	0.465445	303	0.436873	Glia	0.99
-6.73711	8.26099	4.92169	0.0265531	0.465445	307	0.436873	Glia	0.983607
6.76439	9.259	2.78682	0.0950869	0.465445	317	0.436873	Glia	1
6.72895	9.53994	2.68811	0.101144	0.465445	319	0.436873	Glia	0.987805
-4.63956	8.53555	3.13474	0.0766834	0.465445	320	0.436873	Enteric Neurons	1
-8.17491	9.92824	4.19984	0.0404645	0.465445	323	0.436873	Enteric Neurons	0.970874
6.95022	9.24474	3.97183	0.0463056	0.465445	325	0.436873	Glia	0.992537
6.47058	9.21767	2.71908	0.0991991	0.465445	327	0.436873	Glia	0.992308
-6.80085	8.54078	4.46597	0.0346112	0.465445	332	0.436873	Glia	1
-7.7011	8.57396	6.57909	0.0103387	0.465445	335	0.436873	Glia	0.931034
6.33086	7.93477	4.35406	0.0369564	0.465445	343	0.436873	Enteric Neurons	1
-6.74364	9.10437	2.78279	0.0953259	0.465445	344	0.436873	Glia	1
-7.83365	9.33674	4.43301	0.0352852	0.465445	347	0.436873	Glia	0.992647
6.39849	8.05911	4.21452	0.0401159	0.465445	349	0.436873	Glia	1
-3.21494	7.46157	3.14473	0.0762153	0.465445	350	0.436873	Glia	1
6.45553	9.19627	2.72329	0.0989381	0.465445	352	0.436873	Glia	0.984375
7.18317	10.0618	2.68065	0.101618	0.465445	354	0.436873	Glia	0.995798
6.81824	9.64636	2.68115	0.101587	0.465445	355	0.436873	Glia	0.988701
6.29987	8.89807	2.86797	0.0904029	0.465445	358	0.436873	Glia	1
6.3148	8.74446	3.1609	0.0754644	0.465445	364	0.436873	Glia	0.98913
6.85725	9.69295	2.67788	0.101795	0.465445	365	0.436873	Glia	0.994536
6.2952	8.57258	3.40506	0.0650383	0.465445	366	0.436873	Glia	0.987654
6.52108	9.29015	2.70526	0.100062	0.465445	370	0.436873	Glia	0.985401
-7.21098	8.86106	4.6829	0.0304975	0.465445	371	0.436873	Enteric Neurons	1
-5.85747	8.94471	3.01731	0.0824234	0.465445	373	0.436873	Glia	0.991379
4.58668	8.01158	2.69893	0.10046	0.465445	375	0.436873	Glia	1
-7.02687	8.60412	4.89812	0.0269176	0.465445	383	0.436873	Glia	0.987342
-7.18579	8.69744	5.41043	0.0200448	0.465445	385	0.436873	Enteric Neurons	1
6.40859	9.13012	2.74017	0.0978983	0.465445	387	0.436873	Glia	1
6.36405	8.51725	3.94186	0.047137	0.465445	388	0.436873	Glia	0.987179
6.33378	8.4284	4.01763	0.0450649	0.465445	391	0.436873	Glia	1
-7.48108	9.38281	3.94813	0.0469618	0.465445	398	0.436873	Enteric Neurons	1
6.30962	8.66885	3.27117	0.0705494	0.465445	401	0.436873	Glia	1
6.40605	8.74043	3.60647	0.0575957	0.465445	404	0.436873	Glia	0.98913
-7.81971	9.16718	5.29755	0.0213842	0.465445	407	0.436873	Enteric Neurons	0.926829
6.30173	8.88476	2.89066	0.0891382	0.465445	408	0.436873	Glia	1
6.39389	8.64897	3.75096	0.0528169	0.465445	410	0.436873	Glia	0.988372
-4.33966	8.43035	3.41691	0.0645731	0.465445	418	0.436873	Enteric Neurons	1
6.45041	8.35084	3.70583	0.0542625	0.465445	422	0.436873	Enteric Neurons	1
6.85448	9.09096	4.05379	0.04411	0.465445	425	0.436873	proliferating	1
-7.50773	8.93777	4.64654	0.0311496	0.465445	428	0.436873	Enteric Neurons	0.745098
-7.32376	8.27321	5.86144	0.015501	0.465445	430	0.436873	Enteric Neurons	1
-6.90931	8.62583	4.54612	0.0330276	0.465445	435	0.436873	Enteric Neurons	1
4.65654	7.83833	3.60516	0.0576409	0.465445	440	0.436873	proliferating	0.83871
-5.04852	8.36538	3.8446	0.0499453	0.465445	442	0.436873	Enteric Neurons	1
6.28534	8.52193	3.47025	0.062523	0.465445	446	0.436873	Glia	0.961538
-5.26575	8.59304	3.36282	0.0667258	0.465445	455	0.436873	Glia	1
6.53491	9.31021	2.70126	0.100313	0.465445	457	0.436873	Glia	1
6.41179	8.17357	3.90444	0.0481972	0.465445	460	0.436873	Enteric Neurons	1
-7.67205	9.21114	4.40231	0.0359255	0.465445	461	0.436873	Glia	1
-7.39147	8.42683	5.62264	0.0177564	0.465445	462	0.436873	Glia	0.987179
-7.19409	8.66479	5.05711	0.0245556	0.465445	466	0.436873	Enteric Neurons	1
-6.91734	8.94637	3.68814	0.0548407	0.465445	467	0.436873	Glia	0.990099
6.75716	9.57352	2.686	0.101278	0.465445	472	0.436873	Glia	0.988095
6.44019	9.17456	2.72804	0.0986443	0.465445	474	0.436873	Glia	1
-4.33008	8.32416	2.93331	0.0868131	0.465445	475	0.436873	Enteric Neurons	1
-7.29617	8.96306	3.05507	0.0805287	0.465445	478	0.436873	Enteric Neurons	1
6.41661	9.14135	2.73678	0.0981065	0.465445	483	0.436873	Glia	1
-7.15857	9.32691	3.48389	0.0620101	0.465445	488	0.436873	Enteric Neurons	1
-3.28836	8.18321	2.71528	0.0994357	0.465445	489	0.436873	Glia	0.992424
-7.399	8.35072	6.37609	0.0115884	0.465445	501	0.436873	Glia	1
6.50699	9.26981	2.70923	0.0998132	0.465445	512	0.436873	Glia	1
6.55918	9.33979	2.69924	0.10044	0.465445	514	0.436873	Glia	0.985915
-3.23504	7.54741	2.7433	0.0977067	0.465445	524	0.436873	Glia	1
-6.82633	9.21017	2.75377	0.0970696	0.465445	538	0.436873	Enteric Neurons	1
6.33606	8.97545	2.82353	0.0929359	0.465445	543	0.436873	Glia	0.990826
6.33606	8.97545	2.82353	0.0929359	0.465445	549	0.436873	Glia	0.990826
6.64255	9.3174	3.07808	0.0793972	0.465445	552	0.436873	Glia	0.992857
-3.27396	7.52888	3.03354	0.0816032	0.465445	557	0.436873	Glia	0.711538
-5.30143	8.526	4.22318	0.0399118	0.465445	558	0.436873	Enteric Neurons	1
6.265	8.45151	3.53148	0.0602548	0.465445	573	0.436873	Glia	1
-6.88207	9.09044	3.31357	0.0687522	0.465445	574	0.436873	Glia	0.991071
-6.9773	8.88898	3.93869	0.0472259	0.465445	578	0.436873	Enteric Neurons	1
3.6983	7.96488	3.07459	0.0795676	0.465445	580	0.436873	Enteric Neurons	1
-5.95676	8.7662	3.95302	0.0468257	0.465445	581	0.436873	Enteric Neurons	0.980392
6.52769	8.55768	3.53263	0.0602133	0.465445	591	0.436873	Glia	1
-3.75983	7.71517	2.94599	0.0861346	0.465445	592	0.436873	Glia	0.991736
6.57551	9.35918	2.6983	0.1005	0.465445	596	0.436873	Glia	0.993056
6.34706	9.00035	2.81191	0.0936108	0.465445	603	0.436873	Glia	1
-4.84581	8.6142	2.71996	0.0991448	0.465445	604	0.436873	Enteric Neurons	1
-6.772	8.91288	3.3008	0.0692882	0.465445	609	0.436873	Enteric Neurons	1
-7.49638	8.61515	5.28245	0.0215703	0.465445	610	0.436873	Glia	1
6.80396	9.14831	3.70563	0.0542691	0.465445	622	0.436873	proliferating	1
-7.24871	8.36492	5.23503	0.0221656	0.465445	625	0.436873	Glia	0.906667
6.30321	8.87133	2.91501	0.0878025	0.465445	633	0.436873	Glia	1
-5.12818	8.55758	4.37137	0.0365831	0.465445	636	0.436873	Glia	0.743902
6.55337	8.68441	3.34859	0.0673045	0.465445	639	0.436873	Enteric Neurons	1
-7.47852	8.882	4.74176	0.0294718	0.465445	649	0.436873	Glia	1
4.71663	8.84519	2.69242	0.100871	0.465445	650	0.436873	proliferating	1
6.18912	8.08385	4.00689	0.0453526	0.465445	651	0.436873	Enteric Neurons	0.535714
-7.68501	8.59702	6.4223	0.0112909	0.465445	653	0.436873	Glia	1
-7.22184	8.5292	5.89689	0.0151923	0.465445	658	0.436873	Glia	0.868421
-7.32893	8.68167	5.59833	0.0180042	0.465445	668	0.436873	Glia	0.929412
6.61536	9.40653	2.69586	0.100654	0.465445	673	0.436873	Glia	1
6.28534	8.52193	3.47025	0.062523	0.465445	676	0.436873	Glia	1
6.31468	8.75912	3.13625	0.0766127	0.465445	678	0.436873	Glia	1
-7.28409	9.61562	3.07465	0.0795649	0.465445	679	0.436873	Enteric Neurons	1
6.72895	9.53994	2.68811	0.101144	0.465445	685	0.436873	Glia	0.987805
-6.96827	8.37837	5.35127	0.0207355	0.465445	691	0.436873	Glia	1
6.59161	9.3783	2.69733	0.10056	0.465445	697	0.436873	Glia	1
-7.05972	8.68781	4.72335	0.0297886	0.465445	701	0.436873	Enteric Neurons	1
-3.98694	8.03279	3.58598	0.0583097	0.465445	703	0.436873	Glia	1
-7.01001	9.43053	2.72628	0.0987532	0.465445	715	0.436873	Enteric Neurons	1
-5.30001	8.95146	2.72484	0.0988421	0.465445	730	0.436873	Glia	0.519608
6.30782	8.84408	2.96967	0.0848829	0.465445	732	0.436873	Glia	1
6.265	8.45151	3.53148	0.0602548	0.465445	733	0.436873	Glia	1
6.79149	9.61444	2.68332	0.101448	0.465445	734	0.436873	Glia	0.99422
6.90825	9.75282	2.67468	0.102	0.465445	736	0.436873	Glia	0.989529
6.37703	9.07257	2.77041	0.0960657	0.465445	748	0.436873	Glia	0.991453
6.30321	8.87133	2.91501	0.0878025	0.465445	751	0.436873	Glia	1
-3.18455	8.01294	2.67399	0.102044	0.465445	755	0.436873	Enteric Neurons	1
-3.41009	7.87167	3.63202	0.0567183	0.465445	757	0.436873	Glia	1
6.82484	9.65423	2.6806	0.101622	0.465445	761	0.436873	Glia	1
-7.02735	9.44986	2.72509	0.0988268	0.465445	763	0.436873	Glia	1
6.62218	9.02696	3.57993	0.0585221	0.465445	765	0.436873	Glia	0.982456
6.265	8.45151	3.53148	0.0602548	0.465445	773	0.436873	Glia	1
6.40643	8.85404	3.36665	0.0665708	0.465445	785	0.436873	Glia	0.99
6.45553	9.19627	2.72329	0.0989381	0.465445	790	0.436873	Glia	0.992188
-7.3027	8.19962	6.12831	0.0133265	0.465445	791	0.436873	Enteric Neurons	1
7.00936	9.86558	2.67308	0.102103	0.465445	792	0.436873	Glia	1
-4.83264	8.18073	4.61631	0.0317029	0.465445	793	0.436873	Enteric Neurons	1
6.76411	9.5818	2.68547	0.101312	0.465445	805	0.436873	Glia	0.994083
6.40646	8.86763	3.33619	0.0678133	0.465445	816	0.436873	proliferating	1
6.55473	8.6954	3.33201	0.0679856	0.465445	818	0.436873	Glia	0.991803
-7.49675	8.57267	5.4504	0.0195916	0.465445	822	0.436873	Enteric Neurons	1
6.40049	9.11879	2.74365	0.0976859	0.465445	829	0.436873	Glia	1
6.66618	9.34683	3.07526	0.0795349	0.465445	830	0.436873	Glia	0.993007
-6.96495	9.20862	3.26311	0.070897	0.465445	832	0.436873	Glia	1
6.55713	8.90869	2.94421	0.0862294	0.465445	843	0.436873	Enteric Neurons	1
-3.15079	8.12674	2.68694	0.101218	0.465445	847	0.436873	Glia	1
-6.97273	8.4782	5.12441	0.0236216	0.465445	849	0.436873	Enteric Neurons	1
-6.71424	9.04206	2.82496	0.0928534	0.465445	852	0.436873	Enteric Neurons	1
-7.81139	9.05206	4.96635	0.0258763	0.465445	855	0.436873	Enteric Neurons	1
6.53804	8.60506	3.46555	0.0627008	0.465445	857	0.436873	Glia	1
-6.7222	8.5787	4.06264	0.0438795	0.465445	866	0.436873	Glia	1
-7.00101	8.43754	5.28915	0.0214875	0.465445	870	0.436873	Glia	1
-6.7515	8.68029	3.89873	0.0483612	0.465445	871	0.436873	Enteric Neurons	1
6.62279	9.04377	2.86851	0.0903722	0.465445	872	0.436873	Glia	0.993671
-7.46183	8.35817	6.60689	0.0101787	0.465445	880	0.436873	Glia	0.986667
-7.77207	9.02784	4.52462	0.0334448	0.465445	895	0.436873	Glia	0.836066
-5.22252	8.91955	3.182	0.0744964	0.465445	896	0.436873	Enteric Neurons	1
-3.89748	8.00974	2.93805	0.0865589	0.465445	899	0.436873	Glia	1
6.65037	8.5055	4.42691	0.0354116	0.465445	908	0.436873	Enteric Neurons	1
-5.45761	8.92797	2.99875	0.0833721	0.465445	917	0.436873	Enteric Neurons	1
-7.34636	8.50149	5.38461	0.0203433	0.465445	922	0.436873	Glia	1
7.03315	9.89245	2.67285	0.102117	0.465445	927	0.436873	Glia	0.995261
-7.04038	8.82923	4.2464	0.0393699	0.465445	929	0.436873	Enteric Neurons	1
6.62317	9.41582	2.69536	0.100685	0.465445	930	0.436873	Glia	1
-7.90022	9.60259	4.52815	0.033376	0.465445	934	0.436873	Enteric Neurons	0.79878
7.18317	10.0618	2.68065	0.101618	0.465445	939	0.436873	Glia	0.995798
-3.43305	8.09949	2.71464	0.0994753	0.465445	944	0.436873	Glia	1
6.31419	8.71469	3.20508	0.0734524	0.465445	948	0.436873	Glia	1
6.59958	9.38777	2.69685	0.100591	0.465445	951	0.436873	Glia	1
6.19014	8.27931	3.59162	0.0581121	0.465445	956	0.436873	Glia	1
-6.5003	9.82258	3.18179	0.0745055	0.465445	961	0.436873	Enteric Neurons	1
-6.90716	8.27406	5.38292	0.020363	0.465445	962	0.436873	Glia	1
-5.16978	9.01174	2.9938	0.0836274	0.465445	968	0.436873	Glia	0.929204
-6.45659	8.0598	4.13819	0.041963	0.465445	975	0.436873	Enteric Neurons	1
6.61868	8.85647	3.90036	0.0483145	0.465445	984	0.436873	Glia	0.980198
-7.36405	8.42323	6.05451	0.0138945	0.465445	1001	0.436873	Enteric Neurons	1
6.2433	8.39635	3.56739	0.0589657	0.465445	1004	0.436873	Glia	0.971831
6.71459	9.52285	2.68917	0.101077	0.465445	1011	0.436873	Glia	0.981481
6.84907	8.33263	5.54866	0.0185218	0.465445	1023	0.436873	Enteric Neurons	1
-5.44581	8.6869	3.42693	0.0641826	0.465445	1025	0.436873	Enteric Neurons	1
-7.05768	8.31847	3.93202	0.0474134	0.465445	1032	0.436873	Glia	1
6.29808	8.58908	3.38303	0.0659127	0.465445	1033	0.436873	Glia	1
-6.02273	9.23426	3.4481	0.063366	0.465445	1034	0.436873	Glia	0.984127
-7.7604	9.90512	3.84384	0.0499681	0.465445	1035	0.436873	Enteric Neurons	1
6.41073	8.2501	3.74279	0.0530756	0.465445	1036	0.436873	Enteric Neurons	1
-6.97457	9.39106	2.72862	0.0986084	0.465445	1040	0.436873	Enteric Neurons	1
6.46309	9.20701	2.72114	0.0990713	0.465445	1045	0.436873	Glia	1
-4.55828	8.55551	3.46645	0.0626668	0.465445	1051	0.436873	Glia	0.988889
-4.94184	9.00017	2.95142	0.0858459	0.465445	1059	0.436873	Glia	0.611111
-5.95004	8.52459	4.41985	0.0355582	0.465445	1062	0.436873	Enteric Neurons	1
-6.82633	9.21017	2.75377	0.0970696	0.465445	1063	0.436873	Glia	0.991803
6.70734	9.51422	2.68969	0.101044	0.465445	1064	0.436873	Glia	0.993789
-6.74252	8.64722	3.95299	0.0468264	0.465445	1076	0.436873	Enteric Neurons	1
6.40938	8.26493	3.71822	0.0538613	0.465445	1078	0.436873	Enteric Neurons	1
-5.87184	8.63466	4.18148	0.0409048	0.465445	1081	0.436873	Glia	1
-7.73007	8.65645	6.52146	0.0106787	0.465445	1083	0.436873	Glia	0.942529
6.79824	9.62248	2.68278	0.101483	0.465445	1086	0.436873	Glia	1
6.6927	9.49682	2.69074	0.100977	0.465445	1100	0.436873	Glia	1
6.51878	8.52109	3.58114	0.0584797	0.465445	1104	0.436873	Enteric Neurons	1
6.90825	9.75282	2.67468	0.102	0.465445	1106	0.436873	Glia	0.984293
6.20938	8.31938	3.59233	0.0580872	0.465445	1108	0.436873	Glia	1
-7.54604	8.97243	4.3616	0.0367934	0.465445	1109	0.436873	Enteric Neurons	1
4.45719	8.46608	2.81775	0.093271	0.465445	1111	0.436873	Enteric Neurons	1
6.30962	8.66885	3.27117	0.0705494	0.465445	1115	0.436873	Glia	1
6.63999	9.43422	2.69435	0.100749	0.465445	1116	0.436873	Glia	0.973684
6.29808	8.58908	3.38303	0.0659127	0.465445	1122	0.436873	Glia	1
6.72572	9.20621	2.79756	0.0944521	0.465445	1130	0.436873	Glia	0.988764
-6.65988	8.93642	2.8799	0.0897353	0.465445	1137	0.436873	Enteric Neurons	1
6.36088	7.98938	4.30263	0.0380893	0.465445	1141	0.436873	Glia	1
-7.8869	9.16588	5.03106	0.0249274	0.465445	1143	0.436873	Enteric Neurons	0.778689
-5.11224	8.36513	3.46101	0.0628731	0.465445	1145	0.436873	Enteric Neurons	1
-7.52213	8.66396	5.98035	0.0144902	0.465445	1148	0.436873	Glia	1
-7.68771	9.06461	4.27096	0.0388051	0.465445	1150	0.436873	Glia	0.928571
-7.02732	8.26328	3.94632	0.0470123	0.465445	1151	0.436873	Enteric Neurons	1
-7.22025	8.05162	8.21849	0.00415875	0.465445	1153	0.436873	Glia	0.982456
-3.79184	8.32038	3.0583	0.080369	0.465445	1154	0.436873	Glia	0.985507
4.71302	8.2372	3.69982	0.0544584	0.465445	1165	0.436873	Enteric Neurons	1
-7.41087	8.60827	5.01647	0.0251382	0.465445	1167	0.436873	Enteric Neurons	1
-7.20089	9.04612	4.03903	0.0444971	0.465445	1171	0.436873	Enteric Neurons	1
-7.08103	8.75144	4.58303	0.0323241	0.465445	1173	0.436873	Glia	1
-6.96172	8.80146	4.17558	0.0410474	0.465445	1176	0.436873	Glia	0.879121
6.52276	8.35598	4.23248	0.0396939	0.465445	1177	0.436873	Glia	0.93617
4.60733	8.04634	2.67231	0.102152	0.465445	1179	0.436873	Enteric Neurons	1
-6.25891	9.16798	3.28064	0.070144	0.465445	1183	0.436873	Glia	0.992908
7.05924	9.43239	3.44471	0.0634958	0.465445	1184	0.436873	Glia	0.986928
-6.92881	9.34017	2.73146	0.0984334	0.465445	1185	0.436873	Enteric Neurons	1
6.58525	8.96425	2.91039	0.0880544	0.465445	1187	0.436873	Enteric Neurons	1
-7.19322	8.77811	4.70589	0.0300925	0.465445	1190	0.436873	Enteric Neurons	1
-4.64778	8.40497	3.71538	0.0539533	0.465445	1194	0.436873	Glia	0.971429
-4.97711	8.43665	3.67348	0.0553246	0.465445	1196	0.436873	Enteric Neurons	1
6.41209	8.18921	3.86508	0.0493398	0.465445	1201	0.436873	Enteric Neurons	1
6.4817	8.41872	3.66814	0.0555021	0.465445	1203	0.436873	Glia	1
-6.19818	8.95276	3.62835	0.0568433	0.465445	1204	0.436873	Enteric Neurons	1
-7.18732	9.0205	4.06287	0.0438735	0.465445	1219	0.436873	Enteric Neurons	1
-7.3928	8.71868	5.76589	0.0163658	0.465445	1230	0.436873	Glia	1
6.56787	8.44983	4.17106	0.0411569	0.465445	1231	0.436873	Glia	0.970297
6.40832	8.79835	3.49379	0.0616407	0.465445	1234	0.436873	Glia	0.989583
-7.12794	9.2891	3.61798	0.0571987	0.465445	1236	0.436873	Glia	1
6.65529	9.45238	2.69333	0.100813	0.465445	1244	0.436873	Glia	0.993506
6.40859	9.13012	2.74017	0.0978983	0.465445	1252	0.436873	Glia	0.991803
6.41174	8.23512	3.77036	0.0522078	0.465445	1255	0.436873	Glia	1
-8.28921	9.9518	4.30297	0.0380818	0.465445	1257	0.436873	Enteric Neurons	0.957143
6.3626	9.03691	2.79271	0.0947381	0.465445	1259	0.436873	Glia	0.991228
-6.70795	9.02927	2.83248	0.0924195	0.465445	1262	0.436873	Enteric Neurons	1
6.31241	8.69957	3.22723	0.0724655	0.465445	1263	0.436873	Glia	0.977528
6.73153	9.06408	3.29498	0.0695341	0.465445	1264	0.436873	Glia	0.94375
-7.49711	8.9532	5.09597	0.0240117	0.465445	1273	0.436873	Enteric Neurons	1
4.90723	8.46607	2.8037	0.0940911	0.465445	1275	0.436873	Glia	0.921569
6.30173	8.88476	2.89066	0.0891382	0.465445	1281	0.436873	Glia	1
-7.39709	9.18782	4.08969	0.0431829	0.465445	1288	0.436873	Glia	0.983471
-6.86373	9.05302	3.34414	0.0674868	0.465445	1295	0.436873	Enteric Neurons	1
-6.91734	8.94637	3.68814	0.0548407	0.465445	1297	0.436873	Enteric Neurons	1
6.93387	9.78184	2.67405	0.102041	0.465445	1298	0.436873	Glia	0.989744
7.25953	10.1479	2.70544	0.100051	0.465445	1306	0.436873	Glia	0.992095
6.31858	8.93728	2.84273	0.0918322	0.465445	1313	0.436873	Glia	1
6.31248	8.92433	2.85023	0.0914049	0.465445	1328	0.436873	Glia	1
6.35236	9.01264	2.80595	0.0939592	0.465445	1341	0.436873	Glia	0.982143
-7.18578	9.49981	3.08832	0.0788993	0.465445	1347	0.436873	Enteric Neurons	1
6.42454	9.15251	2.73379	0.0982903	0.465445	1351	0.436873	Glia	0.991935
-5.22231	8.25668	3.87555	0.0490331	0.465445	1352	0.436873	Glia	1
6.52108	9.29015	2.70526	0.100062	0.465445	1353	0.436873	Glia	1
-4.01598	7.85559	3.62886	0.056826	0.465445	1357	0.436873	Enteric Neurons	1
4.59712	8.02907	2.6858	0.10129	0.465445	1367	0.436873	Glia	1
-6.83196	8.62811	4.31561	0.0378	0.465445	1370	0.436873	Enteric Neurons	1
-5.20415	8.57518	3.23768	0.072005	0.465445	1371	0.436873	Glia	0.955556
6.31256	8.80223	3.0569	0.0804382	0.465445	1376	0.436873	Glia	1
6.30782	8.84408	2.96967	0.0848829	0.465445	1377	0.436873	Glia	0.979798
6.40859	9.13012	2.74017	0.0978983	0.465445	1379	0.436873	Glia	0.991803
-4.08574	8.4548	3.00676	0.0829611	0.465445	1385	0.436873	Glia	0.821918
-7.52762	8.90821	5.39244	0.0202522	0.465445	1391	0.436873	Glia	0.980392
6.76462	9.46785	3.06279	0.0801472	0.465445	1400	0.436873	Glia	1
6.54474	8.63961	3.41488	0.0646526	0.465445	1405	0.436873	Glia	1
6.478	9.22825	2.71707	0.0993242	0.465445	1409	0.436873	Glia	0.992366
6.77063	8.45614	5.00349	0.0253272	0.465445	1415	0.436873	Enteric Neurons	1
4.16548	8.18261	3.19213	0.0740362	0.465445	1421	0.436873	Glia	1
-7.06133	9.48777	2.72268	0.0989761	0.465445	1426	0.436873	Enteric Neurons	1
6.63093	9.42505	2.69486	0.100717	0.465445	1429	0.436873	Glia	1
6.53491	9.31021	2.70126	0.100313	0.465445	1430	0.436873	Glia	0.985612
6.47058	9.21767	2.71908	0.0991991	0.465445	1431	0.436873	Glia	0.969231
6.50345	8.47081	3.63185	0.0567241	0.465445	1448	0.436873	Glia	1
-7.68142	8.68905	6.00042	0.0143264	0.465445	1451	0.436873	Glia	1
6.2952	8.57258	3.40506	0.0650383	0.465445	1461	0.436873	Glia	1
-7.85107	9.01291	5.01532	0.0251548	0.465445	1463	0.436873	Enteric Neurons	1
4.75648	8.13568	3.04537	0.0810108	0.465445	1468	0.436873	Enteric Neurons	1
6.33037	8.96284	2.82921	0.0926079	0.465445	1471	0.436873	Glia	0.935185
-4.55607	8.99185	2.75228	0.0971598	0.465445	1476	0.436873	Enteric Neurons	1
6.48622	8.78016	3.78447	0.0517697	0.465445	1480	0.436873	Glia	1
6.60884	8.77229	4.12126	0.0423846	0.465445	1482	0.436873	Glia	1
6.30321	8.87133	2.91501	0.0878025	0.465445	1484	0.436873	Glia	1
6.31256	8.80223	3.0569	0.0804382	0.465445	1487	0.436873	Glia	1
4.61855	8.29084	2.94544	0.0861638	0.465445	1488	0.436873	proliferating	1
-7.01448	9.27515	3.24468	0.0716979	0.465445	1494	0.436873	Glia	1
6.70004	9.50555	2.69021	0.10101	0.465445	1495	0.436873	Glia	0.9625
-7.00399	8.53107	5.46902	0.0193841	0.465445	1498	0.436873	Glia	1
6.52483	8.54559	3.54945	0.0596061	0.465445	1499	0.436873	Glia	1
6.38349	8.60097	3.82425	0.050555	0.465445	1501	0.436873	Glia	0.987952
6.72179	9.53142	2.68864	0.10111	0.465445	1503	0.436873	Glia	1
6.45041	8.35084	3.70583	0.0542625	0.465445	1505	0.436873	Glia	0.978723
6.55713	8.90869	2.94421	0.0862294	0.465445	1509	0.436873	Glia	0.958042
-6.68823	8.99021	2.85275	0.0912619	0.465445	1510	0.436873	Glia	0.990385
-5.94846	8.84124	3.42749	0.0641609	0.465445	1513	0.436873	Glia	0.990654
-3.21744	7.70352	2.68885	0.101097	0.465445	1519	0.436873	proliferating	1
-4.1476	8.53237	3.00645	0.0829773	0.465445	1521	0.436873	Enteric Neurons	0.597403
6.29987	8.89807	2.86797	0.0904029	0.465445	1522	0.436873	Glia	0.990291
-5.66773	8.37267	4.83034	0.0279952	0.465445	1525	0.436873	Glia	1
6.55337	8.68441	3.34859	0.0673045	0.465445	1526	0.436873	Glia	1
-8.14902	9.42786	4.92429	0.0265132	0.465445	1538	0.436873	Glia	1
6.46349	8.37838	3.69455	0.0546303	0.465445	1542	0.436873	Glia	0.979167
6.44019	9.17456	2.72804	0.0986443	0.465445	1551	0.436873	Glia	0.992063
6.38995	8.63314	3.77526	0.0520553	0.465445	1555	0.436873	Glia	1
-7.82547	9.38697	3.8565	0.0495924	0.465445	1570	0.436873	Glia	0.8
-3.91916	8.38438	2.76806	0.0962069	0.465445	1579	0.436873	Glia	0.987179
-5.25886	8.62489	3.23767	0.0720054	0.465445	1581	0.436873	Enteric Neurons	1
7.20913	10.0911	2.6891	0.101081	0.465445	1584	0.436873	Glia	0.983539
-7.07541	8.26615	4.50819	0.0337675	0.465445	1593	0.436873	Enteric Neurons	1
-6.64121	8.77729	3.14699	0.0761102	0.465445	1594	0.436873	Enteric Neurons	1
4.91231	8.13135	3.60897	0.057509	0.465445	1598	0.436873	Enteric Neurons	1
-3.4541	7.55746	3.25713	0.0711559	0.465445	1606	0.436873	Enteric Neurons	1
6.42454	9.15251	2.73379	0.0982903	0.465445	1618	0.436873	Glia	1
6.4479	9.18546	2.72567	0.0987911	0.465445	1626	0.436873	Glia	0.96063
6.72895	9.53994	2.68811	0.101144	0.465445	1628	0.436873	Glia	0.981707
6.67659	9.24344	3.30977	0.068911	0.465445	1635	0.436873	Glia	0.992481
6.31256	8.80223	3.0569	0.0804382	0.465445	1639	0.436873	Glia	1
-7.19776	9.63862	2.71225	0.0996244	0.465445	1642	0.436873	Glia	1
-6.89675	8.59147	4.611	0.0318012	0.465445	1643	0.436873	Enteric Neurons	1
6.3816	9.08426	2.76252	0.0965401	0.465445	1647	0.436873	Glia	0.991525
-7.31775	8.85708	3.68218	0.0550369	0.465445	1650	0.436873	Glia	0.899083
6.30321	8.87133	2.91501	0.0878025	0.465445	1653	0.436873	Glia	1
-3.30805	7.66727	2.90558	0.0883174	0.465445	1660	0.436873	Glia	1
-5.69428	8.5075	4.57315	0.0325107	0.465445	1665	0.436873	Enteric Neurons	1
6.55093	9.33	2.6997	0.100411	0.465445	1676	0.436873	Glia	1
-3.26949	7.58673	2.81251	0.0935758	0.465445	1677	0.436873	Glia	1
5.02688	8.26094	3.52846	0.0603647	0.465445	1678	0.436873	Enteric Neurons	1
-6.48625	8.29121	3.64837	0.0561642	0.465445	1682	0.436873	Enteric Neurons	1
6.5426	8.62818	3.43176	0.0639952	0.465445	1683	0.436873	Enteric Neurons	1
6.35754	9.02483	2.79962	0.0943306	0.465445	1687	0.436873	Glia	0.982301
-3.44579	7.60006	2.96233	0.0852685	0.465445	1688	0.436873	proliferating	1
4.26491	8.15154	2.99268	0.0836849	0.465445	1699	0.436873	Glia	1
-7.03901	9.1609	3.5383	0.0600078	0.465445	1709	0.436873	Enteric Neurons	1
6.6927	9.49682	2.69074	0.100977	0.465445	1712	0.436873	Glia	1
6.42454	9.15251	2.73379	0.0982903	0.465445	1714	0.436873	Glia	0.983871
-7.52922	8.59058	5.79648	0.0160836	0.465445	1718	0.436873	Enteric Neurons	1
-4.53773	7.41314	5.05352	0.0246065	0.465445	1720	0.436873	Glia	1
-6.88648	8.86235	3.81172	0.0509343	0.465445	1730	0.436873	Glia	1
6.40363	8.89444	3.28273	0.0700544	0.465445	1732	0.436873	Glia	1
6.50699	9.26981	2.70923	0.0998132	0.465445	1739	0.436873	Glia	0.911111
-4.23065	7.93687	4.36832	0.0366484	0.465445	1742	0.436873	Glia	1
6.30768	8.65325	3.29339	0.0696013	0.465445	1745	0.436873	Glia	1
6.27676	8.48714	3.50596	0.0611895	0.465445	1751	0.436873	Glia	0.921053
6.55481	8.87042	3.00232	0.0831885	0.465445	1754	0.436873	Glia	0.971223
6.52803	9.30022	2.70328	0.100186	0.465445	1757	0.436873	Glia	1
-7.27989	8.34857	6.06765	0.0137915	0.465445	1758	0.436873	Glia	0.985075
-7.6009	9.16166	4.70145	0.0301703	0.465445	1759	0.436873	Enteric Neurons	0.85
6.68532	9.48804	2.69126	0.100944	0.465445	1764	0.436873	Glia	1
6.30782	8.84408	2.96967	0.0848829	0.465445	1767	0.436873	Glia	1
6.36088	7.98938	4.30263	0.0380893	0.465445	1769	0.436873	Glia	0.971831
6.0891	7.6484	3.98935	0.0458267	0.465445	1770	0.436873	Enteric Neurons	1
6.50885	8.48355	3.62141	0.0570808	0.465445	1782	0.436873	Glia	0.990385
-4.96131	8.25541	4.05815	0.0439962	0.465445	1788	0.436873	Glia	1
6.25811	8.43335	3.54308	0.0598351	0.465445	1789	0.436873	Glia	0.972603
6.76422	9.02304	3.9615	0.0465905	0.465445	1790	0.436873	Glia	1
6.41661	9.14135	2.73678	0.0981065	0.465445	1799	0.436873	Glia	1
6.64973	9.10273	2.82767	0.0926965	0.465445	1809	0.436873	Glia	0.987879
6.53491	9.31021	2.70126	0.100313	0.465445	1811	0.436873	Glia	1
6.39849	8.05911	4.21452	0.0401159	0.465445	1819	0.436873	Glia	0.986667
6.40462	8.09275	4.12412	0.0423132	0.465445	1821	0.436873	Glia	0.961039
6.37703	9.07257	2.77041	0.0960657	0.465445	1824	0.436873	Glia	0.897436
-7.87251	9.84282	3.91447	0.0479105	0.465445	1828	0.436873	Enteric Neurons	1
-6.95281	9.01283	3.6434	0.0563321	0.465445	1833	0.436873	Enteric Neurons	1
6.96051	9.61803	3.24805	0.0715509	0.465445	1843	0.436873	Glia	0.994253
6.29808	8.58908	3.38303	0.0659127	0.465445	1844	0.436873	Glia	1
-7.61343	8.8225	4.80073	0.0284801	0.465445	1849	0.436873	Glia	1
6.6041	8.14927	5.2745	0.021669	0.465445	1853	0.436873	proliferating	1
-7.31225	8.41906	5.32722	0.0210234	0.465445	1864	0.436873	Glia	1
6.23537	8.37749	3.57832	0.058579	0.465445	1869	0.436873	Glia	0.985714
-7.40812	8.67815	4.73806	0.0295351	0.465445	1879	0.436873	Enteric Neurons	1
-7.4362	8.62044	5.99292	0.0143875	0.465445	1884	0.436873	Glia	0.97561
6.43654	8.32277	3.7106	0.0541079	0.465445	1893	0.436873	Glia	1
-5.99407	9.15156	2.90606	0.0882908	0.465445	1898	0.436873	Enteric Neurons	1
-7.60138	8.99699	4.47221	0.0344851	0.465445	1899	0.436873	Glia	0.92562
-4.51801	8.64748	2.80897	0.0937828	0.465445	1901	0.436873	Glia	0.903614
-7.35249	8.7851	4.93824	0.0263001	0.465445	1907	0.436873	Glia	1
6.46085	8.6288	4.05291	0.0441329	0.465445	1918	0.436873	Glia	1
-5.83914	8.50313	4.99296	0.0254816	0.465445	1924	0.436873	Glia	0.910256
6.55936	8.9034	3.41536	0.0646337	0.465445	1926	0.436873	Glia	1
-6.8834	8.55628	4.67476	0.0306422	0.465445	1928	0.436873	Enteric Neurons	1
-5.13926	8.48208	3.44005	0.0636751	0.465445	1929	0.436873	Enteric Neurons	1
-4.62216	8.1503	3.55666	0.0593477	0.465445	1932	0.436873	Glia	0.939394
6.29212	8.55589	3.42734	0.0641669	0.465445	1935	0.436873	Glia	0.9875
-6.77921	8.8643	3.51934	0.0606976	0.465445	1937	0.436873	Enteric Neurons	1
4.91168	7.97265	4.19642	0.040546	0.465445	1944	0.436873	Glia	1
6.40859	9.13012	2.74017	0.0978983	0.465445	1947	0.436873	Glia	1
6.59161	9.3783	2.69733	0.10056	0.465445	1951	0.436873	Glia	0.993151
-5.85307	9.02554	3.86726	0.0492757	0.465445	1954	0.436873	Enteric Neurons	1
-7.15977	9.20551	3.6935	0.0546648	0.465445	1958	0.436873	Enteric Neurons	1
6.84439	9.67758	2.67897	0.101726	0.465445	1959	0.436873	Glia	1
-6.76331	8.13094	5.76239	0.0163984	0.465445	1962	0.436873	Glia	0.982143
-4.37513	8.6063	3.17225	0.074942	0.465445	1965	0.436873	Glia	0.987805
6.46309	9.20701	2.72114	0.0990713	0.465445	1968	0.436873	Glia	0.968992
6.54871	8.66218	3.38148	0.0659745	0.465445	1970	0.436873	Glia	0.983193
-7.2104	8.50698	4.36142	0.0367972	0.465445	1977	0.436873	Glia	0.988095
6.54037	8.61667	3.44868	0.0633435	0.465445	1980	0.436873	Glia	0.991304
6.31241	8.69957	3.22723	0.0724655	0.465445	1981	0.436873	Glia	1
-7.26388	8.52517	4.65707	0.0309594	0.465445	1986	0.436873	Enteric Neurons	1
7.02972	9.4758	3.61389	0.0573395	0.465445	1989	0.436873	proliferating	1
-7.66052	8.82649	4.89077	0.0270324	0.465445	1990	0.436873	Glia	0.533333
6.31426	8.77363	3.11184	0.0777682	0.465445	1994	0.436873	Glia	0.978723
-7.01773	8.18625	4.11503	0.042541	0.465445	1998	0.436873	Enteric Neurons	1
6.55337	8.68441	3.34859	0.0673045	0.465445	2002	0.436873	Glia	0.991736
6.33037	8.96284	2.82921	0.0926079	0.465445	2003	0.436873	Glia	0.981481
-7.74572	8.57836	6.89468	0.00866381	0.465445	2009	0.436873	Glia	1
-7.32625	8.05953	7.84571	0.0051079	0.465445	2013	0.436873	Enteric Neurons	1
-5.2864	9.22319	2.8717	0.0901933	0.465445	2017	0.436873	Enteric Neurons	1
-7.66695	8.64827	5.97505	0.0145338	0.465445	2020	0.436873	Glia	0.945652
6.3148	8.74446	3.1609	0.0754644	0.465445	2026	0.436873	Glia	1
-7.46633	8.98935	4.83174	0.0279726	0.465445	2029	0.436873	Enteric Neurons	0.981132
-4.81575	8.42577	2.96963	0.0848848	0.465445	2032	0.436873	Glia	1
-5.22941	8.65672	3.87539	0.0490378	0.465445	2034	0.436873	Glia	0.904762
-5.4023	8.61433	4.32292	0.0376382	0.465445	2041	0.436873	Glia	0.977273
6.44019	9.17456	2.72804	0.0986443	0.465445	2044	0.436873	Glia	0.992063
-7.31495	9.14265	4.04035	0.0444622	0.465445	2047	0.436873	Glia	0.948718
6.65528	8.51794	4.41038	0.035756	0.465445	2050	0.436873	Enteric Neurons	1
-6.96785	8.83123	4.09158	0.0431348	0.465445	2052	0.436873	Enteric Neurons	1
-6.63589	8.37165	4.27326	0.0387526	0.465445	2055	0.436873	Enteric Neurons	1
-7.00502	9.11321	3.56022	0.0592207	0.465445	2060	0.436873	Enteric Neurons	1
6.74314	9.55683	2.68706	0.101211	0.465445	2066	0.436873	Glia	1
6.32454	8.95011	2.83577	0.0922303	0.465445	2069	0.436873	Glia	1
-7.43292	8.29713	7.04206	0.00797946	0.465445	2072	0.436873	Enteric Neurons	1
-5.56179	7.97586	5.83785	0.01571	0.465445	2080	0.436873	Glia	1
-3.86347	7.45685	3.48827	0.0618464	0.465445	2091	0.436873	Glia	1
-6.86022	8.27693	5.2544	0.0219205	0.465445	2094	0.436873	Enteric Neurons	1
6.31127	8.81631	3.0277	0.0818971	0.465445	2096	0.436873	Glia	0.989691
6.3816	9.08426	2.76252	0.0965401	0.465445	2100	0.436873	Glia	1
6.28534	8.52193	3.47025	0.062523	0.465445	2101	0.436873	Glia	1
-6.61117	8.59847	3.41819	0.0645233	0.465445	2110	0.436873	Enteric Neurons	1
-4.66028	8.65103	2.83276	0.0924034	0.465445	2114	0.436873	Glia	1
6.5802	9.22534	3.1007	0.0783018	0.465445	2115	0.436873	Glia	0.992366
-6.84795	8.67809	4.22572	0.0398522	0.465445	2120	0.436873	Enteric Neurons	1
-5.76188	8.29511	4.98352	0.0256209	0.465445	2122	0.436873	Enteric Neurons	1
-5.45058	8.80702	3.39552	0.0654155	0.465445	2123	0.436873	Glia	1
6.47669	8.70646	3.92287	0.047672	0.465445	2125	0.436873	Glia	0.977778
6.25088	8.41497	3.55568	0.0593829	0.465445	2126	0.436873	Glia	0.958333
-3.84381	7.61122	3.8262	0.0504963	0.465445	2129	0.436873	Glia	1
-3.96407	8.49516	2.89651	0.0888155	0.465445	2132	0.436873	Enteric Neurons	1
-5.99562	8.48302	5.53998	0.0186138	0.465445	2140	0.436873	Glia	0.898734
-7.44497	8.47877	5.6362	0.0176198	0.465445	2142	0.436873	Enteric Neurons	1
-3.79239	8.12134	3.15794	0.0756011	0.465445	2145	0.436873	Glia	0.970588
4.88615	8.42703	2.81955	0.0931664	0.465445	2149	0.436873	Enteric Neurons	1
-7.23063	9.07665	4.29375	0.0382887	0.465445	2153	0.436873	Enteric Neurons	0.839286
6.7416	9.44081	3.06567	0.0800054	0.465445	2154	0.436873	Glia	0.986928
-7.28245	9.17943	3.93589	0.0473044	0.465445	2165	0.436873	Enteric Neurons	1
-6.59238	8.52754	3.51464	0.0608698	0.465445	2175	0.436873	Enteric Neurons	1
6.55679	8.71713	3.29871	0.0693764	0.465445	2176	0.436873	Glia	0.991935
-6.65988	8.93642	2.8799	0.0897353	0.465445	2181	0.436873	Enteric Neurons	1
6.47058	9.21767	2.71908	0.0991991	0.465445	2184	0.436873	Glia	1
-4.58446	8.23677	2.797	0.0944846	0.465445	2192	0.436873	Enteric Neurons	1
5.02603	7.95102	4.66929	0.0307399	0.465445	2206	0.436873	Glia	0.969231
-5.66679	8.33685	4.22999	0.039752	0.465445	2224	0.436873	Enteric Neurons	1
-5.88195	8.63189	4.55789	0.0328015	0.465445	2232	0.436873	Enteric Neurons	1
-4.75436	8.6481	3.09019	0.0788087	0.465445	2237	0.436873	Enteric Neurons	1
-4.62052	8.1345	4.23466	0.0396429	0.465445	2240	0.436873	Enteric Neurons	1
6.40859	9.13012	2.74017	0.0978983	0.465445	2242	0.436873	Glia	0.991803
6.30326	8.62152	3.33816	0.0677321	0.465445	2244	0.436873	Glia	0.952381
-7.19147	8.59675	3.66831	0.0554964	0.465445	2250	0.436873	Glia	0.988889
-3.72633	8.01848	3.26486	0.0708215	0.465445	2253	0.436873	proliferating	1
6.33606	8.97545	2.82353	0.0929359	0.465445	2262	0.436873	Glia	0.954128
6.20938	8.31938	3.59233	0.0580872	0.465445	2264	0.436873	Glia	1
-7.42452	8.86097	4.12346	0.0423297	0.465445	2271	0.436873	Enteric Neurons	1
7.39576	10.1504	3.24262	0.0717882	0.465445	2273	0.436873	Glia	0.988189
6.30624	8.91126	2.85908	0.0909035	0.465445	2277	0.436873	Glia	0.990385
-5.37781	8.05978	4.97325	0.0257734	0.465445	2278	0.436873	Glia	1
-7.05635	8.90116	4.05609	0.04405	0.465445	2281	0.436873	Enteric Neurons	1
-4.15084	8.1811	3.05744	0.0804113	0.465445	2284	0.436873	Glia	1
6.40436	8.4417	4.29703	0.0382149	0.465445	2288	0.436873	Glia	0.986486
-7.28042	8.4554	5.83289	0.0157543	0.465445	2300	0.436873	Enteric Neurons	1
6.2952	8.57258	3.40506	0.0650383	0.465445	2301	0.436873	Glia	1
-7.36578	9.14103	4.11438	0.0425574	0.465445	2303	0.436873	Enteric Neurons	1
-7.54382	8.41265	6.21951	0.0126575	0.465445	2305	0.436873	Glia	0.986667
-3.56343	8.19521	2.80729	0.0938809	0.465445	2312	0.436873	Enteric Neurons	1
-4.80648	8.29243	3.45799	0.0629879	0.465445	2313	0.436873	Glia	1
6.54037	8.61667	3.44868	0.0633435	0.465445	2320	0.436873	Glia	1
6.37234	9.06078	2.77814	0.095603	0.465445	2322	0.436873	Glia	1
-7.65694	8.49444	6.64212	0.00997949	0.465445	2330	0.436873	Glia	0.9875
6.25088	8.41497	3.55568	0.0593829	0.465445	2332	0.436873	Glia	1
6.36088	7.98938	4.30263	0.0380893	0.465445	2334	0.436873	Enteric Neurons	1
-6.70795	9.02927	2.83248	0.0924195	0.465445	2335	0.436873	Enteric Neurons	0.990654
-5.39581	8.29794	4.44337	0.0350719	0.465445	2336	0.436873	Enteric Neurons	1
-7.82527	8.93502	5.36578	0.0205639	0.465445	2338	0.436873	Glia	0.991379
4.42288	8.04929	3.75607	0.0526556	0.465445	2339	0.436873	Enteric Neurons	1
-4.22668	8.35545	2.68815	0.101141	0.465445	2344	0.436873	Enteric Neurons	1
6.51228	8.49617	3.60903	0.057507	0.465445	2348	0.436873	Glia	0.990476
-6.8048	8.38641	4.87626	0.0272604	0.465445	2349	0.436873	Enteric Neurons	1
-4.82742	8.50036	3.61829	0.0571879	0.465445	2350	0.436873	Enteric Neurons	1
6.33606	8.97545	2.82353	0.0929359	0.465445	2351	0.436873	Glia	1
-7.6781	9.64847	3.88633	0.0487194	0.465445	2355	0.436873	Enteric Neurons	1
6.31256	8.80223	3.0569	0.0804382	0.465445	2358	0.436873	Glia	0.979167
-4.83616	8.91511	2.97633	0.0845343	0.465445	2362	0.436873	Glia	0.960784
-6.88801	8.87669	3.77736	0.0519901	0.465445	2364	0.436873	Enteric Neurons	1
6.55891	8.81104	3.12927	0.076941	0.465445	2367	0.436873	Glia	1
6.19996	8.29948	3.59242	0.0580841	0.465445	2373	0.436873	Glia	1
-7.4763	8.75269	5.60271	0.0179593	0.465445	2375	0.436873	Glia	1
-7.73735	9.4936	4.15297	0.0415985	0.465445	2384	0.436873	Enteric Neurons	1
-6.64027	8.76192	3.17401	0.0748611	0.465445	2394	0.436873	Enteric Neurons	1
-3.1064	8.12339	2.69559	0.10067	0.465445	2401	0.436873	Enteric Neurons	0.967213
-7.72111	8.9483	4.60017	0.0320025	0.465445	2404	0.436873	Enteric Neurons	1
-7.46109	8.6825	6.25571	0.0124017	0.465445	2409	0.436873	Glia	1
6.48082	8.7364	3.87101	0.0491658	0.465445	2411	0.436873	Glia	0.978261
-5.65983	8.55774	3.64318	0.0563394	0.465445	2414	0.436873	Enteric Neurons	1
-6.80921	8.94821	3.41049	0.0648247	0.465445	2417	0.436873	Enteric Neurons	1
-6.639	8.74638	3.2007	0.0736493	0.465445	2421	0.436873	Enteric Neurons	1
6.52108	9.29015	2.70526	0.100062	0.465445	2427	0.436873	Glia	0.992701
-7.3689	8.83	4.78882	0.0286775	0.465445	2437	0.436873	Glia	1
6.21842	8.33901	3.5908	0.0581409	0.465445	2447	0.436873	Glia	1
6.76411	9.5818	2.68547	0.101312	0.465445	2449	0.436873	Glia	0.994083
6.21842	8.33901	3.5908	0.0581409	0.465445	2450	0.436873	Glia	1
-7.3945	8.34104	6.68369	0.00974964	0.465445	2451	0.436873	Glia	0.970588
6.4678	8.13157	4.55592	0.0328393	0.465445	2454	0.436873	Enteric Neurons	1
-5.40158	8.83904	3.37518	0.0662269	0.465445	2460	0.436873	Glia	0.844037
6.28534	8.52193	3.47025	0.062523	0.465445	2469	0.436873	Glia	0.987179
-6.656	8.41156	4.247	0.0393559	0.465445	2484	0.436873	Enteric Neurons	1
5.19127	8.30512	4.01688	0.0450848	0.465445	2490	0.436873	Enteric Neurons	0.971429
-7.29245	9.38694	3.64101	0.056413	0.465445	2492	0.436873	Enteric Neurons	1
4.51886	7.90196	2.75174	0.0971928	0.465445	2496	0.436873	Glia	0.939394
6.86362	9.70057	2.67734	0.10183	0.465445	2499	0.436873	Glia	0.983696
6.30321	8.87133	2.91501	0.0878025	0.465445	2503	0.436873	Glia	1
6.76462	9.46785	3.06279	0.0801472	0.465445	2508	0.436873	Glia	1
4.35949	8.52246	2.73565	0.0981757	0.465445	2511	0.436873	Glia	0.949367
-7.515	8.95877	4.10298	0.042845	0.465445	2519	0.436873	Enteric Neurons	1
6.71203	9.40395	3.06951	0.0798168	0.465445	2523	0.436873	Glia	0.973154
4.56511	7.97596	2.72099	0.099081	0.465445	2526	0.436873	Glia	0.928571
-5.82481	9.08797	2.7964	0.0945205	0.465445	2527	0.436873	Enteric Neurons	1
-5.83279	8.67414	4.36784	0.0366589	0.465445	2528	0.436873	Enteric Neurons	1
6.53985	9.0059	3.43548	0.0638513	0.465445	2535	0.436873	Glia	1
-6.14198	9.1031	3.87277	0.0491143	0.465445	2543	0.436873	Glia	0.991379
6.39102	9.10737	2.74717	0.0974709	0.465445	2546	0.436873	Glia	1
6.19014	8.27931	3.59162	0.0581121	0.465445	2552	0.436873	Glia	1
-5.83989	8.72468	4.23666	0.0395964	0.465445	2553	0.436873	Enteric Neurons	1
6.18701	8.25884	3.6073	0.0575668	0.465445	2559	0.436873	Glia	1
6.27152	8.29407	4.06416	0.04384	0.465445	2560	0.436873	Glia	0.984848
6.34125	8.44661	4.0049	0.0454061	0.465445	2569	0.436873	Enteric Neurons	1
6.31127	8.81631	3.0277	0.0818971	0.465445	2575	0.436873	Glia	1
-7.25148	8.49803	5.67521	0.0172324	0.465445	2579	0.436873	Enteric Neurons	1
-4.51022	8.18123	2.71093	0.0997074	0.465445	2584	0.436873	Enteric Neurons	1
-5.29044	8.50569	4.48539	0.0342203	0.465445	2585	0.436873	Enteric Neurons	1
-4.16155	8.77923	2.87356	0.0900895	0.465445	2596	0.436873	Enteric Neurons	1
6.92627	9.45273	2.76684	0.0962802	0.465445	2603	0.436873	Glia	0.981221
7.195	9.25061	4.12379	0.0423214	0.465445	2607	0.436873	proliferating	1
-6.62528	8.35127	4.28124	0.0385712	0.465445	2610	0.436873	Enteric Neurons	1
-5.4542	8.618	3.95657	0.046727	0.465445	2616	0.436873	Enteric Neurons	1
-3.53775	7.09403	2.74043	0.0978824	0.465445	2620	0.436873	Glia	1
-4.79902	8.14641	3.06059	0.0802558	0.465445	2621	0.436873	Enteric Neurons	1
-6.77921	8.8643	3.51934	0.0606976	0.465445	2625	0.436873	Enteric Neurons	1
6.19254	7.75732	4.17162	0.0411434	0.465445	2629	0.436873	Glia	1
-3.66771	7.97494	3.44497	0.0634861	0.465445	2630	0.436873	Glia	1
-7.50662	8.81999	5.02018	0.0250843	0.465445	2635	0.436873	Enteric Neurons	1
-4.16018	8.30506	2.86774	0.0904158	0.465445	2643	0.436873	Glia	0.972603
6.28534	8.52193	3.47025	0.062523	0.465445	2648	0.436873	Glia	0.974359
-3.42271	7.7456	3.08187	0.0792125	0.465445	2651	0.436873	Glia	1
6.40859	9.13012	2.74017	0.0978983	0.465445	2655	0.436873	Glia	0.991803
-7.3761	8.56376	5.26963	0.0217296	0.465445	2665	0.436873	Glia	0.977273
-4.36129	8.55502	2.92594	0.0872099	0.465445	2670	0.436873	Glia	1
6.33606	8.97545	2.82353	0.0929359	0.465445	2671	0.436873	Glia	0.807339
-7.09673	9.24075	3.51008	0.0610377	0.465445	2676	0.436873	Glia	0.976
-7.08693	9.09937	3.746	0.0529736	0.465445	2683	0.436873	Enteric Neurons	1
-4.67188	9.01954	2.71419	0.0995036	0.465445	2699	0.436873	Enteric Neurons	1
-7.13839	8.43815	5.95449	0.0147041	0.465445	2701	0.436873	Enteric Neurons	1
6.20938	8.31938	3.59233	0.0580872	0.465445	2712	0.436873	Glia	1
4.7761	8.19885	2.92966	0.0870096	0.465445	2713	0.436873	Enteric Neurons	1
-6.64027	8.76192	3.17401	0.0748611	0.465445	2722	0.436873	Enteric Neurons	1
6.48699	9.08106	3.15838	0.075581	0.465445	2726	0.436873	Glia	0.991525
6.40859	9.13012	2.74017	0.0978983	0.465445	2730	0.436873	Glia	0.97541
6.53491	9.31021	2.70126	0.100313	0.465445	2737	0.436873	Glia	0.978417
6.31248	8.92433	2.85023	0.0914049	0.465445	2742	0.436873	Glia	1
6.28163	8.50464	3.48894	0.0618213	0.465445	2748	0.436873	Glia	1
-7.08867	9.09239	3.96688	0.046442	0.465445	2752	0.436873	Enteric Neurons	0.60177
-7.35673	8.40736	5.55957	0.0184069	0.465445	2755	0.436873	Enteric Neurons	1
-5.21428	8.5088	3.60832	0.0575315	0.465445	2768	0.436873	Glia	0.986486
-7.12513	7.97832	6.63661	0.0100104	0.465445	2772	0.436873	Enteric Neurons	1
6.9473	9.51568	3.40605	0.0649993	0.465445	2775	0.436873	Glia	1
6.36834	8.53439	3.92104	0.0477239	0.465445	2777	0.436873	Glia	0.873418
6.30077	8.60539	3.36054	0.0668182	0.465445	2779	0.436873	Glia	1
-7.45464	8.89995	4.25556	0.0391583	0.465445	2786	0.436873	Glia	0.973451
6.28163	8.50464	3.48894	0.0618213	0.465445	2787	0.436873	Glia	0.987013
-6.9422	8.72426	4.35474	0.0369417	0.465445	2788	0.436873	Enteric Neurons	1
-5.72261	8.51652	4.15583	0.0415283	0.465445	2805	0.436873	Enteric Neurons	1
-6.81759	9.19879	2.75607	0.0969302	0.465445	2839	0.436873	Enteric Neurons	1
6.30556	8.63747	3.31559	0.0686676	0.465445	2848	0.436873	Glia	0.988235
-5.96706	8.58347	4.93714	0.0263169	0.465445	2850	0.436873	Glia	0.977273
6.51406	9.28002	2.70725	0.0999374	0.465445	2860	0.436873	Glia	1
6.41163	8.21998	3.79901	0.0513221	0.465445	2865	0.436873	Glia	1
6.68532	9.48804	2.69126	0.100944	0.465445	2866	0.436873	Glia	1
6.4479	9.18546	2.72567	0.0987911	0.465445	2868	0.436873	Glia	1
-7.33446	8.34049	5.70421	0.0169502	0.465445	2884	0.436873	Enteric Neurons	1
6.48699	9.08106	3.15838	0.075581	0.465445	2886	0.436873	Glia	1
6.41073	8.2501	3.74279	0.0530756	0.465445	2887	0.436873	Glia	1
6.48071	8.37594	4.7257	0.029748	0.465445	2893	0.436873	Enteric Neurons	1
6.44019	9.17456	2.72804	0.0986443	0.465445	2898	0.436873	Glia	1
6.51612	8.60836	4.28275	0.038537	0.465445	2901	0.436873	Glia	0.988095
-4.61086	8.19707	3.67591	0.055244	0.465445	2905	0.436873	Glia	0.603175
-5.84322	8.67682	4.03533	0.0445946	0.465445	2906	0.436873	Glia	0.964706
-7.02436	8.74468	4.75114	0.0293116	0.465445	2909	0.436873	Glia	1
5.09228	8.01167	4.66921	0.0307413	0.465445	2912	0.436873	Enteric Neurons	1
-6.65241	8.92266	2.88829	0.0892694	0.465445	2915	0.436873	Enteric Neurons	1
-5.42272	8.48406	3.80419	0.0511639	0.465445	2917	0.436873	Glia	0.75
6.36753	9.0489	2.78581	0.0951465	0.465445	2921	0.436873	Glia	0.991304
6.31462	8.72965	3.18292	0.0744543	0.465445	2926	0.436873	Glia	1
6.40605	8.74043	3.60647	0.0575957	0.465445	2927	0.436873	proliferating	1
-4.38934	8.03113	4.40072	0.0359589	0.465445	2931	0.436873	Glia	0.981481
6.47058	9.21767	2.71908	0.0991991	0.465445	2936	0.436873	Glia	0.984615
-4.76741	8.6305	2.70976	0.0997803	0.465445	2940	0.436873	Glia	0.987952
-5.48652	8.65174	3.5774	0.0586112	0.465445	2954	0.436873	Enteric Neurons	1
6.31356	8.788	3.08436	0.0790914	0.465445	2957	0.436873	Glia	0.978947
6.65926	8.76834	4.24389	0.039428	0.465445	2961	0.436873	Glia	0.989474
6.38043	8.02467	4.26137	0.0390246	0.465445	2968	0.436873	Glia	0.986301
-6.58066	8.49073	3.55423	0.0594346	0.465445	2975	0.436873	Enteric Neurons	1
-6.58036	8.26678	4.28789	0.0384208	0.465445	2977	0.436873	Enteric Neurons	1
6.3148	8.74446	3.1609	0.0754644	0.465445	2978	0.436873	Glia	0.98913
6.41421	8.27961	3.71114	0.0540904	0.465445	2984	0.436873	Glia	0.966292
-4.98294	7.97242	3.89701	0.0484109	0.465445	2986	0.436873	Glia	1
-7.39278	8.74478	4.44175	0.0351053	0.465445	2990	0.436873	Enteric Neurons	1
6.43947	8.972	3.22757	0.0724505	0.465445	2991	0.436873	Glia	0.972477
6.68532	9.48804	2.69126	0.100944	0.465445	2993	0.436873	Glia	1
-4.2209	8.05888	4.57874	0.0324049	0.465445	2996	0.436873	Enteric Neurons	1
6.52483	8.54559	3.54945	0.0596061	0.465445	3000	0.436873	Glia	0.990826
6.42429	8.25725	4.76477	0.0290806	0.465445	3003	0.436873	Glia	1
-5.02007	8.23694	4.5417	0.0331129	0.465445	3006	0.436873	Glia	1
6.55093	9.33	2.6997	0.100411	0.465445	3012	0.436873	Glia	0.985816
4.97821	7.89468	4.69345	0.0303109	0.465445	3013	0.436873	Glia	1
6.73874	9.33439	3.28668	0.0698864	0.465445	3016	0.436873	Glia	0.985915
-7.46786	8.39091	6.55949	0.0104531	0.465445	3023	0.436873	Enteric Neurons	1
6.80495	9.63049	2.68224	0.101517	0.465445	3031	0.436873	Glia	1
-5.27108	8.13954	4.3657	0.036705	0.465445	3033	0.436873	Glia	0.57377
6.30969	8.83026	2.99828	0.0833963	0.465445	3040	0.436873	Glia	0.979592
-7.91316	9.01847	5.26939	0.0217326	0.465445	3043	0.436873	Glia	0.983607
-6.639	8.74638	3.2007	0.0736493	0.465445	3049	0.436873	Enteric Neurons	1
-5.30478	8.41508	3.70156	0.0544014	0.465445	3053	0.436873	Glia	1
6.30962	8.66885	3.27117	0.0705494	0.465445	3059	0.436873	Glia	1
6.30566	8.85777	2.94167	0.086365	0.465445	3063	0.436873	Glia	0.99
6.26131	8.27382	4.06234	0.0438873	0.465445	3064	0.436873	Glia	1
-6.55739	8.43371	3.59594	0.0579614	0.465445	3069	0.436873	Glia	1
6.30556	8.63747	3.31559	0.0686676	0.465445	3095	0.436873	Glia	0.988235
-5.5873	8.58633	4.20995	0.0402241	0.465445	3103	0.436873	Enteric Neurons	1
-4.46956	7.96732	4.27766	0.0386526	0.465445	3115	0.436873	Glia	0.982143
6.41421	8.27961	3.71114	0.0540904	0.465445	3125	0.436873	Glia	1
6.28534	8.52193	3.47025	0.062523	0.465445	3127	0.436873	Glia	0.948718
-6.66719	8.95006	2.87231	0.0901591	0.465445	3130	0.436873	Enteric Neurons	1
6.41421	8.27961	3.71114	0.0540904	0.465445	3133	0.436873	Glia	0.876404
-6.64103	8.8518	2.99286	0.0836756	0.465445	3137	0.436873	Enteric Neurons	1
-7.28469	8.30238	5.87347	0.0153955	0.465445	3139	0.436873	Enteric Neurons	1
-7.56947	9.04865	4.02808	0.0447868	0.465445	3141	0.436873	Glia	0.84
-5.18042	9.25844	2.93424	0.0867633	0.465445	3142	0.436873	Enteric Neurons	1
-4.68454	8.38028	3.8278	0.0504481	0.465445	3151	0.436873	Glia	1
6.40049	9.11879	2.74365	0.0976859	0.465445	3158	0.436873	Glia	0.975207
6.41179	8.17357	3.90444	0.0481972	0.465445	3171	0.436873	Glia	0.987805
-6.49767	8.31245	3.64856	0.056158	0.465445	3173	0.436873	Enteric Neurons	1
6.30962	8.66885	3.27117	0.0705494	0.465445	3175	0.436873	Glia	1
-8.28234	9.46291	4.75268	0.0292854	0.465445	3179	0.436873	Enteric Neurons	0.927632
4.76173	7.83278	4.03814	0.0445206	0.465445	3187	0.436873	Enteric Neurons	1
-5.53099	9.26985	2.86374	0.0906407	0.465445	3194	0.436873	Enteric Neurons	1
-7.5096	8.87979	4.53976	0.0331505	0.465445	3201	0.436873	Glia	0.857143
-7.51681	8.71248	4.97783	0.0257053	0.465445	3205	0.436873	Enteric Neurons	1
-6.85696	8.71047	4.16634	0.0412716	0.465445	3212	0.436873	Glia	0.988235
-7.41577	8.87161	4.69554	0.0302741	0.465445	3215	0.436873	Enteric Neurons	1
6.40049	9.11879	2.74365	0.0976859	0.465445	3216	0.436873	Glia	0.991736
6.46309	9.20701	2.72114	0.0990713	0.465445	3220	0.436873	Glia	0.992248
6.4817	8.41872	3.66814	0.0555021	0.465445	3222	0.436873	Glia	0.979798
6.36753	9.0489	2.78581	0.0951465	0.465445	3223	0.436873	Glia	1
-6.89018	8.57398	4.64268	0.0312197	0.465445	3224	0.436873	Enteric Neurons	1
-6.69197	8.48824	4.18635	0.0407875	0.465445	3228	0.436873	Enteric Neurons	1
6.31858	8.93728	2.84273	0.0918322	0.465445	3234	0.436873	Glia	0.95283
-3.53548	8.22735	2.77624	0.0957164	0.465445	3236	0.436873	Glia	0.545455
5.00455	7.93667	4.71729	0.0298938	0.465445	3243	0.436873	Enteric Neurons	1
6.40823	8.81247	3.46227	0.0628254	0.465445	3251	0.436873	Glia	1
6.51002	8.00876	5.45863	0.0194995	0.465445	3253	0.436873	Glia	0.915493
-6.49767	8.31245	3.64856	0.056158	0.465445	3256	0.436873	Enteric Neurons	1
-7.02562	8.46497	5.60723	0.0179131	0.465445	3268	0.436873	Glia	0.972222
6.18701	8.25884	3.6073	0.0575668	0.465445	3269	0.436873	Glia	0.984375
-6.64172	8.8372	3.02333	0.0821179	0.465445	3278	0.436873	Glia	0.849462
-5.66502	8.78959	3.04888	0.0808361	0.465445	3279	0.436873	Enteric Neurons	1
4.59712	8.02907	2.6858	0.10129	0.465445	3280	0.436873	Glia	1
6.25811	8.43335	3.54308	0.0598351	0.465445	3284	0.436873	Glia	1
-4.0439	7.91573	3.74712	0.0529382	0.465445	3286	0.436873	Glia	1
6.59837	8.99125	2.89744	0.088764	0.465445	3289	0.436873	Glia	1
-4.27784	7.9506	4.35443	0.0369484	0.465445	3299	0.436873	Glia	1
5.04912	8.54564	3.0367	0.0814444	0.465445	3311	0.436873	Glia	0.953704
6.45553	9.19627	2.72329	0.0989381	0.465445	3314	0.436873	Glia	0.976562
6.26087	8.18987	4.21067	0.0402069	0.465445	3317	0.436873	Glia	1
-7.12857	8.17548	5.32087	0.0211001	0.465445	3319	0.436873	Glia	0.969231
6.32454	8.95011	2.83577	0.0922303	0.465445	3321	0.436873	Glia	0.962617
6.29808	8.58908	3.38303	0.0659127	0.465445	3324	0.436873	Glia	1
6.73607	9.54841	2.68759	0.101177	0.465445	3325	0.436873	Glia	1
6.19098	8.21704	3.68035	0.0550974	0.465445	3327	0.436873	Glia	0.983871
-5.22794	8.46897	3.51388	0.0608978	0.465445	3331	0.436873	Enteric Neurons	1
-7.41855	8.52218	5.65813	0.0174009	0.465445	3332	0.436873	Glia	1
6.50699	9.26981	2.70923	0.0998132	0.465445	3333	0.436873	Glia	0.985185
-6.77753	8.83521	3.58876	0.058212	0.465445	3334	0.436873	Enteric Neurons	1
-7.16351	8.34188	4.83236	0.0279625	0.465445	3337	0.436873	Enteric Neurons	1
-3.76126	7.68219	3.30913	0.068938	0.465445	3340	0.436873	Glia	1
-4.6345	8.54666	3.46405	0.0627578	0.465445	3351	0.436873	Glia	1
-6.65308	8.4395	4.06233	0.0438876	0.465445	3355	0.436873	Glia	0.985714
6.30556	8.63747	3.31559	0.0686676	0.465445	3356	0.436873	Glia	1
-6.71079	8.54319	4.11709	0.0424893	0.465445	3364	0.436873	Enteric Neurons	1
-7.28949	8.05226	7.58236	0.00590921	0.465445	3375	0.436873	Glia	1
-7.3133	8.64523	4.43706	0.0352017	0.465445	3380	0.436873	Enteric Neurons	1
6.46309	9.20701	2.72114	0.0990713	0.465445	3390	0.436873	Glia	1
-6.89618	9.11486	3.29677	0.0694584	0.465445	3396	0.436873	Enteric Neurons	1
-7.23713	8.54127	4.2173	0.0400504	0.465445	3397	0.436873	Glia	0.988506
6.31462	8.72965	3.18292	0.0744543	0.465445	3399	0.436873	Glia	0.989011
-6.88648	8.86235	3.81172	0.0509343	0.465445	3404	0.436873	Enteric Neurons	1
-6.77629	8.82045	3.62507	0.0569555	0.465445	3421	0.436873	Glia	0.98913
-5.03344	8.94074	3.08201	0.0792057	0.465445	3425	0.436873	Glia	0.93913
6.31858	8.93728	2.84273	0.0918322	0.465445	3426	0.436873	Glia	0.886792
-7.36298	8.3281	5.85305	0.015575	0.465445	3441	0.436873	Enteric Neurons	1
-4.93395	8.1048	5.06915	0.0243857	0.465445	3443	0.436873	Enteric Neurons	0.965517
-7.30007	8.44982	5.15242	0.0232439	0.465445	3445	0.436873	Enteric Neurons	1
-5.55752	7.8791	6.35227	0.0117448	0.465445	3446	0.436873	Glia	0.910714
-5.00096	8.34741	3.23085	0.0723058	0.465445	3451	0.436873	Glia	0.969231
6.40682	8.10928	4.0779	0.043485	0.465445	3452	0.436873	Enteric Neurons	1
-5.29574	8.74647	2.9938	0.0836275	0.465445	3457	0.436873	Enteric Neurons	1
-6.95953	9.02577	3.63401	0.0566504	0.465445	3469	0.436873	Enteric Neurons	1
6.77102	9.59003	2.68494	0.101346	0.465445	3470	0.436873	Glia	0.976471
6.31138	8.6843	3.24936	0.0714936	0.465445	3481	0.436873	Glia	0.965909
-5.67343	8.43497	4.00538	0.0453931	0.465445	3484	0.436873	Enteric Neurons	1
6.70004	9.50555	2.69021	0.10101	0.465445	3488	0.436873	Glia	1
6.55481	8.87042	3.00232	0.0831885	0.465445	3491	0.436873	Enteric Neurons	1
-6.67466	8.45041	4.21735	0.040049	0.465445	3494	0.436873	Enteric Neurons	1
6.84319	8.87853	4.23876	0.0395473	0.465445	3496	0.436873	Glia	0.971154
-7.45783	8.95506	4.55305	0.0328944	0.465445	3502	0.436873	Glia	1
6.33037	8.96284	2.82921	0.0926079	0.465445	3505	0.436873	Glia	1
-6.57418	8.47197	3.57047	0.0588562	0.465445	3507	0.436873	Enteric Neurons	1
6.55923	8.75963	3.22975	0.072354	0.465445	3520	0.436873	Glia	0.992188
-5.97712	9.14235	3.10432	0.0781279	0.465445	3521	0.436873	Glia	0.830769
6.30566	8.85777	2.94167	0.086365	0.465445	3523	0.436873	Glia	0.98
-6.78175	9.15235	2.76757	0.0962359	0.465445	3524	0.436873	Enteric Neurons	1
-3.187	7.61212	2.69528	0.10069	0.465445	3525	0.436873	Glia	1
-7.53935	9.038	4.13384	0.0420709	0.465445	3526	0.436873	Glia	0.92
-7.51681	8.71248	4.97783	0.0257053	0.465445	3529	0.436873	Enteric Neurons	1
-6.48625	8.29121	3.64837	0.0561642	0.465445	3530	0.436873	Glia	0.967742
-7.4294	8.88557	4.05874	0.043981	0.465445	3542	0.436873	Glia	0.882883
6.68532	9.48804	2.69126	0.100944	0.465445	3545	0.436873	Glia	0.993671
6.19996	8.29948	3.59242	0.0580841	0.465445	3548	0.436873	Glia	0.984848
6.49263	9.24918	2.71314	0.099569	0.465445	3552	0.436873	Glia	0.992481
6.58969	8.10043	5.44146	0.019692	0.465445	3554	0.436873	Enteric Neurons	1
-4.44911	8.5692	2.66819	0.102416	0.466054	2087	0.437534	Glia	0.786517
-2.98955	8.04165	2.66364	0.10271	0.466272	2130	0.438296	Glia	0.972477
-5.37096	9.53416	2.65451	0.103301	0.466272	262	0.438339	Enteric Neurons	1
3.57044	7.79518	2.66035	0.102922	0.466272	481	0.438339	Glia	1
4.67303	8.42947	2.65125	0.103513	0.466272	1835	0.438339	Glia	1
-3.48961	8.07949	2.65471	0.103288	0.466272	2679	0.438339	Enteric Neurons	1
-4.47208	9.08568	2.66005	0.102942	0.466272	3046	0.438339	Enteric Neurons	1
4.66334	8.41104	2.6583	0.103055	0.466272	3290	0.438339	Glia	1
-3.31019	8.09232	2.65123	0.103514	0.466272	3328	0.438339	Glia	1
-3.68779	8.39709	2.63302	0.104707	0.468742	1783	0.441024	Enteric Neurons	1
3.98717	8.00482	2.63286	0.104717	0.468742	2711	0.441024	Glia	1
-3.71138	8.36232	2.6352	0.104563	0.468742	2794	0.441024	Glia	0.987179
5.44538	9.30701	2.6373	0.104425	0.468742	3362	0.441024	proliferating	1
-3.96919	8.41571	2.63279	0.104722	0.468742	3427	0.441024	Enteric Neurons	1
-3.62427	8.17153	2.63024	0.10489	0.468906	3358	0.441139	Glia	1
-4.00344	8.64078	2.61931	0.105615	0.471551	1952	0.443683	Enteric Neurons	1
-3.07404	8.00302	2.61334	0.106013	0.472734	1292	0.445	Glia	0.991228
4.38362	8.49944	2.60594	0.106508	0.473163	771	0.445704	proliferating	1
-4.45646	8.29169	2.60822	0.106356	0.473163	2955	0.445704	Glia	1
-3.06687	7.79486	2.60672	0.106456	0.473163	3027	0.445704	Glia	1
4.39051	8.51193	2.59819	0.10703	0.474887	1741	0.447286	Glia	1
-4.32034	8.60345	2.59153	0.107481	0.47587	1925	0.448341	Enteric Neurons	1
-4.41731	8.96861	2.59097	0.107519	0.47587	2759	0.448341	Glia	0.991304
-4.06741	8.22249	2.58895	0.107656	0.475882	1813	0.448483	Glia	1
-3.14502	7.98737	2.58376	0.10801	0.476852	346	0.449355	Glia	1
-3.76234	7.77008	2.57782	0.108416	0.478051	2735	0.450653	Glia	0.981132
5.00852	8.71319	2.57397	0.108679	0.478619	712	0.451176	Glia	0.99187
-3.6421	8.52117	2.56435	0.109342	0.478832	631	0.451848	Enteric Neurons	0.975
4.6304	8.11345	2.56349	0.109401	0.478832	1028	0.451848	Glia	0.948718
-5.14984	8.51232	2.56865	0.109045	0.478832	1966	0.451848	Glia	1
4.73471	8.56903	2.56535	0.109273	0.478832	2408	0.451848	Glia	0.962963
-3.48799	8.1398	2.56537	0.109271	0.478832	3345	0.451848	Glia	0.985714
-4.43251	8.99607	2.55988	0.109651	0.479336	337	0.45235	Enteric Neurons	1
5.38747	9.31969	2.54892	0.110414	0.48208	2647	0.454948	proliferating	1
-3.14903	7.52944	2.54247	0.110865	0.483455	2732	0.456359	proliferating	1
-4.50711	8.76472	2.52795	0.11189	0.487326	2698	0.460014	Glia	0.58
-5.37949	9.10035	2.52594	0.112033	0.48735	2858	0.460058	Enteric Neurons	1
-5.24091	8.41947	2.5193	0.112505	0.488806	2083	0.461453	Enteric Neurons	1
-3.99962	8.16597	2.51292	0.112961	0.490187	713	0.462827	Enteric Neurons	1
4.6379	8.14587	2.50434	0.113578	0.492262	415	0.464835	Glia	0.975
-5.0758	8.80469	2.496	0.11418	0.494271	170	0.466783	Enteric Neurons	1
-4.50835	8.95069	2.48812	0.114753	0.495288	605	0.467688	Enteric Neurons	1
-5.56809	9.36756	2.48905	0.114685	0.495288	1052	0.467688	Enteric Neurons	1
4.63806	8.80751	2.48702	0.114833	0.495288	1214	0.467688	Enteric Neurons	1
-6.03977	9.62279	2.48304	0.115124	0.495341	587	0.467806	Glia	0.989529
3.71245	8.34693	2.48411	0.115046	0.495341	2436	0.467806	Enteric Neurons	1
-3.02538	7.96883	2.47982	0.11536	0.495755	954	0.468342	Glia	1
4.64116	8.16181	2.4757	0.115663	0.495856	6	0.46844	Enteric Neurons	1
4.64116	8.16181	2.4757	0.115663	0.495856	326	0.46844	Glia	1
3.50653	7.77655	2.47093	0.116014	0.496763	1097	0.46944	Enteric Neurons	1
-3.05645	7.09135	2.46624	0.11636	0.497647	1850	0.470445	Glia	0.982143
-3.9875	8.0095	2.46241	0.116644	0.498261	451	0.471094	Enteric Neurons	1
3.95518	7.98744	2.44459	0.117976	0.503343	3365	0.476004	Enteric Neurons	1
-4.06805	8.086	2.43414	0.118763	0.506097	499	0.478683	Enteric Neurons	1
4.64675	8.19316	2.4233	0.119588	0.50839	1772	0.480907	Glia	0.939759
-5.68123	8.91329	2.42352	0.119571	0.50839	2933	0.480907	Glia	0.991071
-3.03031	7.62435	2.4195	0.119878	0.509014	1193	0.481585	Glia	1
4.79037	8.72646	2.41344	0.120342	0.510377	1669	0.482902	Enteric Neurons	1
-3.06946	7.32629	2.40553	0.120951	0.512133	926	0.484847	Glia	1
4.64909	8.20859	2.40128	0.12128	0.512133	9	0.48531	Glia	0.940476
-3.11284	8.05147	2.3895	0.122197	0.512133	439	0.48531	Enteric Neurons	1
4.97531	8.93096	2.39426	0.121826	0.512133	864	0.48531	Glia	1
-3.47161	8.10206	2.39013	0.122148	0.512133	969	0.48531	Glia	0.983333
-4.30934	8.52065	2.39386	0.121857	0.512133	1159	0.48531	Enteric Neurons	1
-3.49073	8.25936	2.39213	0.121992	0.512133	1375	0.48531	Glia	0.972222
-2.97466	8.23895	2.39271	0.121947	0.512133	1804	0.48531	Glia	1
-4.32698	8.64962	2.39781	0.12155	0.512133	3116	0.48531	Enteric Neurons	1
3.74827	8.3157	2.39722	0.121596	0.512133	3388	0.48531	Glia	0.988764
-5.31824	9.30149	2.38443	0.122594	0.512416	973	0.48576	Enteric Neurons	0.697183
-3.02238	8.09821	2.38312	0.122697	0.512416	1300	0.48576	Enteric Neurons	1
3.66582	8.3439	2.38497	0.122552	0.512416	3258	0.48576	Glia	1
-3.87761	8.28199	2.37325	0.123474	0.514499	1438	0.48835	Enteric Neurons	1
-5.88344	9.34602	2.36941	0.123778	0.514499	1055	0.488908	Enteric Neurons	1
-3.79646	8.3124	2.35276	0.125106	0.514499	333	0.488958	Enteric Neurons	1
-3.42542	8.30823	2.34728	0.125546	0.514499	850	0.488958	Glia	1
4.21797	8.43042	2.34196	0.125976	0.514499	919	0.488958	Enteric Neurons	1
-3.56695	8.14648	2.34567	0.125676	0.514499	941	0.488958	Glia	0.903226
-3.1678	7.6807	2.34539	0.125699	0.514499	990	0.488958	proliferating	1
3.78738	8.19695	2.36089	0.124455	0.514499	1014	0.488958	Glia	0.95122
-3.10205	7.66976	2.34061	0.126085	0.514499	1460	0.488958	Glia	1
4.18525	8.3768	2.35313	0.125076	0.514499	1613	0.488958	Glia	1
4.6529	8.23896	2.36075	0.124467	0.514499	1707	0.488958	Glia	0.976744
-4.10921	8.88407	2.34105	0.126049	0.514499	1729	0.488958	Glia	1
4.65438	8.2539	2.34208	0.125966	0.514499	1909	0.488958	Glia	0.91954
-3.60803	8.28235	2.3467	0.125593	0.514499	2084	0.488958	Enteric Neurons	1
-5.09934	8.89203	2.35993	0.124532	0.514499	2199	0.488958	Enteric Neurons	1
3.54896	8.14366	2.35078	0.125265	0.514499	2247	0.488958	Glia	0.987179
-3.35454	8.36568	2.35739	0.124736	0.514499	2669	0.488958	Glia	0.941176
-3.0487	8.04003	2.3624	0.124336	0.514499	2802	0.488958	Glia	0.993056
3.05185	7.82443	2.34812	0.125478	0.514499	2819	0.488958	Enteric Neurons	1
-3.17512	8.48674	2.34053	0.126091	0.514499	3093	0.488958	Glia	1
5.0554	9.07854	2.33825	0.126276	0.51466	1806	0.48905	Glia	0.983051
4.70435	8.3544	2.3282	0.127093	0.515067	834	0.489899	Enteric Neurons	1
4.73374	8.40884	2.31399	0.128259	0.515067	1101	0.489899	Glia	0.938776
4.73374	8.40884	2.31399	0.128259	0.515067	1174	0.489899	Enteric Neurons	1
4.26135	8.50729	2.31763	0.127959	0.515067	1384	0.489899	Enteric Neurons	1
5.08219	9.12457	2.32073	0.127705	0.515067	1942	0.489899	proliferating	1
4.25489	8.49476	2.32385	0.127449	0.515067	2185	0.489899	Enteric Neurons	1
-3.7282	8.64239	2.31653	0.12805	0.515067	2238	0.489899	Enteric Neurons	1
-4.5104	8.95	2.31573	0.128115	0.515067	2430	0.489899	Enteric Neurons	1
4.6723	8.29784	2.32776	0.127129	0.515067	2475	0.489899	Glia	0.911111
-3.36238	8.34599	2.32981	0.126962	0.515067	2517	0.489899	Glia	0.985294
-5.15438	8.98767	2.31867	0.127874	0.515067	2718	0.489899	Enteric Neurons	1
-4.35248	9.09472	2.32144	0.127646	0.515067	2989	0.489899	Glia	0.992126
-3.62068	8.30602	2.32318	0.127504	0.515067	3091	0.489899	Enteric Neurons	1
-3.10329	8.00869	2.3121	0.128415	0.515108	147	0.490095	Glia	0.945455
3.83932	8.28697	2.30671	0.128861	0.516315	3301	0.491365	proliferating	1
4.75385	8.44835	2.299	0.129501	0.517133	16	0.492058	Glia	1
5.38252	9.55267	2.30194	0.129257	0.517133	379	0.492058	Glia	0.993976
-3.00623	7.37709	2.30025	0.129398	0.517133	1577	0.492058	Glia	1
-5.07874	9.069	2.29617	0.129738	0.517496	3465	0.492368	Glia	0.84127
-4.08467	8.68271	2.28372	0.130782	0.519765	517	0.494602	Glia	0.98913
-3.91912	8.58762	2.28541	0.13064	0.519765	1394	0.494602	Enteric Neurons	1
4.77175	8.48681	2.28292	0.13085	0.519765	2611	0.494602	Glia	0.971154
-4.35425	8.91382	2.28242	0.130892	0.519765	3022	0.494602	Enteric Neurons	1
-4.01549	7.97245	2.27706	0.131345	0.519821	11	0.495007	proliferating	0.859649
-4.93988	8.70737	2.27763	0.131296	0.519821	2680	0.495007	Glia	0.989796
-3.51065	8.39842	2.27986	0.131108	0.519821	2929	0.495007	Glia	0.890411
-5.83322	9.89859	2.25803	0.132968	0.522293	191	0.497671	Enteric Neurons	0.945
-4.34861	8.64536	2.25767	0.132998	0.522293	634	0.497671	Enteric Neurons	1
4.30376	8.59208	2.26129	0.132688	0.522293	1026	0.497671	Glia	0.982143
4.7857	8.52427	2.25836	0.132939	0.522293	1523	0.497671	Glia	1
-3.12787	8.2612	2.26436	0.132425	0.522293	1556	0.497671	Glia	0.959459
-3.75297	8.45961	2.26279	0.132559	0.522293	2406	0.497671	Glia	0.635135
-4.01858	8.65627	2.26558	0.132321	0.522293	2740	0.497671	Enteric Neurons	1
-2.75694	7.88983	2.25061	0.133606	0.522932	628	0.498397	Glia	0.992188
3.33093	7.98466	2.24966	0.133688	0.522932	1090	0.498397	Enteric Neurons	1
-4.6806	8.386	2.25159	0.133522	0.522932	2058	0.498397	Glia	0.960526
4.79014	8.53655	2.24895	0.133749	0.522932	2846	0.498397	Glia	0.990741
-3.665	8.5308	2.24534	0.134062	0.523331	268	0.498871	Glia	0.975309
-4.27673	9.06906	2.24406	0.134173	0.523331	429	0.498871	Enteric Neurons	1
3.46067	7.89938	2.24267	0.134293	0.523331	2515	0.498884	proliferating	0.661538
-3.6248	8.28795	2.23018	0.135383	0.526422	1333	0.501999	Glia	0.985915
-4.36482	8.67848	2.23136	0.135279	0.526422	1666	0.501999	Enteric Neurons	1
-3.87587	8.46153	2.22615	0.135736	0.527218	2152	0.502795	Enteric Neurons	1
-2.83748	8.1412	2.22408	0.135918	0.527348	599	0.50296	Glia	1
4.06287	8.36508	2.21801	0.136453	0.528848	3113	0.504463	Enteric Neurons	1
-4.29469	8.40234	2.213	0.136896	0.529988	3477	0.505738	Enteric Neurons	1
-4.16459	8.36698	2.21048	0.13712	0.530005	945	0.505822	Enteric Neurons	1
4.29598	8.26221	2.20951	0.137207	0.530005	1851	0.505822	Glia	0.985075
-2.57757	7.947	2.20124	0.137944	0.530005	612	0.506249	Glia	0.966292
4.90847	8.65255	2.19893	0.138151	0.530005	1285	0.506249	Enteric Neurons	1
3.12366	8.0647	2.20557	0.137558	0.530005	1842	0.506249	Glia	1
-2.65258	7.86281	2.19814	0.138222	0.530005	2371	0.506249	Glia	1
4.81085	8.5964	2.19761	0.138269	0.530005	2467	0.506249	Glia	0.973451
4.51186	8.39744	2.20345	0.137746	0.530005	2562	0.506249	Glia	1
-5.32414	8.93361	2.20417	0.137683	0.530005	2590	0.506249	Glia	0.982906
-2.68148	7.50918	2.19458	0.138541	0.530005	824	0.506386	Glia	1
-2.94645	8.09533	2.19535	0.138472	0.530005	2806	0.506386	Enteric Neurons	1
4.52994	8.43442	2.19126	0.13884	0.530579	1382	0.506937	Glia	1
4.82926	8.89522	2.18767	0.139164	0.531245	1645	0.507626	proliferating	1
-3.93269	8.76123	2.18401	0.139495	0.531938	1291	0.508272	Enteric Neurons	1
-4.62985	8.27506	2.1789	0.139959	0.532617	150	0.509012	Glia	0.984615
-4.68203	8.66408	2.17874	0.139973	0.532617	2477	0.509012	Glia	0.907216
-3.28649	7.91665	2.17677	0.140152	0.532685	1646	0.509193	proliferating	1
-2.64965	7.81185	2.17525	0.140291	0.532685	3132	0.509284	Enteric Neurons	1
4.35635	8.70516	2.17232	0.140559	0.533133	214	0.509713	Glia	1
4.09739	8.70118	2.17019	0.140754	0.533303	781	0.509794	Enteric Neurons	1
3.54944	8.52772	2.16131	0.141569	0.534255	386	0.510925	Enteric Neurons	1
-2.83347	8.00376	2.15801	0.141872	0.534255	840	0.510925	Glia	1
4.82575	8.64255	2.15601	0.142057	0.534255	938	0.510925	Glia	0.974359
4.82575	8.64255	2.15601	0.142057	0.534255	1209	0.510925	Enteric Neurons	1
-3.97684	8.23801	2.15731	0.141937	0.534255	2082	0.510925	Glia	0.907692
3.99743	8.74404	2.16077	0.141618	0.534255	2283	0.510925	proliferating	1
-3.36462	8.4775	2.15824	0.141851	0.534255	3532	0.510925	Glia	1
4.82925	8.65386	2.14575	0.143009	0.536699	630	0.513169	Glia	0.949153
4.82925	8.65386	2.14575	0.143009	0.536699	1041	0.513169	Glia	1
-4.53792	9.41376	2.13946	0.143597	0.53782	835	0.514462	Enteric Neurons	1
3.75612	7.88767	2.13718	0.14381	0.53782	937	0.514462	Enteric Neurons	1
3.78206	7.92553	2.13608	0.143913	0.53782	1477	0.514462	Enteric Neurons	1
3.78206	7.92553	2.13608	0.143913	0.53782	2908	0.514462	Glia	1
-3.34799	8.17471	2.13366	0.144141	0.537933	2179	0.514763	Enteric Neurons	1
3.79461	7.94409	2.13254	0.144246	0.537933	3240	0.514763	Glia	0.985294
-5.00807	8.94232	2.12949	0.144533	0.538437	2155	0.515282	Glia	1
3.80688	7.96241	2.12766	0.144705	0.538516	3077	0.515439	Enteric Neurons	1
3.81889	7.9805	2.12241	0.145202	0.539236	1803	0.516224	Glia	1
4.75365	9.36197	2.12321	0.145126	0.539236	3189	0.516224	proliferating	1
4.83928	8.68727	2.11526	0.145882	0.539504	568	0.516344	Glia	1
3.83065	7.99837	2.11614	0.145798	0.539504	1038	0.516344	Glia	1
4.83928	8.68727	2.11526	0.145882	0.539504	2440	0.516344	Glia	0.991736
-2.79187	7.892	2.11589	0.145822	0.539504	3400	0.516344	Glia	0.992126
4.58252	8.57355	2.11199	0.146193	0.540093	2021	0.516905	Glia	0.975309
-5.19795	8.75742	2.10987	0.146396	0.54028	2911	0.517135	Glia	1
-2.57188	7.69294	2.10665	0.146704	0.540388	62	0.517268	Glia	1
4.84209	8.69824	2.10481	0.146881	0.540388	248	0.517268	Glia	0.959016
4.84209	8.69824	2.10481	0.146881	0.540388	2498	0.517268	Glia	0.991803
-3.54403	8.34424	2.10223	0.147129	0.540741	545	0.517755	Enteric Neurons	0.914286
4.36914	8.99944	2.09343	0.147978	0.542738	1428	0.519699	Glia	1
-4.14798	8.86666	2.09438	0.147886	0.542738	3352	0.519699	Glia	0.686869
-4.83012	9.25924	2.08063	0.149222	0.544467	598	0.521636	Glia	0.953846
-3.83771	8.73176	2.08067	0.149218	0.544467	621	0.521636	Glia	0.573034
-3.79911	8.2754	2.07771	0.149509	0.544467	921	0.521636	Glia	1
-2.6693	8.16869	2.07757	0.149522	0.544467	1239	0.521636	Glia	1
4.04401	8.58178	2.08302	0.148989	0.544467	1704	0.521636	Glia	1
3.87361	8.06771	2.07844	0.149437	0.544467	2092	0.521636	Enteric Neurons	1
-4.69603	9.39715	2.0839	0.148903	0.544467	3295	0.521636	Enteric Neurons	0.85
-4.42107	9.57605	2.07507	0.149767	0.544802	684	0.521952	Enteric Neurons	1
-4.42102	8.77951	2.06485	0.150774	0.547905	80	0.52502	Glia	0.977778
3.87981	8.08453	2.0558	0.151672	0.548921	2036	0.526193	Glia	1
-3.5236	8.44862	2.05601	0.151651	0.548921	2337	0.526193	Glia	0.987952
-2.72226	7.8599	2.05654	0.151598	0.548921	2424	0.526193	Glia	0.98374
2.48857	7.92686	2.05765	0.151488	0.548921	2639	0.526193	Enteric Neurons	1
-2.55648	7.45922	2.0542	0.151831	0.548941	3330	0.526356	Glia	1
-3.27456	8.62135	2.04614	0.152637	0.549683	128	0.527347	Glia	1
3.6757	8.23713	2.04099	0.153153	0.549683	1554	0.527347	Enteric Neurons	1
3.74769	8.35278	2.04187	0.153065	0.549683	2191	0.527347	Glia	0.989247
-3.15	8.20456	2.04417	0.152834	0.549683	2292	0.527347	Glia	1
-4.42259	8.63733	2.04348	0.152904	0.549683	2452	0.527347	Enteric Neurons	1
-4.01037	8.69574	2.0496	0.15229	0.549683	3101	0.527347	Enteric Neurons	1
3.74769	8.35278	2.04187	0.153065	0.549683	3144	0.527347	Glia	1
-3.17348	7.91507	2.03913	0.153341	0.549683	964	0.527449	Glia	1
3.95817	8.31127	2.03673	0.153583	0.549683	2591	0.527449	Enteric Neurons	1
-4.44315	8.54038	2.03806	0.153449	0.549683	3169	0.527449	Enteric Neurons	1
4.61098	8.66977	2.03195	0.154067	0.549756	506	0.527495	Glia	0.988506
3.68263	8.25211	2.03042	0.154222	0.549756	856	0.527495	Glia	1
3.83306	8.48539	2.0315	0.154112	0.549756	1098	0.527495	Enteric Neurons	1
4.61098	8.66977	2.03195	0.154067	0.549756	2090	0.527495	Enteric Neurons	1
4.35716	9.01023	2.02869	0.154397	0.549828	2642	0.527544	Glia	1
-3.89914	8.28557	2.02429	0.154845	0.550138	753	0.528038	Enteric Neurons	1
3.1076	8.15728	2.02598	0.154673	0.550138	1585	0.528038	Glia	1
3.84736	8.51051	2.02327	0.154949	0.550138	3371	0.528038	Enteric Neurons	1
4.61517	8.6852	2.01887	0.155398	0.551183	3029	0.52904	Glia	0.522727
-3.11083	8.12049	2.01404	0.155894	0.55239	2784	0.530368	Glia	1
4.14912	8.72734	2.00932	0.156379	0.553007	782	0.531135	Glia	1
-3.86532	8.11401	2.01058	0.15625	0.553007	2290	0.531135	proliferating	0.985294
-2.74895	7.61841	2.00689	0.156629	0.553341	3341	0.531461	Glia	0.989899
-2.60703	7.68377	2.00484	0.156842	0.55354	3180	0.531669	Glia	0.989899
4.86208	8.79336	2.00316	0.157015	0.553603	3263	0.53169	Glia	1
3.05801	7.99451	2.00107	0.157232	0.553819	2379	0.532164	Glia	0.969697
-2.91712	7.85313	1.99193	0.158183	0.5561	2480	0.534627	Glia	0.964286
-3.59361	8.83825	1.9902	0.158363	0.5561	2558	0.534627	Enteric Neurons	1
3.89691	8.13386	1.98881	0.158509	0.5561	2743	0.534627	Glia	1
3.89691	8.13386	1.98881	0.158509	0.5561	3462	0.534627	Glia	1
-4.78273	8.71234	1.98735	0.158662	0.5561	801	0.534702	Glia	0.977273
-4.88213	9.052	1.97975	0.15946	0.557817	1182	0.536392	Enteric Neurons	1
-2.69061	8.07141	1.9797	0.159466	0.557817	2040	0.536392	Glia	0.809524
-3.02226	8.31582	1.97519	0.159942	0.558932	1110	0.537577	Glia	1
4.65117	9.39858	1.9617	0.161376	0.563388	2095	0.54179	Glia	1
4.45069	8.93582	1.9495	0.162684	0.567399	5	0.545571	Glia	1
-4.23604	8.63435	1.94279	0.163409	0.568862	444	0.54698	Enteric Neurons	1
-4.26122	8.48922	1.94266	0.163424	0.568862	2062	0.54698	Enteric Neurons	1
-2.90932	8.598	1.93767	0.163965	0.569074	993	0.547128	Glia	1
4.16455	9.17304	1.93843	0.163883	0.569074	3167	0.547128	Enteric Neurons	1
-2.79694	7.97632	1.93975	0.163739	0.569074	3366	0.547128	Glia	1
-4.76089	9.35818	1.93509	0.164246	0.569494	1762	0.547515	Enteric Neurons	1
-2.93484	8.16984	1.92974	0.16483	0.570962	661	0.549023	Enteric Neurons	1
3.91122	8.18156	1.92712	0.165118	0.5714	2734	0.549412	Glia	0.987805
-4.11621	9.28416	1.9235	0.165514	0.572216	315	0.550221	Enteric Neurons	1
-3.46201	9.03172	1.91003	0.167004	0.576804	2624	0.55468	Enteric Neurons	1
-4.09979	9.11693	1.90773	0.167259	0.577124	3440	0.554986	Enteric Neurons	1
-3.2058	8.35004	1.90622	0.167428	0.577146	233	0.555063	Enteric Neurons	1
-3.82473	8.40014	1.8977	0.168379	0.579671	1749	0.557568	Enteric Neurons	1
-2.98927	8.14221	1.89657	0.168507	0.579671	2207	0.557568	Glia	0.986301
-3.07162	8.56188	1.89162	0.169062	0.579671	828	0.557812	Enteric Neurons	0.62069
-3.67225	8.8147	1.89157	0.169068	0.579671	1304	0.557812	Glia	1
-3.92388	8.85014	1.89196	0.169024	0.579671	2324	0.557812	Glia	0.989899
-3.17714	8.2236	1.8895	0.169302	0.579671	3008	0.557812	Enteric Neurons	1
-4.38784	9.07019	1.89025	0.169217	0.579671	3118	0.557812	Enteric Neurons	0.964602
-2.9065	8.20204	1.88207	0.170143	0.580919	67	0.559158	proliferating	1
-2.629	7.85849	1.8838	0.169946	0.580919	997	0.559158	Enteric Neurons	1
3.51405	8.55069	1.88195	0.170157	0.580919	3254	0.559158	Glia	0.9875
-4.44267	8.64046	1.87594	0.170839	0.581113	414	0.559461	Enteric Neurons	1
3.92296	8.22772	1.87759	0.170651	0.581113	562	0.559461	Glia	1
-3.01047	8.3814	1.87945	0.17044	0.581113	635	0.559461	Glia	0.918919
-4.46898	8.63697	1.8757	0.170867	0.581113	1933	0.559461	Enteric Neurons	0.903614
-4.75513	8.61825	1.86849	0.171692	0.583358	2618	0.561675	Glia	0.968085
3.83981	7.15682	1.86544	0.172042	0.583988	1299	0.562312	Glia	0.968254
4.88751	8.92055	1.85945	0.172731	0.585343	188	0.563548	Glia	1
-3.81435	7.16406	1.8578	0.172923	0.585343	433	0.563548	Glia	0.987342
-4.57344	9.09343	1.85637	0.173087	0.585343	1152	0.563548	Enteric Neurons	1
4.89283	8.92988	1.85627	0.1731	0.585343	2754	0.563548	Glia	0.986207
4.04026	8.45169	1.83809	0.175218	0.585616	58	0.564086	Glia	1
4.04026	8.45169	1.83809	0.175218	0.585616	156	0.564086	Glia	1
-3.57436	8.45741	1.846	0.174292	0.585616	173	0.564086	Glia	0.985915
-3.39089	8.66452	1.84043	0.174944	0.585616	293	0.564086	Enteric Neurons	1
-4.02265	8.85721	1.84033	0.174955	0.585616	913	0.564086	Enteric Neurons	0.989796
4.04729	8.4646	1.83555	0.175517	0.585616	1044	0.564086	Enteric Neurons	1
3.94291	8.28706	1.84469	0.174445	0.585616	1163	0.564086	Glia	1
4.04729	8.4646	1.83555	0.175517	0.585616	1271	0.564086	Glia	0.980392
-3.52578	8.5903	1.85259	0.173525	0.585616	1792	0.564086	Enteric Neurons	1
4.01053	8.39888	1.84864	0.173985	0.585616	2033	0.564086	Glia	0.989691
4.03306	8.43867	1.84056	0.174929	0.585616	2226	0.564086	Enteric Neurons	1
-3.62832	8.81881	1.84042	0.174944	0.585616	2650	0.564086	Glia	0.989899
-4.46029	9.05842	1.84172	0.174793	0.585616	3038	0.564086	Enteric Neurons	0.991228
4.94253	9.02004	1.8344	0.175652	0.585616	3107	0.564086	Glia	0.987097
-3.88678	8.62844	1.85165	0.173634	0.585616	3193	0.564086	Enteric Neurons	0.75
4.05964	8.49007	1.82813	0.176392	0.586638	768	0.565171	Glia	1
4.22226	8.9223	1.82633	0.176605	0.586638	1043	0.565171	proliferating	1
-2.48173	7.77631	1.82817	0.176386	0.586638	2093	0.565171	Glia	0.983051
3.34022	8.19521	1.82621	0.176619	0.586638	2964	0.565171	Enteric Neurons	1
-3.9867	8.44622	1.82217	0.177098	0.586664	1545	0.565481	Glia	1
-3.37971	8.37032	1.82016	0.177337	0.586664	2053	0.565481	Enteric Neurons	1
4.07073	8.5151	1.81719	0.177691	0.586664	2256	0.565481	Glia	1
2.69385	8.01802	1.81643	0.177782	0.586664	2270	0.565481	proliferating	1
-2.51764	7.64174	1.82049	0.177298	0.586664	2561	0.565481	Glia	0.988636
3.98249	8.90639	1.82169	0.177156	0.586664	2945	0.565481	Glia	0.980769
3.42569	8.72751	1.81874	0.177506	0.586664	3534	0.565481	Glia	1
4.64387	8.87213	1.81276	0.178221	0.587566	1656	0.566301	Glia	0.990099
4.98221	9.09663	1.80817	0.17877	0.588833	925	0.567443	Glia	0.97561
4.98634	9.1049	1.80496	0.179157	0.589013	64	0.567638	Glia	0.993939
-2.62446	7.47951	1.8064	0.178984	0.58899	786	0.567638	proliferating	1
5.01036	9.13749	1.80176	0.179543	0.589105	434	0.567709	Glia	0.976331
5.03389	9.16936	1.7995	0.179816	0.589105	503	0.567709	Enteric Neurons	1
-6.13853	9.68659	1.80045	0.179701	0.589105	1507	0.567709	Enteric Neurons	0.948864
3.36548	8.24097	1.79924	0.179848	0.589105	3172	0.567709	Enteric Neurons	1
4.08658	8.55185	1.79717	0.180098	0.589381	166	0.567937	Glia	1
4.31369	9.08245	1.79278	0.18063	0.589866	1161	0.568267	Glia	0.974576
-3.92318	8.35175	1.79185	0.180744	0.589866	1738	0.568267	Enteric Neurons	1
-2.4208	7.89302	1.79369	0.18052	0.589866	3202	0.568267	Glia	1
-4.1019	8.31748	1.78908	0.181081	0.590424	447	0.56881	Enteric Neurons	1
-2.91441	7.86557	1.78634	0.181416	0.590973	1638	0.56941	Glia	0.992754
-4.28577	9.28294	1.78391	0.181713	0.591399	2144	0.569816	Enteric Neurons	1
-2.91338	7.93748	1.77916	0.182296	0.591428	190	0.570072	proliferating	1
4.66037	8.9251	1.7757	0.18272	0.591428	623	0.570072	Glia	0.952381
-4.66499	9.21629	1.77579	0.18271	0.591428	672	0.570072	Enteric Neurons	1
-4.27504	9.33547	1.7785	0.182377	0.591428	815	0.570072	Glia	0.925676
4.66037	8.9251	1.7757	0.18272	0.591428	1511	0.570072	Glia	1
-2.62465	7.97078	1.77842	0.182386	0.591428	3195	0.570072	Glia	0.888889
3.92021	9.05382	1.77423	0.182902	0.591479	3261	0.570152	Glia	0.991379
4.66739	8.93804	1.77231	0.183139	0.591705	3432	0.570284	Glia	1
-4.62268	9.61661	1.76597	0.183924	0.593062	1079	0.571665	Enteric Neurons	0.929825
-2.62904	8.27686	1.76488	0.18406	0.593062	3248	0.571665	Glia	1
3.47049	7.81815	1.76644	0.183866	0.593062	3376	0.571665	Glia	1
-4.53404	8.84451	1.76348	0.184234	0.593085	1726	0.571701	Enteric Neurons	1
-2.7721	8.36732	1.7598	0.184692	0.593487	814	0.572212	Glia	1
-3.11244	8.58183	1.76045	0.184611	0.593487	2914	0.572212	Glia	1
-2.87473	7.27695	1.74746	0.186239	0.594175	198	0.573061	Glia	1
4.71317	9.02555	1.7532	0.185518	0.594175	1474	0.573061	Glia	1
-3.84188	8.97651	1.74477	0.186578	0.594175	1703	0.573061	Enteric Neurons	1
-2.53896	8.10018	1.75041	0.185868	0.594175	1827	0.573061	Glia	1
-3.49416	8.73683	1.75065	0.185838	0.594175	2267	0.573061	Enteric Neurons	0.955556
-2.60853	7.65621	1.74552	0.186484	0.594175	2572	0.573061	Glia	1
-5.04525	9.22083	1.75523	0.185263	0.594175	2761	0.573061	Enteric Neurons	1
4.72524	9.04961	1.74658	0.18635	0.594175	2902	0.573061	Glia	0.991304
3.28909	7.91147	1.74604	0.186418	0.594175	3255	0.573061	Enteric Neurons	1
-2.49043	7.59989	1.75209	0.185657	0.594175	3486	0.573061	Glia	0.977273
2.8314	7.71384	1.74333	0.18676	0.59422	2139	0.573225	Enteric Neurons	1
-2.35679	7.61065	1.72211	0.189464	0.594979	747	0.574011	Glia	1
4.77046	9.13079	1.72556	0.189021	0.594979	1123	0.574011	Glia	0.97541
4.76236	9.11947	1.72641	0.188913	0.594979	1178	0.574011	Glia	0.991736
4.13329	8.66798	1.7232	0.189324	0.594979	1623	0.574011	Glia	1
4.13329	8.66798	1.7232	0.189324	0.594979	1667	0.574011	Glia	0.966387
-3.18863	8.33836	1.73672	0.187598	0.594979	2307	0.574011	Enteric Neurons	1
3.36641	8.02045	1.73435	0.187899	0.594979	2377	0.574011	Glia	1
-2.69714	8.43424	1.72786	0.188726	0.594979	2544	0.574011	Enteric Neurons	1
3.83075	8.45361	1.72726	0.188804	0.594979	2838	0.574011	Glia	0.959459
4.89734	9.31081	1.72128	0.189571	0.594979	2903	0.574011	Glia	1
4.78643	9.15317	1.72418	0.189199	0.594979	3054	0.574011	Glia	0.975806
4.8326	9.2183	1.72239	0.189428	0.594979	3273	0.574011	Glia	0.992308
4.80211	9.17521	1.72313	0.189333	0.594979	3303	0.574011	Glia	1
-2.34293	7.74135	1.72317	0.189328	0.594979	3361	0.574011	Glia	1
-2.72841	7.9648	1.73938	0.187259	0.594979	3506	0.574011	Glia	1
4.13749	8.6791	1.71583	0.190273	0.594979	216	0.574307	Glia	0.966667
-3.24105	8.50686	1.71627	0.190216	0.594979	361	0.574307	Glia	1
-2.44091	7.28935	1.71753	0.190054	0.594979	399	0.574307	Glia	0.859155
2.84419	8.2411	1.71522	0.190352	0.594979	1245	0.574307	Enteric Neurons	1
-3.87719	8.36048	1.71862	0.189913	0.594979	1454	0.574307	Enteric Neurons	1
-3.64622	9.58231	1.71138	0.190849	0.594979	508	0.574321	Enteric Neurons	1
2.90755	7.94626	1.71159	0.190822	0.594979	2405	0.574321	Glia	1
-4.11226	9.3682	1.71173	0.190803	0.594979	2548	0.574321	Enteric Neurons	1
-3.45685	8.69867	1.70436	0.191762	0.597301	2461	0.576619	Enteric Neurons	1
-3.37863	8.87911	1.69702	0.192721	0.599763	3318	0.579047	Glia	0.982456
-2.64428	7.90033	1.69305	0.193241	0.600856	3203	0.580355	Enteric Neurons	0.714286
-3.54895	8.94714	1.69155	0.193438	0.600944	947	0.580458	Enteric Neurons	1
3.58683	8.14082	1.69015	0.193623	0.600992	1312	0.580625	Enteric Neurons	1
-2.60144	7.76668	1.6842	0.194409	0.601856	1588	0.581448	Glia	1
2.825	8.16831	1.68546	0.194243	0.601856	1671	0.581448	Enteric Neurons	1
4.15236	8.72272	1.68551	0.194236	0.601856	2202	0.581448	Glia	0.983871
3.04261	8.1197	1.67923	0.195069	0.602895	663	0.582533	Glia	1
-2.58044	7.65309	1.67911	0.195084	0.602895	3230	0.582533	Glia	0.990654
-2.77648	8.61578	1.66909	0.196422	0.606503	2566	0.586224	Enteric Neurons	0.964286
-2.30332	7.9076	1.6631	0.197227	0.607932	808	0.587823	Glia	0.557692
-3.00887	7.65226	1.66367	0.19715	0.607932	1126	0.587823	Glia	0.983051
-2.55798	8.04751	1.65761	0.197968	0.609687	2258	0.589629	Glia	0.875
-2.48661	7.62141	1.64396	0.199825	0.614076	95	0.593844	proliferating	1
-2.36361	7.69589	1.64206	0.200084	0.614076	1197	0.593844	Glia	1
-2.56011	8.05126	1.64277	0.199988	0.614076	1820	0.593844	Glia	1
-3.96095	8.63209	1.64355	0.199881	0.614076	1969	0.593844	Glia	0.98913
-4.73352	8.89781	1.63846	0.200578	0.614531	1096	0.59431	Enteric Neurons	1
-2.8758	8.38493	1.63956	0.200428	0.614531	2724	0.59431	Glia	1
-2.81777	7.63931	1.63659	0.200836	0.614791	324	0.594503	Glia	1
-2.956	8.77691	1.63319	0.201304	0.614813	423	0.595134	Enteric Neurons	1
-2.30277	7.45254	1.62901	0.201881	0.614813	953	0.595134	Enteric Neurons	0.9625
-3.56847	8.93091	1.63163	0.20152	0.614813	1265	0.595134	Enteric Neurons	1
2.81745	8.15992	1.63181	0.201495	0.614813	1280	0.595134	Enteric Neurons	1
2.65548	7.94837	1.62912	0.201866	0.614813	1734	0.595134	Glia	1
3.207	8.03196	1.62929	0.201844	0.614813	1793	0.595134	Enteric Neurons	1
3.43312	8.154	1.62775	0.202057	0.61482	731	0.595182	Enteric Neurons	1
-2.86537	8.47976	1.62481	0.202465	0.615534	1766	0.595907	Enteric Neurons	1
-2.83616	7.37315	1.62281	0.202742	0.61585	2769	0.596205	Glia	1
-2.61799	8.56096	1.61989	0.203149	0.616559	2694	0.596976	Glia	1
-2.49151	7.89219	1.61797	0.203417	0.616846	2215	0.597203	Glia	0.992537
-3.1401	8.52729	1.61436	0.203922	0.617851	1846	0.59826	Enteric Neurons	1
3.56924	8.32303	1.60513	0.205219	0.620307	1504	0.601036	Glia	0.958333
4.17903	8.8163	1.60363	0.205431	0.620307	2046	0.601036	Glia	1
3.13078	8.2597	1.60373	0.205417	0.620307	2391	0.601036	Glia	0.94186
2.50231	7.89109	1.60662	0.205008	0.620307	2615	0.601036	Enteric Neurons	1
-2.55024	8.30168	1.59903	0.206082	0.621218	1050	0.60207	Glia	0.937008
-2.32447	8.08771	1.59937	0.206034	0.621218	1566	0.60207	Glia	1
-2.49866	7.74451	1.594	0.206797	0.622317	63	0.603182	Glia	1
3.96913	8.7801	1.59498	0.206658	0.622317	569	0.603182	Enteric Neurons	1
-2.43323	7.89213	1.59235	0.207032	0.622499	2825	0.603334	Glia	1
-3.97503	8.59926	1.58789	0.207669	0.623357	500	0.604192	Enteric Neurons	1
-4.97457	9.46564	1.58797	0.207657	0.623357	2875	0.604192	Enteric Neurons	1
3.45001	8.20105	1.58434	0.208178	0.624358	1875	0.605209	Glia	0.951807
-3.10574	8.37127	1.58269	0.208416	0.624544	1296	0.605468	proliferating	0.987342
3.74854	8.89371	1.57922	0.208915	0.625512	804	0.606363	Glia	1
-3.17893	8.34029	1.57725	0.209199	0.625835	1943	0.606797	Enteric Neurons	0.946667
-2.4982	7.85413	1.57276	0.209847	0.627248	1085	0.608267	Enteric Neurons	1
3.8018	8.97714	1.56789	0.210555	0.628636	130	0.609638	Glia	1
-4.02089	9.11717	1.56592	0.210842	0.628636	1198	0.609638	Glia	0.952756
-4.68487	8.84551	1.56602	0.210827	0.628636	2006	0.609638	Glia	0.989474
-2.32886	7.66121	1.56177	0.211447	0.62991	119	0.610962	Enteric Neurons	0.988095
3.53122	8.3615	1.55457	0.212502	0.630809	252	0.61186	Glia	1
3.50422	8.31948	1.54885	0.213346	0.630809	487	0.61186	Glia	1
3.50422	8.31948	1.54885	0.213346	0.630809	1539	0.61186	Glia	0.901099
3.5806	8.44203	1.55047	0.213107	0.630809	1984	0.61186	Glia	1
3.4645	8.24661	1.55111	0.213013	0.630809	2444	0.61186	Glia	1
-4.93603	9.19566	1.55422	0.212554	0.630809	2502	0.61186	Enteric Neurons	1
-3.27656	8.37532	1.55529	0.212398	0.630809	2659	0.61186	Enteric Neurons	1
3.4645	8.24661	1.55111	0.213013	0.630809	2677	0.61186	Glia	1
3.4645	8.24661	1.55111	0.213013	0.630809	3373	0.61186	Glia	1
-5.13998	9.14229	1.5475	0.213546	0.630876	41	0.611948	Enteric Neurons	1
3.4853	8.29078	1.54233	0.214313	0.631294	523	0.612314	Glia	0.910112
4.19138	8.87547	1.54269	0.214259	0.631294	1030	0.612314	Glia	0.992806
3.46883	8.26148	1.54175	0.214398	0.631294	1999	0.612314	Glia	0.988506
-4.55601	8.87703	1.54302	0.21421	0.631294	2785	0.612314	Enteric Neurons	1
3.47555	8.2762	1.53867	0.214856	0.631622	4	0.612692	Glia	1
3.04404	8.21656	1.53861	0.214865	0.631622	2276	0.612692	Enteric Neurons	1
3.62771	8.53063	1.53185	0.215876	0.633478	614	0.614423	Glia	1
-4.13662	9.21035	1.53081	0.216031	0.633478	883	0.614423	Glia	0.985915
-2.73337	8.39203	1.5327	0.215749	0.633478	3020	0.614423	Glia	0.662162
2.9315	7.84159	1.52942	0.21624	0.633567	2345	0.614638	Enteric Neurons	1
-3.66589	8.63141	1.52454	0.216974	0.635195	708	0.616304	Glia	0.97561
3.63895	8.55497	1.52121	0.217478	0.635621	707	0.616684	Glia	1
3.63895	8.55497	1.52121	0.217478	0.635621	2173	0.616684	Glia	1
3.83687	9.27025	1.51452	0.218492	0.637219	795	0.618204	Glia	0.985401
4.22246	8.94157	1.51405	0.218562	0.637219	2204	0.618204	Glia	1
3.74266	8.2543	1.51637	0.218211	0.637219	2531	0.618204	Glia	1
-3.02035	8.38515	1.51183	0.2189	0.637682	1693	0.6187	Enteric Neurons	1
-3.10625	8.71705	1.50919	0.219303	0.638331	873	0.619336	Enteric Neurons	1
-2.48906	7.50356	1.50652	0.219711	0.638997	1019	0.620003	Glia	1
3.6557	8.59073	1.50525	0.219906	0.639039	3501	0.620003	Glia	0.991071
2.7173	8.35183	1.50061	0.220618	0.640584	2420	0.621589	Glia	1
-2.40733	8.32783	1.49876	0.220903	0.64089	2719	0.621969	Glia	1
4.28923	9.05682	1.49677	0.221209	0.64112	1780	0.622222	Glia	0.993711
-2.97148	8.34068	1.49588	0.221348	0.64112	3074	0.622222	Enteric Neurons	0.986667
-2.39807	7.27286	1.49444	0.221569	0.64112	1441	0.622279	Glia	0.985915
-3.76769	9.24217	1.49357	0.221704	0.64112	2399	0.622279	Glia	0.986014
3.67162	8.62562	1.48859	0.222475	0.641263	513	0.622417	Glia	1
-3.59019	9.42316	1.49193	0.221958	0.641218	784	0.622417	Enteric Neurons	1
3.67162	8.62562	1.48859	0.222475	0.641263	1164	0.622417	Enteric Neurons	1
5.05194	8.85941	1.49102	0.222099	0.641218	3464	0.622417	Enteric Neurons	1
-3.98451	8.56249	1.48743	0.222657	0.641265	2241	0.622502	Enteric Neurons	1
2.40002	7.85453	1.48524	0.222997	0.641727	1971	0.623054	Enteric Neurons	1
-2.33821	8.16925	1.4788	0.224003	0.644062	1218	0.625371	Glia	0.891892
2.85294	8.54066	1.47772	0.224171	0.644062	2495	0.625371	Glia	0.990291
-2.5649	7.39934	1.47594	0.224452	0.644347	2892	0.625692	Glia	0.989011
3.1876	8.62736	1.47212	0.225052	0.645549	1910	0.626861	Enteric Neurons	1
-3.32512	8.57891	1.45482	0.227796	0.647153	55	0.628982	Enteric Neurons	1
-4.18197	8.97545	1.46485	0.2262	0.647153	495	0.628982	Enteric Neurons	1
3.85303	9.02259	1.4604	0.226907	0.647153	720	0.628982	Glia	1
-2.58647	8.11682	1.45483	0.227795	0.647153	1058	0.628982	Glia	0.897959
2.80264	8.42779	1.45868	0.227181	0.647153	1248	0.628982	proliferating	1
2.20844	7.9424	1.45919	0.2271	0.647153	1272	0.628982	Enteric Neurons	1
-2.98755	8.74547	1.45967	0.227022	0.647153	1455	0.628982	Enteric Neurons	1
3.78855	8.37324	1.46369	0.226384	0.647153	1590	0.628982	Glia	0.971831
-2.27875	7.80115	1.45691	0.227463	0.647153	2134	0.628982	Glia	0.989011
-5.19377	9.29696	1.46382	0.226363	0.647153	2455	0.628982	Glia	0.978873
2.72118	8.15227	1.46236	0.226595	0.647153	3247	0.628982	Enteric Neurons	1
-4.45931	9.36977	1.45551	0.227686	0.647153	3281	0.628982	Enteric Neurons	0.985401
3.23613	8.70558	1.44778	0.228924	0.649837	278	0.631567	Glia	0.991736
-2.80231	8.59445	1.44216	0.229831	0.650334	144	0.632082	Glia	0.977011
-3.26949	8.75084	1.44227	0.229812	0.650334	420	0.632082	Glia	0.989691
-2.53929	7.66629	1.44456	0.229442	0.650334	2103	0.632082	Glia	1
-2.38597	8.03222	1.44275	0.229735	0.650334	3276	0.632082	Glia	0.993151
3.35956	8.7574	1.43762	0.230564	0.65189	2764	0.63358	Glia	1
-2.68527	7.9135	1.43162	0.23154	0.654129	2070	0.635701	Glia	1
4.03682	9.00182	1.42686	0.232317	0.655801	2739	0.637292	Glia	1
4.29237	9.37944	1.42523	0.232584	0.656034	2109	0.637401	Glia	1
-3.29734	8.81173	1.42174	0.233157	0.65713	1089	0.638496	Glia	1
-2.81541	8.46746	1.41927	0.233564	0.657703	1207	0.63906	Glia	0.989011
3.54332	9.24718	1.41825	0.233731	0.657703	2445	0.63906	Glia	0.992481
-4.04829	9.39024	1.41355	0.234508	0.65867	1186	0.640154	Enteric Neurons	1
-2.85428	8.38173	1.41469	0.23432	0.65867	3035	0.640154	Enteric Neurons	1
-4.65373	9.29495	1.40871	0.235311	0.65867	473	0.640302	Glia	0.992857
-3.00775	8.14455	1.40639	0.235696	0.65867	537	0.640302	Enteric Neurons	1
-2.41116	7.35965	1.40756	0.235501	0.65867	796	0.640302	Glia	1
-3.62695	8.80549	1.41185	0.234789	0.65867	1342	0.640302	Enteric Neurons	1
-3.16964	7.19847	1.40611	0.235742	0.65867	1616	0.640302	Glia	0.975309
4.08844	9.09724	1.41006	0.235087	0.65867	2073	0.640302	Glia	1
-2.7524	8.47567	1.40688	0.235614	0.65867	2346	0.640302	Enteric Neurons	0.974026
3.73623	8.78845	1.39659	0.237334	0.662597	1591	0.644099	Glia	1
-2.32358	7.75471	1.39503	0.237598	0.662789	202	0.644254	Glia	0.991525
-4.54379	9.18366	1.39397	0.237776	0.662789	308	0.644254	Enteric Neurons	1
-3.38474	8.85497	1.39183	0.238135	0.66327	2533	0.644796	Enteric Neurons	1
-2.81612	8.5856	1.39058	0.238347	0.663339	2974	0.644891	Enteric Neurons	1
2.85277	8.61633	1.38651	0.239034	0.664732	1091	0.646232	Enteric Neurons	1
3.74292	8.80883	1.38057	0.240044	0.666497	1453	0.648027	Glia	1
-3.29364	8.50194	1.38173	0.239847	0.666471	2970	0.648027	Enteric Neurons	1
-3.93088	8.87846	1.37856	0.240385	0.666924	1923	0.648468	Glia	0.955357
-2.49862	7.78474	1.37514	0.24097	0.666985	1417	0.648564	Glia	1
2.41337	8.03423	1.37567	0.240879	0.666985	1756	0.648564	Enteric Neurons	1
4.4658	8.9105	1.37528	0.240946	0.666985	2488	0.648564	Enteric Neurons	1
3.09542	8.17386	1.36994	0.241861	0.668073	942	0.649983	Glia	0.987654
3.09542	8.17386	1.36994	0.241861	0.668073	1240	0.649983	Enteric Neurons	1
-2.36387	7.40298	1.36754	0.242274	0.668073	664	0.650217	Glia	1
3.05797	8.60615	1.36193	0.243243	0.668073	1318	0.650217	Glia	0.964286
-2.23476	7.79572	1.36435	0.242825	0.668073	1818	0.650217	Enteric Neurons	1
-2.51297	8.58798	1.36332	0.243003	0.668073	2045	0.650217	Enteric Neurons	0.790123
-2.54108	8.60129	1.36263	0.243122	0.668073	2407	0.650217	Glia	1
2.21583	7.93478	1.36498	0.242715	0.668073	2741	0.650217	Enteric Neurons	1
-3.98662	8.60477	1.36413	0.242862	0.668073	2804	0.650217	Glia	0.967391
-2.30498	7.7763	1.36583	0.242568	0.668073	3541	0.650217	Enteric Neurons	1
-2.28209	7.58611	1.35495	0.244454	0.670713	1326	0.652994	Enteric Neurons	0.967742
-2.44078	7.95284	1.35382	0.24465	0.670713	1883	0.652994	Glia	1
2.96631	8.33343	1.35082	0.245173	0.670713	759	0.653126	Enteric Neurons	1
2.80965	7.77812	1.35247	0.244885	0.670713	1408	0.653126	Enteric Neurons	1
-2.37787	7.42158	1.34989	0.245337	0.670713	2225	0.653126	Glia	1
-2.92569	8.99665	1.35064	0.245205	0.670713	3436	0.653126	Glia	0.938053
3.50553	8.73228	1.34048	0.246988	0.673708	900	0.656072	Glia	1
3.25733	8.45835	1.34041	0.247001	0.673708	1416	0.656072	Glia	1
-2.45523	7.54124	1.34232	0.246663	0.673708	2967	0.656072	Glia	1
3.27267	8.48394	1.33924	0.247207	0.673753	77	0.656139	Glia	1
3.28621	8.50908	1.33483	0.247987	0.675062	314	0.657428	Glia	0.971429
3.17891	8.33723	1.33438	0.248067	0.675062	1359	0.657428	Glia	0.978261
3.20363	8.69259	1.33185	0.248514	0.675245	267	0.657716	Enteric Neurons	1
3.11987	8.23543	1.33225	0.248444	0.675245	1029	0.657716	Glia	1
3.2993	8.53379	1.32919	0.248989	0.675463	116	0.657897	Glia	1
3.76062	8.86831	1.33024	0.248801	0.675463	1583	0.657897	Glia	1
2.64308	8.44376	1.3282	0.249165	0.675463	1652	0.657897	Enteric Neurons	1
-3.15499	8.39604	1.32332	0.250036	0.677256	443	0.659698	Glia	1
-2.3083	7.69089	1.3213	0.250398	0.677256	360	0.659784	proliferating	1
-3.64148	8.8276	1.32178	0.250311	0.677256	2928	0.659784	Enteric Neurons	0.566038
4.96191	9.2133	1.31865	0.250873	0.678026	421	0.660557	proliferating	1
-3.30482	8.91498	1.31588	0.251371	0.67834	2160	0.660889	Enteric Neurons	1
3.18115	8.6867	1.31645	0.251269	0.67834	2766	0.660889	Enteric Neurons	1
2.81085	8.27004	1.31043	0.252356	0.68048	1903	0.663064	proliferating	0.742424
-1.86419	7.82779	1.30869	0.25267	0.68081	3536	0.663474	Enteric Neurons	0.910256
2.29094	8.48786	1.30579	0.253197	0.681714	2360	0.664574	Glia	0.987952
-2.84383	8.52807	1.30095	0.254078	0.683569	2667	0.666482	Enteric Neurons	0.965517
-2.40965	7.65669	1.29901	0.254433	0.684004	71	0.666874	Glia	0.991071
3.85653	9.04194	1.29657	0.254878	0.684685	271	0.66745	Glia	0.980892
2.63844	8.38259	1.29545	0.255084	0.684719	3148	0.667544	Glia	1
3.35268	8.64002	1.29292	0.255549	0.684933	1390	0.667643	Glia	0.956897
3.35268	8.64002	1.29292	0.255549	0.684933	3456	0.667643	Glia	1
-2.91389	9.10839	1.28998	0.25609	0.685848	1867	0.66872	Enteric Neurons	1
-2.2171	7.87572	1.28716	0.256611	0.685848	172	0.668748	Glia	1
-4.64505	8.95226	1.28793	0.256468	0.685848	174	0.668748	Enteric Neurons	1
-3.32339	8.87017	1.28688	0.256662	0.685848	3088	0.668748	Glia	0.660194
-3.57856	9.95333	1.28342	0.257302	0.686011	812	0.668971	Enteric Neurons	0.981651
2.8575	8.2395	1.28386	0.257221	0.686011	1073	0.668971	Enteric Neurons	1
3.5343	8.8188	1.28497	0.257016	0.686011	2518	0.668971	Glia	1
3.36894	8.67376	1.28012	0.257914	0.687127	196	0.670042	Glia	1
-2.28777	8.31107	1.27794	0.258321	0.687695	138	0.670626	Glia	1
-2.41682	8.5211	1.27655	0.258579	0.687866	3094	0.670787	Glia	0.793103
2.75828	7.79057	1.27146	0.259531	0.688021	1609	0.6713	Enteric Neurons	1
-3.67752	8.21754	1.27107	0.259605	0.688021	2131	0.6713	Enteric Neurons	1
-2.38493	8.25267	1.27423	0.259013	0.688021	2370	0.6713	Glia	0.987013
3.37916	8.69582	1.27145	0.259532	0.688021	2965	0.6713	Glia	1
-2.51336	8.38116	1.2727	0.259298	0.688021	3414	0.6713	Glia	1
-2.08788	7.47245	1.26793	0.260194	0.689068	1261	0.672422	Glia	1
2.8827	8.76658	1.26683	0.2604	0.6891	35	0.672462	Enteric Neurons	1
-2.92658	8.71398	1.26022	0.261648	0.691888	2899	0.675183	Enteric Neurons	1
-2.7483	8.67015	1.25787	0.262092	0.692546	1003	0.675914	Enteric Neurons	0.654762
-2.8374	8.96042	1.25622	0.262405	0.692859	2601	0.676244	Glia	1
2.607	8.42673	1.25511	0.262617	0.692905	519	0.676341	Enteric Neurons	1
3.17636	8.50952	1.24979	0.263631	0.695027	2431	0.678483	Glia	0.990476
2.66405	8.49435	1.24357	0.264822	0.695027	232	0.678583	Glia	0.968085
-2.21143	7.5612	1.24477	0.264591	0.695027	1195	0.678583	Glia	1
2.94348	8.72201	1.24632	0.264294	0.695027	1220	0.678583	Enteric Neurons	1
2.63364	8.50347	1.24415	0.264711	0.695027	1773	0.678583	Enteric Neurons	1
2.62571	8.56749	1.24685	0.264193	0.695027	3065	0.678583	Enteric Neurons	1
2.76251	8.06364	1.24798	0.263976	0.695027	3514	0.678583	Glia	1
-2.26761	8.24844	1.24166	0.265189	0.695027	251	0.678705	Enteric Neurons	1
-2.00235	7.58925	1.24122	0.265275	0.695027	1560	0.678705	Enteric Neurons	1
2.52948	8.25444	1.2398	0.265547	0.695027	2789	0.678705	Enteric Neurons	1
-2.46289	8.27382	1.23967	0.265573	0.695027	3183	0.678705	Enteric Neurons	1
3.04947	8.94016	1.23552	0.266374	0.696609	3086	0.680274	Enteric Neurons	1
-2.87664	8.39809	1.23125	0.267202	0.698261	1987	0.681906	Enteric Neurons	1
-2.89749	8.58921	1.22884	0.267669	0.698969	1649	0.682763	proliferating	0.465116
-2.95621	9.40903	1.22684	0.26806	0.699383	2604	0.68326	Enteric Neurons	1
-2.45302	7.8197	1.22601	0.268221	0.699383	1549	0.683302	Glia	0.977612
3.50184	8.59605	1.22495	0.268429	0.699411	84	0.683405	Enteric Neurons	1
3.58864	8.95239	1.22304	0.268803	0.699728	1705	0.683743	Glia	1
3.18863	8.21332	1.22231	0.268944	0.699728	2550	0.683743	Enteric Neurons	1
2.35483	7.44916	1.21881	0.269632	0.701003	2725	0.685074	Enteric Neurons	1
-3.13018	8.27082	1.2165	0.270085	0.701156	689	0.685234	Enteric Neurons	1
-4.11865	8.70782	1.21737	0.269914	0.701156	2708	0.685234	Glia	0.908163
3.00216	8.81569	1.21269	0.270838	0.702093	1698	0.686141	Glia	1
3.70443	9.14336	1.21267	0.270841	0.702093	2321	0.686141	Glia	1
-2.35525	7.31404	1.20987	0.271395	0.702504	529	0.686729	proliferating	1
-2.75813	8.40592	1.21014	0.271342	0.702504	1540	0.686729	Enteric Neurons	0.987342
2.21176	8.27537	1.2046	0.272442	0.704701	752	0.688978	Enteric Neurons	1
-3.22056	8.57651	1.19827	0.273706	0.70595	671	0.690178	Enteric Neurons	1
3.43375	8.83153	1.1972	0.273918	0.70595	1022	0.690178	Glia	0.992537
-2.68291	8.67324	1.20032	0.273294	0.70595	1170	0.690178	Glia	0.94898
2.8071	8.14614	1.19983	0.273393	0.70595	2136	0.690178	Glia	1
3.43375	8.83153	1.1972	0.273918	0.70595	2876	0.690178	Glia	1
2.66434	8.55869	1.19585	0.274189	0.706137	2157	0.690391	Enteric Neurons	1
2.36623	8.21617	1.19314	0.274733	0.707026	1657	0.691274	Glia	1
2.81509	8.16209	1.19037	0.275291	0.707436	1383	0.691631	Glia	1
2.81509	8.16209	1.19037	0.275291	0.707436	3508	0.691631	Glia	1
-2.3264	7.19305	1.18843	0.275683	0.707933	1136	0.692139	Glia	1
2.31593	7.56575	1.18553	0.276271	0.7088	3154	0.693257	Enteric Neurons	1
2.99459	7.86327	1.18479	0.27642	0.7088	1251	0.693267	Enteric Neurons	1
-2.4963	7.22688	1.17921	0.277553	0.710376	593	0.694754	Glia	1
-3.82186	8.50494	1.17761	0.27788	0.710376	1420	0.694754	Enteric Neurons	1
3.01906	8.4998	1.17686	0.278034	0.710376	1689	0.694754	Glia	1
2.99595	8.46167	1.17772	0.277857	0.710376	1794	0.694754	Glia	1
3.00421	8.4745	1.17829	0.27774	0.710376	1983	0.694754	Glia	0.990196
2.93372	8.36857	1.17077	0.279279	0.712694	235	0.697335	Glia	1
-2.01162	8.21796	1.1663	0.280199	0.712694	837	0.697378	Glia	0.689189
-2.66706	8.31688	1.16675	0.280106	0.712694	977	0.697378	proliferating	1
-3.80536	9.15242	1.16474	0.280522	0.712694	1920	0.697378	Enteric Neurons	1
-3.98761	8.79418	1.16569	0.280325	0.712694	1940	0.697378	Enteric Neurons	0.945055
-3.31736	9.15641	1.16462	0.280545	0.712694	2158	0.697378	Glia	0.904762
-1.9932	7.63266	1.16517	0.280432	0.712694	2844	0.697378	proliferating	1
-1.91331	8.06631	1.1686	0.279725	0.712694	3413	0.697378	Glia	0.929134
2.89438	8.31253	1.15774	0.281972	0.714585	43	0.699355	Enteric Neurons	1
-2.16724	7.81872	1.15828	0.28186	0.714585	1129	0.699355	proliferating	1
-2.13831	7.57276	1.15694	0.282138	0.714585	1874	0.699355	Glia	1
2.75958	8.78943	1.15761	0.281998	0.714585	2633	0.699355	Glia	1
-2.23932	8.53432	1.15424	0.2827	0.714585	561	0.699449	Enteric Neurons	1
-1.9857	7.20545	1.15468	0.282609	0.714585	2057	0.699449	Enteric Neurons	1
2.88407	8.29818	1.15329	0.282898	0.714585	2387	0.699449	Glia	1
2.30139	7.73834	1.15514	0.282511	0.714585	3467	0.699449	Enteric Neurons	1
3.61992	9.15182	1.14668	0.284281	0.71547	22	0.700142	Glia	1
3.09759	8.64297	1.14489	0.284658	0.71547	65	0.700142	Glia	1
3.09759	8.64297	1.14489	0.284658	0.71547	1000	0.700142	Glia	0.991379
3.09759	8.64297	1.14489	0.284658	0.71547	1615	0.700142	Glia	1
-2.45302	8.42863	1.14806	0.283992	0.71547	2203	0.700142	Enteric Neurons	1
3.09159	8.63157	1.14807	0.28399	0.71547	2950	0.700142	Glia	0.982609
-2.1126	7.56604	1.15061	0.283459	0.71547	3274	0.700142	Enteric Neurons	0.956989
2.10729	7.60002	1.14173	0.285323	0.7164	380	0.701119	Enteric Neurons	1
-2.21753	8.04333	1.14094	0.285489	0.7164	702	0.701119	proliferating	1
-2.14128	8.28311	1.14026	0.285633	0.7164	2972	0.701119	Enteric Neurons	1
-3.1528	9.01597	1.13923	0.285852	0.716445	1586	0.701202	Enteric Neurons	1
2.97389	8.38775	1.13801	0.286109	0.716582	2652	0.70129	Enteric Neurons	1
-2.46487	8.03026	1.13571	0.286596	0.717298	2233	0.702196	proliferating	0.811321
-2.54769	8.87522	1.13449	0.286855	0.71744	1690	0.702363	Enteric Neurons	1
-2.84045	8.99392	1.13301	0.28717	0.717724	1330	0.702749	Glia	0.895652
-3.38303	8.97483	1.12957	0.287903	0.718545	23	0.703584	Enteric Neurons	1
-4.18177	8.69669	1.13	0.287812	0.718545	1974	0.703584	Glia	0.938776
2.71867	8.63863	1.12441	0.289007	0.720289	255	0.705457	Glia	0.955556
-2.09185	8.38632	1.12444	0.289001	0.720289	1117	0.705457	Glia	0.96648
3.864	8.7326	1.12275	0.289363	0.720669	2817	0.705861	Enteric Neurons	1
2.5638	8.01998	1.11937	0.29009	0.721974	1694	0.707209	Glia	1
-2.20662	8.09992	1.11557	0.290911	0.722001	136	0.707626	Glia	1
-3.34107	8.1781	1.11507	0.291018	0.722001	342	0.707626	Enteric Neurons	1
-1.7488	7.87131	1.11087	0.291929	0.722001	392	0.707626	proliferating	1
-2.26561	7.8222	1.11096	0.291909	0.722001	479	0.707626	Glia	0.932039
-3.43442	9.28354	1.11143	0.291807	0.722001	825	0.707626	Enteric Neurons	1
-3.32448	9.39452	1.11532	0.290965	0.722001	839	0.707626	Glia	0.905325
-2.66552	9.17065	1.11672	0.290661	0.722001	859	0.707626	Glia	1
3.8744	9.36128	1.11415	0.291218	0.722001	1095	0.707626	Enteric Neurons	1
2.90755	8.38337	1.11121	0.291854	0.722001	2657	0.707626	Enteric Neurons	1
-3.93664	9.10567	1.10798	0.292557	0.723051	897	0.708636	Enteric Neurons	1
2.73165	7.71315	1.10533	0.293135	0.723975	3217	0.709638	Enteric Neurons	1
-1.93642	7.62056	1.10415	0.293392	0.724108	2077	0.709846	Enteric Neurons	0.910112
3.62618	8.55663	1.10243	0.29377	0.724173	989	0.709888	Glia	0.987654
-2.23067	7.22652	1.10217	0.293826	0.724173	1440	0.709888	Glia	1
3.20443	9.01448	1.09563	0.295262	0.725102	645	0.710597	Glia	1
-2.94168	8.82464	1.09498	0.295406	0.725102	991	0.710597	Enteric Neurons	1
2.54014	8.49555	1.09849	0.294634	0.725102	1681	0.710597	Glia	1
-3.23566	8.54469	1.09728	0.2949	0.725102	2361	0.710597	Enteric Neurons	1
-3.75224	8.51399	1.09489	0.295427	0.725102	2413	0.710597	Enteric Neurons	1
-2.38784	7.24348	1.09601	0.295178	0.725102	3196	0.710597	Glia	1
1.81006	7.78223	1.09321	0.295796	0.725506	1508	0.711144	Enteric Neurons	1
-2.08837	7.42584	1.09214	0.296033	0.725587	885	0.711273	proliferating	1
-2.11933	7.11213	1.08899	0.29673	0.725644	92	0.711632	Glia	0.90625
-3.37456	9.37317	1.08951	0.296615	0.725644	1061	0.711632	Enteric Neurons	1
-2.39766	8.53342	1.09043	0.296412	0.725644	2841	0.711632	Glia	0.949367
2.77657	8.34533	1.08704	0.297163	0.725644	90	0.711675	Enteric Neurons	1
-1.93339	8.12536	1.08651	0.297281	0.725644	377	0.711675	Glia	1
-2.36954	8.25449	1.08719	0.297129	0.725644	2803	0.711675	Enteric Neurons	0.984127
-2.41339	8.27796	1.0836	0.297929	0.726726	1550	0.71282	Glia	0.985714
-2.20133	7.75526	1.07906	0.298944	0.728356	674	0.714508	Glia	0.97561
-2.25143	7.39294	1.07712	0.299379	0.728356	887	0.714508	Glia	0.956044
-2.70383	8.54299	1.07695	0.299417	0.728356	2592	0.714508	Enteric Neurons	0.790698
-2.07276	8.42322	1.07808	0.299162	0.728356	3232	0.714508	Enteric Neurons	1
-3.79841	8.86387	1.0737	0.300146	0.729131	735	0.715126	Enteric Neurons	1
2.61666	7.76855	1.07408	0.300061	0.729131	3512	0.715126	Glia	0.990826
-3.75755	9.56233	1.07121	0.300708	0.729996	82	0.715869	Glia	0.967213
2.44746	7.96256	1.07007	0.300966	0.730124	692	0.716022	Glia	1
2.77043	8.91952	1.06896	0.301215	0.730232	450	0.716155	Enteric Neurons	1
2.24222	7.56239	1.06706	0.301647	0.730779	3024	0.71667	Glia	0.747253
-2.22163	8.40396	1.06474	0.302171	0.731551	594	0.717484	Glia	1
1.95679	8.24253	1.06161	0.302883	0.732774	21	0.71891	Glia	1
-2.76899	9.08344	1.0598	0.303296	0.733275	1212	0.719396	Enteric Neurons	1
2.56091	8.11786	1.05699	0.303937	0.734326	2695	0.720411	Glia	1
2.27017	8.09051	1.05345	0.30475	0.735789	3309	0.721853	Enteric Neurons	1
2.74612	8.60219	1.05051	0.305424	0.735917	1548	0.721984	Enteric Neurons	1
-3.76893	8.57572	1.05134	0.305234	0.735917	2851	0.721984	Glia	1
2.42845	8.57404	1.0521	0.305059	0.735917	3370	0.721984	Enteric Neurons	1
2.80357	8.50304	1.04617	0.306427	0.737832	2811	0.723811	Glia	0.980769
2.21846	8.42288	1.04468	0.306771	0.738161	575	0.724209	Enteric Neurons	1
-2.11125	7.89778	1.03815	0.308287	0.739237	117	0.725599	Glia	0.992366
-1.78797	7.77735	1.04131	0.307551	0.739237	292	0.725599	Enteric Neurons	0.981818
-1.6576	7.88145	1.03293	0.309506	0.739237	395	0.725599	Enteric Neurons	1
3.27864	9.00287	1.03457	0.309122	0.739237	1274	0.725599	Glia	1
-3.33674	9.76523	1.03349	0.309375	0.739237	1640	0.725599	Enteric Neurons	0.956989
2.91626	8.68881	1.03828	0.308256	0.739237	1812	0.725599	Glia	0.988636
2.36832	7.86843	1.04067	0.307701	0.739237	1847	0.725599	Glia	1
-1.96928	8.11539	1.03583	0.308828	0.739237	1881	0.725599	Enteric Neurons	1
3.1255	8.7113	1.03737	0.308468	0.739237	2156	0.725599	proliferating	1
2.8399	8.5643	1.0393	0.30802	0.739237	2824	0.725599	Glia	0.954128
-3.28067	9.2472	1.03495	0.309033	0.739237	3313	0.725599	Enteric Neurons	1
-2.51203	8.2534	1.02753	0.310775	0.741769	2836	0.728116	Enteric Neurons	1
-2.21268	7.2056	1.02585	0.311169	0.742211	3192	0.728574	Glia	0.986667
-3.65046	8.95906	1.02453	0.311481	0.742401	1074	0.728729	Enteric Neurons	1
-4.34725	8.8669	1.02375	0.311666	0.742401	2439	0.728729	Enteric Neurons	1
-2.03117	7.18656	1.02164	0.312166	0.743092	304	0.729491	Enteric Neurons	1
2.90479	8.67952	1.01716	0.313228	0.74382	247	0.730447	Glia	1
3.44831	8.70981	1.01813	0.312997	0.74382	318	0.730447	Enteric Neurons	1
2.90479	8.67952	1.01716	0.313228	0.74382	1205	0.730447	Glia	0.97479
1.86149	7.95151	1.01682	0.313309	0.74382	3062	0.730447	Glia	1
2.552	8.49066	1.01053	0.31481	0.744402	454	0.731013	Enteric Neurons	1
-1.99037	7.63363	1.01081	0.314743	0.744402	1276	0.731013	proliferating	1
-2.17968	8.19883	1.01218	0.314416	0.744402	2161	0.731013	Glia	0.952663
2.40028	8.41827	1.01352	0.314095	0.744402	2425	0.731013	Glia	0.931034
2.3698	8.17058	1.01371	0.314051	0.744402	2522	0.731013	proliferating	1
-2.55925	7.37481	1.01213	0.314427	0.744402	3260	0.731013	Glia	1
-2.01774	7.83236	1.00897	0.315183	0.744787	1017	0.731384	Enteric Neurons	1
3.3671	9.22152	1.00765	0.315501	0.745043	340	0.731574	Glia	0.984733
-2.58416	8.77328	1.00155	0.316971	0.747022	2570	0.733562	Enteric Neurons	0.860215
3.37092	9.26327	1.00068	0.317179	0.747022	2837	0.733562	Enteric Neurons	1
-1.99907	7.38068	1.00217	0.316821	0.747022	2867	0.733562	proliferating	1
-4.02566	9.02944	1.00142	0.317001	0.747022	3475	0.733562	Enteric Neurons	1
2.32674	7.65797	0.999715	0.317414	0.747078	2762	0.733742	Enteric Neurons	1
-1.88721	7.92231	0.99816	0.31779	0.747469	1307	0.734337	Enteric Neurons	0.84507
2.32373	7.12819	0.996352	0.318229	0.747511	384	0.734348	Glia	0.854839
2.26538	7.43352	0.99636	0.318227	0.747511	996	0.734348	Glia	0.963415
-2.4857	9.2698	0.994587	0.318658	0.748025	316	0.73495	Glia	0.946667
-2.06428	7.92323	0.992631	0.319134	0.748649	2340	0.735513	Glia	0.992647
-2.26576	8.28613	0.99151	0.319407	0.748795	376	0.735725	Enteric Neurons	1
-3.19488	9.42291	0.98969	0.319852	0.748887	185	0.735979	Glia	0.946429
1.97477	8.04283	0.987903	0.320289	0.748887	2291	0.735979	Enteric Neurons	0.985714
-2.42962	8.84455	0.987961	0.320275	0.748887	2843	0.735979	Enteric Neurons	1
3.18364	8.89006	0.988288	0.320195	0.748887	3492	0.735979	Enteric Neurons	1
-1.83326	7.60976	0.981155	0.321948	0.749491	279	0.736954	Glia	1
2.33846	8.68864	0.982387	0.321644	0.749491	448	0.736954	Enteric Neurons	1
-1.75601	8.10756	0.979813	0.322279	0.749491	1355	0.736954	Enteric Neurons	0.789474
2.87528	8.55403	0.979647	0.32232	0.749491	1401	0.736954	Enteric Neurons	1
2.61997	8.98004	0.983536	0.321361	0.749491	1537	0.736954	Enteric Neurons	1
-2.83508	9.4113	0.979137	0.322446	0.749491	1580	0.736954	Glia	0.932515
-2.54798	8.37363	0.983499	0.32137	0.749491	1870	0.736954	Glia	1
-3.37653	9.34964	0.981215	0.321933	0.749491	3021	0.736954	Glia	0.987097
-1.7999	7.43297	0.982021	0.321734	0.749491	3499	0.736954	Glia	1
-2.02679	8.52383	0.974547	0.323582	0.751572	1439	0.739148	Glia	1
-2.08105	7.99375	0.973817	0.323764	0.751572	356	0.739211	Enteric Neurons	1
-2.36834	8.61166	0.971871	0.324248	0.751865	518	0.73961	Enteric Neurons	0.595745
3.34354	8.96706	0.971607	0.324313	0.751865	3117	0.73961	Glia	0.990909
-2.61317	8.655	0.968818	0.325009	0.752986	2919	0.740755	Glia	1
-2.31204	8.58534	0.966294	0.32564	0.753956	2859	0.741754	proliferating	1
-2.29649	8.24203	0.962854	0.326502	0.755461	2190	0.743335	proliferating	0.928571
1.66508	7.95894	0.96096	0.326978	0.75558	2019	0.743611	proliferating	1
-1.80126	7.82506	0.961097	0.326944	0.75558	3001	0.743611	Glia	0.976
-1.73423	8.06018	0.95906	0.327457	0.756194	2634	0.744284	Enteric Neurons	1
2.5116	8.74912	0.957521	0.327846	0.756599	3448	0.744682	Enteric Neurons	1
-1.99898	8.17791	0.950895	0.329525	0.759981	1761	0.748056	Glia	1
2.98217	8.45338	0.947709	0.330336	0.761278	432	0.74942	Glia	1
-2.12375	7.94958	0.94646	0.330655	0.761278	2121	0.74942	Glia	0.993243
-2.45056	8.61791	0.946168	0.33073	0.761278	3225	0.74942	Enteric Neurons	0.583333
-2.22615	8.28536	0.944339	0.331197	0.761861	3005	0.7501	proliferating	1
-1.98587	8.51176	0.942681	0.331622	0.762345	3412	0.750657	Enteric Neurons	1
-2.05007	8.06912	0.941652	0.331886	0.762459	1436	0.750849	Glia	1
-2.25424	8.58804	0.940675	0.332137	0.762543	3497	0.751071	Glia	0.833333
2.25401	7.97128	0.938448	0.33271	0.763365	24	0.751981	Glia	0.960784
2.53097	8.88773	0.936414	0.333235	0.763528	1668	0.752318	Glia	1
2.27025	7.61949	0.936455	0.333224	0.763528	2426	0.752318	Enteric Neurons	1
2.64259	8.54325	0.935335	0.333513	0.763528	3535	0.752413	Glia	1
-1.93677	8.19018	0.93165	0.334467	0.763528	746	0.752562	proliferating	0.68254
-2.1341	8.71722	0.929869	0.33493	0.763528	1644	0.752562	Enteric Neurons	1
-1.66389	7.79103	0.932774	0.334176	0.763528	2182	0.752562	Glia	0.990566
-1.79326	7.26006	0.933851	0.333897	0.763528	2235	0.752562	proliferating	1
2.45521	8.17213	0.930534	0.334757	0.763528	3138	0.752562	Enteric Neurons	1
-2.14775	7.39191	0.930195	0.334845	0.763528	3305	0.752562	Glia	1
2.66468	8.57932	0.931955	0.334388	0.763528	3550	0.752562	Glia	1
2.15406	8.3223	0.92889	0.335184	0.763539	3407	0.752716	Enteric Neurons	1
-2.12762	7.79564	0.928199	0.335364	0.763539	2736	0.75273	Glia	0.703125
2.5577	8.41606	0.92708	0.335656	0.76365	159	0.752767	Glia	0.989691
-1.7568	7.34404	0.920346	0.337417	0.76365	548	0.752767	proliferating	1
3.49081	8.81837	0.924531	0.336321	0.76365	878	0.752767	Glia	1
-2.09932	8.08712	0.919794	0.337562	0.76365	1139	0.752767	Glia	0.981481
2.04733	7.8948	0.92069	0.337327	0.76365	1546	0.752767	Enteric Neurons	1
-3.05497	8.80498	0.920325	0.337422	0.76365	1787	0.752767	Enteric Neurons	1
2.92332	8.6671	0.924014	0.336456	0.76365	2791	0.752767	Glia	1
-2.56662	8.55629	0.921661	0.337072	0.76365	3285	0.752767	Glia	0.988889
-2.05019	7.46982	0.923849	0.336499	0.76365	3450	0.752767	proliferating	1
2.69937	8.63749	0.924772	0.336258	0.76365	3474	0.752767	Glia	0.956522
2.50794	8.34799	0.913363	0.339256	0.764283	266	0.754248	Glia	0.945652
2.73155	8.6934	0.916245	0.338495	0.764283	297	0.754248	Glia	1
-2.06863	8.46442	0.910583	0.339992	0.764283	445	0.754248	Glia	0.658228
-1.86719	8.05671	0.911659	0.339707	0.764283	449	0.754248	Enteric Neurons	1
-2.04618	8.39391	0.911917	0.339639	0.764283	1868	0.754248	Glia	0.987654
-1.72818	7.20919	0.910695	0.339962	0.764283	1908	0.754248	Enteric Neurons	0.969231
2.38385	8.15427	0.911866	0.339652	0.764283	2076	0.754248	Glia	1
2.70698	8.15203	0.910774	0.339941	0.764283	2458	0.754248	Glia	1
2.01535	8.14225	0.915022	0.338818	0.764283	2962	0.754248	Glia	1
2.03417	8.14648	0.911559	0.339734	0.764283	3307	0.754248	Enteric Neurons	1
-1.98742	7.88388	0.909275	0.340339	0.76458	2359	0.754556	proliferating	1
-3.51166	8.46658	0.907976	0.340684	0.764698	1467	0.754866	Enteric Neurons	1
2.66527	8.76621	0.90583	0.341256	0.764698	56	0.754931	proliferating	1
1.99477	8.07424	0.906585	0.341054	0.764698	1246	0.754931	Glia	0.957746
-1.87022	7.50115	0.907295	0.340866	0.764698	2795	0.754931	Glia	0.727273
-2.73901	8.67636	0.905035	0.341468	0.764698	1906	0.755011	Enteric Neurons	0.931818
-1.96794	8.53748	0.902123	0.342245	0.765957	960	0.756281	Enteric Neurons	1
1.96708	7.7633	0.899054	0.343068	0.767314	1763	0.75768	Enteric Neurons	1
-3.19039	8.70083	0.894377	0.344326	0.768677	1516	0.759009	Enteric Neurons	1
2.41733	8.13479	0.895324	0.344071	0.768677	1872	0.759009	Enteric Neurons	1
2.21003	8.57137	0.894674	0.344246	0.768677	2393	0.759009	Glia	1
-1.89998	8.56189	0.89259	0.344809	0.768789	2027	0.759243	Enteric Neurons	1
2.25298	8.22104	0.892877	0.344731	0.768789	2038	0.759243	Glia	1
2.50724	8.67667	0.890884	0.34527	0.769335	2388	0.759758	Enteric Neurons	1
-2.45117	8.4255	0.888155	0.34601	0.770223	1419	0.760687	Enteric Neurons	1
1.87624	8.04025	0.887816	0.346102	0.770223	2376	0.760687	Enteric Neurons	1
2.1729	8.3799	0.886087	0.346572	0.770786	1368	0.761277	Glia	0.9125
-1.83298	7.88362	0.885185	0.346817	0.77085	126	0.761337	Enteric Neurons	1
-1.71558	8.21352	0.883088	0.347389	0.771638	3473	0.762285	Glia	0.592593
2.35701	7.63385	0.879493	0.348372	0.773339	2979	0.76398	Glia	0.928571
2.09236	7.66676	0.876918	0.349079	0.774424	2512	0.765022	Enteric Neurons	0.544554
-1.88428	7.3364	0.871636	0.350535	0.774493	724	0.765194	Glia	1
-2.98629	9.48543	0.872473	0.350303	0.774493	910	0.765194	Enteric Neurons	1
3.02976	9.18174	0.873201	0.350102	0.774493	1066	0.765194	Glia	0.99422
-1.56169	7.49427	0.87451	0.349741	0.774493	1743	0.765194	Glia	1
-1.91061	7.46273	0.872284	0.350355	0.774493	1922	0.765194	Glia	1
-2.95054	8.5891	0.873265	0.350085	0.774493	1967	0.765194	Enteric Neurons	1
-3.25317	8.8355	0.871269	0.350636	0.774493	3108	0.765194	Glia	0.907407
-2.33152	8.91193	0.868589	0.351378	0.774509	1278	0.765241	Glia	0.983051
-2.63616	8.87888	0.868096	0.351515	0.774509	2541	0.765241	Enteric Neurons	1
-2.31695	8.23603	0.868955	0.351276	0.774509	3283	0.765241	Enteric Neurons	1
-1.62483	7.79698	0.868281	0.351463	0.774509	3459	0.765241	Glia	1
-1.66933	7.78018	0.863267	0.352858	0.776172	14	0.766971	Enteric Neurons	1
1.99903	7.97905	0.863663	0.352747	0.776172	894	0.766971	Enteric Neurons	1
-2.02754	8.46952	0.863026	0.352925	0.776172	1399	0.766971	Enteric Neurons	1
-2.19285	8.34559	0.859928	0.35379	0.777595	686	0.768312	Glia	1
-1.56373	7.90773	0.854047	0.355441	0.778212	186	0.76925	Enteric Neurons	0.677966
2.88495	8.63272	0.855905	0.354918	0.778212	471	0.76925	Glia	0.954545
-1.61883	7.72971	0.855963	0.354902	0.778212	1215	0.76925	Glia	1
3.3005	8.95998	0.853469	0.355604	0.778212	1823	0.76925	Enteric Neurons	1
-1.5439	7.99688	0.855153	0.35513	0.778212	2037	0.76925	Enteric Neurons	1
2.42379	8.50774	0.854138	0.355416	0.778212	2609	0.76925	Enteric Neurons	1
-3.19019	8.8388	0.855129	0.355137	0.778212	3227	0.76925	Enteric Neurons	1
-1.97895	7.10616	0.85259	0.355852	0.778276	2598	0.769321	Glia	1
-1.6291	7.50734	0.851121	0.356267	0.778286	1957	0.76947	Enteric Neurons	1
-1.99899	7.79099	0.851021	0.356295	0.778286	2793	0.76947	Glia	1
-1.90434	7.86155	0.849842	0.356628	0.778536	2587	0.76965	Glia	0.984962
-2.31172	8.42253	0.847875	0.357185	0.779274	1631	0.770361	Glia	0.860215
-3.23631	8.66071	0.846723	0.357512	0.779508	3444	0.770553	Enteric Neurons	1
2.0314	8.31173	0.845902	0.357746	0.779539	2897	0.770626	Enteric Neurons	1
-2.30758	8.88555	0.844797	0.35806	0.779745	640	0.770829	Glia	0.949153
2.47462	8.53419	0.843613	0.358397	0.780001	527	0.771042	Glia	1
-2.61851	9.34601	0.838544	0.359845	0.782673	3238	0.773756	Glia	0.966443
-1.85813	8.19824	0.834849	0.360905	0.782974	151	0.77405	Glia	0.994286
2.56208	8.67418	0.834225	0.361085	0.782974	1796	0.77405	Glia	0.991525
-1.69011	7.5586	0.835435	0.360737	0.782974	1892	0.77405	Enteric Neurons	1
2.41423	8.44577	0.835223	0.360798	0.782974	2246	0.77405	Glia	0.959596
2.4427	8.93342	0.834882	0.360895	0.782974	3282	0.77405	Glia	1
-1.74997	7.99985	0.832537	0.361571	0.783394	1160	0.774518	Glia	0.968504
1.89277	7.66715	0.83126	0.361939	0.783394	458	0.774632	Enteric Neurons	1
-1.55795	7.78196	0.831299	0.361928	0.783394	2089	0.774632	Glia	0.788462
-1.9621	7.17928	0.828361	0.362778	0.78473	950	0.775983	Glia	1
-2.23972	8.07315	0.82187	0.364665	0.786452	979	0.777742	Glia	0.818182
-1.91406	7.61336	0.824601	0.363869	0.786452	1520	0.777742	Glia	1
2.61103	8.76047	0.821817	0.36468	0.786452	1801	0.777742	Glia	0.992063
1.88876	8.36782	0.822439	0.364499	0.786452	2392	0.777742	Enteric Neurons	1
1.82008	8.10551	0.82251	0.364478	0.786452	3422	0.777742	Enteric Neurons	1
-1.50459	7.68031	0.819585	0.365332	0.787381	1567	0.77875	proliferating	0.977011
2.69826	8.65775	0.81752	0.365937	0.787728	3322	0.779094	Glia	1
2.83532	8.31114	0.81767	0.365893	0.787728	3348	0.779094	Enteric Neurons	1
2.34361	8.35156	0.81522	0.366612	0.78869	3368	0.780052	Glia	1
2.33275	8.33758	0.810941	0.367873	0.78869	1046	0.780217	Glia	1
-1.81496	8.18098	0.811538	0.367697	0.78869	1072	0.780217	Glia	0.994083
3.72864	9.0131	0.81135	0.367752	0.78869	1088	0.780217	Glia	0.99115
3.24858	8.85592	0.809229	0.368379	0.78869	1258	0.780217	Glia	0.990196
-1.78817	8.05107	0.811923	0.367583	0.78869	1372	0.780217	Enteric Neurons	1
-3.53621	9.58068	0.809867	0.36819	0.78869	1710	0.780217	Glia	0.967033
-1.9519	8.78622	0.812249	0.367487	0.78869	2352	0.780217	Enteric Neurons	1
-2.10195	8.71815	0.809222	0.368381	0.78869	2678	0.780217	Enteric Neurons	1
1.9011	7.46219	0.80644	0.369205	0.789518	920	0.781145	Enteric Neurons	1
1.91875	8.6502	0.806418	0.369212	0.789518	2194	0.781145	Enteric Neurons	1
2.16182	8.59636	0.803848	0.369976	0.790676	295	0.78225	Glia	1
-2.08172	8.86127	0.802952	0.370243	0.790771	881	0.782413	Enteric Neurons	0.947826
-3.58856	9.16751	0.79984	0.371172	0.791328	544	0.782954	Enteric Neurons	1
-1.98224	7.33589	0.800541	0.370962	0.791328	2316	0.782954	Glia	1
-2.54935	8.58184	0.800824	0.370878	0.791328	2509	0.782954	Enteric Neurons	1
2.07378	8.25847	0.797875	0.37176	0.791632	2530	0.783304	Glia	1
-1.71809	7.35058	0.79815	0.371677	0.791632	3382	0.783304	Glia	1
-2.00137	8.45705	0.796109	0.37229	0.79176	469	0.783627	Glia	1
-1.68713	7.60303	0.796551	0.372157	0.79176	3360	0.783627	Enteric Neurons	1
1.92095	7.23015	0.795154	0.372576	0.79176	943	0.783679	Glia	1
2.80421	9.07859	0.794707	0.372711	0.79176	2813	0.783679	Glia	0.99375
-1.64172	8.06594	0.790365	0.37402	0.794066	2717	0.785944	proliferating	1
-1.89992	8.74643	0.786762	0.375111	0.795449	525	0.787378	Enteric Neurons	1
-1.7963	8.10663	0.786735	0.375119	0.795449	2660	0.787378	proliferating	1
2.8487	8.80142	0.782631	0.376367	0.797621	1012	0.789506	Enteric Neurons	1
1.96403	8.18419	0.781742	0.376639	0.797711	2396	0.789662	Enteric Neurons	1
-1.61828	7.40316	0.781021	0.376859	0.797711	985	0.789673	Glia	1
-1.4503	7.84933	0.780264	0.37709	0.797726	2606	0.789827	Enteric Neurons	0.931034
-2.08857	8.52802	0.779235	0.377405	0.797917	1303	0.790066	Enteric Neurons	1
-1.86324	7.25067	0.77763	0.377897	0.798007	1746	0.790257	Glia	0.885246
-1.49749	7.9214	0.777935	0.377803	0.798007	3123	0.790257	Enteric Neurons	0.638889
-2.42747	8.40267	0.773125	0.379282	0.799468	152	0.792067	Enteric Neurons	1
-2.22665	7.13172	0.769049	0.380541	0.799468	680	0.792067	Glia	1
-1.67932	7.37666	0.77309	0.379293	0.799468	777	0.792067	Glia	0.988095
2.29862	8.37298	0.771835	0.37968	0.799468	1077	0.792067	Enteric Neurons	1
-1.70948	7.93193	0.769519	0.380396	0.799468	1634	0.792067	proliferating	1
-2.9927	9.22012	0.770479	0.380099	0.799468	1774	0.792067	Enteric Neurons	1
2.02784	7.83847	0.770423	0.380116	0.799468	2656	0.792067	Enteric Neurons	1
-1.81261	7.80804	0.772698	0.379413	0.799468	2690	0.792067	Glia	1
-1.54241	7.86354	0.768624	0.380673	0.799468	3083	0.792067	Glia	1
-3.82387	8.85058	0.76617	0.381434	0.799468	484	0.792079	Glia	0.990909
2.07336	8.54373	0.767439	0.38104	0.799468	1629	0.792079	Enteric Neurons	1
1.88006	8.13909	0.766497	0.381333	0.799468	1715	0.792079	Enteric Neurons	0.985714
-1.55822	7.73843	0.765916	0.381513	0.799468	2402	0.792079	Enteric Neurons	1
-2.01482	8.59297	0.763711	0.382199	0.800434	1716	0.793065	Enteric Neurons	1
-2.44041	8.88893	0.761021	0.383039	0.800776	1366	0.793398	Glia	0.956897
2.39407	8.63198	0.761893	0.382766	0.800776	1535	0.793398	Glia	1
-1.90282	7.6266	0.761532	0.382879	0.800776	1599	0.793398	Glia	0.991071
2.44896	8.72077	0.756299	0.384519	0.803398	148	0.795929	Glia	0.991803
1.83606	7.31211	0.750687	0.386288	0.803833	7	0.796401	Glia	1
2.54018	8.87373	0.751467	0.386041	0.803833	310	0.796401	Glia	0.990385
-1.99634	8.69247	0.751411	0.386059	0.803833	745	0.796401	Glia	0.986239
-1.72745	7.56811	0.752669	0.385662	0.803833	1620	0.796401	Glia	1
-2.37735	8.60557	0.750616	0.38631	0.803833	1630	0.796401	Enteric Neurons	0.951807
-1.71371	6.97171	0.752214	0.385805	0.803833	2521	0.796401	Enteric Neurons	1
2.26997	8.44912	0.752179	0.385817	0.803833	3181	0.796401	Glia	0.989899
-1.8102	7.95386	0.749231	0.386749	0.804275	1889	0.7968	Glia	0.986014
3.85564	9.43452	0.746002	0.387774	0.805935	1018	0.798333	Glia	1
-2.18612	7.10348	0.740995	0.389371	0.807387	1068	0.799946	Glia	0.972603
2.22942	8.39616	0.740964	0.389381	0.807387	1222	0.799946	Glia	1
1.72066	7.43793	0.741294	0.389276	0.807387	1582	0.799946	Enteric Neurons	1
2.37958	8.70671	0.741793	0.389116	0.807387	2513	0.799946	Glia	1
-3.87968	9.30855	0.737978	0.390338	0.808536	275	0.800972	Enteric Neurons	1
-2.01954	7.88951	0.737815	0.390391	0.808536	3176	0.800972	Glia	0.872549
-2.77686	9.19204	0.736499	0.390814	0.808941	2574	0.801356	Enteric Neurons	1
-2.59592	8.28089	0.733806	0.391681	0.810265	1973	0.802758	Enteric Neurons	0.972222
-3.22989	9.42419	0.729996	0.392913	0.812341	1725	0.804778	Glia	0.785276
2.61326	8.99442	0.728127	0.39352	0.812649	1338	0.804981	Glia	0.986667
2.93497	9.21383	0.728175	0.393504	0.812649	3549	0.804981	Enteric Neurons	1
-1.41185	7.78348	0.727267	0.393799	0.812743	60	0.805091	Enteric Neurons	0.793814
-2.83486	9.19078	0.726581	0.394022	0.812743	2395	0.805091	Enteric Neurons	1
-1.74696	7.79535	0.725656	0.394324	0.812892	2085	0.805137	Glia	0.990909
1.82373	7.84546	0.72179	0.395586	0.812947	1	0.805399	Glia	1
1.792	7.78241	0.721618	0.395642	0.812947	539	0.805399	Enteric Neurons	1
-1.72301	7.37671	0.720675	0.395951	0.812947	722	0.805399	Glia	1
2.63975	8.27152	0.721955	0.395532	0.812947	1048	0.805399	Glia	0.988636
-2.37847	9.35955	0.723935	0.394885	0.812947	1138	0.805399	Enteric Neurons	1
-1.79164	7.49737	0.721358	0.395727	0.812947	1611	0.805399	Glia	1
-1.75175	8.19016	0.723007	0.395188	0.812947	2510	0.805399	Glia	1
-3.01541	8.74678	0.719423	0.396362	0.813319	901	0.805742	Enteric Neurons	1
2.20013	8.26355	0.715684	0.397592	0.815247	1587	0.807824	Enteric Neurons	1
-2.39064	8.76251	0.713943	0.398166	0.815247	567	0.807897	Enteric Neurons	1
-1.84706	6.96617	0.713091	0.398448	0.815247	833	0.807897	Glia	1
-1.69427	7.24271	0.714162	0.398094	0.815247	1985	0.807897	Glia	0.986301
-2.17278	8.32432	0.713272	0.398388	0.815247	3517	0.807897	Enteric Neurons	1
2.25741	8.9741	0.708797	0.399872	0.81734	1532	0.809921	Glia	1
2.54531	8.66867	0.708619	0.399931	0.81734	2354	0.809921	Glia	1
-2.13519	8.58904	0.70436	0.401351	0.81977	1857	0.812376	proliferating	1
-1.49529	7.84641	0.701236	0.402397	0.820001	40	0.812558	Glia	0.991935
-1.88406	8.40426	0.70164	0.402261	0.820001	774	0.812558	Glia	0.995098
-2.06683	7.42234	0.702254	0.402056	0.820001	1469	0.812558	Glia	1
2.06973	8.17815	0.70345	0.401655	0.819921	1993	0.812558	Glia	0.9625
-1.5479	8.20246	0.700579	0.402617	0.820001	915	0.81271	Glia	0.97541
-2.63584	9.53894	0.697815	0.403547	0.821398	2059	0.814114	Enteric Neurons	1
2.63995	8.86282	0.697046	0.403806	0.821398	884	0.81415	Glia	1
2.09677	8.83086	0.695191	0.404432	0.821398	982	0.814591	Glia	0.989899
1.99343	8.11322	0.695066	0.404475	0.821398	1293	0.814591	Enteric Neurons	1
1.74477	7.49643	0.694482	0.404672	0.821398	1360	0.814591	Glia	1
-1.86227	8.58877	0.69282	0.405235	0.821398	389	0.814591	Glia	0.9375
2.21992	8.5647	0.693067	0.405151	0.821398	2043	0.814591	Glia	1
2.01896	8.31591	0.693687	0.404941	0.821398	2180	0.814591	Enteric Neurons	1
-1.56065	8.21365	0.692383	0.405383	0.821398	69	0.814639	Glia	0.971014
1.61124	7.75044	0.691281	0.405757	0.821687	8	0.815032	Enteric Neurons	1
2.04633	7.7063	0.68963	0.406318	0.822355	924	0.815675	Glia	0.961905
3.13675	8.98917	0.687408	0.407075	0.822904	129	0.816138	Glia	1
3.13675	8.98917	0.687408	0.407075	0.822904	2871	0.816138	Glia	0.990991
2.16832	8.49086	0.686796	0.407284	0.822904	3078	0.816138	Glia	1
-2.03416	8.68546	0.681185	0.409207	0.824364	88	0.817764	Enteric Neurons	1
-1.72566	8.40658	0.682524	0.408747	0.824364	1125	0.817764	Glia	1
-1.93795	8.41063	0.683207	0.408512	0.824364	1900	0.817764	proliferating	1
1.65289	7.73974	0.682104	0.408891	0.824364	2011	0.817764	Glia	0.990909
-1.73501	7.44116	0.680937	0.409292	0.824364	3214	0.817764	Glia	0.98913
-1.47295	7.73867	0.68024	0.409532	0.824364	3105	0.817866	Glia	1
2.09975	7.05197	0.677475	0.410485	0.824364	17	0.817939	Glia	1
-1.56738	7.8506	0.676666	0.410765	0.824364	19	0.817939	Enteric Neurons	1
-2.05304	8.67794	0.672708	0.412137	0.824364	149	0.817939	Enteric Neurons	1
-1.7756	7.6735	0.673355	0.411912	0.824364	183	0.817939	Glia	0.991379
-1.53281	8.0474	0.675614	0.411129	0.824364	1039	0.817939	Enteric Neurons	1
-1.83995	7.09099	0.674223	0.411611	0.824364	1386	0.817939	Glia	0.985507
-1.41125	7.91923	0.670835	0.412788	0.824364	1953	0.817939	proliferating	1
-1.40272	7.65832	0.672131	0.412337	0.824364	2311	0.817939	Enteric Neurons	0.784314
-2.04565	7.22042	0.672159	0.412327	0.824364	2331	0.817939	Glia	0.975309
-2.73986	9.08569	0.671476	0.412565	0.824364	2682	0.817939	Enteric Neurons	1
-1.46664	7.82638	0.677218	0.410574	0.824364	2751	0.817939	proliferating	0.786667
2.11804	8.90227	0.670672	0.412845	0.824364	2932	0.817939	Enteric Neurons	1
-2.1924	8.63328	0.673494	0.411864	0.824364	3209	0.817939	Glia	0.736842
2.11867	8.49838	0.67626	0.410905	0.824364	3461	0.817939	Enteric Neurons	1
2.47482	8.96984	0.670578	0.412878	0.824364	3546	0.817939	Glia	1
-1.64352	7.26195	0.668316	0.413667	0.825022	13	0.818493	Glia	0.944444
-2.54779	9.53045	0.668301	0.413672	0.825022	2613	0.818493	Enteric Neurons	1
1.37216	7.8814	0.666084	0.414447	0.825642	28	0.819153	Enteric Neurons	1
-1.43145	7.72736	0.666379	0.414344	0.825642	3544	0.819153	Glia	0.792079
2.04067	7.25254	0.664792	0.4149	0.825698	158	0.819384	Glia	1
1.85194	8.44611	0.66468	0.41494	0.825698	353	0.819384	Glia	0.976744
2.33221	9.02817	0.661313	0.416124	0.827387	688	0.821055	Enteric Neurons	1
-2.88037	8.9794	0.660943	0.416254	0.827387	1452	0.821055	Enteric Neurons	1
-1.48368	7.4118	0.655127	0.418313	0.82769	206	0.821366	Glia	0.984375
-1.97522	7.67279	0.653433	0.418915	0.82769	227	0.821366	Glia	1
2.07106	7.03285	0.659	0.41694	0.82769	287	0.821366	Enteric Neurons	1
-1.67285	7.72457	0.654876	0.418402	0.82769	783	0.821366	Glia	0.991228
1.99761	7.42807	0.653796	0.418786	0.82769	874	0.821366	Glia	0.975904
-1.60083	7.76042	0.658201	0.417223	0.82769	1037	0.821366	proliferating	1
-1.56251	8.25677	0.654264	0.418619	0.82769	1302	0.821366	Enteric Neurons	1
1.70215	7.49415	0.658297	0.417189	0.82769	1334	0.821366	Enteric Neurons	1
-1.69646	7.53727	0.653283	0.418969	0.82769	1679	0.821366	Glia	0.98
-2.00548	7.28799	0.653926	0.41874	0.82769	2280	0.821366	Glia	1
-2.27307	9.30765	0.655375	0.418225	0.82769	2664	0.821366	Enteric Neurons	1
2.01025	8.14382	0.651505	0.419602	0.828481	2211	0.822222	Enteric Neurons	1
-1.28947	7.91577	0.650645	0.419909	0.828627	1325	0.822563	Enteric Neurons	0.712121
-3.22859	8.39655	0.647995	0.420857	0.830037	2992	0.823943	Enteric Neurons	1
1.72284	7.85506	0.646883	0.421256	0.830091	187	0.82411	Enteric Neurons	1
2.22306	8.75535	0.646617	0.421352	0.830091	1132	0.82411	Enteric Neurons	1
-1.28813	7.76848	0.64031	0.423625	0.834108	2166	0.828204	Glia	1
-2.24123	8.92194	0.638105	0.424425	0.835219	260	0.829354	Enteric Neurons	0.964912
-1.43759	7.7798	0.637417	0.424675	0.835248	617	0.829382	Enteric Neurons	1
-1.9533	7.5057	0.63481	0.425623	0.835265	1406	0.829382	Glia	1
-1.56538	7.80301	0.636205	0.425115	0.835265	1413	0.829382	Glia	0.992
-1.79733	8.17989	0.635632	0.425323	0.835265	1873	0.829382	Glia	1
2.19492	8.66037	0.634983	0.42556	0.835265	2385	0.829382	Enteric Neurons	1
-2.24737	8.77488	0.633959	0.425933	0.835412	482	0.829516	Enteric Neurons	1
-2.4002	9.69734	0.630716	0.427119	0.836783	105	0.830899	Enteric Neurons	1
2.07335	8.76545	0.630301	0.427271	0.836783	1473	0.830899	Enteric Neurons	1
-1.99886	8.65818	0.630117	0.427339	0.836783	2205	0.830899	Enteric Neurons	1
-1.93951	7.41412	0.625826	0.428917	0.839411	2705	0.833462	Glia	1
-2.02874	8.78823	0.62488	0.429266	0.839632	3058	0.833717	Glia	0.861702
-1.49232	7.11072	0.621834	0.430393	0.839987	416	0.833876	Glia	0.898305
-2.72129	8.6609	0.622916	0.429992	0.839987	521	0.833876	Glia	1
3.20822	8.65818	0.622687	0.430077	0.839987	2234	0.833876	Glia	0.965517
-2.73283	8.62756	0.621834	0.430393	0.839987	3398	0.833876	Enteric Neurons	0.576087
-1.6042	7.62945	0.61919	0.431375	0.841441	1831	0.835486	Glia	0.935897
-2.93594	8.36188	0.616047	0.432546	0.842801	1466	0.836876	Enteric Neurons	1
-2.14464	8.72128	0.616329	0.432441	0.842801	2834	0.836876	Enteric Neurons	1
-1.44528	7.46605	0.615056	0.432917	0.843061	2410	0.837114	Glia	0.909091
2.78645	8.9393	0.612331	0.433938	0.843632	276	0.837716	Enteric Neurons	1
3.20595	8.67373	0.613471	0.43351	0.843632	978	0.837716	Glia	1
-1.41506	8.10407	0.612463	0.433888	0.843632	1882	0.837716	Glia	0.969231
-1.37058	8.14563	0.611439	0.434273	0.843632	597	0.837833	Glia	1
2.00978	8.4428	0.611109	0.434397	0.843632	1866	0.837833	Glia	1
-1.70854	7.3217	0.609783	0.434896	0.844139	2783	0.83832	Glia	1
2.14509	8.78491	0.60734	0.435817	0.845466	1946	0.839646	Enteric Neurons	1
-1.97646	8.33507	0.602608	0.43761	0.846893	1992	0.841404	Glia	0.980198
1.5016	7.65077	0.602256	0.437744	0.846893	2959	0.841404	Enteric Neurons	1
1.94235	7.18507	0.602676	0.437585	0.846893	2999	0.841404	Enteric Neurons	1
1.49487	7.98976	0.604372	0.43694	0.846893	3168	0.841404	Glia	1
-1.35927	8.0437	0.603027	0.437451	0.846893	3527	0.841404	Enteric Neurons	0.821429
1.6405	7.25656	0.600376	0.43846	0.847356	656	0.842015	Enteric Neurons	1
-1.39614	8.11323	0.600558	0.438391	0.847356	1915	0.842015	Enteric Neurons	1
-1.8911	7.37941	0.594989	0.440522	0.850416	1524	0.84504	Glia	0.989247
1.74833	7.9627	0.595043	0.440501	0.850416	2812	0.84504	Glia	1
-2.81659	9.18587	0.592273	0.441567	0.851971	66	0.846572	Enteric Neurons	1
-1.54628	8.23283	0.589967	0.442457	0.853225	3381	0.847882	Enteric Neurons	1
1.94368	8.36223	0.589267	0.442728	0.853284	3122	0.847987	Glia	1
1.44222	8.07511	0.588427	0.443054	0.853449	357	0.848243	Enteric Neurons	1
2.583	8.36558	0.586404	0.443839	0.854497	2547	0.849267	Glia	0.985714
-1.69429	8.34334	0.585238	0.444292	0.854907	2434	0.84971	Glia	1
-1.30661	7.96779	0.584592	0.444543	0.854928	1979	0.849976	Glia	0.983333
3.01	8.69456	0.578915	0.446763	0.858402	2597	0.853461	Enteric Neurons	1
1.54694	7.62939	0.578123	0.447074	0.858402	2666	0.853461	Enteric Neurons	1
-1.87809	8.7836	0.578161	0.447059	0.858402	2716	0.853461	Enteric Neurons	1
-1.59506	7.38699	0.576133	0.447857	0.859191	207	0.854222	Glia	0.988506
-1.85026	7.42866	0.57584	0.447973	0.859191	758	0.854222	Glia	1
-1.53581	7.69183	0.574671	0.448434	0.859191	725	0.854289	Enteric Neurons	1
-1.78409	8.56318	0.574075	0.448669	0.859191	1961	0.854289	Enteric Neurons	0.956044
-1.78283	8.6265	0.5734	0.448936	0.859191	2098	0.854289	Enteric Neurons	1
1.8698	7.33798	0.573559	0.448873	0.859191	3515	0.854289	Glia	0.961039
1.5765	7.5706	0.568583	0.450848	0.859844	112	0.854986	Glia	1
-1.33709	8.0093	0.565243	0.45218	0.859844	516	0.854986	Glia	0.963235
-1.58411	7.89783	0.56591	0.451914	0.859844	520	0.854986	Glia	0.956522
2.21803	8.90996	0.56844	0.450905	0.859844	936	0.854986	Glia	1
2.56749	9.70373	0.566878	0.451527	0.859844	1071	0.854986	Enteric Neurons	1
-1.7297	8.31963	0.565482	0.452085	0.859844	1127	0.854986	Glia	0.956897
1.71223	8.05185	0.567222	0.45139	0.859844	1916	0.854986	Glia	1
1.73681	8.52461	0.569109	0.450638	0.859844	2061	0.854986	Enteric Neurons	1
-1.69182	7.17128	0.566422	0.451709	0.859844	2138	0.854986	Glia	1
1.83806	8.6723	0.56629	0.451762	0.859844	2476	0.854986	Enteric Neurons	1
-1.70968	8.51038	0.57031	0.450161	0.859844	3267	0.854986	Enteric Neurons	1
-1.899	7.01934	0.568025	0.45107	0.859844	3343	0.854986	Glia	1
-1.52607	8.22966	0.564042	0.452661	0.860298	3147	0.85537	proliferating	1
1.88314	8.29145	0.563252	0.452978	0.86044	667	0.85557	Glia	1
-2.40783	8.50272	0.558457	0.454907	0.863182	2001	0.858357	Enteric Neurons	1
1.8323	7.48991	0.558669	0.454822	0.863182	2778	0.858357	Glia	0.988636
2.02626	8.5563	0.554933	0.456334	0.864261	49	0.859263	Enteric Neurons	1
1.81812	7.6397	0.55465	0.456449	0.864261	137	0.859263	Glia	0.98
-1.58489	7.19793	0.555252	0.456204	0.864261	2729	0.859263	Glia	1
1.91026	8.45913	0.556396	0.455741	0.864261	3156	0.859263	Glia	1
-2.24309	9.45005	0.553984	0.456719	0.864313	556	0.859373	Glia	0.993939
-1.65258	8.5029	0.552334	0.45739	0.865122	2697	0.860364	Enteric Neurons	0.853933
1.82091	7.36534	0.548449	0.458977	0.865124	579	0.860576	Glia	0.924051
-1.84135	8.96125	0.548917	0.458785	0.865124	905	0.860576	Glia	1
-2.4824	8.92621	0.550217	0.458254	0.865124	1016	0.860576	Enteric Neurons	1
-1.47948	7.28615	0.550835	0.458001	0.865124	2074	0.860576	Enteric Neurons	1
1.81307	7.47592	0.54816	0.459095	0.865124	2353	0.860576	Glia	1
-1.24383	8.05463	0.548722	0.458865	0.865124	2721	0.860576	Glia	0.898734
-1.42092	8.34179	0.551015	0.457928	0.865124	3150	0.860576	Enteric Neurons	1
1.71586	8.07245	0.546699	0.459694	0.865742	3157	0.861282	Enteric Neurons	1
1.77123	8.3136	0.546173	0.45991	0.865742	2829	0.861327	proliferating	1
-1.59763	7.40292	0.544434	0.460625	0.86631	1373	0.861851	Glia	1
1.526	7.48042	0.544227	0.46071	0.86631	2820	0.861851	Glia	1
-1.45673	7.43441	0.54189	0.461675	0.86631	1134	0.861989	proliferating	1
-1.84398	8.85521	0.542275	0.461516	0.86631	2260	0.861989	Glia	0.989691
1.76338	8.19948	0.542278	0.461514	0.86631	2958	0.861989	Enteric Neurons	1
-2.49488	8.95198	0.542439	0.461448	0.86631	2971	0.861989	Enteric Neurons	1
1.8946	8.26515	0.540858	0.462102	0.866654	201	0.8624	Enteric Neurons	0.988095
-1.1951	7.72519	0.539709	0.462578	0.867089	3420	0.862943	Glia	1
2.17854	8.66914	0.538139	0.463229	0.867853	1896	0.863739	Enteric Neurons	1
-1.34433	8.25707	0.53688	0.463753	0.868376	3143	0.864401	proliferating	1
1.78373	7.61441	0.534986	0.464542	0.869396	109	0.865368	Glia	0.938776
-1.52172	7.5319	0.533037	0.465357	0.870462	3487	0.866446	Enteric Neurons	1
-1.30527	7.2828	0.527882	0.467523	0.872234	476	0.86839	Enteric Neurons	1
-1.43368	7.86379	0.527524	0.467673	0.872234	687	0.86839	Enteric Neurons	1
-1.45734	7.51549	0.529106	0.467007	0.872234	935	0.86839	proliferating	1
2.09367	8.86451	0.528498	0.467263	0.872234	1013	0.86839	Glia	0.992593
1.6016	7.34763	0.528351	0.467325	0.872234	3206	0.86839	Glia	1
-1.52538	8.20629	0.52728	0.467776	0.872234	3429	0.86839	Glia	1
-1.82841	6.97312	0.526045	0.468298	0.872662	845	0.868896	Glia	1
-1.77085	7.29492	0.522328	0.469874	0.872662	219	0.869256	Glia	1
1.63463	8.42684	0.523334	0.469447	0.872662	405	0.869256	Glia	1
-1.37857	8.01672	0.524654	0.468887	0.872662	485	0.869256	Enteric Neurons	1
2.45164	8.94954	0.522514	0.469795	0.872662	1319	0.869256	proliferating	1
-1.79579	7.14324	0.524227	0.469068	0.872662	1329	0.869256	Glia	1
-1.60739	7.06991	0.523826	0.469238	0.872662	1569	0.869256	Enteric Neurons	1
1.53294	8.4627	0.521615	0.470177	0.872662	826	0.869419	Enteric Neurons	1
-1.50067	8.25209	0.516924	0.47218	0.872662	242	0.869461	Glia	1
1.84934	8.7248	0.518415	0.471542	0.872662	1256	0.869461	Glia	1
-1.55435	7.37924	0.519426	0.47111	0.872662	1310	0.869461	Enteric Neurons	1
-1.68154	8.29583	0.519476	0.471089	0.872662	2275	0.869461	Enteric Neurons	1
1.71272	7.8348	0.517928	0.47175	0.872662	2326	0.869461	Glia	1
-1.38162	8.01348	0.519082	0.471257	0.872662	3075	0.869461	Glia	0.918699
-1.65737	8.68675	0.517103	0.472104	0.872662	3082	0.869461	Enteric Neurons	0.98913
-1.41174	7.90787	0.518172	0.471646	0.872662	3114	0.869461	Glia	0.984252
-2.19122	8.95215	0.517494	0.471936	0.872662	3519	0.869461	Enteric Neurons	1
-1.58388	7.11712	0.513848	0.473501	0.874194	2067	0.871058	Glia	1
-1.53231	7.16411	0.514364	0.47328	0.874194	2198	0.871058	Glia	1
1.83899	8.5006	0.513245	0.473761	0.874219	797	0.87111	Glia	0.990196
-2.32382	9.3878	0.512214	0.474206	0.874586	1826	0.871455	Enteric Neurons	1
-1.72868	7.62006	0.511492	0.474517	0.874706	750	0.871523	Glia	1
1.72873	7.71705	0.509591	0.475339	0.875016	331	0.87168	Glia	0.971963
1.69744	7.86487	0.509396	0.475424	0.875016	533	0.87168	Glia	0.975207
2.11999	8.66571	0.510389	0.474994	0.875016	2317	0.87168	proliferating	1
-1.41973	7.5663	0.505571	0.477086	0.876242	91	0.87295	Glia	1
1.72939	7.67145	0.506717	0.476587	0.876242	1614	0.87295	Glia	1
-1.77689	7.03853	0.505028	0.477323	0.876242	2007	0.87295	Glia	0.985294
1.72999	7.62434	0.506129	0.476843	0.876242	2389	0.87295	proliferating	0.989899
1.43166	7.7136	0.505087	0.477297	0.876242	3061	0.87295	Enteric Neurons	1
-1.24723	7.69099	0.503915	0.477808	0.876681	99	0.873435	Glia	1
-1.45011	7.25143	0.502536	0.478411	0.877083	1305	0.873825	Glia	0.887097
-1.63428	8.23601	0.502285	0.478521	0.877083	1960	0.873825	Glia	0.994253
-1.21871	7.8015	0.501641	0.478803	0.877147	3066	0.873875	proliferating	1
-2.18486	9.23843	0.500885	0.479135	0.877303	2881	0.874111	Glia	0.957143
-1.29946	7.67758	0.49935	0.479809	0.878085	3164	0.874838	Glia	1
-2.4816	9.22191	0.497421	0.480659	0.879187	2981	0.875963	Enteric Neurons	1
2.12798	8.69405	0.496458	0.481084	0.879376	565	0.876082	Enteric Neurons	1
2.01277	9.34613	0.495422	0.481542	0.879376	1311	0.876082	Enteric Neurons	1
-1.72034	8.30767	0.495441	0.481533	0.879376	1565	0.876082	Glia	1
-1.49058	8.24943	0.494093	0.48213	0.879376	135	0.876109	Enteric Neurons	1
1.50751	8.0466	0.493831	0.482246	0.879376	1361	0.876109	Enteric Neurons	1
1.7164	8.39561	0.494372	0.482007	0.879376	3389	0.876109	proliferating	0.973684
1.58363	8.61961	0.490128	0.483893	0.881926	1481	0.878652	Enteric Neurons	1
-1.47	7.85328	0.488871	0.484454	0.882201	205	0.878922	Glia	0.976378
-1.28154	7.88853	0.488678	0.48454	0.882201	3184	0.878922	Enteric Neurons	0.801724
1.54494	7.62772	0.486699	0.485426	0.883362	2953	0.880043	Glia	0.915789
1.53228	7.34375	0.482934	0.487119	0.884915	967	0.881521	Enteric Neurons	1
1.49893	7.72615	0.482586	0.487276	0.884915	1407	0.881521	Glia	0.981651
-1.38049	7.97676	0.483326	0.486942	0.884915	1902	0.881521	Glia	1
-1.17317	7.506	0.48356	0.486837	0.884915	2368	0.881521	proliferating	1
-1.27327	7.43403	0.480783	0.488091	0.885942	1354	0.882488	Glia	0.987179
-1.2248	7.44503	0.479429	0.488704	0.886602	2982	0.883215	proliferating	1
-1.55082	7.22822	0.478288	0.489222	0.887088	1856	0.883772	proliferating	0.936508
-1.34379	7.84182	0.476492	0.490038	0.887664	2141	0.884234	Glia	1
1.64015	7.8214	0.476945	0.489832	0.887664	2594	0.884234	Glia	1
2.37209	8.48291	0.475403	0.490535	0.888008	3346	0.884618	Glia	1
-1.42438	8.05423	0.473569	0.491372	0.888008	120	0.884718	Glia	1
1.63005	8.69766	0.473339	0.491478	0.888008	762	0.884718	Enteric Neurons	1
-1.11777	8.00878	0.474031	0.491161	0.888008	841	0.884718	Glia	0.511111
-1.43405	8.17791	0.474468	0.490961	0.888008	1654	0.884718	Enteric Neurons	1
-1.28134	7.44808	0.471422	0.492356	0.889143	125	0.885856	Glia	0.976471
2.12947	9.00632	0.470458	0.492799	0.889491	1559	0.886138	Glia	1
-1.25377	7.5355	0.467473	0.494174	0.891068	1885	0.88766	Enteric Neurons	1
1.6737	8.0085	0.467909	0.493973	0.891068	2765	0.88766	Glia	1
1.80178	8.72413	0.465477	0.495098	0.89228	1002	0.888849	Glia	1
-1.91613	9.20898	0.463319	0.496099	0.892727	629	0.889169	Enteric Neurons	1
1.69333	8.06338	0.463492	0.496018	0.892727	1791	0.889169	Glia	0.901408
1.73399	8.49125	0.463525	0.496003	0.892727	3423	0.889169	Glia	1
1.4335	7.42868	0.462778	0.496351	0.892728	2861	0.889197	Enteric Neurons	1
1.61415	7.88146	0.462185	0.496627	0.892772	898	0.889246	Glia	1
1.42591	8.11455	0.460664	0.497336	0.893595	2854	0.890124	Glia	0.987654
-1.22633	7.47641	0.459616	0.497826	0.894023	1049	0.890577	Glia	0.987952
-1.37946	7.82617	0.458648	0.498278	0.894385	1410	0.890877	Glia	1
1.99394	8.90966	0.45576	0.499634	0.895461	2448	0.892034	Glia	1
-1.44521	8.69763	0.455842	0.499596	0.895461	2988	0.892034	Enteric Neurons	0.970588
1.63191	7.69046	0.456258	0.4994	0.895461	3096	0.892034	proliferating	0.933333
1.67312	9.04886	0.453543	0.500679	0.896882	738	0.893338	Glia	1
-1.43569	8.54246	0.452941	0.500964	0.896904	3025	0.893338	Glia	0.954338
1.78482	8.50833	0.452448	0.501196	0.896904	890	0.893356	Enteric Neurons	1
-1.38997	8.6494	0.451426	0.50168	0.897319	1200	0.893808	Enteric Neurons	1
2.24638	8.90543	0.450775	0.501989	0.897419	345	0.893854	Glia	0.990385
1.60627	7.75617	0.449574	0.502559	0.897986	1387	0.89438	Glia	1
-1.45337	7.25343	0.447074	0.50375	0.898196	739	0.894407	Glia	1
-2.06816	8.99297	0.447223	0.503679	0.898196	800	0.894407	Enteric Neurons	1
-1.51952	8.1526	0.447798	0.503404	0.898196	1238	0.894407	Glia	1
3.14764	9.01646	0.448681	0.502984	0.898196	1323	0.894407	Glia	1
-1.58815	8.4843	0.446674	0.50394	0.898196	3468	0.894407	Enteric Neurons	1
-1.30826	8.42695	0.444777	0.504847	0.899362	2997	0.895693	Glia	0.909677
-1.31795	7.63377	0.443734	0.505347	0.89938	1009	0.895747	Glia	1
2.12641	8.26011	0.443701	0.505363	0.89938	2319	0.895747	Glia	1
1.27981	8.09352	0.438137	0.508045	0.903247	882	0.899601	Enteric Neurons	1
1.57902	7.77658	0.438429	0.507903	0.903247	3210	0.899601	Glia	0.982301
[truncated: 1,555 more rows]

## Sheet: neurons
logFC	logCPM	F	PValue	FDR	Nhood	SpatialFDR	seurat_clusters	seurat_clusters_fraction
-7.35306	10.2461	8.282	0.00403573	0.154321	19	0.146997	8	1
-8.0587	10.5703	6.3447	0.0118311	0.154321	23	0.146997	6	1
-7.46434	10.3038	8.55348	0.00347761	0.154321	24	0.146997	10	0.91453
-5.8467	10.5716	6.79975	0.00916774	0.154321	32	0.146997	8	0.966443
-7.9095	10.2067	8.93785	0.00281865	0.154321	57	0.146997	6	0.920354
-8.14165	10.6761	5.99091	0.0144436	0.154321	58	0.146997	6	1
7.39882	10.2888	5.92652	0.0149796	0.154321	62	0.146997	11	1
-5.99175	10.5621	6.37343	0.0116415	0.154321	63	0.146997	2	0.851351
-5.28854	10.128	6.02921	0.0141342	0.154321	68	0.146997	3	0.866667
-7.67179	10.1168	6.58725	0.0103251	0.154321	80	0.146997	6	0.990566
-4.84336	10.2949	6.0606	0.0138857	0.154321	98	0.146997	8	0.949153
-7.42668	9.85759	5.98536	0.014489	0.154321	103	0.146997	6	0.977011
-8.14743	10.6549	6.64191	0.0100138	0.154321	123	0.146997	2	0.962025
-7.72364	10.0121	8.2045	0.00421121	0.154321	127	0.146997	2	0.918367
7.24794	9.9067	6.64166	0.0100152	0.154321	128	0.146997	11	0.860759
-7.53493	9.75914	7.67708	0.00563131	0.154321	130	0.146997	2	0.839506
-6.85766	9.80173	6.0362	0.0140785	0.154321	139	0.146997	3	0.9375
-7.98875	10.2327	10.2013	0.00141971	0.154321	169	0.146997	8	0.939655
-8.20335	10.6606	7.48936	0.00624745	0.154321	178	0.146997	8	0.993711
-7.50411	9.9306	6.18751	0.0129259	0.154321	179	0.146997	6	0.967391
-7.79285	10.174	8.09273	0.0044781	0.154321	195	0.146997	8	0.981982
-7.56916	9.91211	7.2846	0.00699853	0.154321	201	0.146997	2	0.956044
-7.50567	9.88857	6.5764	0.0103881	0.154321	202	0.146997	6	0.898876
-7.89723	10.3897	6.83571	0.00898546	0.154321	218	0.146997	8	0.969231
-6.81444	9.81864	5.8846	0.0153396	0.154321	221	0.146997	3	0.950617
-6.27682	10.6269	6.86396	0.00884484	0.154321	222	0.146997	6	0.636364
-7.68553	10.1292	6.66376	0.00989206	0.154321	229	0.146997	6	0.831776
-7.52793	9.76666	7.4851	0.00626221	0.154321	245	0.146997	6	0.469136
-7.03808	10.0559	6.69784	0.00970518	0.154321	251	0.146997	3	0.969072
-7.02877	9.80996	7.04759	0.00798424	0.154321	255	0.146997	3	0.91358
-7.89658	10.3588	7.34032	0.00678544	0.154321	257	0.146997	2	0.905512
-7.04202	9.41789	5.85272	0.0156193	0.154321	259	0.146997	10	0.416667
-6.53797	10.35	8.12028	0.00441074	0.154321	270	0.146997	2	0.785714
-6.88322	9.87607	6.46581	0.0110528	0.154321	289	0.146997	3	0.941176
-7.67589	9.855	8.55267	0.00347916	0.154321	305	0.146997	2	0.83908
-8.14862	10.6119	7.19187	0.00736845	0.154321	307	0.146997	2	0.934641
-7.59046	9.95411	7.19871	0.00734047	0.154321	315	0.146997	8	0.989362
-7.65568	9.94988	7.50792	0.0061836	0.154321	317	0.146997	6	0.892473
-7.86684	10.2163	8.44252	0.00369556	0.154321	327	0.146997	2	0.947368
-7.87489	10.3892	6.14787	0.0132182	0.154321	331	0.146997	6	0.923077
-7.64768	10.1162	5.92062	0.0150298	0.154321	336	0.146997	2	0.858491
-7.04577	10.1315	7.05243	0.00796271	0.154321	339	0.146997	3	0.980583
-7.58296	10.0451	8.44987	0.00368071	0.154321	350	0.146997	3	0.773196
-7.45586	10.2763	9.20358	0.00243864	0.154321	357	0.146997	3	0.921739
-6.0904	10.0353	6.35965	0.011732	0.154321	359	0.146997	6	0.93
-7.91607	10.3333	8.16362	0.00430689	0.154321	364	0.146997	2	0.816
-7.61338	9.81255	7.61245	0.00583612	0.154321	367	0.146997	2	0.385542
-5.69584	9.85573	6.0326	0.0141072	0.154321	372	0.146997	11	0.52381
-7.75424	10.1071	7.85062	0.00511686	0.154321	387	0.146997	2	0.952381
7.43924	10.3534	5.84522	0.0156859	0.154321	396	0.146997	11	1
-7.68106	9.9645	7.63953	0.0057494	0.154321	401	0.146997	8	0.989362
-6.03692	10.4985	6.15601	0.0131577	0.154321	403	0.146997	10	0.837037
-8.56098	10.9474	7.43226	0.00644825	0.154321	404	0.146997	8	0.994898
-8.72897	10.982	7.22266	0.00724345	0.154321	430	0.146997	8	0.979899
-7.6251	10.0346	6.7977	0.00917824	0.154321	435	0.146997	2	0.91
-4.90001	10.2197	6.77214	0.00931026	0.154321	482	0.146997	2	0.700855
-6.81444	9.81864	5.8846	0.0153396	0.154321	486	0.146997	10	0.938272
-7.38483	10.2336	8.45087	0.00367868	0.154321	488	0.146997	3	0.936937
-7.47149	9.85894	6.47217	0.0110134	0.154321	497	0.146997	2	0.91954
-7.94107	10.3703	7.86992	0.0050627	0.154321	498	0.146997	2	0.84375
7.16429	9.96912	5.88435	0.0153418	0.154321	506	0.146997	13	0.975309
-7.22915	10.1475	7.78943	0.00529254	0.154321	522	0.146997	3	0.951923
-5.79346	9.81464	6.38053	0.0115951	0.154321	538	0.146997	9	0.536585
-7.93196	10.46	5.98174	0.0145187	0.154321	555	0.146997	6	0.978102
-5.88601	10.3395	6.4313	0.0112691	0.154321	557	0.146997	10	0.791667
7.26317	9.9238	6.68633	0.00976788	0.154321	571	0.146997	11	0.8875
-8.01818	10.4907	7.2558	0.00711133	0.154321	585	0.146997	8	0.985714
-8.10559	10.4837	8.23881	0.0041326	0.154321	597	0.146997	8	0.992806
-5.62026	10.1259	6.66903	0.0098629	0.154321	606	0.146997	2	0.853211
-7.87125	10.2672	8.23869	0.00413287	0.154321	613	0.146997	6	0.907563
-7.58439	10.0136	6.43414	0.0112511	0.154321	621	0.146997	6	0.979592
-7.64898	10.0026	7.24181	0.00716682	0.154321	650	0.146997	6	0.938144
-7.88746	10.6104	8.11493	0.00442374	0.154321	655	0.146997	10	0.891156
-7.32577	10.3512	7.73479	0.00545462	0.154321	696	0.146997	3	0.958678
-7.44691	9.87249	6.05046	0.0139655	0.154321	697	0.146997	6	0.977273
-7.28836	9.83721	7.86424	0.00507859	0.154321	724	0.146997	8	0.963855
-7.69134	9.86475	8.45865	0.00366304	0.154321	733	0.146997	6	0.701149
-8.05928	10.5198	7.37352	0.00666165	0.154321	735	0.146997	6	0.902098
-7.21866	10.2596	7.56486	0.00599177	0.154321	741	0.146997	3	0.973451
-7.181	10.148	7.56684	0.00598521	0.154321	770	0.146997	3	0.961538
-7.06258	9.299	6.12688	0.0133756	0.154321	771	0.146997	2	0.732143
-7.36033	10.008	8.7946	0.00304795	0.154321	793	0.146997	7	0.610526
-7.11029	9.71106	7.15726	0.00751157	0.154321	827	0.146997	11	0.552632
-7.25976	9.68836	6.43525	0.0112441	0.154321	831	0.146997	3	0.72973
-7.53392	9.80414	7.11914	0.00767253	0.154321	838	0.146997	6	0.843373
-7.34299	10.1281	8.74331	0.00313459	0.154321	839	0.146997	3	0.912621
-7.63817	10.0478	6.86569	0.0088363	0.154321	849	0.146997	2	0.90099
-5.9311	10.4912	6.79175	0.0092088	0.154321	860	0.146997	8	0.957447
-7.28848	9.53534	5.87022	0.0154651	0.154321	863	0.146997	2	0.791045
-7.36294	9.71947	6.82943	0.009017	0.154321	873	0.146997	3	0.421053
-5.72595	10.3776	6.2891	0.012207	0.154321	879	0.146997	3	0.959677
-7.82419	10.3148	6.29245	0.0121841	0.154321	894	0.146997	8	1
-7.16489	10.1866	7.47376	0.00630167	0.154321	909	0.146997	3	0.971963
-6.24894	10.6221	6.06872	0.0138221	0.154321	915	0.146997	10	0.891892
-7.09993	9.74687	6.5182	0.0107326	0.154321	919	0.146997	3	0.818182
-7.58295	9.96742	6.9609	0.0083793	0.154321	956	0.146997	2	0.957895
-8.00094	10.5185	6.45927	0.0110935	0.154321	977	0.146997	6	0.888112
-7.50871	9.9381	5.89015	0.0152915	0.154321	982	0.146997	6	0.978495
-6.00406	9.79688	6.09797	0.0135957	0.154321	983	0.146997	2	0.771084
7.32578	10.0489	6.83018	0.00901325	0.154321	988	0.146997	11	0.827586
-7.82464	10.2822	7.0219	0.00809926	0.154321	1003	0.146997	6	0.9
-7.32634	9.57232	5.87071	0.0154608	0.154321	1016	0.146997	6	0.652174
-6.94784	9.83328	6.37828	0.0116098	0.154321	1038	0.146997	3	0.939024
-7.63811	9.85413	7.68668	0.00560149	0.154321	1052	0.146997	6	0.77907
-5.52138	10.3142	7.92567	0.00490949	0.154321	1055	0.146997	8	0.968
-7.2022	9.77288	7.39838	0.00657046	0.154321	1058	0.146997	10	0.848101
-7.4781	9.88097	6.3483	0.0118071	0.154321	1063	0.146997	2	0.966292
-7.85888	10.2499	8.05374	0.00457519	0.154321	1128	0.146997	6	0.811966
-7.49973	9.96067	8.05523	0.00457144	0.154321	1139	0.146997	10	0.78022
7.43136	10.3407	5.8692	0.015474	0.154321	1146	0.146997	11	1
-7.33871	10.3733	7.67621	0.00563399	0.154321	1147	0.146997	10	0.943089
-7.57922	9.94669	6.90968	0.00862205	0.154321	1152	0.146997	6	0.956989
-7.57922	9.94669	6.90968	0.00862205	0.154321	1154	0.146997	2	0.892473
-5.50778	10.2534	6.44307	0.0111948	0.154321	1159	0.146997	9	0.716814
-7.79387	10.2368	7.03658	0.0080333	0.154321	1163	0.146997	6	0.956897
-7.03367	9.98522	6.67206	0.00984618	0.154321	1187	0.146997	3	0.956522
-6.87325	9.94277	5.97649	0.0145619	0.154321	1193	0.146997	10	0.921348
-6.626	10.6561	5.97468	0.0145768	0.154321	1202	0.146997	2	0.917722
5.80823	10.1666	6.02338	0.0141808	0.154321	1209	0.146997	11	0.833333
7.48174	10.319	6.95728	0.00839621	0.154321	1214	0.146997	11	0.857143
-7.9311	10.3547	8.11176	0.00443147	0.154321	1216	0.146997	6	0.929134
-5.54758	9.85696	5.95036	0.0147789	0.154321	1217	0.146997	8	0.976471
-5.55346	10.1296	6.62424	0.0101133	0.154321	1226	0.146997	3	0.865385
-6.18224	10.0508	6.81348	0.00909771	0.154321	1238	0.146997	2	0.871287
-7.57359	9.89828	7.42529	0.00647317	0.154321	1240	0.146997	8	0.977778
-7.1732	9.35536	6.52315	0.0107029	0.154321	1248	0.146997	2	0.833333
-7.05047	10.2001	6.62082	0.0101327	0.154321	1251	0.146997	10	0.981481
-7.18545	9.61096	6.37818	0.0116105	0.154321	1264	0.146997	10	0.528571
-7.03618	9.92595	6.69501	0.00972059	0.154321	1282	0.146997	3	0.863636
-7.52236	9.9522	5.93084	0.014943	0.154321	1288	0.146997	6	0.914894
-7.54743	9.99949	6.0014	0.0143582	0.154321	1291	0.146997	6	1
-7.42466	10.0728	8.76178	0.00310311	0.154321	1297	0.146997	3	0.89899
-5.88999	10.3641	7.09299	0.00778497	0.154321	1306	0.146997	10	0.846774
-6.20044	10.1911	6.63062	0.0100773	0.154321	1312	0.146997	2	0.919643
-6.94321	10.0975	6.11856	0.0134386	0.154321	1313	0.146997	3	0.99
7.35563	10.2211	5.9404	0.0148624	0.154321	1318	0.146997	11	1
-8.19584	10.7425	5.78281	0.0162511	0.154598	170	0.147244	6	0.91716
7.46375	10.3909	5.77302	0.0163418	0.154598	525	0.147244	11	1
5.90925	10.3886	5.76598	0.0164072	0.154598	595	0.147244	11	0.758929
-6.88657	10.0433	5.81601	0.0159479	0.154598	660	0.147244	3	0.96875
-5.5911	9.92047	5.82111	0.0159018	0.154598	809	0.147244	3	0.659091
-6.03852	10.1405	5.78055	0.016272	0.154598	825	0.147244	2	0.935185
-6.97213	10.2006	5.7326	0.0167212	0.156199	104	0.148835	3	1
7.49299	10.4274	5.70277	0.0170071	0.156199	314	0.148989	11	1
-7.29107	9.71757	5.63315	0.0176942	0.156199	433	0.148989	8	0.987179
7.02813	9.42804	5.64243	0.0176009	0.156199	547	0.148989	9	0.633333
-7.06706	10.3531	5.67967	0.017232	0.156199	573	0.148989	3	0.991736
-7.32347	9.78069	5.62815	0.0177446	0.156199	576	0.148989	2	0.95122
-6.97589	9.52628	5.64403	0.0175849	0.156199	739	0.148989	10	0.538462
7.18014	10.0232	5.67532	0.0172747	0.156199	1185	0.148989	13	0.988095
-7.05019	9.37814	5.65195	0.0175059	0.156199	1211	0.148989	8	0.416667
7.02408	9.75598	5.70027	0.0170313	0.156199	1284	0.148989	11	0.9
-5.16107	10.0847	5.46347	0.0194914	0.157315	124	0.149931	3	0.892157
-6.7029	9.55785	5.49683	0.0191237	0.157315	215	0.149931	7	1
-4.7989	10.3616	5.56939	0.0183485	0.157315	554	0.149931	8	0.922481
7.56514	10.5205	5.45883	0.0195431	0.157315	562	0.149931	11	1
7.23168	10.1057	5.48924	0.0192067	0.157315	656	0.149931	11	0.921348
-5.37013	9.86562	5.45062	0.019635	0.157315	713	0.149931	6	0.693182
-5.44409	10.1065	5.49488	0.019145	0.157315	836	0.149931	3	0.960396
-6.14444	10.3039	5.58071	0.0182305	0.157315	857	0.149931	2	0.666667
-6.2386	10.4393	5.56457	0.018399	0.157315	898	0.149931	6	0.925926
-6.73772	9.7527	5.53145	0.0187498	0.157315	1062	0.149931	3	0.961039
-7.73024	10.9754	5.45684	0.0195654	0.157315	1070	0.149931	3	0.989529
7.23168	10.1057	5.48924	0.0192067	0.157315	1077	0.149931	9	0.977528
-6.80949	9.95812	5.5619	0.018427	0.157315	1081	0.149931	10	0.988889
7.01167	9.47899	5.46163	0.0195119	0.157315	1206	0.149931	5	0.897436
-5.15081	9.88716	5.48843	0.0192156	0.157315	1329	0.149931	2	0.674157
-7.01917	9.34668	5.42485	0.0199262	0.157717	225	0.15044	6	0.603448
-7.1561	10.4809	5.41499	0.0200388	0.157717	604	0.15044	3	1
7.57379	10.5317	5.42752	0.0198959	0.157717	1122	0.15044	11	1
-5.56295	9.69586	5.39492	0.0202701	0.158498	262	0.151278	10	0.626667
-7.52204	9.99887	5.3859	0.020375	0.158498	693	0.151278	2	0.835052
-6.81017	9.53049	5.31891	0.0211713	0.16187	65	0.154604	10	0.630769
-6.75317	9.90802	5.32755	0.0210668	0.16187	1157	0.154604	3	0.988506
7.19797	10.0754	5.32912	0.0210478	0.16187	1165	0.154604	11	1
-6.69869	9.71857	5.28872	0.0215406	0.163758	177	0.15648	9	0.893333
7.61595	10.5865	5.27493	0.0217116	0.164125	137	0.156739	11	0.992126
7.0022	9.67478	5.2456	0.0220797	0.165073	630	0.157529	4	0.957895
7.62416	10.5973	5.24528	0.0220838	0.165073	953	0.157529	11	1
-5.12607	9.98331	5.15727	0.0232284	0.16546	356	0.158635	10	0.819149
-5.17854	9.98041	5.16043	0.0231863	0.16546	382	0.158635	2	0.642105
7.16349	10.0444	5.17504	0.0229924	0.16546	749	0.158635	9	0.917647
-7.50431	10.8396	5.21239	0.0225046	0.16546	864	0.158635	3	0.99422
5.61498	10.1134	5.15971	0.0231958	0.16546	889	0.158635	11	0.78022
-7.27297	9.76409	5.18221	0.022898	0.16546	917	0.158635	2	0.975309
-7.42444	9.90052	5.14912	0.0233375	0.16546	1031	0.158635	6	0.988889
-6.67993	9.7012	5.16493	0.0231263	0.16546	1041	0.158635	7	0.959459
-5.84698	9.61266	5.15426	0.0232686	0.16546	1171	0.158635	8	0.876712
-7.02994	9.43675	5.08495	0.0242148	0.16546	56	0.158922	6	0.968254
-7.40985	9.88591	5.12123	0.0237147	0.16546	99	0.158922	6	0.831461
-7.39383	9.87115	5.08662	0.0241916	0.16546	187	0.158922	6	1
-5.36187	9.3595	5.10849	0.0238892	0.16546	304	0.158922	10	0.661017
-7.21814	9.69947	5.08187	0.0242579	0.16546	388	0.158922	2	0.961039
-7.17591	9.57993	5.10265	0.0239694	0.16546	618	0.158922	2	0.971429
6.87311	9.47581	5.13667	0.023505	0.16546	1258	0.158922	11	0.724138
-7.21814	9.69947	5.08187	0.0242579	0.16546	1268	0.158922	2	0.480519
6.9096	9.55102	5.07446	0.0243615	0.16546	1308	0.15895	11	0.852459
-6.70151	9.64702	5.03436	0.0249307	0.166593	510	0.160008	3	0.943662
-5.09978	10.2989	5.02839	0.0250166	0.166593	706	0.160008	2	0.934426
-7.37245	9.85623	5.02772	0.0250263	0.166593	799	0.160008	2	0.816092
-4.658	10.3176	5.04749	0.0247429	0.166593	850	0.160008	9	0.90678
-5.9046	10.0893	4.98653	0.0256278	0.167957	427	0.161602	6	0.875
-6.96057	9.36412	4.99786	0.0254609	0.167957	628	0.161602	8	0.813559
5.68986	10.3304	4.98801	0.0256059	0.167957	1253	0.161602	11	0.90566
-6.97931	9.38504	4.9794	0.0257334	0.167957	86	0.161797	2	0.733333
-7.32921	9.82594	4.9061	0.026846	0.170035	96	0.163968	2	0.952941
-7.32921	9.82594	4.9061	0.026846	0.170035	247	0.163968	6	0.952941
-4.73319	10.0903	4.878	0.0272856	0.170035	553	0.163968	2	0.866667
-4.74349	10.2965	4.93292	0.0264331	0.170035	654	0.163968	2	0.885246
-7.30053	10.6804	4.88413	0.0271891	0.170035	734	0.163968	3	1
-6.75905	10.002	4.89202	0.0270653	0.170035	776	0.163968	3	1
7.06939	9.94724	4.91308	0.0267379	0.170035	1036	0.163968	13	1
-6.48982	9.46724	4.9062	0.0268443	0.170035	1043	0.163968	10	0.709677
7.053	9.93039	4.87198	0.0273807	0.170035	1156	0.163968	11	1
-7.32921	9.82594	4.9061	0.026846	0.170035	1235	0.163968	6	0.964706
-5.68687	9.46811	4.85965	0.0275767	0.170035	125	0.163981	2	0.609375
-5.77851	9.78076	4.86104	0.0275545	0.170035	1012	0.163981	2	0.914634
7.03639	9.91335	4.83631	0.0279518	0.171557	260	0.165411	11	1
-4.98153	10.2073	4.82148	0.0281928	0.172246	301	0.166066	2	0.929825
-7.12527	9.57831	4.80024	0.0285418	0.173552	143	0.167424	6	0.957143
5.528	9.79713	4.78312	0.0288263	0.173552	754	0.167762	11	0.810811
-7.02246	9.46495	4.78288	0.0288304	0.173552	846	0.167762	6	0.953125
6.82214	9.55129	4.7772	0.0289254	0.173552	1173	0.167762	11	0.9
-7.18665	9.69872	4.75525	0.0292958	0.174368	66	0.168403	2	0.714286
5.35359	10.5394	4.75371	0.029322	0.174368	405	0.168403	13	0.944
6.97851	9.86098	4.7142	0.0300021	0.176175	649	0.170269	9	0.675676
-5.04006	9.99314	4.72389	0.0298338	0.176175	676	0.170269	3	0.851064
-5.34131	9.91352	4.71312	0.0300209	0.176175	1335	0.170269	3	0.827586
5.50932	9.77847	4.69789	0.0302875	0.176964	853	0.171043	11	0.849315
-6.57055	9.66659	4.68947	0.030436	0.177058	162	0.171116	3	0.972222
-6.6611	9.89903	4.65854	0.030988	0.178728	78	0.172847	10	0.906977
4.55584	10.1562	4.65843	0.0309902	0.178728	699	0.172847	9	0.85567
5.03692	9.96975	4.63847	0.0313518	0.180038	493	0.174187	11	0.869048
-7.24076	9.76337	4.62319	0.0316319	0.1801	74	0.174244	6	0.91358
5.48626	9.97245	4.62542	0.0315909	0.1801	895	0.174244	13	0.95122
-5.11943	9.94578	4.60546	0.03196	0.181197	1263	0.175325	8	0.978495
-6.97536	9.44428	4.56078	0.0328027	0.184456	120	0.178687	2	0.904762
-5.691	9.59839	4.56037	0.0328105	0.184456	1250	0.178687	2	0.472222
5.66278	10.3852	4.514	0.0337099	0.185749	269	0.180002	13	0.990909
6.8035	9.60896	4.5176	0.0336392	0.185749	757	0.180002	11	0.919355
-6.82954	9.29754	4.54105	0.0331823	0.185749	810	0.180002	6	0.928571
-4.05609	10.1354	4.52176	0.0335577	0.185749	854	0.180002	2	0.414414
-5.15911	9.88854	4.51275	0.0337346	0.185749	1075	0.180002	3	0.724138
4.9272	10.1752	4.48423	0.0343009	0.188041	1040	0.182172	11	0.905263
-6.58266	9.83673	4.4777	0.0344321	0.188041	1260	0.182172	10	0.987805
-4.78306	10.2394	4.46326	0.0347236	0.188863	672	0.182917	9	0.972973
5.89723	10.6099	4.45064	0.0349808	0.189491	347	0.183326	13	0.984615
-4.40175	9.81267	4.43613	0.0352788	0.190067	87	0.184065	6	0.411765
-4.49529	9.94165	4.42481	0.0355132	0.190067	279	0.184065	6	0.819149
-5.8759	10.8142	4.42514	0.0355062	0.190067	527	0.184065	8	0.994382
-6.45293	9.53552	4.4023	0.035984	0.190325	88	0.18427	3	0.984615
-4.45311	9.8598	4.40863	0.0358509	0.190325	419	0.18427	2	0.647727
-4.83895	10.2953	4.39537	0.0361304	0.190325	560	0.18427	10	0.931624
-5.36844	9.71706	4.40108	0.0360097	0.190325	869	0.18427	10	0.88
-5.15026	10.2351	4.37504	0.0365631	0.190538	175	0.184497	8	1
-4.70822	9.99862	4.36678	0.0367404	0.190538	455	0.184497	3	0.967742
-4.43873	9.90574	4.37424	0.0365801	0.190538	515	0.184497	10	0.586207
5.5071	9.70509	4.37169	0.0366348	0.190538	1256	0.184497	5	0.905263
-4.39931	9.95216	4.34105	0.0372986	0.192686	1095	0.18661	6	0.610526
4.90095	10.2222	4.29507	0.0383186	0.196008	217	0.189904	9	0.94898
-6.51259	9.78818	4.29229	0.0383812	0.196008	434	0.189904	3	1
-7.08139	9.59476	4.3021	0.0381609	0.196008	487	0.189904	6	0.971831
4.89	10.2083	4.28166	0.0386214	0.196485	21	0.190387	9	0.979381
-5.08992	9.48679	4.26119	0.0390888	0.19734	1049	0.191355	2	0.6
5.50698	9.67274	4.26174	0.0390762	0.19734	1105	0.191355	5	0.902174
6.82156	9.7502	4.24753	0.039404	0.19734	448	0.191511	11	1
-5.19862	9.94468	4.25198	0.039301	0.19734	750	0.191511	10	0.921348
-5.87072	10.1627	4.2395	0.0395904	0.19734	1026	0.191569	2	0.963636
4.91807	9.80722	4.23567	0.0396797	0.19734	1302	0.191569	9	0.413333
6.46429	9.21492	4.22958	0.039822	0.19734	240	0.191612	5	0.818182
4.4713	10.4549	4.18489	0.0408834	0.201852	668	0.196053	9	0.915966
5.47801	9.65395	4.17664	0.0410825	0.20209	504	0.196405	9	0.735294
-5.07308	10.0792	4.14462	0.0418654	0.202806	416	0.197161	3	0.653465
6.79459	9.73089	4.13974	0.0419861	0.202806	500	0.197161	11	1
4.36661	10.2461	4.15368	0.0416424	0.202806	812	0.197161	11	0.940594
6.79459	9.73089	4.13974	0.0419861	0.202806	904	0.197161	11	0.970149
6.79459	9.73089	4.13974	0.0419861	0.202806	1197	0.197161	9	1
6.72935	9.62318	4.06958	0.0437618	0.208855	781	0.203119	11	0.983871
-7.11717	9.66412	4.05736	0.044079	0.208855	785	0.203119	2	1
-5.21023	9.75316	4.07645	0.0435845	0.208855	893	0.203119	2	0.6375
-4.25036	10.4849	4.07655	0.0435818	0.208855	951	0.203119	2	0.871429
-4.48301	10.5686	4.05369	0.0441748	0.208855	1303	0.203119	3	0.951049
-7.11717	9.66412	4.05736	0.044079	0.208855	1320	0.203119	6	0.64
-4.16507	9.71688	4.04296	0.0444561	0.209445	381	0.203751	8	0.441558
-6.25951	9.4138	4.01951	0.0450773	0.210886	828	0.205312	10	0.898305
-6.25951	9.4138	4.01951	0.0450773	0.210886	1103	0.205312	10	0.966102
-3.78736	10.155	4.00656	0.0454243	0.211769	545	0.206247	10	0.740385
-3.74231	9.96054	3.97688	0.0462302	0.214084	250	0.208583	2	0.731959
-4.49134	9.74946	3.97649	0.0462408	0.214084	1295	0.208583	2	0.790123
-6.3043	9.48936	3.95324	0.0468828	0.216308	223	0.210836	10	0.952381
-6.20133	10.5809	3.9133	0.0480078	0.220737	1006	0.215076	8	0.973333
-4.93067	10.8847	3.89842	0.0484343	0.221698	306	0.215754	8	0.968254
-4.71922	10.4188	3.89447	0.0485481	0.221698	901	0.215754	10	0.922481
-5.63322	10.8453	3.88635	0.0487829	0.222012	896	0.216	8	0.955801
-5.2504	9.62874	3.86482	0.0494117	0.224111	980	0.21805	3	0.9
5.40341	10.1484	3.80507	0.0512017	0.229124	40	0.222939	13	1
-7.02505	9.57587	3.8166	0.0508511	0.229072	275	0.222939	2	1
-6.80432	9.33911	3.81404	0.0509289	0.229072	551	0.222939	2	0.965517
-5.52074	9.68865	3.81107	0.0510189	0.229072	1169	0.222939	6	0.662338
-6.88572	9.42241	3.79361	0.0515529	0.229489	485	0.223339	6	0.532258
-4.89945	10.0147	3.79122	0.0516264	0.229489	782	0.223339	8	1
-6.75208	9.29559	3.76159	0.0525476	0.23281	884	0.226642	6	0.589286
5.67325	10.4964	3.73373	0.0534295	0.23516	30	0.228882	11	1
-4.64472	9.81432	3.73771	0.0533027	0.23516	333	0.228882	10	0.829268
4.71637	9.94299	3.71821	0.0539276	0.236562	385	0.230307	11	0.8
-4.85624	9.98688	3.71282	0.0541017	0.236562	998	0.230307	10	0.755319
5.37136	10.1189	3.69488	0.0546859	0.238338	848	0.231937	13	1
-3.3515	10.2864	3.65766	0.0559187	0.238664	34	0.232468	2	0.5
4.68665	9.90902	3.65266	0.0560866	0.238664	161	0.232468	11	0.948718
-4.63676	9.83381	3.66283	0.0557457	0.238664	209	0.232468	2	0.906977
4.72451	10.127	3.64526	0.0563357	0.238664	461	0.232468	13	1
5.21179	9.87064	3.62282	0.0570993	0.238664	507	0.232468	13	0.986667
-3.7694	10.2938	3.6182	0.057258	0.238664	640	0.232468	9	0.904348
5.16878	9.77317	3.62419	0.0570525	0.238664	690	0.232468	9	0.857143
-4.80321	9.28968	3.66194	0.0557753	0.238664	716	0.232468	2	0.5
6.68348	9.63025	3.64826	0.0562346	0.238664	789	0.232468	13	1
-4.47321	9.8652	3.66184	0.0557788	0.238664	872	0.232468	10	0.821429
-4.8526	9.62477	3.62094	0.0571637	0.238664	928	0.232468	10	0.771429
-5.28861	10.7257	3.63665	0.0566276	0.238664	1065	0.232468	8	0.981928
-4.77864	10.3296	3.6209	0.0571653	0.238664	1285	0.232468	2	0.536
4.25832	10.5304	3.66483	0.0556787	0.238664	1328	0.232468	11	0.776
-4.19232	9.98906	3.59516	0.0580558	0.241238	206	0.234984	2	0.858586
-4.01274	10.0893	3.58357	0.0584616	0.241475	114	0.235003	2	0.719626
-3.90613	10.2711	3.57809	0.0586542	0.241475	241	0.235003	8	0.941176
5.74207	10.5853	3.57874	0.0586315	0.241475	880	0.235003	13	1
5.18923	9.85288	3.56786	0.0590164	0.242221	663	0.235769	11	0.986486
-4.16924	9.31095	3.56152	0.0592416	0.242291	1207	0.236057	8	0.40678
6.57602	9.52211	3.5572	0.0593957	0.242291	186	0.236138	9	0.701754
5.10345	10.6124	3.50534	0.0612802	0.249219	91	0.242806	11	0.984615
-3.98825	9.8646	3.48811	0.0619205	0.250301	383	0.243905	6	0.632184
-3.68001	9.92581	3.49184	0.0617812	0.250301	581	0.243905	9	0.685393
-4.22807	10.0655	3.46562	0.0627667	0.252957	1334	0.246501	6	0.68932
-3.5184	9.84762	3.44739	0.0634616	0.25499	363	0.248514	8	0.802326
-3.85761	10.6961	3.43748	0.0638427	0.255753	322	0.249188	8	0.945122
-5.03785	9.51561	3.43183	0.0640613	0.255863	369	0.249381	6	0.651515
-4.37051	10.032	3.42459	0.0643421	0.25622	577	0.249745	3	0.864583
-3.9716	10.0524	3.41048	0.0648941	0.257651	345	0.251154	2	0.851485
-4.66882	9.4742	3.40489	0.065114	0.257759	677	0.251329	10	0.703125
5.12064	9.79825	3.39422	0.0655361	0.257904	751	0.251678	11	0.56338
5.12064	9.79825	3.39422	0.0655361	0.257904	920	0.251678	11	0.957746
-5.46334	9.70463	3.37654	0.0662416	0.259156	673	0.253172	2	0.974359
-4.08396	9.73291	3.37994	0.0661052	0.259156	1316	0.253172	2	0.324675
-5.50099	10.6919	3.36575	0.0666762	0.260096	424	0.254018	8	0.975309
-5.17315	10.5478	3.35782	0.0669976	0.26059	534	0.254458	8	0.958904
6.2875	9.19678	3.31369	0.0688169	0.264917	159	0.258699	4	0.969697
-4.51797	9.95099	3.32292	0.068432	0.264917	967	0.258699	10	0.815217
-4.65115	9.59159	3.31155	0.0689062	0.264917	1106	0.258699	10	0.597222
-4.34242	9.58989	3.31797	0.0686381	0.264917	1180	0.258699	6	0.450704
5.24251	9.99477	3.30692	0.0691003	0.264917	1178	0.258807	9	1
-3.07985	10.3706	3.28275	0.0701234	0.265965	81	0.259873	3	0.825397
4.61895	10.0196	3.28169	0.0701687	0.265965	674	0.259873	9	0.988095
4.61895	10.0196	3.28169	0.0701687	0.265965	882	0.259873	11	0.904762
-4.65925	9.94633	3.28432	0.0700565	0.265965	1174	0.259873	3	0.877778
4.56786	10.5126	3.26569	0.0708554	0.267141	264	0.260983	9	0.966942
3.84239	10.3185	3.26517	0.0708781	0.267141	1194	0.260983	11	0.962264
5.21101	9.96199	3.24753	0.0716436	0.269267	505	0.263117	9	1
-5.02786	10.606	3.22751	0.0725235	0.271811	695	0.265503	8	0.974026
-4.64173	10.5056	3.21913	0.072895	0.27244	1177	0.266036	3	0.927007
-3.7983	10.0026	3.21421	0.0731144	0.272499	312	0.266063	2	0.727273
3.65026	10.2023	3.20217	0.0736538	0.273747	537	0.267288	11	0.782178
4.50983	10.1722	3.18724	0.0743287	0.274173	288	0.267756	5	0.921429
-4.60075	10.5518	3.18603	0.0743832	0.274173	1007	0.267756	10	0.848276
-4.13805	9.71397	3.19236	0.0740963	0.274173	1212	0.267756	10	0.802632
-4.03254	9.61611	3.15397	0.0758562	0.27807	355	0.271633	2	0.567568
4.55958	9.95441	3.15714	0.075709	0.27807	966	0.271633	11	0.9375
-4.79995	9.81369	3.11795	0.0775482	0.282052	328	0.275553	6	0.488095
-3.40773	10.3553	3.11739	0.0775748	0.282052	543	0.275553	3	0.780488
4.71102	9.39084	3.11884	0.0775058	0.282052	1034	0.275553	5	0.876712
-4.08729	9.83934	3.09826	0.0784904	0.284608	991	0.278094	10	0.795181
4.91344	10.5065	3.0915	0.0788163	0.285017	450	0.278434	11	1
-4.34213	9.30303	3.08255	0.079251	0.285816	689	0.279423	3	0.703704
-4.20803	9.67137	3.07276	0.0797286	0.286766	360	0.280424	2	0.618421
-4.33876	9.16599	3.04631	0.0810356	0.290685	51	0.284396	8	0.454545
-3.71456	10.0622	3.00962	0.082887	0.296531	1098	0.290079	8	0.970874
-4.74699	9.45755	2.99899	0.0834315	0.297684	1266	0.29131	3	0.967213
-4.33037	9.80541	2.98929	0.0839324	0.298675	214	0.292239	3	0.790123
-4.82579	9.69612	2.97633	0.0846063	0.300274	194	0.293792	2	0.701299
3.82473	9.9649	2.96339	0.0852849	0.301882	902	0.295447	9	0.926829
4.76184	9.23781	2.91408	0.0879256	0.310408	112	0.303847	5	0.955224
3.98836	10.0188	2.90366	0.0884949	0.311595	681	0.304949	5	0.967742
-3.52581	9.98537	2.89082	0.089202	0.311625	391	0.30535	2	0.547368
-4.67372	9.47406	2.89213	0.0891296	0.311625	535	0.30535	2	0.923077
-4.15578	9.11057	2.8969	0.0888662	0.311625	959	0.30535	11	0.320755
-4.23074	9.84704	2.87506	0.0900779	0.31305	775	0.306891	10	0.752941
-4.11467	9.65604	2.87663	0.0899902	0.31305	1076	0.306891	0	0.586667
-3.29898	10.1763	2.86239	0.0907891	0.314704	394	0.308456	2	0.828829
-3.39245	9.9328	2.85624	0.0911363	0.315091	908	0.308876	2	0.821053
5.05409	10.688	2.84725	0.0916467	0.316039	118	0.309707	11	0.992701
4.30587	10.349	2.82066	0.0931747	0.319661	20	0.313166	11	1
4.26743	9.72949	2.82424	0.0929674	0.319661	766	0.313166	5	0.895833
3.9879	9.67161	2.7886	0.095054	0.325274	1039	0.318779	9	0.771429
-4.52393	9.92771	2.7717	0.0960611	0.327882	1333	0.321287	8	0.978261
-4.27346	9.28009	2.74914	0.0974242	0.331688	552	0.325136	10	0.581818
-4.59879	9.34369	2.72588	0.0988511	0.335692	972	0.329136	2	0.491228
-4.01048	10.1608	2.71998	0.0992169	0.336081	616	0.329451	8	0.972727
-4.08148	10.8697	2.69553	0.100748	0.337001	8	0.330631	8	0.908602
-3.37801	9.96323	2.70515	0.100142	0.336942	662	0.330631	3	0.824176
-3.74764	9.81501	2.70236	0.100317	0.336942	711	0.330631	2	0.395062
4.71392	9.29865	2.6998	0.100478	0.336942	740	0.330631	5	0.985915
-4.56711	9.45543	2.70599	0.100089	0.336942	1210	0.330631	6	0.515625
-4.05562	9.55987	2.6676	0.102528	0.3421	954	0.335706	10	0.787879
-3.2444	9.76215	2.65977	0.103033	0.342932	1123	0.336587	10	0.746835
3.16299	10.0147	2.63857	0.104415	0.346669	615	0.340335	9	0.811111
3.46577	10.3833	2.62956	0.105009	0.347776	274	0.341305	11	0.972973
4.24419	10.1936	2.61809	0.105769	0.349184	1148	0.342593	5	0.908451
3.45675	10.6008	2.61529	0.105956	0.349184	1225	0.342593	11	0.813433
-3.83031	9.68002	2.54512	0.110754	0.364099	876	0.357336	2	0.623377
-5.34484	11.0205	2.53498	0.111466	0.365543	144	0.358594	8	0.990338
4.27676	9.73674	2.51941	0.112571	0.368264	18	0.361264	4	0.96
-3.67092	9.42507	2.51081	0.113186	0.369372	607	0.36244	3	0.709677
3.31164	10.3568	2.49339	0.114444	0.369987	38	0.363045	9	1
-4.31994	10.0878	2.49926	0.114018	0.369987	203	0.363045	6	0.913462
3.41698	10.0155	2.49288	0.11448	0.369987	237	0.363045	9	0.882353
-3.62083	10.7897	2.4997	0.113986	0.369987	1189	0.363045	8	0.931034
3.6355	10.4588	2.46005	0.116893	0.371314	150	0.364803	5	0.873563
-3.10349	9.77829	2.45042	0.117612	0.371314	164	0.364803	11	0.468354
-4.33358	9.88292	2.44969	0.117666	0.371314	475	0.364803	2	0.910112
-4.9111	10.7528	2.4657	0.116474	0.371314	680	0.364803	2	0.952941
3.67679	9.72573	2.48138	0.115319	0.371314	1005	0.364803	12	0.971014
-3.24975	9.89056	2.45064	0.117595	0.371314	1067	0.364803	3	0.827586
2.86665	10.3561	2.45877	0.116989	0.371314	1164	0.364803	9	0.946429
4.24809	9.32507	2.45429	0.117323	0.371314	1168	0.364803	5	0.929577
3.87729	9.83709	2.45143	0.117536	0.371314	1304	0.364803	11	0.545455
-4.35047	9.30705	2.46952	0.116192	0.371314	1315	0.364803	3	0.381818
-3.44096	9.63107	2.43888	0.118479	0.372124	105	0.365673	8	0.789474
3.24082	9.89929	2.4419	0.118251	0.372124	1183	0.365673	9	0.728395
-4.52908	9.69758	2.42526	0.119511	0.374487	1144	0.36803	2	0.896104
-3.27189	10.4131	2.40928	0.120736	0.377214	1137	0.370834	3	0.914729
-3.70008	9.7474	2.40657	0.120945	0.377214	326	0.370919	6	0.4375
3.34085	10.205	2.40222	0.121281	0.377382	536	0.371029	11	0.969072
-4.21374	10.1619	2.37515	0.123398	0.383079	136	0.376583	6	0.827273
3.72183	9.68838	2.36981	0.123821	0.3835	6	0.376996	5	0.836957
3.72888	9.57893	2.3645	0.124242	0.383915	687	0.37754	9	0.727273
-3.96849	10.1047	2.35648	0.124881	0.384118	526	0.37775	3	0.950495
-3.03428	9.40973	2.3582	0.124744	0.384118	866	0.37775	10	0.441176
-3.3258	9.98138	2.35131	0.125296	0.384403	548	0.378222	2	0.677083
-3.2735	9.9704	2.34817	0.125549	0.384403	947	0.378222	2	0.854167
-3.6956	10.4626	2.34125	0.126106	0.385229	10	0.378847	10	0.75
-4.58275	9.70727	2.30699	0.128911	0.392901	172	0.386321	2	0.961538
-3.37741	9.27978	2.30269	0.129268	0.393092	1287	0.386619	1	0.518987
-4.49126	11.3981	2.28955	0.130366	0.395531	189	0.388856	8	0.985348
-4.33916	9.58235	2.27704	0.13142	0.397828	942	0.391274	2	0.528571
-3.04895	9.45913	2.27106	0.131928	0.398464	659	0.392043	2	0.261538
-4.27713	10.5403	2.25532	0.133274	0.401623	147	0.394912	10	0.957143
3.73576	9.71135	2.24146	0.134472	0.403525	445	0.397098	5	0.760417
-3.27011	9.50503	2.24104	0.134508	0.403525	1086	0.397098	10	0.472222
-4.00627	9.81201	2.22807	0.135641	0.405106	614	0.398769	3	0.580247
-3.49243	9.68979	2.23089	0.135394	0.405106	669	0.398769	10	0.723684
4.09058	9.37841	2.20524	0.137661	0.409311	847	0.403	5	0.921053
-3.81153	9.60672	2.20855	0.137366	0.409311	1078	0.403	8	0.819444
-4.09878	9.72799	2.19853	0.138261	0.410183	496	0.403743	10	0.934211
-3.02238	9.27606	2.18802	0.139206	0.412073	958	0.405645	1	0.417722
3.69034	9.54879	2.17962	0.139967	0.413412	528	0.407153	9	0.65
4.18197	9.72373	2.15042	0.142648	0.420018	911	0.413642	5	0.959596
-2.56177	10.2276	2.14845	0.142831	0.420018	1286	0.413642	8	0.844262
3.82913	9.21795	2.13041	0.14452	0.424051	563	0.417724	5	0.888889
-3.98055	9.76262	2.11889	0.145609	0.425388	320	0.418858	3	0.782051
-3.8107	10.2852	2.11887	0.145611	0.425388	1229	0.418858	10	0.956897
4.03795	9.22725	2.11222	0.146245	0.426308	1324	0.419919	4	0.645161
-3.84311	9.33535	2.09721	0.147686	0.429572	79	0.423213	10	0.559322
-2.68547	10.3317	2.08891	0.148489	0.430972	780	0.424537	9	0.889831
4.2822	9.44516	2.04447	0.152877	0.442749	1053	0.436331	5	0.387097
-3.76289	9.461	2.03021	0.154316	0.445949	981	0.439554	3	0.758065
2.72493	10.1692	2.02591	0.154753	0.446248	338	0.439959	9	0.907216
-2.97287	9.75779	2.01317	0.156055	0.448073	168	0.441696	2	0.682927
-2.8808	10.6047	2.01432	0.155938	0.448073	589	0.441696	3	0.798658
2.76113	9.94745	2.00627	0.156766	0.448693	731	0.442386	1	0.470085
-3.0981	9.71288	2.00457	0.156942	0.448693	845	0.442386	4	0.878261
3.47614	9.86978	1.99244	0.158202	0.451332	1150	0.444943	5	0.907407
3.83974	9.94633	1.97115	0.160442	0.456739	154	0.45021	4	0.97479
-3.54946	9.3333	1.96796	0.16078	0.456739	636	0.45021	7	1
3.30891	9.51982	1.95498	0.162167	0.457131	329	0.451296	5	0.860759
-2.54156	9.91456	1.95545	0.162117	0.457131	600	0.451296	1	0.308511
-4.23849	9.53605	1.96097	0.161525	0.457131	844	0.451296	2	0.911765
-3.85415	9.69154	1.95388	0.162285	0.457131	912	0.451296	3	0.573333
2.89023	10.4593	1.93722	0.164086	0.461234	1054	0.455196	11	0.983051
-2.91062	9.21734	1.93179	0.164678	0.461928	712	0.455948	4	0.376623
4.09856	9.66675	1.91469	0.166558	0.466224	495	0.46023	11	0.953125
-2.88427	9.70828	1.90903	0.167186	0.467005	1269	0.461089	2	0.525
3.04047	10.0559	1.89579	0.168666	0.470156	483	0.464147	11	0.931034
3.54197	9.90548	1.88737	0.169613	0.471815	973	0.46583	11	0.961039
3.05881	10.0355	1.87282	0.171268	0.474443	358	0.468402	5	0.952
-3.51185	9.57506	1.8758	0.170927	0.474443	719	0.468402	2	0.788732
3.05972	9.84604	1.86358	0.172327	0.476391	587	0.470344	4	0.38835
2.9385	9.5344	1.84914	0.173998	0.480018	235	0.474115	5	0.363636
-3.60139	10.0189	1.84177	0.174858	0.4814	204	0.475537	2	0.959596
-3.79338	9.7465	1.83522	0.175627	0.482523	1155	0.476768	10	0.87013
-2.79569	9.50041	1.82566	0.176755	0.484601	70	0.478899	2	0.621212
3.22744	10.1103	1.81938	0.177501	0.484601	142	0.478899	11	0.966667
-2.74618	9.8322	1.82047	0.177371	0.484601	298	0.478899	0	0.875
4.2625	9.57966	1.81661	0.177832	0.484601	1017	0.478899	4	0.607143
3.49431	9.43356	1.81305	0.178256	0.48477	1326	0.479204	4	0.442857
-3.08978	10.2159	1.80888	0.178757	0.485145	645	0.479419	10	0.663717
-2.9299	9.21342	1.8	0.179826	0.487059	603	0.481512	8	0.277778
3.20109	10.704	1.79422	0.180527	0.487969	234	0.48247	9	0.964286
-2.94337	9.86938	1.78135	0.182097	0.491097	955	0.485762	2	0.640449
-3.65779	9.71887	1.77278	0.183152	0.491097	231	0.485857	2	0.45977
3.07197	9.34115	1.77596	0.182759	0.491097	460	0.485857	9	0.574074
-2.53087	9.68201	1.77364	0.183045	0.491097	1271	0.485857	8	0.7125
3.47474	9.31513	1.76709	0.183856	0.491998	1276	0.486953	11	0.769231
3.15835	9.62722	1.74789	0.186255	0.497116	14	0.492035	9	0.671875
-2.69849	9.95079	1.74586	0.186512	0.497116	773	0.492035	0	0.98
2.59829	10.452	1.73136	0.18835	0.500023	3	0.494877	9	0.94958
-2.49314	10.2938	1.73271	0.188178	0.500023	671	0.494877	3	0.883333
-2.68384	9.53449	1.72673	0.188942	0.500604	811	0.495508	8	0.8375
2.80998	10.4647	1.71599	0.190323	0.503265	344	0.49818	9	0.974576
-2.84145	9.51537	1.70776	0.191388	0.505083	539	0.500055	2	0.661972
-2.73108	9.84299	1.7005	0.192335	0.506583	163	0.501587	7	0.697674
-2.72391	9.82552	1.69502	0.193052	0.507473	1056	0.502817	2	0.611765
-2.47367	10.155	1.68712	0.194093	0.509208	35	0.504567	2	0.598214
-2.78275	9.53371	1.67859	0.195224	0.510907	324	0.506301	7	1
-2.69186	9.8295	1.67648	0.195504	0.510907	417	0.506301	3	0.783133
-2.70453	9.96991	1.66565	0.196954	0.513693	116	0.509078	8	0.699029
3.26282	9.6137	1.65909	0.197837	0.514993	619	0.510366	5	0.788889
-2.46019	10.1989	1.65007	0.19906	0.51717	704	0.512443	3	0.909091
2.76059	9.34868	1.64674	0.199515	0.517346	1102	0.512668	12	0.820896
3.53613	9.11714	1.64065	0.200347	0.5185	119	0.513969	12	0.645161
3.63803	9.17063	1.63452	0.20119	0.518674	309	0.514224	12	0.714286
3.15423	10.0841	1.63602	0.200984	0.518674	688	0.514224	5	0.857143
-2.64225	9.13541	1.62818	0.202066	0.519931	897	0.515637	0	0.684211
3.1593	9.60164	1.62402	0.202642	0.520414	588	0.516109	5	0.921348
3.13355	9.49196	1.61392	0.204053	0.522032	319	0.517731	1	0.858824
-2.71323	10.3369	1.61481	0.203928	0.522032	373	0.517731	2	0.811024
2.55831	9.93201	1.58698	0.207867	0.529765	72	0.525562	9	0.903614
-3.20615	8.97951	1.58801	0.207721	0.529765	594	0.525562	0	0.590909
3.2048	9.6529	1.57529	0.20955	0.532095	141	0.52795	9	0.90625
-2.61195	9.7153	1.5751	0.209577	0.532095	698	0.52795	0	0.836066
2.60083	9.84419	1.57172	0.210067	0.532329	736	0.528226	11	0.727273
-2.13274	10.1486	1.55269	0.212848	0.538358	633	0.534109	0	0.807229
-2.46087	9.908	1.54402	0.214129	0.540575	368	0.536425	3	0.588889
2.65925	9.7486	1.52338	0.217217	0.547337	684	0.543104	5	0.791667
2.96174	10.0474	1.51747	0.218111	0.547783	767	0.543771	9	0.581395
2.74385	9.46783	1.5168	0.218212	0.547783	1242	0.543771	12	0.865854
2.91857	9.12456	1.5119	0.218958	0.548393	131	0.544298	5	0.827586
-2.40525	10.3924	1.50982	0.219275	0.548393	657	0.544298	3	0.952381
2.62833	10.0698	1.50677	0.219741	0.548532	253	0.544416	5	0.820312
-2.73643	9.4809	1.49108	0.222157	0.550048	378	0.545941	7	0.826531
-2.42617	10.1214	1.48949	0.222403	0.550048	379	0.545941	2	0.672897
3.00375	10.1487	1.49352	0.221779	0.550048	420	0.545941	5	0.985612
-2.9435	9.6959	1.49633	0.221345	0.550048	422	0.545941	6	0.435897
-2.49219	9.82368	1.49491	0.221563	0.550048	1011	0.545941	10	0.712644
3.40328	9.46575	1.48572	0.22299	0.550481	134	0.546375	5	0.9375
2.70171	9.96019	1.47137	0.225237	0.555004	999	0.550902	4	0.672566
2.531	10.2898	1.46763	0.225826	0.555433	181	0.551352	1	0.712329
-2.46802	9.44184	1.46388	0.226421	0.555875	784	0.551908	8	0.588235
-2.13722	10.2805	1.46061	0.22694	0.556127	1126	0.552048	1	0.873016
2.74276	10.0722	1.43939	0.230344	0.563438	987	0.559122	5	0.976923
3.51203	9.27321	1.43206	0.231535	0.565316	1030	0.561075	12	0.73913
3.28569	9.44064	1.42563	0.232584	0.566844	337	0.562886	11	0.527273
-3.24558	9.52006	1.42155	0.233255	0.567445	878	0.563518	2	0.710145
-3.10094	9.67722	1.40804	0.235487	0.571835	748	0.567902	10	0.546512
2.4617	9.52691	1.40027	0.236783	0.573941	335	0.570189	11	0.5
2.21405	10.2954	1.39686	0.237354	0.574286	1066	0.570397	11	0.981308
-2.85682	9.56913	1.39365	0.237894	0.574552	700	0.570622	0	0.563636
2.91203	10.3506	1.38962	0.238573	0.575155	807	0.570993	13	0.954128
2.1685	9.8505	1.37598	0.240891	0.579446	302	0.575385	12	1
-2.17194	10.176	1.37358	0.241302	0.579446	1305	0.575385	2	0.723214
-2.99222	9.59708	1.35428	0.244634	0.579446	100	0.575669	2	0.835616
3.54599	9.05871	1.354	0.244684	0.579446	341	0.575669	1	0.758621
-3.40335	9.27322	1.36431	0.242896	0.579446	490	0.575669	0	0.670455
3.3823	9.28858	1.36714	0.242407	0.579446	806	0.575669	4	0.661972
-2.87347	9.63015	1.35855	0.243892	0.579446	948	0.575669	3	0.816901
-2.61868	9.90765	1.36196	0.243303	0.579446	1008	0.575669	8	0.824176
-2.31391	9.60712	1.35714	0.244138	0.579446	1096	0.575669	2	0.418919
-2.35528	9.50315	1.35464	0.244572	0.579446	1277	0.575669	9	0.476923
-2.6281	9.40473	1.35033	0.245325	0.579938	277	0.576255	7	0.983871
-2.46476	10.6699	1.336	0.247844	0.579983	258	0.576468	3	0.898089
3.2454	9.63854	1.33965	0.247198	0.579983	406	0.576468	13	0.953125
3.71534	9.65762	1.34132	0.246904	0.579983	463	0.576468	4	0.914894
-3.44468	9.65223	1.34749	0.24582	0.579983	529	0.576468	10	0.554054
-2.38528	9.48088	1.33689	0.247687	0.579983	817	0.576468	8	0.333333
2.6127	9.68618	1.33543	0.247945	0.579983	990	0.576468	11	0.850746
-2.98735	10.6224	1.32545	0.249719	0.583114	821	0.579392	3	0.986486
2.79004	9.70291	1.31963	0.25076	0.584525	1281	0.580762	5	0.958763
2.65283	9.58757	1.29937	0.25443	0.592048	1117	0.588314	7	1
-2.93396	10.6522	1.29354	0.255499	0.593502	814	0.589518	3	0.935065
2.88753	9.44344	1.29077	0.256007	0.593652	929	0.589769	4	0.338028
-2.50601	9.27792	1.2635	0.26109	0.603348	39	0.599688	1	0.473684
-2.08922	9.76216	1.26448	0.260907	0.603348	1160	0.599688	8	0.701149
-2.70219	9.4728	1.25655	0.262406	0.604354	236	0.601004	2	0.365079
-2.55505	9.24199	1.25643	0.262429	0.604354	756	0.601004	4	0.871795
-1.92388	9.92002	1.24478	0.264652	0.608426	512	0.605107	2	0.510417
-2.28096	9.36725	1.24204	0.265179	0.608593	190	0.605613	2	0.393939
2.38688	9.44855	1.22736	0.26802	0.611097	152	0.60822	9	0.583333
-1.78026	10.1531	1.22773	0.267948	0.611097	300	0.60822	7	1
2.13693	9.93878	1.23202	0.267114	0.611097	1090	0.60822	5	0.816514
-3.45111	9.59035	1.22463	0.268554	0.611097	1110	0.60822	2	0.929577
-2.37396	9.05564	1.22611	0.268264	0.611097	1289	0.60822	8	0.634921
3.09797	9.3138	1.22016	0.269428	0.612045	1300	0.609205	5	0.929577
3.23647	9.07438	1.21757	0.269937	0.612163	375	0.609485	0	0.483333
3.42556	9.69519	1.2143	0.27058	0.612583	564	0.609852	4	0.959184
2.28608	10.2807	1.20091	0.273238	0.616512	174	0.613648	5	0.707792
-1.93147	10.0532	1.20186	0.27305	0.616512	1186	0.613648	1	0.698113
-1.90841	10.3596	1.18592	0.276252	0.619647	471	0.616848	0	0.714286
2.85052	9.29678	1.18748	0.275936	0.619647	610	0.616848	5	0.971831
-2.35868	9.42363	1.18252	0.276942	0.619647	667	0.616848	2	0.523077
2.46218	9.74014	1.18388	0.276665	0.619647	961	0.616848	7	1
2.29767	9.80607	1.18698	0.276039	0.619647	1120	0.616848	5	0.656863
3.12951	9.11195	1.1705	0.279397	0.624095	5	0.621391	1	0.612903
2.1454	9.99175	1.15078	0.283482	0.632164	653	0.629361	5	0.887931
-2.16107	9.6263	1.14235	0.285253	0.635057	1331	0.632633	2	0.253521
-2.26767	9.47682	1.12888	0.28811	0.639811	16	0.637456	2	0.537313
-2.14662	9.9301	1.12778	0.288345	0.639811	1045	0.637456	1	0.923077
-2.04354	9.30471	1.12002	0.29001	0.642438	949	0.640262	2	0.491525
3.10443	9.33313	1.11249	0.291637	0.644222	835	0.642355	13	0.575758
-2.10516	9.24643	1.11184	0.291778	0.644222	843	0.642355	10	0.368421
-2.64683	10.9719	1.10713	0.292803	0.64542	296	0.643271	3	0.917526
-2.47503	9.38338	1.10043	0.294266	0.647579	1118	0.645677	10	0.728814
2.38711	9.88783	1.0734	0.300271	0.659709	1113	0.657703	5	0.9375
-2.12971	9.20349	1.05695	0.304005	0.666818	927	0.664855	1	0.386667
-2.81263	8.76212	1.05034	0.305522	0.668223	135	0.666077	0	0.839286
3.31708	9.88783	1.04981	0.305644	0.668223	248	0.666077	13	0.986842
2.55687	9.38437	1.04632	0.306448	0.668886	64	0.666848	7	0.915254
-2.24653	9.44567	1.03859	0.308243	0.671708	503	0.66967	1	0.369048
2.47158	9.94188	1.03259	0.309642	0.67366	899	0.671788	9	0.740741
-1.7834	9.82802	1.02523	0.311373	0.676327	110	0.674453	8	0.662921
2.341	9.91649	1.02027	0.312547	0.677122	9	0.675032	4	0.982906
-2.11216	9.64838	1.01941	0.312751	0.677122	1029	0.675032	7	0.68
2.59444	9.71074	1.0157	0.313632	0.677932	399	0.67589	12	0.813187
-2.0345	9.52396	1.00571	0.316024	0.681117	841	0.679093	1	0.735294
-2.19612	9.68461	1.00529	0.316124	0.681117	1025	0.679093	10	0.426829
2.81309	9.43656	0.992958	0.319111	0.68533	83	0.683611	4	0.539474
2.43696	9.56055	0.994721	0.318681	0.68533	1027	0.683611	9	0.323944
-1.96915	9.9518	0.988791	0.320128	0.68533	149	0.683639	1	0.821429
-2.05129	9.98661	0.989223	0.320022	0.68533	228	0.683639	2	0.572917
-1.83224	9.97836	0.973672	0.323855	0.692202	762	0.690369	1	0.649007
-2.33165	9.7033	0.970697	0.324596	0.692678	392	0.690707	0	0.991935
2.66033	9.19917	0.968446	0.325157	0.692771	292	0.690856	5	0.921875
-2.17679	9.61109	0.962735	0.326587	0.694712	774	0.692788	1	0.901786
2.01217	9.48399	0.956155	0.328246	0.694926	84	0.693255	9	0.433333
2.35227	9.80444	0.957927	0.327798	0.694926	923	0.693255	7	0.989474
-2.02875	9.88831	0.956846	0.328071	0.694926	1244	0.693255	1	0.741259
-1.8245	9.84173	0.949684	0.329888	0.697298	415	0.6957	0	0.758242
2.19302	10.8246	0.931361	0.334597	0.703915	77	0.702111	9	0.935065
2.54784	10.5937	0.932747	0.334237	0.703915	273	0.702111	5	0.916667
-1.97448	9.28454	0.93477	0.333714	0.703915	1233	0.702111	0	0.950617
-2.22997	9.49628	0.925386	0.336152	0.706077	635	0.70426	1	0.45
2.98311	9.56137	0.922888	0.336805	0.706339	691	0.704723	13	0.901639
-2.01642	9.75758	0.918322	0.338002	0.707742	709	0.706164	0	0.607143
-1.93858	9.20195	0.914338	0.339052	0.708691	1061	0.707354	7	1
2.37093	9.653	0.912588	0.339515	0.708691	1330	0.707354	12	0.6125
-2.11326	9.86456	0.897962	0.343414	0.710574	574	0.70961	3	0.802326
-1.76901	10.3783	0.893338	0.34466	0.710574	707	0.70961	3	0.744361
2.42486	9.36286	0.89569	0.344026	0.710574	820	0.70961	9	0.6
-1.62591	10.1261	0.893317	0.344665	0.710574	883	0.70961	0	0.769697
2.59995	9.55499	0.899119	0.343104	0.710574	936	0.70961	9	0.901639
-1.68374	10.062	0.903226	0.342004	0.710574	1002	0.70961	0	0.859873
-2.14436	9.23883	0.897475	0.343545	0.710574	1223	0.70961	2	0.45614
-1.8008	9.67565	0.904227	0.341737	0.710574	1234	0.70961	10	0.618421
1.73368	9.7997	0.883814	0.347244	0.714789	408	0.713852	7	0.938272
2.38075	9.35845	0.872288	0.350407	0.719087	266	0.718348	12	0.932203
-2.17001	9.64417	0.873407	0.350098	0.719087	932	0.718348	0	0.613333
-1.70584	10.3558	0.86501	0.352424	0.722119	933	0.721251	1	0.873171
1.83462	9.74698	0.858239	0.354316	0.724884	410	0.724037	5	0.626263
2.22976	9.7597	0.85075	0.356423	0.725564	61	0.724905	5	0.602041
2.2568	9.54489	0.849358	0.356817	0.725564	438	0.724905	12	0.9125
1.97107	9.88211	0.8504	0.356522	0.725564	462	0.724905	1	0.843478
2.01714	9.49387	0.854853	0.355266	0.725564	602	0.724905	6	0.835443
2.22718	9.10654	0.84348	0.358486	0.727852	466	0.727265	1	0.826667
-3.27971	9.35235	0.841526	0.359043	0.727879	939	0.727454	2	0.983051
-2.03329	10.1698	0.832624	0.361597	0.731947	276	0.731317	0	0.759777
2.33991	9.4512	0.806399	0.369268	0.743515	95	0.742897	4	0.939024
-1.9916	9.11978	0.798295	0.371684	0.743531	205	0.742897	1	0.866667
-2.25599	9.02789	0.8055	0.369535	0.743515	219	0.742897	4	0.549296
-1.6907	9.5011	0.807089	0.369063	0.743515	516	0.742897	0	0.7
1.65415	9.95157	0.806808	0.369146	0.743515	631	0.742897	1	0.313559
2.9578	9.51257	0.799567	0.371303	0.743531	800	0.742897	5	0.988235
1.59707	10.1965	0.800198	0.371115	0.743531	931	0.742897	1	0.825581
2.45051	9.71903	0.798023	0.371765	0.743531	1021	0.742897	5	0.959596
-2.10758	9.98207	0.787652	0.374891	0.748381	182	0.747323	0	0.832258
-2.26138	9.74664	0.786272	0.375309	0.748381	1247	0.747323	0	0.937984
2.17734	9.52488	0.782757	0.376379	0.749397	508	0.748306	7	0.987179
-1.83836	9.88575	0.777346	0.378033	0.751573	31	0.75043	1	0.584507
-1.99101	9.02104	0.774122	0.379024	0.752424	678	0.751249	0	0.927536
-1.78458	9.7579	0.762129	0.382742	0.758679	918	0.757437	4	0.914729
2.3085	9.54011	0.753252	0.385527	0.763069	374	0.761797	1	0.728155
1.69861	9.72142	0.740611	0.389542	0.763534	132	0.762327	7	0.909091
3.14591	9.5765	0.747844	0.387237	0.763534	268	0.762327	4	1
-1.91055	10.515	0.744409	0.38833	0.763534	514	0.762327	8	0.729167
-1.3389	10.1875	0.745672	0.387927	0.763534	646	0.762327	8	0.747826
-1.78924	9.77098	0.738163	0.390327	0.763534	778	0.762327	9	0.75641
-1.59256	10.0876	0.747823	0.387244	0.763534	822	0.762327	9	0.958763
-2.05631	9.78391	0.741824	0.389154	0.763534	875	0.762327	8	0.695122
1.83974	9.84531	0.738421	0.390244	0.763534	1337	0.762327	7	1
1.8849	9.18193	0.733039	0.391977	0.765642	1089	0.764727	0	0.301887
2.0994	9.51071	0.725721	0.39435	0.767254	293	0.766226	7	0.987013
1.93013	9.74762	0.725192	0.394522	0.767254	442	0.766226	4	0.980952
-1.65685	9.8132	0.728416	0.393473	0.767254	943	0.766226	9	0.674699
2.08779	9.53548	0.721672	0.395672	0.768373	790	0.767393	11	0.521739
-1.38961	10.137	0.717832	0.396932	0.769702	670	0.768528	7	1
-1.54865	9.77747	0.711541	0.399008	0.772609	1158	0.771331	0	0.582677
-1.63847	10.5049	0.706248	0.400767	0.77418	200	0.772817	9	0.875912
-1.64342	9.51222	0.704526	0.401342	0.77418	682	0.772817	0	0.549451
-1.69892	9.45024	0.703889	0.401555	0.77418	1111	0.772817	5	0.477612
-1.36303	10.0174	0.699204	0.403126	0.77609	41	0.774695	0	0.666667
2.75978	9.73098	0.694999	0.404544	0.7777	1290	0.776407	13	0.859155
-2.06717	11.0554	0.691746	0.405645	0.7787	596	0.777039	3	0.946341
-1.6019	9.47069	0.688896	0.406614	0.779226	50	0.77777	0	0.785714
-2.38223	8.95163	0.686654	0.407379	0.779226	1175	0.77777	0	0.820896
2.0384	9.76106	0.685811	0.407667	0.779226	1205	0.77777	5	0.4375
-1.62111	10.1649	0.680042	0.409646	0.781892	33	0.780483	0	0.617391
1.59445	10.4853	0.667159	0.414116	0.789299	48	0.787628	5	0.908046
-1.89348	9.26652	0.649024	0.420534	0.793795	165	0.792538	0	0.402299
1.83196	9.23111	0.650504	0.420004	0.793795	318	0.792538	12	0.641509
1.51099	9.55255	0.657519	0.417509	0.793795	321	0.792538	12	0.925
1.89541	9.18093	0.650297	0.420078	0.793795	605	0.792538	1	0.950617
-1.35687	10.3303	0.648755	0.42063	0.793795	890	0.792538	7	1
-1.88582	8.84006	0.65374	0.418851	0.793795	925	0.792538	1	0.847458
-1.7565	9.00181	0.649116	0.420501	0.793795	1079	0.792538	1	0.507463
2.2027	8.98226	0.647104	0.421221	0.793795	965	0.792564	0	0.587302
1.97784	9.56158	0.643557	0.422497	0.794536	476	0.793499	5	0.62963
-1.83045	9.56773	0.64271	0.422802	0.794536	1311	0.793499	2	0.704225
2.01672	9.46238	0.640927	0.423447	0.79463	1059	0.793728	1	0.52
1.82076	10.168	0.63031	0.427312	0.800355	477	0.799439	5	0.905797
1.52932	9.75034	0.629271	0.427693	0.800355	813	0.799439	9	0.375
1.63944	9.28653	0.623979	0.429643	0.80288	107	0.802129	1	0.763889
1.53757	9.9086	0.608399	0.43546	0.812616	22	0.811806	7	0.918182
-1.96019	9.0107	0.602726	0.437608	0.813222	472	0.812422	4	0.84375
-1.44513	9.83381	0.605089	0.436712	0.813222	855	0.812422	0	0.699248
-1.41946	9.72257	0.60369	0.437242	0.813222	1293	0.812422	7	0.966292
-1.75208	9.12908	0.594858	0.440615	0.816541	25	0.815789	1	0.92
-2.47744	9.69254	0.594917	0.440592	0.816541	294	0.815789	2	0.923077
2.05616	9.25292	0.586529	0.443832	0.821366	802	0.820726	1	0.447761
-2.22874	8.68861	0.579095	0.446734	0.825594	1275	0.824997	0	0.943396
-1.79334	9.92181	0.576698	0.447676	0.826195	1042	0.825571	7	0.966667
1.82894	9.61358	0.568309	0.450998	0.826834	744	0.826258	12	1
1.93713	9.58297	0.569679	0.450453	0.826834	819	0.826258	12	0.916667
-1.77468	8.96444	0.568021	0.451113	0.826834	975	0.826258	1	0.890625
-1.58596	9.76673	0.570197	0.450247	0.826834	1000	0.826258	9	0.858974
-1.37688	9.81046	0.572578	0.449303	0.826834	1010	0.826258	0	0.391304
1.57178	10.0407	0.557724	0.455244	0.829905	509	0.82908	7	0.965517
1.78329	9.96677	0.55613	0.455889	0.829905	518	0.82908	1	0.668919
1.32751	9.74009	0.556495	0.455741	0.829905	737	0.82908	12	0.977528
1.79011	9.10702	0.558841	0.454793	0.829905	874	0.82908	12	0.508475
-1.49569	10.043	0.56104	0.453907	0.829905	1167	0.82908	7	1
-1.65025	9.09503	0.545178	0.460359	0.831177	299	0.8303	7	0.945946
2.06656	9.53133	0.550063	0.458357	0.831177	443	0.8303	13	0.883333
-1.56397	9.73683	0.546911	0.459647	0.831177	647	0.8303	0	0.571429
1.55578	9.97952	0.546063	0.459996	0.831177	692	0.8303	5	0.752066
-1.59893	9.39281	0.545917	0.460055	0.831177	930	0.8303	1	0.708333
-1.76427	9.58651	0.545097	0.460393	0.831177	1140	0.8303	0	0.929204
1.91197	8.88758	0.543776	0.460937	0.831177	224	0.83032	7	0.472727
-1.44789	9.15982	0.538222	0.463235	0.834197	15	0.833463	6	0.568966
1.21587	9.89183	0.533405	0.465243	0.835816	558	0.835186	12	0.956522
1.73107	9.15965	0.533069	0.465384	0.835816	1035	0.835186	1	0.708861
-1.49165	9.74382	0.530422	0.466493	0.836686	220	0.836119	9	0.894737
-1.36814	9.83972	0.523411	0.469453	0.839744	233	0.839123	0	0.930233
-1.88416	9.56253	0.524868	0.468836	0.839744	732	0.839123	6	0.5
2.11352	9.72611	0.519556	0.471094	0.841554	11	0.841047	13	0.84507
1.71454	9.04949	0.515039	0.473028	0.843883	1104	0.843457	0	0.771429
1.43224	9.19598	0.510119	0.47515	0.844953	390	0.844486	1	0.641026
1.67108	9.8152	0.5112	0.474682	0.844953	393	0.844486	5	0.943396
-1.61484	9.31197	0.509257	0.475523	0.844953	1166	0.844486	0	0.88764
-1.75913	8.90875	0.503699	0.477941	0.848124	371	0.847829	0	0.75
-1.88331	9.48823	0.502022	0.478675	0.8483	129	0.847932	0	0.771429
1.5272	9.7661	0.495297	0.481635	0.849583	109	0.848823	0	0.907692
-1.87106	9.61232	0.492538	0.482858	0.849583	227	0.848823	0	0.982759
-1.89028	9.18783	0.49548	0.481554	0.849583	582	0.848823	0	0.829268
-1.35994	9.58526	0.490786	0.483638	0.849583	584	0.848823	0	0.722772
-1.83569	9.29956	0.490325	0.483843	0.849583	1121	0.848823	0	0.988889
-1.23945	9.89004	0.493892	0.482258	0.849583	1125	0.848823	0	0.727941
1.41707	9.56213	0.497675	0.480585	0.849583	1314	0.848823	8	0.306667
-1.30553	9.97387	0.488591	0.484617	0.849827	1073	0.849066	9	0.709677
1.55732	9.5499	0.482331	0.487429	0.853418	565	0.852673	7	0.955882
-1.30893	9.72283	0.479788	0.488578	0.853418	591	0.852673	1	0.831858
-1.18617	10.1395	0.480752	0.488142	0.853418	1224	0.852673	1	0.729412
1.56699	9.33328	0.475793	0.490394	0.85471	49	0.853831	7	0.98913
1.75324	9.53428	0.475351	0.490596	0.85471	905	0.853831	4	0.75
-1.30472	9.42249	0.471143	0.492521	0.855129	85	0.8546	8	0.447368
1.46739	9.35101	0.470637	0.492754	0.855129	479	0.8546	0	0.584416
1.93491	9.84608	0.472863	0.491733	0.855129	801	0.8546	5	0.963636
-1.29334	9.89788	0.464342	0.49566	0.857389	113	0.856576	0	0.786765
-1.61506	10.5722	0.456703	0.499227	0.857542	213	0.856576	3	0.885906
-1.42533	9.59047	0.456609	0.499271	0.857542	330	0.856576	0	0.971963
-1.58864	9.43563	0.457123	0.49903	0.857542	376	0.856576	4	0.53
1.26673	9.53919	0.461423	0.497018	0.857542	559	0.856576	12	0.734177
-1.93322	8.84455	0.463658	0.495978	0.857389	567	0.856576	1	0.590164
-1.13348	9.86447	0.459512	0.497911	0.857542	881	0.856576	7	1
-1.5058	8.82515	0.466924	0.494465	0.856987	1127	0.856576	1	0.535714
-1.25363	9.98621	0.454336	0.500341	0.858278	511	0.857352	11	0.898876
-1.37238	9.81779	0.451575	0.501646	0.859149	54	0.858273	9	0.9
-1.44828	9.04655	0.450547	0.502133	0.859149	1083	0.858273	0	0.441176
-1.3506	9.33303	0.446653	0.503986	0.860119	765	0.859312	4	0.552239
1.87485	9.72514	0.447046	0.503799	0.860119	815	0.859312	5	0.96
-1.47891	9.7227	0.443334	0.505575	0.86017	69	0.859449	0	0.856
-1.33241	9.56031	0.442469	0.505991	0.86017	411	0.859449	1	0.57
-1.72721	9.35225	0.441229	0.506587	0.86017	561	0.859449	0	0.861702
-1.27093	9.29941	0.441899	0.506265	0.86017	856	0.859449	0	0.492958
-1.24184	9.60911	0.43926	0.507537	0.86069	1108	0.859875	7	1
-1.51406	9.97316	0.432658	0.510744	0.864992	804	0.864074	0	0.909091
-1.1094	10.1463	0.431187	0.511463	0.864992	1145	0.86416	1	0.75641
1.62324	9.38805	0.430066	0.512013	0.864992	1069	0.864258	1	0.623656
1.39034	9.66331	0.428584	0.512741	0.865129	489	0.864417	12	0.965517
-1.54309	9.21503	0.425016	0.514501	0.867005	1321	0.866265	1	0.8875
-1.36809	9.77947	0.423281	0.51536	0.867361	73	0.866759	11	0.608108
1.48084	9.50872	0.414356	0.519822	0.873771	685	0.873426	1	0.72
1.28796	10.1487	0.405695	0.524217	0.880053	900	0.879642	5	0.707143
1.37693	9.30187	0.398895	0.527714	0.881873	297	0.881951	0	0.897727
-1.16918	9.30509	0.392016	0.531295	0.881976	303	0.881951	12	0.492537
-1.12883	10.2507	0.397401	0.528489	0.881873	481	0.881951	0	0.928571
-1.40533	9.745	0.393465	0.530537	0.881976	521	0.881951	0	0.578125
1.43206	9.56598	0.400133	0.527075	0.881873	769	0.881951	9	0.754098
-1.73592	8.98509	0.397192	0.528597	0.881873	867	0.881951	0	0.985507
1.37762	9.37503	0.399354	0.527477	0.881873	1112	0.881951	5	0.5
-1.22207	10.3459	0.395663	0.529391	0.881976	1124	0.881951	1	0.70297
-1.2326	9.32533	0.392913	0.530826	0.881976	1261	0.881951	7	0.986301
1.35336	9.14305	0.368476	0.543888	0.883749	92	0.884778	1	0.846154
-1.50528	9.0283	0.381226	0.537	0.883749	121	0.884778	0	0.619718
1.81829	9.57835	0.367155	0.544611	0.883749	140	0.884778	4	0.988889
1.35066	9.49012	0.361329	0.54782	0.883749	146	0.884778	3	0.567164
-1.21256	9.10355	0.372873	0.541494	0.883749	156	0.884778	1	0.454545
-1.10293	9.78172	0.380468	0.537405	0.883749	173	0.884778	0	0.707317
1.28135	9.52034	0.363945	0.546374	0.883749	402	0.884778	0	0.694737
-1.37927	9.70575	0.371612	0.542179	0.883749	451	0.884778	7	1
-1.13118	9.4587	0.365618	0.545454	0.883749	465	0.884778	0	0.597826
-1.43919	9.15112	0.361541	0.547703	0.883749	546	0.884778	6	0.38961
1.49404	9.6247	0.360616	0.548215	0.883749	586	0.884778	5	0.920455
-1.01902	9.94622	0.37509	0.540295	0.883749	661	0.884778	0	0.739437
1.54224	9.16837	0.364625	0.546	0.883749	777	0.884778	4	0.935897
2.02361	9.278	0.37766	0.538911	0.883749	786	0.884778	5	0.876712
1.41655	9.38143	0.380114	0.537594	0.883749	916	0.884778	1	0.978261
-1.30605	10.0063	0.38075	0.537255	0.883749	1033	0.884778	0	0.89172
-1.38072	10.3678	0.369666	0.543238	0.883749	1087	0.884778	3	0.951613
1.61274	8.89232	0.384019	0.535513	0.883749	1101	0.884778	4	0.87931
-1.27099	9.85848	0.38266	0.536236	0.883749	1135	0.884778	4	0.964029
1.58111	9.74745	0.382068	0.536551	0.883749	1151	0.884778	9	0.802817
-1.36723	10.0307	0.365119	0.545728	0.883749	1222	0.884778	1	0.888199
1.46794	9.38966	0.370007	0.543052	0.883749	1230	0.884778	9	0.338983
1.22735	9.13218	0.374602	0.540558	0.883749	1292	0.884778	0	0.916667
-1.1356	10.1296	0.366273	0.545094	0.883749	1322	0.884778	7	1
1.3806	9.55991	0.3575	0.549949	0.884413	28	0.885483	0	0.891892
-1.4818	8.81719	0.358105	0.549611	0.884413	1338	0.885483	4	0.677966
-1.0456	10.1218	0.344398	0.557351	0.888414	90	0.888598	0	0.682759
1.00393	10.2564	0.34567	0.556624	0.888414	153	0.888598	5	0.86014
2.16167	9.86287	0.346539	0.556129	0.888414	280	0.888598	4	1
1.43955	9.61102	0.34402	0.557568	0.888414	407	0.888598	1	0.850877
-1.11112	9.21193	0.342177	0.558625	0.888414	491	0.888598	1	0.506849
-1.28212	9.28182	0.348998	0.554731	0.888414	938	0.888598	1	0.931034
-1.42262	9.74593	0.341391	0.559077	0.888414	1001	0.888598	0	0.96124
1.20177	9.90043	0.34793	0.555337	0.888414	1116	0.888598	0	0.706294
-1.23205	9.15347	0.341796	0.558844	0.888414	1143	0.888598	7	0.684932
1.33439	9.41019	0.341866	0.558804	0.888414	1294	0.888598	7	0.969388
-1.26275	9.55539	0.340048	0.55985	0.888588	1327	0.888749	0	0.557895
-1.06127	9.88042	0.337922	0.56108	0.889485	282	0.88956	7	0.938144
-1.05094	9.34036	0.33611	0.562132	0.890098	334	0.890565	0	0.416667
-1.31239	9.53532	0.330219	0.565578	0.890268	480	0.890936	0	0.738318
1.72807	9.4484	0.325294	0.568491	0.8904	580	0.890936	4	0.975309
1.14351	9.977	0.327453	0.567211	0.890268	651	0.890936	12	0.963303
1.24136	9.53695	0.32949	0.566008	0.890268	833	0.890936	12	0.915663
1.13815	9.36945	0.326859	0.567563	0.890268	852	0.890936	9	0.872727
1.3075	9.10343	0.331428	0.564868	0.890268	940	0.890936	0	0.490909
-1.47098	9.65454	0.327389	0.567248	0.890268	1100	0.890936	0	1
-1.1065	9.75691	0.324476	0.568978	0.8904	1259	0.890936	0	0.777778
1.33897	9.2997	0.333326	0.563756	0.890268	1274	0.890936	0	0.588889
-1.44833	9.08108	0.330017	0.565697	0.890268	1309	0.890936	0	0.594595
1.38339	9.99492	0.32243	0.570198	0.891268	418	0.891672	0	0.677632
1.27902	9.3487	0.317953	0.572888	0.892344	244	0.89298	12	0.705128
-1.32003	9.70317	0.319337	0.572054	0.892344	701	0.89298	9	0.84
1.21027	9.27751	0.318852	0.572346	0.892344	1023	0.89298	8	0.392857
-1.09698	9.69726	0.315237	0.574531	0.892825	166	0.893442	0	0.909091
1.15993	9.92978	0.315621	0.574298	0.892825	826	0.893442	1	0.986577
1.23048	9.6759	0.313273	0.575725	0.893643	1279	0.89442	9	0.7
-1.43966	9.53722	0.309034	0.57832	0.896631	362	0.897291	0	0.851852
-1.14743	9.82388	0.30737	0.579345	0.89718	1009	0.897643	0	0.992308
1.10911	9.86552	0.300291	0.583746	0.900867	361	0.901231	5	0.737864
-1.49854	8.96804	0.301996	0.58268	0.900852	1020	0.901231	0	0.985294
1.3862	8.96119	0.301383	0.583063	0.900852	1048	0.901231	0	0.523077
-1.25988	9.55759	0.298609	0.584801	0.901457	722	0.901881	9	0.895522
-1.3573	9.69578	0.294569	0.587353	0.903308	572	0.9036	0	0.5
-1.40763	9.23035	0.294698	0.587271	0.903308	675	0.9036	7	0.588235
1.02983	9.87211	0.292043	0.58896	0.904739	1273	0.90504	12	0.975904
-1.16069	9.11858	0.288584	0.591174	0.907099	579	0.907576	0	0.661017
1.14486	9.41124	0.285928	0.592886	0.908685	494	0.909179	1	0.842697
-1.05023	9.33262	0.282752	0.594947	0.9108	1257	0.911559	2	0.321429
1.18948	9.60387	0.280191	0.59662	0.912317	768	0.913013	0	0.920354
1.16614	9.0161	0.273529	0.601018	0.913396	93	0.913542	1	0.716418
-1.12324	10.078	0.260034	0.610139	0.913396	122	0.913542	1	0.814371
-0.913379	10.0899	0.257068	0.612184	0.913396	145	0.913542	0	0.842424
1.47668	9.33637	0.273539	0.601011	0.913396	208	0.913542	5	0.851351
0.913037	9.9571	0.256351	0.61268	0.913396	216	0.913542	0	0.843972
1.06527	9.96825	0.258943	0.610889	0.913396	249	0.913542	12	0.946237
1.02525	9.98095	0.254396	0.614038	0.913396	261	0.913542	7	0.948387
-1.37026	9.1431	0.268537	0.604358	0.913396	263	0.913542	0	0.772152
1.17645	9.40099	0.246345	0.619701	0.913396	272	0.913542	9	0.527273
-1.14964	9.5706	0.252692	0.615228	0.913396	286	0.913542	4	0.981982
-0.994602	9.62771	0.263932	0.607474	0.913396	346	0.913542	0	0.625
-0.966895	9.4799	0.26023	0.610004	0.913396	352	0.913542	7	1
1.10661	9.85414	0.26315	0.608007	0.913396	409	0.913542	1	0.791367
-1.28482	9.28467	0.254925	0.61367	0.913396	413	0.913542	5	0.884058
1.28943	9.41183	0.249842	0.617227	0.913396	428	0.913542	1	0.949495
-1.25118	8.83701	0.256231	0.612763	0.913396	520	0.913542	1	0.816667
-1.38968	10.5313	0.246359	0.619692	0.913396	540	0.913542	3	0.957143
1.18961	9.56967	0.251138	0.616316	0.913396	550	0.913542	1	0.990991
-1.12326	9.56176	0.272278	0.601851	0.913396	566	0.913542	1	0.588235
1.53179	9.40788	0.249567	0.617421	0.913396	575	0.913542	4	0.987342
-1.28423	9.34103	0.272394	0.601773	0.913396	622	0.913542	4	0.597826
-1.29236	9.60091	0.247721	0.618725	0.913396	747	0.913542	0	0.913043
1.20216	9.41461	0.275299	0.599842	0.913396	829	0.913542	4	0.719101
-0.830341	10.1955	0.254124	0.614227	0.913396	851	0.913542	10	0.481481
-0.970957	9.52306	0.269291	0.60385	0.913396	941	0.913542	7	0.972973
-1.15861	9.11663	0.246131	0.619854	0.913396	1022	0.913542	1	0.907895
-0.890847	9.69094	0.251138	0.616316	0.913396	1051	0.913542	1	0.52381
-1.16628	9.87962	0.25573	0.613111	0.913396	1092	0.913542	2	0.795455
1.20663	9.59959	0.266366	0.605822	0.913396	1119	0.913542	1	0.745614
-1.01582	9.88437	0.268872	0.604133	0.913396	1131	0.913542	0	0.898438
-0.870137	9.8178	0.26903	0.604026	0.913396	1162	0.913542	8	0.415842
1.18186	9.55693	0.247262	0.61905	0.913396	1237	0.913542	0	0.772277
-0.919378	9.61121	0.251038	0.616386	0.913396	1254	0.913542	0	0.54321
-1.43263	9.20638	0.243385	0.621812	0.915275	431	0.915307	0	0.843373
-0.934802	9.73911	0.24165	0.623057	0.916099	1307	0.916204	0	0.761364
-0.802917	10.1178	0.238931	0.625019	0.916969	937	0.91707	0	0.767296
1.12516	9.16736	0.239745	0.624431	0.916969	1270	0.91707	1	0.3125
-1.02932	9.77092	0.234728	0.62808	0.919014	348	0.918928	4	0.969466
1.09559	9.45238	0.234215	0.628456	0.919014	1082	0.918928	1	0.777778
1.21755	9.68833	0.233255	0.62916	0.919014	1188	0.918928	0	0.816667
-1.36859	9.36896	0.233395	0.629057	0.919014	1236	0.918928	0	0.810526
-1.137	8.93896	0.232277	0.62988	0.919061	772	0.919147	0	0.857143
-0.769987	10.4195	0.230057	0.631521	0.91945	609	0.919631	9	0.290076
-1.13705	9.12209	0.230881	0.630911	0.91945	752	0.919631	4	0.961039
-1.22235	9.25809	0.228126	0.632956	0.920538	1220	0.920671	0	0.896552
-1.30041	8.82543	0.222618	0.637091	0.921268	67	0.921087	4	0.766667
-0.840852	9.83133	0.223029	0.63678	0.921268	210	0.921087	0	0.81203
1.04346	9.28508	0.216193	0.641994	0.921268	252	0.921087	12	0.821429
-1.0301	9.99455	0.217917	0.64067	0.921268	389	0.921087	7	0.836735
-1.08118	8.9737	0.217006	0.641369	0.921268	568	0.921087	0	0.890625
-1.24132	9.05009	0.216372	0.641856	0.921268	617	0.921087	0	0.684932
0.977419	9.94838	0.221391	0.638021	0.921268	639	0.921087	0	0.876712
1.32702	9.08912	0.217868	0.640707	0.921268	729	0.921087	0	0.516129
-1.10675	9.53356	0.215418	0.642591	0.921268	859	0.921087	0	0.546296
0.936273	9.19373	0.226052	0.634505	0.921268	914	0.921087	0	0.857143
-1.09293	9.16104	0.224272	0.635843	0.921268	921	0.921087	6	0.526316
-1.10476	9.554	0.215246	0.642724	0.921268	1072	0.921087	5	0.768293
-1.06217	10.5421	0.214763	0.643097	0.921268	1114	0.921087	3	0.964286
0.976525	9.49728	0.218563	0.640175	0.921268	1153	0.921087	6	0.65
1.03196	9.21054	0.213534	0.644049	0.921645	484	0.921481	0	0.902439
-0.936985	9.5381	0.211181	0.645881	0.922662	974	0.922433	5	0.616438
-0.940283	9.87425	0.21085	0.646139	0.922662	1215	0.922433	0	0.692857
1.04094	9.64304	0.208137	0.648268	0.923622	171	0.92341	4	0.74359
-0.943792	10.2754	0.208926	0.647648	0.923622	611	0.92341	1	0.837696
-0.933724	9.5044	0.205971	0.64998	0.923622	117	0.9235	7	1
0.957306	9.38712	0.20453	0.651126	0.923622	634	0.9235	0	0.842697
1.1365	8.99227	0.206379	0.649658	0.923622	788	0.9235	5	0.345455
-0.96474	9.20749	0.203016	0.652334	0.923622	837	0.9235	0	0.936709
1.01196	9.68571	0.204958	0.650785	0.923622	1176	0.9235	1	0.886179
0.888556	9.35325	0.203697	0.65179	0.923622	1246	0.9235	0	0.586667
1.39381	9.48448	0.201262	0.65374	0.924635	1181	0.9245	4	0.939759
-0.898452	9.62996	0.19845	0.656011	0.925889	1088	0.925757	1	0.873874
1.13298	9.05267	0.1989	0.655646	0.925889	1310	0.925757	12	0.466667
-0.919302	9.64877	0.196995	0.657194	0.926581	1200	0.926418	12	0.785714
-1.02095	9.67469	0.194963	0.658854	0.927943	717	0.927733	0	0.942149
0.875823	9.93302	0.190807	0.662281	0.930811	342	0.93079	4	0.993289
-0.937152	9.33113	0.191583	0.661637	0.930811	1283	0.93079	1	0.662791
1.17962	8.94781	0.1898	0.663119	0.93101	590	0.931031	1	0.985075
1.09497	9.28618	0.188073	0.66456	0.93108	570	0.931277	5	0.884058
-0.920656	9.63426	0.188358	0.664322	0.93108	1037	0.931277	3	0.723684
0.925301	9.27134	0.186648	0.665756	0.931779	578	0.931992	1	0.809524
0.828837	9.42229	0.185552	0.666679	0.932097	796	0.932239	1	0.610526
0.969913	9.23948	0.182921	0.668909	0.934238	1172	0.934481	1	0.426471
1.00105	9.70084	0.179411	0.671914	0.93648	440	0.936773	0	0.827869
0.687633	9.94024	0.18012	0.671304	0.93648	1298	0.936773	8	0.462366
-0.890771	9.56993	0.166282	0.68347	0.936844	232	0.93793	4	0.953704
0.896827	9.45532	0.17711	0.673903	0.936844	308	0.93793	4	0.688172
-0.71045	10.0563	0.169588	0.680512	0.936844	349	0.93793	7	1
0.650331	10.1462	0.165607	0.684078	0.936844	351	0.93793	9	0.490196
-0.981863	9.13296	0.168931	0.681096	0.936844	517	0.93793	2	0.333333
-0.676815	9.90345	0.170444	0.67975	0.936844	523	0.93793	7	1
0.749123	10.1705	0.17197	0.6784	0.936844	556	0.93793	1	0.74269
0.80039	9.19085	0.171225	0.679059	0.936844	694	0.93793	12	0.823529
1.0261	8.88263	0.166936	0.682882	0.936844	745	0.93793	0	0.704918
-0.870687	9.28696	0.170064	0.680088	0.936844	787	0.93793	1	0.840909
-0.938644	9.63163	0.1663	0.683454	0.936844	886	0.93793	4	0.948718
-0.842607	9.28326	0.175203	0.675562	0.936844	892	0.93793	4	0.897436
-0.879088	9.63812	0.169482	0.680605	0.936844	910	0.93793	12	0.4
0.812213	9.31192	0.166594	0.683189	0.936844	934	0.93793	1	0.860465
0.932058	9.22554	0.166221	0.683525	0.936844	993	0.93793	4	0.714286
1.0046	8.8829	0.169645	0.68046	0.936844	1074	0.93793	0	1
-0.853243	9.31845	0.169238	0.680823	0.936844	1133	0.93793	0	0.891566
0.795538	9.77202	0.162082	0.687279	0.940266	265	0.941297	7	0.913043
0.915155	9.59057	0.158045	0.690994	0.942457	193	0.943352	1	0.964912
0.792149	9.33985	0.159561	0.689593	0.942386	271	0.943352	7	0.942857
-0.744527	9.77614	0.158862	0.690238	0.942386	764	0.943352	0	0.833333
-0.753044	9.60189	0.155464	0.693399	0.944773	705	0.945482	7	0.962264
-0.833789	9.56949	0.149784	0.698773	0.951127	207	0.951803	0	0.780952
-0.766809	10.1905	0.143823	0.70454	0.955091	155	0.955768	0	0.581006
0.895341	9.26007	0.144564	0.703815	0.955091	226	0.955768	7	1
-0.988046	9.14269	0.14389	0.704474	0.955091	519	0.955768	1	0.810127
-0.913301	9.14521	0.144071	0.704297	0.955091	530	0.955768	5	0.903226
0.698268	9.49885	0.137372	0.710937	0.960786	43	0.961464	12	0.828571
-1.03993	9.20606	0.135254	0.713075	0.960786	75	0.961464	0	0.903614
0.951468	9.16983	0.134562	0.713777	0.960786	441	0.961464	1	0.876543
0.855308	9.54476	0.133866	0.714486	0.960786	474	0.961464	0	0.926606
0.749991	9.1812	0.134808	0.713527	0.960786	637	0.961464	4	0.379747
0.901965	9.08427	0.136094	0.712224	0.960786	658	0.961464	0	0.513889
0.885615	10.029	0.138249	0.710057	0.960786	950	0.961464	5	0.706349
-0.78221	9.6006	0.135852	0.712469	0.960786	1243	0.961464	0	0.633929
-0.86146	9.7502	0.132665	0.715714	0.961471	1	0.962106	1	0.664062
-0.683409	9.25384	0.131869	0.716531	0.961597	995	0.962338	7	0.666667
0.706274	9.61586	0.129786	0.718682	0.961597	199	0.962486	0	0.945455
-0.898614	8.89974	0.130846	0.717585	0.961597	816	0.962486	4	0.887097
0.834186	9.16801	0.129815	0.718652	0.961597	926	0.962486	1	0.975
-0.702014	9.39271	0.126981	0.721612	0.964552	55	0.965364	0	0.935484
-0.846903	9.28948	0.124754	0.723962	0.966562	457	0.967729	5	0.676923
-0.844417	8.83533	0.123374	0.725431	0.966562	176	0.96794	0	0.762712
0.861971	9.05358	0.122227	0.726659	0.966562	188	0.96794	0	0.944444
0.822975	9.39297	0.122163	0.726728	0.966562	629	0.96794	0	0.75
-1.06316	8.81193	0.123702	0.725081	0.966562	824	0.96794	4	0.932203
0.763011	9.09852	0.121192	0.727772	0.96699	44	0.968299	0	0.506667
-0.870042	9.24379	0.117926	0.731322	0.969781	102	0.970847	0	0.837209
-0.690144	10.5182	0.118304	0.730908	0.969781	1296	0.970847	3	0.920863
0.819862	9.28551	0.113543	0.736172	0.970654	89	0.972074	1	0.515152
-0.804803	9.1368	0.113652	0.73605	0.970654	212	0.972074	0	0.837838
0.687935	9.93812	0.112752	0.737059	0.970654	423	0.972074	6	0.711712
-0.61652	9.31989	0.116618	0.732758	0.970654	459	0.972074	1	0.421053
-0.907411	8.88011	0.113403	0.736329	0.970654	492	0.972074	4	0.571429
1.16379	9.82502	0.113908	0.735764	0.970654	533	0.972074	5	0.917431
-0.643279	9.57841	0.112762	0.737048	0.970654	743	0.972074	7	0.961538
0.920532	9.91349	0.110265	0.739868	0.971984	632	0.97333	9	0.615385
-0.522804	10.299	0.110293	0.739837	0.971984	638	0.97333	7	1
0.846048	9.53437	0.109932	0.740248	0.971984	720	0.97333	0	0.981308
-0.824041	9.65378	0.107962	0.742502	0.972478	45	0.973572	0	0.866667
-0.969032	9.71212	0.107699	0.742805	0.972478	468	0.973572	0	0.88
-0.629544	9.54753	0.108457	0.741933	0.972478	891	0.973572	5	0.684211
-0.64303	9.20804	0.106644	0.744023	0.973121	888	0.974231	0	0.736842
0.718145	9.49576	0.10461	0.746392	0.97337	608	0.974465	0	0.817308
0.721905	9.41932	0.10463	0.746368	0.97337	710	0.974465	0	0.659794
-0.663273	9.14985	0.104606	0.746396	0.97337	1323	0.974465	0	0.758065
1.22616	9.92664	0.103054	0.74822	0.974798	470	0.975663	4	1
-0.702333	9.51731	0.0969424	0.755554	0.975719	17	0.976088	1	0.962617
0.732759	9.66725	0.0960109	0.756694	0.975719	47	0.976088	0	0.814159
0.683473	9.15127	0.0920713	0.761584	0.975823	52	0.976088	12	0.512821
0.606875	9.77268	0.098636	0.753497	0.975719	60	0.976088	12	0.934783
-0.535506	9.69607	0.0900424	0.764147	0.975823	148	0.976088	7	0.925926
0.702969	8.96276	0.0970044	0.755479	0.975719	242	0.976088	4	0.866667
-0.822686	9.44334	0.0865	0.768698	0.975823	311	0.976088	1	0.524752
0.722026	9.04959	0.0895696	0.764748	0.975823	395	0.976088	7	0.986111
-0.577014	9.48119	0.0940097	0.759164	0.975719	478	0.976088	7	1
-0.843194	9.3163	0.0936541	0.759606	0.975719	541	0.976088	0	0.989011
0.745606	10.1596	0.101364	0.750223	0.975468	569	0.976088	5	0.565217
0.808737	8.70594	0.0868565	0.768235	0.975823	592	0.976088	0	0.518519
-0.642014	9.58537	0.101395	0.750187	0.975468	625	0.976088	1	0.801802
-0.686132	9.65329	0.0891895	0.765233	0.975823	627	0.976088	0	0.92437
0.745485	9.40003	0.0873734	0.767566	0.975823	723	0.976088	1	0.959184
-0.757916	9.99222	0.0947248	0.758278	0.975719	753	0.976088	0	0.961538
0.64248	9.52718	0.093446	0.759865	0.975719	832	0.976088	6	0.829268
0.818328	8.90682	0.10078	0.750921	0.975468	944	0.976088	12	0.587302
-0.599429	9.45443	0.0927599	0.760721	0.975823	963	0.976088	1	0.939394
0.666016	9.62677	0.0892875	0.765108	0.975823	968	0.976088	1	0.547009
0.589276	9.62815	0.091372	0.762464	0.975823	986	0.976088	6	0.727273
-0.69164	10.0538	0.0993369	0.752651	0.975719	994	0.976088	1	0.865854
-0.611161	9.96606	0.0881004	0.766629	0.975823	997	0.976088	0	0.66443
1.06706	9.55446	0.0868577	0.768234	0.975823	1014	0.976088	4	0.977273
0.755548	10.3625	0.0942227	0.7589	0.975719	1019	0.976088	5	0.962733
-0.728169	9.29425	0.0952307	0.757654	0.975719	1028	0.976088	0	0.689655
-0.671181	9.14305	0.0941399	0.759003	0.975719	1050	0.976088	0	0.702703
0.805155	9.0261	0.0847231	0.771019	0.977842	679	0.978128	0	0.855072
0.650156	9.64355	0.0795634	0.777912	0.978602	36	0.978368	0	0.584746
-0.600745	9.41272	0.0712644	0.789525	0.978602	59	0.978368	4	1
0.692068	9.67854	0.0802221	0.777019	0.978602	151	0.978368	5	0.860215
-0.602634	9.53863	0.0792334	0.778361	0.978602	185	0.978368	0	0.495238
0.638487	9.06841	0.0759072	0.782944	0.978602	230	0.978368	0	0.486486
0.6009	9.33887	0.0770241	0.781393	0.978602	414	0.978368	1	0.967391
0.606442	9.20378	0.0728121	0.787306	0.978602	425	0.978368	1	0.445783
-0.61793	9.84012	0.0733178	0.786587	0.978602	439	0.978368	4	0.942446
0.628454	9.26941	0.0807029	0.776369	0.978602	456	0.978368	1	0.883721
1.0656	9.18085	0.0803379	0.776862	0.978602	464	0.978368	5	0.984615
-0.63587	9.59211	0.0704204	0.790746	0.978602	593	0.978368	0	0.787611
-0.660206	8.86022	0.0718767	0.788644	0.978602	598	0.978368	0	0.737705
0.745218	9.62962	0.071619	0.789015	0.978602	620	0.978368	4	0.968421
0.797368	9.80566	0.0730036	0.787033	0.978602	708	0.978368	5	0.952381
-0.496372	10.4598	0.0694927	0.792097	0.978602	718	0.978368	0	0.718447
0.808775	9.71176	0.069921	0.791472	0.978602	763	0.978368	4	0.980198
0.606222	9.60553	0.0742129	0.78532	0.978602	858	0.978368	1	0.875
0.67938	9.28298	0.0731548	0.786818	0.978602	865	0.978368	4	0.988764
0.701612	9.5161	0.073754	0.785968	0.978602	868	0.978368	5	0.845238
-0.703792	9.40203	0.0784334	0.779453	0.978602	913	0.978368	7	0.908163
0.633922	9.72458	0.0710397	0.789849	0.978602	960	0.978368	5	0.505376
0.579526	9.36993	0.0770199	0.781399	0.978602	976	0.978368	12	0.670213
-0.55548	10.1328	0.0787624	0.779003	0.978602	985	0.978368	1	0.614458
-0.592478	9.31941	0.0719826	0.788492	0.978602	992	0.978368	0	0.744444
0.639829	9.45685	0.0828309	0.773519	0.978602	1170	0.978368	1	0.980392
0.573085	8.93208	0.0703468	0.790853	0.978602	1182	0.978368	5	0.481481
0.477943	9.90023	0.0709511	0.789977	0.978602	1190	0.978368	7	0.81295
-0.808537	9.57121	0.0813434	0.775507	0.978602	1265	0.978368	1	0.642857
0.632897	9.03365	0.0689065	0.792956	0.978759	449	0.978532	0	0.830986
0.581179	9.62363	0.0683489	0.793776	0.978869	783	0.978645	4	0.589744
0.472634	9.97631	0.0606165	0.805543	0.978898	53	0.978892	0	0.967532
-0.513163	9.33494	0.0645957	0.799394	0.978898	106	0.978892	1	0.912088
-0.393002	10.2671	0.0614783	0.804193	0.978898	267	0.978892	0	0.868852
-0.584025	9.03941	0.0613137	0.804451	0.978898	795	0.978892	1	0.5
0.529715	9.24458	0.0633363	0.801318	0.978898	818	0.978892	12	0.634146
-0.515049	10.092	0.0601414	0.806291	0.978898	906	0.978892	1	0.598802
-0.640415	9.32491	0.0659824	0.797299	0.978898	946	0.978892	4	0.793478
-0.619138	9.95847	0.0619996	0.803382	0.978898	971	0.978892	1	0.802632
0.44464	9.7913	0.0643101	0.799828	0.978898	984	0.978892	7	0.598039
0.532841	9.37776	0.0593748	0.807505	0.978898	1004	0.978892	4	0.880435
-0.657412	8.87981	0.0603364	0.805984	0.978898	1015	0.978892	0	0.349206
-0.55824	9.12813	0.062492	0.802619	0.978898	1068	0.978892	1	0.625
0.562352	9.3918	0.0651323	0.79858	0.978898	1134	0.978892	1	0.896907
0.576108	9.12768	0.059252	0.807701	0.978898	1142	0.978892	0	0.974026
0.621532	9.28306	0.0614144	0.804293	0.978898	1192	0.978892	1	1
-0.776503	8.75376	0.0660788	0.797154	0.978898	1204	0.978892	0	0.714286
-0.612156	9.27112	0.0597035	0.806984	0.978898	1219	0.978892	12	0.613636
-0.567256	9.39542	0.0639457	0.800384	0.978898	1249	0.978892	0	0.505376
-0.551475	9.34471	0.0662635	0.796877	0.978898	1278	0.978892	1	0.903226
0.296481	10.1463	0.0366414	0.848212	0.981637	4	0.981874	0	0.48951
0.435767	10.0095	0.0529311	0.818057	0.981637	26	0.981874	1	0.797468
-0.564871	9.23397	0.0402536	0.841001	0.981637	27	0.981874	0	0.941176
-0.422062	9.84634	0.0548803	0.814797	0.981637	126	0.981874	0	0.795455
-0.333914	9.74264	0.0326606	0.856599	0.981637	158	0.981874	0	0.871795
0.439013	9.5959	0.0330361	0.855786	0.981637	184	0.981874	11	0.333333
0.528694	9.65617	0.0533104	0.817418	0.981637	191	0.981874	0	0.491379
-0.610679	9.15714	0.0565092	0.812119	0.981637	243	0.981874	0	0.7125
-0.661036	9.76139	0.0543607	0.81566	0.981637	246	0.981874	0	0.7
-0.495351	9.48878	0.0444351	0.833062	0.981637	284	0.981874	0	0.875
-0.364076	9.3643	0.032624	0.856679	0.981637	291	0.981874	0	0.483871
0.589547	9.11034	0.0514696	0.820543	0.981637	295	0.981874	1	0.948052
-0.542757	9.38088	0.0378137	0.845832	0.981637	332	0.981874	0	0.572917
-0.417805	9.4985	0.0312396	0.85972	0.981637	340	0.981874	1	0.421569
-0.457951	9.56541	0.0467699	0.828799	0.981637	343	0.981874	7	0.989899
-0.419122	9.53405	0.0434321	0.83493	0.981637	380	0.981874	1	0.981308
0.40548	9.84868	0.0402681	0.840972	0.981637	397	0.981874	1	0.949275
-0.538422	8.76946	0.0453504	0.831377	0.981637	398	0.981874	0	0.714286
0.336489	9.21624	0.0319335	0.858187	0.981637	412	0.981874	0	0.935897
-0.388098	9.11612	0.0363861	0.848735	0.981637	426	0.981874	4	0.956522
0.487419	9.51246	0.0305254	0.861317	0.981637	429	0.981874	9	0.594203
-0.291599	9.8811	0.033305	0.855207	0.981637	467	0.981874	8	0.442308
-0.372726	9.67485	0.0347927	0.852045	0.981637	469	0.981874	0	0.816667
-0.608644	9.39361	0.0477956	0.826961	0.981637	502	0.981874	0	0.927835
0.447593	9.97636	0.0549075	0.814752	0.981637	544	0.981874	1	0.974026
0.407619	9.73869	0.0328985	0.856083	0.981637	623	0.981874	11	0.64557
0.468753	8.92405	0.0416781	0.83825	0.981637	642	0.981874	1	0.969231
0.55248	8.90634	0.056139	0.812724	0.981637	644	0.981874	1	0.859375
-0.449319	8.80729	0.0342407	0.85321	0.981637	665	0.981874	6	0.480769
-0.537663	9.08547	0.05136	0.820731	0.981637	703	0.981874	0	0.722222
-0.612815	9.21989	0.0475201	0.827453	0.981637	721	0.981874	0	0.845238
-0.519588	9.35089	0.0436758	0.834474	0.981637	727	0.981874	1	0.914894
0.558067	9.59147	0.0487565	0.825258	0.981637	738	0.981874	1	0.402174
0.420467	9.01611	0.0415558	0.838484	0.981637	760	0.981874	1	0.614035
0.421221	9.35715	0.0310025	0.860248	0.981637	794	0.981874	9	0.698113
-0.400113	9.55351	0.0368695	0.847745	0.981637	797	0.981874	12	0.818182
-0.585642	9.13197	0.0412226	0.839124	0.981637	803	0.981874	1	0.961538
-0.497522	9.62122	0.0371695	0.847135	0.981637	805	0.981874	0	0.773913
-0.523463	9.50668	0.050679	0.821903	0.981637	823	0.981874	7	0.882353
0.446317	9.41048	0.048854	0.825086	0.981637	834	0.981874	1	0.773196
0.354123	9.43128	0.031721	0.858655	0.981637	840	0.981874	3	0.666667
-0.382086	9.34598	0.0457466	0.830653	0.981637	842	0.981874	0	0.554054
0.707863	8.92486	0.0504348	0.822326	0.981637	862	0.981874	1	0.703704
-0.582055	9.01698	0.0491735	0.824525	0.981637	870	0.981874	0	0.71831
0.483073	9.46154	0.0367156	0.84806	0.981637	871	0.981874	0	0.951456
-0.58545	9.52914	0.0364664	0.84857	0.981637	877	0.981874	0	0.888889
-0.467918	9.09189	0.05365	0.816847	0.981637	885	0.981874	0	0.797101
-0.372368	9.36618	0.0400652	0.841368	0.981637	922	0.981874	0	0.702703
-0.536619	9.17979	0.0409111	0.839725	0.981637	924	0.981874	0	0.897436
0.535707	9.4003	0.0456032	0.830915	0.981637	935	0.981874	7	0.979592
-0.425059	9.17886	0.0307972	0.860707	0.981637	962	0.981874	0	0.9375
-0.335625	9.77039	0.0381005	0.845256	0.981637	964	0.981874	0	0.391304
-0.40459	9.3884	0.0452075	0.831639	0.981637	970	0.981874	1	0.817204
-0.453135	9.84907	0.039875	0.84174	0.981637	1018	0.981874	0	0.928571
0.500656	8.97801	0.0333274	0.855159	0.981637	1044	0.981874	1	0.698113
0.310602	9.78428	0.0313113	0.859561	0.981637	1064	0.981874	1	0.70229
0.424615	9.92483	0.0489516	0.824915	0.981637	1097	0.981874	1	0.458647
0.576732	10.3674	0.0437812	0.834277	0.981637	1109	0.981874	5	0.969512
-0.44697	9.81247	0.0430502	0.835647	0.981637	1179	0.981874	12	0.592308
-0.425416	9.56121	0.0404774	0.840565	0.981637	1191	0.981874	1	0.891892
0.4257	9.10516	0.035162	0.851271	0.981637	1195	0.981874	12	0.842857
0.340245	10.334	0.0349462	0.851723	0.981637	1198	0.981874	1	0.846154
0.459784	9.17504	0.0431229	0.83551	0.981637	1201	0.981874	1	0.938272
-0.490825	8.98119	0.0435765	0.834659	0.981637	1203	0.981874	0	0.5
-0.39766	10.0068	0.037285	0.846901	0.981637	1239	0.981874	1	0.700637
-0.408453	9.33332	0.0455924	0.830935	0.981637	1255	0.981874	7	0.858824
-0.430434	9.38643	0.0319459	0.85816	0.981637	1272	0.981874	1	0.663158
0.521619	9.37085	0.0482819	0.826097	0.981637	1280	0.981874	12	0.772727
-0.376866	9.62433	0.0315898	0.858944	0.981637	1332	0.981874	0	0.928571
0.394365	9.15046	0.0373785	0.846711	0.981637	1336	0.981874	6	0.712329
-0.532929	9.60711	0.0295825	0.863454	0.982298	2	0.982379	0	0.66087
-0.324834	10.5125	0.0286651	0.865567	0.982298	94	0.982379	0	0.540179
0.325818	9.2275	0.0288285	0.865189	0.982298	157	0.982379	0	0.605263
-0.345755	9.5928	0.028961	0.864882	0.982298	624	0.982379	7	1
0.383699	9.05089	0.0297229	0.863134	0.982298	945	0.982379	1	0.785714
-0.31492	9.08214	0.025813	0.87237	0.982792	285	0.982852	0	0.315789
0.390845	9.45774	0.0256674	0.872727	0.982792	290	0.982852	0	0.653061
-0.387913	9.44161	0.027192	0.869035	0.982792	436	0.982852	0	0.56
-0.375282	9.42282	0.0250528	0.874248	0.982792	499	0.982852	1	0.463918
0.351108	8.97096	0.0249819	0.874424	0.982792	601	0.982852	0	0.941176
-0.318079	9.2136	0.025441	0.873285	0.982792	761	0.982852	0	0.666667
0.352687	9.49822	0.0254547	0.873251	0.982792	1013	0.982852	12	0.676768
0.37727	8.94619	0.0270542	0.869365	0.982792	1094	0.982852	0	0.666667
-0.401871	10.0724	0.0256619	0.872741	0.982792	1099	0.982852	1	0.60241
0.34748	9.42943	0.0269728	0.869559	0.982792	1129	0.982852	1	0.87
-0.435112	8.84305	0.0263749	0.871	0.982792	1130	0.982852	0	0.934426
0.293183	9.39583	0.0248246	0.874817	0.982792	1161	0.982852	0	0.90625
-0.444882	9.7805	0.023929	0.877077	0.984505	1218	0.984526	1	0.939394
-0.329745	9.14544	0.0227388	0.88015	0.985473	316	0.985513	1	0.948718
0.300844	9.42454	0.0232783	0.878747	0.985473	683	0.985513	0	0.755319
0.343245	9.70569	0.0228664	0.879816	0.985473	726	0.985513	6	0.591837
-0.337743	9.82118	0.021844	0.882514	0.985815	197	0.985878	0	0.868613
-0.346911	8.99753	0.0215125	0.883402	0.985815	283	0.985878	12	0.705882
-0.345153	9.21703	0.021578	0.883226	0.985815	454	0.985878	0	0.795181
-0.407121	9.44912	0.0218721	0.882439	0.985815	1231	0.985878	9	0.6875
-0.300797	9.59643	0.018934	0.890566	0.988688	108	0.988231	0	0.63964
0.257947	9.92169	0.0180553	0.89312	0.988688	111	0.988231	5	0.495413
-0.310811	9.94522	0.018817	0.890903	0.988688	198	0.988231	1	0.513699
0.267438	9.70735	0.0187718	0.891033	0.988688	386	0.988231	0	0.68
-0.259824	9.38767	0.0186585	0.89136	0.988688	473	0.988231	7	0.978495
0.260516	9.91548	0.0184652	0.891921	0.988688	612	0.988231	1	0.890411
-0.302906	9.01015	0.018862	0.890773	0.988688	1060	0.988231	1	0.657143
-0.296127	9.55576	0.0183454	0.89227	0.988688	1184	0.988231	0	0.857143
-0.309131	9.48045	0.0179716	0.893367	0.988688	1199	0.988231	0	0.970297
-0.433622	9.47051	0.019352	0.889373	0.988688	1245	0.988231	4	0.951456
0.317393	9.61	0.0172555	0.8955	0.990231	702	0.989653	0	0.780702
0.339697	9.10235	0.0167681	0.896978	0.99101	138	0.990386	1	0.741935
-0.450545	9.63446	0.0165371	0.897686	0.99101	626	0.990386	0	0.863248
-0.256567	9.72299	0.0156398	0.900486	0.993281	384	0.992632	4	0.883333
-0.496143	9.50828	0.0146807	0.90357	0.995862	278	0.995333	2	0.772727
0.33067	9.1919	0.0143016	0.904818	0.996097	452	0.995683	4	0.648649
0.300588	9.39477	0.0141647	0.905272	0.996097	1084	0.995683	12	0.426966
-0.25685	9.30089	0.0136427	0.907026	0.996388	887	0.996181	10	0.517857
-0.31169	8.86126	0.0136461	0.907014	0.996388	1107	0.996181	4	0.758065
0.21367	9.6271	0.0132397	0.908403	0.997082	969	0.997133	1	0.693069
-0.355718	9.57398	0.0119309	0.913029	0.998634	29	0.998448	0	0.928571
0.379828	9.67236	0.00928291	0.923252	0.998634	76	0.998448	4	0.979381
-0.252295	9.18788	0.0120508	0.912595	0.998634	133	0.998448	4	0.9625
0.167757	9.19563	0.00948326	0.92243	0.998634	167	0.998448	0	0.683544
-0.187747	9.7195	0.0105267	0.918288	0.998634	180	0.998448	0	0.513761
0.213223	8.98044	0.0104174	0.918712	0.998634	183	0.998448	1	0.970588
-0.202174	9.19465	0.0100209	0.920269	0.998634	192	0.998448	1	0.878049
-0.245502	9.53269	0.00951486	0.922302	0.998634	196	0.998448	4	1
0.245147	9.14594	0.00943595	0.922623	0.998634	211	0.998448	0	0.5
-0.188339	9.06267	0.00942982	0.922648	0.998634	365	0.998448	1	0.571429
0.166681	9.18949	0.0110877	0.916147	0.998634	400	0.998448	4	0.839506
-0.295109	9.28201	0.00988596	0.920806	0.998634	501	0.998448	0	0.906977
0.16768	9.93093	0.0117233	0.913786	0.998634	513	0.998448	0	0.918367
-0.253019	9.23985	0.0105104	0.918352	0.998634	728	0.998448	0	0.703704
0.279569	9.54091	0.0105124	0.918344	0.998634	779	0.998448	0	0.694737
-0.346035	8.92519	0.0104998	0.918393	0.998634	903	0.998448	4	0.661538
0.283182	8.76625	0.010958	0.916637	0.998634	1149	0.998448	0	0.561404
-0.255306	9.15901	0.0114777	0.914691	0.998634	1262	0.998448	1	0.935065
-0.156012	9.20215	0.00725626	0.932122	0.998947	7	0.998615	4	0.955882
-0.285209	9.48221	0.00720555	0.932359	0.998947	12	0.998615	0	0.451923
-0.183186	9.37629	0.00722203	0.932282	0.998947	13	0.998615	0	0.967033
0.144938	10.1431	0.00743444	0.931295	0.998947	37	0.998615	0	0.509317
-0.189469	9.76044	0.00706452	0.933022	0.998947	310	0.998615	0	0.945312
-0.197934	9.03731	0.00783172	0.929488	0.998947	354	0.998615	4	0.596774
0.141411	10.1546	0.0089912	0.924463	0.998947	432	0.998615	7	1
-0.150116	9.90508	0.007816	0.929559	0.998947	532	0.998615	7	0.990476
-0.180393	9.73397	0.00663003	0.93511	0.998947	664	0.998615	0	0.781513
-0.162892	9.47444	0.00820711	0.927823	0.998947	686	0.998615	13	0.774194
0.201096	9.83977	0.00702492	0.93321	0.998947	742	0.998615	9	0.807692
0.141879	9.81139	0.00655887	0.935458	0.998947	798	0.998615	0	0.69697
0.173746	8.97124	0.00772886	0.929952	0.998947	978	0.998615	0	0.985294
-0.180431	9.26644	0.00658558	0.935327	0.998947	979	0.998615	0	0.795181
-0.175749	9.39946	0.00654528	0.935525	0.998947	996	0.998615	7	0.979381
-0.194881	9.29732	0.00872249	0.925597	0.998947	1317	0.998615	9	0.384615
-0.168906	8.78618	0.00393362	0.949995	0.998947	46	0.998676	4	0.62069
-0.220345	8.98099	0.00304533	0.955996	0.998947	71	0.998676	1	0.588235
-0.125888	9.43315	0.00283003	0.957578	0.998947	115	0.998676	0	0.816327
0.171831	9.49746	0.0046833	0.945445	0.998947	160	0.998676	4	0.981132
0.161861	9.42536	0.00299055	0.956393	0.998947	256	0.998676	9	0.581818
0.077805	9.7767	0.00331067	0.954121	0.998947	287	0.998676	0	0.856061
0.182774	9.6391	0.00577472	0.939431	0.998947	313	0.998676	1	0.859649
-0.215035	9.1331	0.00438705	0.947196	0.998947	323	0.998676	7	0.578947
-0.136112	9.71918	0.00234637	0.96137	0.998947	421	0.998676	0	0.804878
-0.0978846	9.7257	0.00325242	0.954526	0.998947	444	0.998676	0	0.904348
0.248657	9.25843	0.00638866	0.9363	0.998947	446	0.998676	6	0.469697
0.0943193	9.05483	0.0022347	0.962299	0.998947	447	0.998676	1	0.902778
-0.147909	9.62101	0.00346706	0.953051	0.998947	453	0.998676	1	0.769231
0.0759578	9.4542	0.00272205	0.958395	0.998947	458	0.998676	0	0.77451
0.260187	9.39994	0.00501334	0.943558	0.998947	531	0.998676	5	0.851351
-0.0825829	9.94206	0.00338959	0.953578	0.998947	542	0.998676	1	0.946667
0.064836	9.06227	0.00220067	0.962587	0.998947	599	0.998676	0	0.890411
0.15958	9.17386	0.00467361	0.945501	0.998947	643	0.998676	5	0.283333
0.0791808	9.79765	0.00213951	0.963111	0.998947	648	0.998676	7	0.989691
0.123608	9.25857	0.00453487	0.946315	0.998947	714	0.998676	0	0.761905
-0.128929	9.52386	0.00271408	0.958455	0.998947	715	0.998676	0	0.962617
-0.109702	9.92078	0.00232052	0.961583	0.998947	755	0.998676	12	0.609929
-0.18073	9.32867	0.00279387	0.95785	0.998947	759	0.998676	0	0.826087
0.0943501	9.72379	0.00413421	0.948738	0.998947	792	0.998676	0	0.761905
-0.159987	8.75577	0.00375667	0.951131	0.998947	808	0.998676	0	0.8
0.121359	9.12568	0.00352806	0.95264	0.998947	957	0.998676	12	0.591549
-0.078496	10.1184	0.00330308	0.954173	0.998947	1032	0.998676	9	0.663043
-0.00289252	9.87701	0.00272672	0.958359	0.998947	1046	0.998676	5	0.927928
0.0796866	9.16093	0.00274268	0.958237	0.998947	1071	0.998676	0	0.5375
0.177639	9.00867	0.00300889	0.956259	0.998947	1080	0.998676	7	0.644068
-0.144961	9.10623	0.00430167	0.947711	0.998947	1091	0.998676	1	0.767123
-0.284708	9.65544	0.00569182	0.939867	0.998947	1093	0.998676	0	0.89916
0.167383	9.47956	0.00304048	0.956031	0.998947	1141	0.998676	4	0.917647
0.0978116	9.45012	0.00251773	0.959985	0.998947	1221	0.998676	12	0.95122
-0.108447	9.07501	0.00252265	0.959946	0.998947	1228	0.998676	6	0.71831
-0.118201	9.29021	0.00393748	0.949971	0.998947	1319	0.998676	4	0.936709
-0.14015	9.4265	0.00555589	0.940588	0.998947	1325	0.998676	1	0.527473
0.0842438	8.91764	0.00162035	0.967894	0.999177	370	0.998964	12	0.546875
-0.0921292	9.8233	0.00156395	0.968457	0.999177	437	0.998964	4	0.992647
0.0807169	9.9126	0.0019734	0.964571	0.999177	583	0.998964	7	0.965517
0.109518	9.04292	0.00167283	0.967378	0.999177	830	0.998964	1	0.823529
0.0840658	9.72998	0.00179714	0.966189	0.999177	1057	0.998964	12	0.894737
0.156573	9.66875	0.00151917	0.968912	0.999177	1085	0.998964	5	0.860215
0.111519	9.15616	0.00190407	0.965198	0.999177	1136	0.998964	1	0.825
-0.0641116	9.00961	1.06449e-06	0.999177	0.999177	42	0.999177	0	0.957143
0.0314978	9.79451	0.000304408	0.986081	0.999177	82	0.999177	1	0.94697
0.0672915	8.96687	0.00129757	0.971268	0.999177	97	0.999177	0	0.9375
0.0042382	9.07208	2.14488e-06	0.998832	0.999177	101	0.999177	6	0.293103
0.060539	8.99968	0.00053527	0.981544	0.999177	238	0.999177	1	0.8
0.0281948	9.04733	1.89559e-05	0.996526	0.999177	239	0.999177	12	0.490566
0.055808	9.57716	0.000488645	0.982366	0.999177	254	0.999177	1	0.628319
0.0447443	9.32397	0.000326085	0.985594	0.999177	281	0.999177	4	0.532609
-0.0583152	9.25636	0.000998077	0.974799	0.999177	325	0.999177	4	0.835443
0.0586814	10.2625	8.59099e-05	0.992605	0.999177	353	0.999177	9	0.543689
-0.0202821	10.1525	9.3528e-05	0.992285	0.999177	366	0.999177	1	0.836158
0.029357	9.736	0.000893957	0.97615	0.999177	377	0.999177	4	0.944
-0.105161	9.88469	0.00029076	0.986397	0.999177	524	0.999177	0	0.755245
0.023046	9.79174	0.000138646	0.990606	0.999177	549	0.999177	10	0.428571
-0.0217184	9.24565	2.31509e-05	0.996161	0.999177	641	0.999177	7	1
0.0458195	9.80182	0.000397795	0.984089	0.999177	652	0.999177	4	0.614815
0.0418875	9.39044	6.2116e-05	0.993712	0.999177	666	0.999177	1	0.933333
0.00163344	9.60639	0.000647001	0.979709	0.999177	725	0.999177	0	0.73913
0.0395826	9.45014	0.000249174	0.987407	0.999177	730	0.999177	1	0.637255
0.00548588	9.47164	2.82041e-05	0.995763	0.999177	746	0.999177	0	0.558824
-0.0012281	9.69066	0.000647745	0.979697	0.999177	758	0.999177	1	0.666667
0.00774675	9.12844	0.000379091	0.984467	0.999177	791	0.999177	1	0.631579
0.016677	10.1195	3.92219e-05	0.995004	0.999177	861	0.999177	12	0.954128
0.0795264	9.58645	0.000997693	0.974804	0.999177	907	0.999177	1	0.867257
0.06945	9.73611	0.00128448	0.971413	0.999177	952	0.999177	12	0.926606
-0.00748463	9.39003	0.00010916	0.991665	0.999177	989	0.999177	1	0.633803
0.0600606	9.77106	0.00136766	0.970502	0.999177	1024	0.999177	1	0.379845
0.0135041	9.20482	7.47729e-06	0.997818	0.999177	1047	0.999177	12	0.711864
0.0294511	9.39981	0.000234908	0.987773	0.999177	1115	0.999177	1	0.728261
-0.0508091	9.53788	0.000294576	0.986308	0.999177	1132	0.999177	7	0.886792
0.0191753	10.0121	1.16976e-05	0.997271	0.999177	1138	0.999177	1	0.884615
-0.072032	9.526	0.0009391	0.975555	0.999177	1196	0.999177	0	0.764151
0.0421013	10.0147	2.00191e-05	0.99643	0.999177	1208	0.999177	11	0.719101
0.0186054	9.37472	6.50592e-06	0.997965	0.999177	1213	0.999177	1	0.422535
0.0599493	9.38964	1.79763e-05	0.996617	0.999177	1227	0.999177	0	0.861111
-0.0419124	8.9493	0.000253458	0.987299	0.999177	1232	0.999177	0	0.776119
-0.00778797	9.23552	3.30167e-05	0.995416	0.999177	1241	0.999177	7	0.987654
-0.0365733	9.23052	0.000225962	0.988008	0.999177	1252	0.999177	7	0.808219
-0.0452412	9.41789	0.000401813	0.984009	0.999177	1267	0.999177	0	0.625
-0.0330348	9.62625	0.000232157	0.987844	0.999177	1299	0.999177	7	0.66055
-0.108829	9.49145	0.000382172	0.984404	0.999177	1301	0.999177	0	0.941748

## Sheet: glia
logFC	logCPM	F	PValue	FDR	Nhood	SpatialFDR	seurat_clusters	seurat_clusters_fraction
6.17617	10.5677	5.23772	0.0221549	0.351543	2	0.325682	0	0.994898
-7.49101	9.3982	5.81857	0.0159032	0.351543	3	0.325682	6	0.953846
5.51775	9.46395	2.89548	0.0889072	0.351543	4	0.325682	0	1
-5.41968	10.1508	4.03154	0.0447253	0.351543	5	0.325682	6	1
5.55581	9.66433	2.8487	0.0915268	0.351543	14	0.325682	0	0.921569
5.52624	9.60986	2.81593	0.0934121	0.351543	15	0.325682	0	1
5.51343	9.43291	2.91305	0.0879441	0.351543	18	0.325682	0	1
3.53746	11.0297	3.07356	0.0796529	0.351543	28	0.325682	4	0.974359
-7.61956	10.1229	4.66255	0.0308876	0.351543	29	0.325682	10	1
-6.34832	9.88969	2.96543	0.0851405	0.351543	34	0.325682	3	0.992806
-6.77555	9.519	4.34095	0.0372704	0.351543	36	0.325682	3	1
3.62838	10.7237	3.14488	0.0762429	0.351543	43	0.325682	7	0.976562
5.52215	9.5093	2.86391	0.0906661	0.351543	46	0.325682	0	1
4.14287	10.7121	2.98754	0.0839859	0.351543	47	0.325682	4	0.99187
4.41598	10.6991	4.08917	0.0432261	0.351543	48	0.325682	0	0.981221
4.91015	10.7895	4.21227	0.0401985	0.351543	51	0.325682	0	0.995633
5.5071	9.40118	2.94247	0.0863572	0.351543	54	0.325682	0	1
5.18988	10.6896	4.53145	0.0333392	0.351543	55	0.325682	4	0.991667
5.64753	9.85199	3.01197	0.0827301	0.351543	62	0.325682	0	1
5.55581	9.66433	2.8487	0.0915268	0.351543	67	0.325682	0	1
5.7676	10.0694	3.39843	0.0653335	0.351543	79	0.325682	0	0.970803
6.09449	10.1266	4.43808	0.0352087	0.351543	80	0.325682	0	0.992958
5.79379	10.1189	3.52103	0.0606684	0.351543	81	0.325682	0	1
5.70035	9.94291	3.14551	0.0762133	0.351543	85	0.325682	0	0.992
-2.83685	8.27281	2.91747	0.0877037	0.351543	88	0.325682	1	0.967742
7.24357	10.6214	6.21205	0.0127291	0.351543	90	0.325682	4	0.964602
4.61161	11.26	5.08466	0.024193	0.351543	91	0.325682	4	1
5.51624	9.30158	3.11214	0.0777884	0.351543	95	0.325682	0	1
-7.28406	9.62807	3.99604	0.0456758	0.351543	97	0.325682	3	1
5.53386	9.62367	2.82369	0.0929616	0.351543	98	0.325682	0	1
5.51574	9.44851	2.90431	0.0884217	0.351543	100	0.325682	0	0.988506
5.52429	9.56762	2.82983	0.0926071	0.351543	101	0.325682	0	1
5.6207	9.79211	2.95038	0.0859356	0.351543	106	0.325682	0	1
-7.49424	10.1103	5.7917	0.0161477	0.351543	107	0.325682	3	0.933775
6.42736	10.8342	6.72546	0.00953975	0.351543	116	0.325682	0	0.995781
5.52215	9.5093	2.86391	0.0906661	0.351543	117	0.325682	0	0.989011
5.80928	10.1383	3.58092	0.0585201	0.351543	121	0.325682	0	1
5.57643	9.70386	2.87643	0.0899641	0.351543	130	0.325682	0	0.990476
-6.24354	9.00939	4.85343	0.0276488	0.351543	132	0.325682	3	1
5.82458	10.1574	3.64178	0.0564193	0.351543	135	0.325682	0	0.993151
5.92645	10.2845	4.06847	0.0437583	0.351543	136	0.325682	0	0.99375
6.17328	10.8682	7.45193	0.00636497	0.351543	140	0.325682	7	0.978102
5.93544	9.82564	3.75469	0.0527309	0.351543	143	0.325682	0	0.991228
-8.48006	10.9799	9.89736	0.00166749	0.351543	148	0.325682	10	1
-8.43212	10.953	8.90195	0.00286612	0.351543	152	0.325682	10	1
-8.02411	10.5229	6.72407	0.00954717	0.351543	153	0.325682	3	1
4.58223	10.5885	3.11768	0.0775245	0.351543	162	0.325682	4	1
3.47286	7.59095	2.88936	0.089245	0.351543	164	0.325682	2	0.982759
4.64908	10.5162	3.46324	0.0628215	0.351543	170	0.325682	4	0.990654
6.09527	10.4793	4.83218	0.0279912	0.351543	173	0.325682	0	1
-7.45337	9.71311	4.5567	0.0328517	0.351543	174	0.325682	3	0.918919
5.53752	9.23114	3.27961	0.0702218	0.351543	177	0.325682	0	0.972973
5.7772	9.38102	3.72857	0.0535607	0.351543	178	0.325682	0	0.987805
-3.9001	9.23952	3.03318	0.0816559	0.351543	180	0.325682	6	0.926471
5.58946	9.72963	2.89611	0.0888723	0.351543	181	0.325682	0	1
5.53386	9.62367	2.82369	0.0929616	0.351543	185	0.325682	0	0.939394
5.88386	10.2314	3.88644	0.0487473	0.351543	190	0.325682	0	1
5.5453	9.19459	3.36616	0.0666238	0.351543	192	0.325682	0	0.875
5.54844	9.17595	3.40924	0.0649072	0.351543	193	0.325682	0	1
6.06309	10.0672	4.25307	0.0392448	0.351543	197	0.325682	0	1
6.00159	10.3771	4.40647	0.0358663	0.351543	198	0.325682	0	0.988304
5.5071	9.40118	2.94247	0.0863572	0.351543	203	0.325682	0	1
5.89823	10.2493	3.94719	0.0470189	0.351543	211	0.325682	0	1
6.16958	10.5605	5.20342	0.0225956	0.351543	212	0.325682	0	0.994872
5.88386	10.2314	3.88644	0.0487473	0.351543	216	0.325682	0	1
5.81696	10.1479	3.61117	0.0574656	0.351543	217	0.325682	0	1
-7.78243	10.2301	5.6046	0.0179614	0.351543	221	0.325682	10	1
5.51624	9.30158	3.11214	0.0777884	0.351543	223	0.325682	0	1
-6.96108	9.7238	4.75983	0.0291903	0.351543	224	0.325682	3	0.983193
6.17638	11.1509	7.17932	0.00740549	0.351543	227	0.325682	4	0.981707
-7.31678	9.53527	4.97095	0.0258325	0.351543	234	0.325682	3	0.977273
6.08409	11.0509	6.50021	0.0108237	0.351543	235	0.325682	4	0.993464
6.95783	10.3273	4.78953	0.0286917	0.351543	239	0.325682	7	1
-6.38961	9.3972	3.83767	0.0501834	0.351543	245	0.325682	3	1
6.08215	10.1071	4.36952	0.0366511	0.351543	250	0.325682	0	0.971429
5.90535	10.2582	3.97751	0.0461803	0.351543	252	0.325682	0	1
7.35395	10.7311	6.87042	0.00879704	0.351543	253	0.325682	4	1
-6.41436	9.4516	3.78329	0.0518379	0.351543	255	0.325682	3	1
5.60192	9.75495	2.91707	0.0877254	0.351543	258	0.325682	0	0.981651
-7.16983	9.58843	3.1568	0.0756884	0.351543	270	0.325682	3	0.967742
5.54864	9.6509	2.83958	0.0920471	0.351543	273	0.325682	0	0.960396
6.56373	9.74219	3.34846	0.0673434	0.351543	278	0.325682	4	1
5.68751	9.92071	3.10975	0.0779025	0.351543	282	0.325682	0	0.99187
5.87662	10.2224	3.85612	0.0496349	0.351543	284	0.325682	0	0.993464
6.72986	10.0359	3.79893	0.0513562	0.351543	292	0.325682	4	0.986667
5.58302	9.71681	2.88597	0.0894331	0.351543	301	0.325682	0	0.971698
5.55136	9.8962	3.54337	0.0598574	0.351543	304	0.325682	7	0.819444
5.72464	9.98631	3.22275	0.072698	0.351543	305	0.325682	0	1
5.94267	10.8225	5.91624	0.0150461	0.351543	307	0.325682	4	0.992366
-7.73698	10.1351	5.52615	0.0187833	0.351543	310	0.325682	3	0.968421
5.98092	9.47181	4.01324	0.0452126	0.351543	312	0.325682	0	0.977011
5.70189	10.64	4.33079	0.0374932	0.351543	313	0.325682	4	0.973913
-5.62837	9.7495	3.29765	0.069455	0.351543	316	0.325682	10	1
-7.51695	9.87375	4.54711	0.0330359	0.351543	319	0.325682	6	0.95
5.56283	9.67763	2.85767	0.0910184	0.351543	333	0.325682	0	1
5.51698	10.439	3.57084	0.0588759	0.351543	335	0.325682	4	0.68
5.58946	9.72963	2.89611	0.0888723	0.351543	337	0.325682	0	0.962617
-6.54202	9.70762	3.75431	0.0527428	0.351543	343	0.325682	3	0.991667
-7.55396	9.96813	4.49425	0.0340712	0.351543	346	0.325682	3	0.975904
6.91527	10.2799	4.60324	0.0319724	0.351543	348	0.325682	4	1
5.94031	10.3018	4.12927	0.0422145	0.351543	354	0.325682	0	1
4.74077	10.8658	4.99397	0.0254915	0.351543	356	0.325682	7	0.992701
6.10217	10.4869	4.86552	0.0274561	0.351543	359	0.325682	0	1
5.52481	10.2573	3.78246	0.0518634	0.351543	369	0.325682	7	0.966292
-7.22803	9.67598	3.19	0.0741667	0.351543	372	0.325682	3	0.984848
5.54166	9.21298	3.3229	0.0683969	0.351543	373	0.325682	0	0.986301
6.36967	10.7736	6.34813	0.0117897	0.351543	378	0.325682	0	1
-3.51341	10.6617	2.81739	0.0933273	0.351543	379	0.325682	6	0.93662
7.44774	10.8222	7.47892	0.00627045	0.351543	382	0.325682	4	0.992308
5.28294	11.3851	6.07917	0.0137208	0.351543	388	0.325682	4	0.989691
5.59576	9.74235	2.90667	0.0882925	0.351543	390	0.325682	0	1
6.84336	10.1974	4.29286	0.0383376	0.351543	391	0.325682	4	1
5.52382	9.59592	2.81717	0.0933396	0.351543	392	0.325682	0	1
-7.17	9.40281	5.72033	0.0168162	0.351543	393	0.325682	3	0.842697
5.42612	11.0647	5.68149	0.0171918	0.351543	395	0.325682	4	1
-8.03391	10.0207	6.46099	0.0110648	0.351543	397	0.325682	3	0.773196
3.67629	10.9632	4.353	0.0370079	0.351543	402	0.325682	7	0.961538
6.46662	10.8752	6.99492	0.00820654	0.351543	409	0.325682	0	1
6.42736	9.69894	4.82914	0.0280405	0.351543	411	0.325682	0	0.970874
-8.17728	10.5475	8.00014	0.00470097	0.351543	416	0.325682	3	0.984615
-6.9188	9.77542	4.42986	0.0353785	0.351543	420	0.325682	3	0.98374
5.03626	11.1059	5.33574	0.0209439	0.351543	428	0.325682	4	1
5.38155	10.913	5.65227	0.0174802	0.351543	431	0.325682	7	0.992857
5.90535	10.2582	3.97751	0.0461803	0.351543	432	0.325682	0	1
4.5594	10.7598	4.081	0.0434355	0.351543	441	0.325682	7	0.984252
4.87663	10.9226	4.41124	0.0357661	0.351543	442	0.325682	4	0.992908
-7.18172	9.17113	6.78331	0.00923596	0.351543	444	0.325682	3	0.956522
-6.62499	9.67143	3.9373	0.0472958	0.351543	446	0.325682	3	1
5.83216	10.1669	3.67243	0.0553917	0.351543	447	0.325682	0	0.938776
6.67089	9.93766	3.59274	0.0581057	0.351543	450	0.325682	4	1
7.29351	10.6712	6.5013	0.0108171	0.351543	454	0.325682	4	1
5.78298	10.0993	3.46921	0.0625954	0.351543	456	0.325682	0	0.992857
-7.59979	10.1591	4.03015	0.0447621	0.351543	457	0.325682	10	1
5.75757	10.049	3.35389	0.0671217	0.351543	469	0.325682	0	1
-7.93685	10.4792	5.77853	0.016269	0.351543	470	0.325682	10	1
3.99452	10.6145	3.29008	0.0697757	0.351543	478	0.325682	7	0.982906
5.81696	10.1479	3.61117	0.0574656	0.351543	482	0.325682	0	1
-5.34183	9.5659	3.91839	0.0478301	0.351543	490	0.325682	3	0.918919
6.00545	9.57509	3.92394	0.0476724	0.351543	492	0.325682	9	0.925532
5.80928	10.1383	3.58092	0.0585201	0.351543	494	0.325682	0	1
5.52225	9.28429	3.15275	0.0758763	0.351543	495	0.325682	0	1
-3.05403	8.25426	3.60407	0.0577114	0.351543	499	0.325682	1	0.689655
6.88698	10.2475	4.47949	0.0343664	0.351543	505	0.325682	4	1
5.52308	9.5241	2.85465	0.091189	0.351543	524	0.325682	0	1
5.10762	10.2332	3.59755	0.0579379	0.351543	526	0.325682	0	0.987097
-4.31658	8.87674	4.87566	0.0272954	0.351543	527	0.325682	6	0.77193
6.92918	10.2959	4.66522	0.0308395	0.351543	528	0.325682	4	1
5.9608	10.3273	4.22073	0.0399988	0.351543	531	0.325682	0	1
6.55133	9.71875	3.32889	0.0681485	0.351543	532	0.325682	7	0.983333
5.90535	10.2582	3.97751	0.0461803	0.351543	541	0.325682	0	1
5.51624	9.30158	3.11214	0.0777884	0.351543	542	0.325682	0	0.948718
6.59797	9.81031	3.41241	0.0647826	0.351543	544	0.325682	7	1
-4.91212	10.106	3.38124	0.0660174	0.351543	549	0.325682	3	0.974576
6.85806	10.2143	4.3555	0.0369538	0.351543	551	0.325682	4	1
5.86198	10.2041	3.795	0.0514768	0.351543	554	0.325682	0	1
5.99607	9.53173	3.95684	0.0467501	0.351543	557	0.325682	0	0.978022
6.57563	9.76526	3.36882	0.0665166	0.351543	560	0.325682	7	1
6.08139	10.4641	4.76584	0.0290887	0.351543	568	0.325682	0	1
5.39889	10.3035	3.15069	0.0759721	0.351543	571	0.325682	7	0.978022
-3.09997	8.45177	3.63014	0.0568146	0.351543	579	0.325682	1	0.771739
5.85964	10.5977	5.40434	0.0201372	0.351543	583	0.325682	4	0.964602
-7.55147	9.80823	4.61776	0.0317033	0.351543	584	0.325682	3	0.894737
-2.98335	7.69215	3.03334	0.0816481	0.351543	585	0.325682	1	0.837838
6.01615	10.3933	4.47114	0.0345346	0.351543	599	0.325682	0	1
5.52375	9.53875	2.84529	0.091721	0.351543	601	0.325682	0	1
5.55541	9.0588	3.68338	0.0550295	0.351543	603	0.325682	0	1
6.02338	10.4013	4.50359	0.0338858	0.351543	604	0.325682	0	1
5.77965	9.15209	4.30993	0.0379552	0.351543	606	0.325682	0	0.985507
5.8546	10.1949	3.76437	0.0524269	0.351543	615	0.325682	0	1
-7.87335	10.3735	5.9085	0.0151123	0.351543	616	0.325682	10	1
4.509	10.5701	3.71694	0.0539348	0.351543	619	0.325682	7	0.982143
5.51775	9.46395	2.89548	0.0889072	0.351543	622	0.325682	0	1
-6.86562	9.28544	5.10856	0.0238624	0.351543	636	0.325682	3	1
5.59576	9.74235	2.90667	0.0882925	0.351543	637	0.325682	0	0.990741
5.70035	9.94291	3.14551	0.0762133	0.351543	649	0.325682	0	1
-7.92975	10.4433	6.10261	0.0135402	0.351543	657	0.325682	10	1
-3.24659	8.15498	2.95495	0.0856937	0.351543	659	0.325682	1	0.992063
-7.17526	9.50244	4.89476	0.0269955	0.351543	662	0.325682	3	0.989011
-7.88907	10.4478	5.16596	0.0230872	0.351543	671	0.325682	10	1
5.84682	9.64774	3.57987	0.058557	0.351543	672	0.325682	0	0.84
5.86932	10.2133	3.82567	0.0505436	0.351543	674	0.325682	0	1
-7.5848	10.1438	3.9769	0.0461972	0.351543	679	0.325682	10	1
5.53386	9.62367	2.82369	0.0929616	0.351543	683	0.325682	0	0.989899
5.61833	10.5497	3.96851	0.0464276	0.351543	685	0.325682	7	1
5.61493	9.77983	2.93942	0.0865202	0.351543	687	0.325682	0	1
5.83216	10.1669	3.67243	0.0553917	0.351543	689	0.325682	0	1
5.22055	10.7254	4.69341	0.0303382	0.351543	693	0.325682	4	0.99187
5.81839	9.56421	3.57225	0.0588259	0.351543	694	0.325682	0	0.978723
4.67268	11.0455	4.60276	0.0319814	0.351543	698	0.325682	7	0.987013
6.0744	10.4564	4.73275	0.0296528	0.351543	702	0.325682	0	1
5.93779	9.16612	4.73033	0.0296944	0.351543	704	0.325682	9	0.927536
5.7772	9.38102	3.72857	0.0535607	0.351543	707	0.325682	9	0.963415
5.89107	10.2404	3.91679	0.0478754	0.351543	716	0.325682	0	1
5.94031	10.3018	4.12927	0.0422145	0.351543	723	0.325682	0	1
5.93989	9.18492	4.67447	0.0306741	0.351543	732	0.325682	0	0.985714
5.51775	9.46395	2.89548	0.0889072	0.351543	733	0.325682	0	0.988636
5.52382	9.59592	2.81717	0.0933396	0.351543	735	0.325682	0	0.958763
-4.52503	7.6575	4.67239	0.0307112	0.351543	736	0.325682	1	0.950617
5.63184	9.81636	2.97438	0.0846711	0.351543	737	0.325682	0	1
5.7066	9.95388	3.16377	0.0753661	0.351543	740	0.325682	0	1
5.75237	10.0388	3.33189	0.0680245	0.351543	746	0.325682	0	1
5.77446	9.09364	4.46413	0.0346764	0.351543	747	0.325682	0	0.909091
4.91817	10.3659	3.32315	0.0683863	0.351543	757	0.325682	4	0.989583
5.5278	9.26679	3.19396	0.0739876	0.351543	760	0.325682	0	0.986842
5.14677	9.80346	3.3646	0.0666871	0.351543	763	0.325682	4	0.630137
5.55581	9.66433	2.8487	0.0915268	0.351543	764	0.325682	0	1
6.15632	10.5461	5.1352	0.0234994	0.351543	766	0.325682	0	1
5.5071	9.40118	2.94247	0.0863572	0.351543	767	0.325682	0	0.97619
3.28862	10.7751	3.09007	0.0788491	0.351543	769	0.325682	7	0.964029
4.45811	9.99941	3.0073	0.0829685	0.351543	770	0.325682	0	0.96124
5.01451	10.482	3.70917	0.054186	0.351543	779	0.325682	4	0.653846
7.11185	10.4888	5.51389	0.0189152	0.351543	780	0.325682	4	0.951456
-3.80051	8.39147	5.56845	0.0183354	0.351543	782	0.325682	1	0.699029
-3.62177	10.7818	2.97413	0.0846841	0.351543	784	0.325682	6	0.974747
-4.51289	8.82996	5.21414	0.0224569	0.351543	785	0.325682	6	0.971831
-7.7503	9.9581	5.38521	0.0203589	0.351543	787	0.325682	3	0.884211
-3.36215	8.42858	4.15776	0.0415108	0.351543	788	0.325682	5	0.549451
5.51883	8.83951	4.22452	0.0399096	0.351543	789	0.325682	0	1
-5.23947	9.77802	3.05018	0.0808062	0.351543	793	0.325682	6	0.988372
6.01061	10.8977	6.36456	0.0116812	0.351543	794	0.325682	7	0.978261
5.80322	10.7484	4.81666	0.0282441	0.351543	807	0.325682	4	1
6.12189	10.1649	4.585	0.0323142	0.351543	815	0.325682	0	0.986301
4.884	10.3135	3.61428	0.0573585	0.351543	820	0.325682	0	0.993827
5.7819	9.39721	3.70793	0.0542264	0.351543	823	0.325682	0	0.987952
6.40387	9.71481	4.51702	0.0336211	0.351543	824	0.325682	0	0.95098
6.05297	10.0468	4.19884	0.0405178	0.351543	826	0.325682	0	0.992537
6.18114	10.2475	4.91734	0.0266452	0.351543	830	0.325682	0	0.993548
5.53386	9.62367	2.82369	0.0929616	0.351543	831	0.325682	0	1
6.08139	10.4641	4.76584	0.0290887	0.351543	833	0.325682	0	1
5.52308	9.5241	2.85465	0.091189	0.351543	835	0.325682	0	1
3.67414	11.1877	4.34209	0.0372456	0.351543	841	0.325682	7	1
-7.83581	10.3971	4.93865	0.0263191	0.351543	843	0.325682	10	1
7.69673	11.0745	9.47142	0.00210131	0.351543	852	0.325682	4	0.993548
5.72464	9.98631	3.22275	0.072698	0.351543	853	0.325682	0	0.984496
7.05027	10.3815	5.54094	0.0186254	0.351543	854	0.325682	4	0.989583
-5.28291	9.97535	3.34106	0.0676465	0.351543	859	0.325682	3	0.966667
6.19578	10.5889	5.34132	0.020877	0.351543	862	0.325682	0	1
5.74706	10.0284	3.30971	0.0689473	0.351543	864	0.325682	0	0.984962
-7.94242	10.4557	6.16879	0.0130436	0.351543	868	0.325682	10	1
6.12269	10.5094	4.96599	0.0259067	0.351543	871	0.325682	0	0.994681
-5.17698	9.11678	4.9372	0.0263411	0.351543	873	0.325682	3	0.90625
5.58946	9.72963	2.89611	0.0888723	0.351543	880	0.325682	0	1
5.60902	9.76744	2.92832	0.0871168	0.351543	885	0.325682	0	1
5.52375	9.53875	2.84529	0.091721	0.351543	887	0.325682	0	0.967742
-4.86421	10.3196	4.00478	0.0454397	0.351543	888	0.325682	6	0.963964
-6.79835	9.75366	4.40961	0.0358004	0.351543	890	0.325682	3	0.960938
5.54864	9.6509	2.83958	0.0920471	0.351543	896	0.325682	0	1
5.51574	9.44851	2.90431	0.0884217	0.351543	907	0.325682	0	1
-4.79442	10.1402	2.92199	0.0874587	0.351543	916	0.325682	3	0.813793
6.95783	10.3273	4.78953	0.0286917	0.351543	917	0.325682	4	0.978261
5.74163	10.018	3.28736	0.069891	0.351543	923	0.325682	0	1
5.53752	9.23114	3.27961	0.0702218	0.351543	924	0.325682	0	1
-5.71662	9.46932	4.60861	0.0318726	0.351543	928	0.325682	6	0.967391
5.55314	9.13795	3.49574	0.0616009	0.351543	929	0.325682	0	0.927536
5.70035	9.94291	3.14551	0.0762133	0.351543	932	0.325682	0	1
5.73042	9.99695	3.24291	0.0718093	0.351543	938	0.325682	0	1
5.54132	9.63735	2.83168	0.0925007	0.351543	942	0.325682	0	0.98
-6.51786	9.44879	4.01068	0.0452811	0.351543	951	0.325682	3	1
5.5278	9.26679	3.19396	0.0739876	0.351543	958	0.325682	0	0.565789
7.65993	11.037	9.1429	0.00251292	0.351543	962	0.325682	4	0.980132
6.60025	10.2419	5.84668	0.0156515	0.351543	963	0.325682	9	0.960526
5.82232	9.59259	3.55739	0.0593542	0.351543	964	0.325682	0	0.989583
-3.0036	8.48332	3.28869	0.0698346	0.351543	969	0.325682	1	0.875
-7.88648	10.3866	5.97515	0.0145523	0.351543	971	0.325682	3	0.981982
5.49056	10.41	3.47388	0.0624194	0.351543	973	0.325682	4	1
5.53386	9.62367	2.82369	0.0929616	0.351543	979	0.325682	0	1
7.33003	10.7074	6.72178	0.0095594	0.351543	984	0.325682	4	1
5.67847	10.6147	4.22579	0.0398797	0.351543	986	0.325682	4	1
-7.65102	9.97653	5.01012	0.0252552	0.351543	990	0.325682	6	0.988636
6.03057	10.4093	4.5361	0.0332488	0.351543	997	0.325682	0	1
5.86932	10.2133	3.82567	0.0505436	0.351543	1003	0.325682	0	1
-6.64529	9.18954	5.53535	0.0186849	0.351543	1006	0.325682	3	0.975309
-6.44562	10.4377	6.20231	0.0127992	0.351543	1007	0.325682	6	0.938272
7.77643	11.1555	10.2233	0.00139772	0.351543	1011	0.325682	4	0.987805
-3.58505	8.99961	3.51985	0.0607116	0.351543	1016	0.325682	6	0.947368
6.08139	10.4641	4.76584	0.0290887	0.351543	1017	0.325682	0	1
4.59043	11.2353	5.0519	0.024654	0.351543	1026	0.325682	7	1
5.51775	9.46395	2.89548	0.0889072	0.351543	1037	0.325682	0	1
-4.96667	9.16551	3.77618	0.0520582	0.351543	1038	0.325682	3	1
5.5453	9.19459	3.36616	0.0666238	0.351543	1041	0.325682	0	0.833333
5.99426	10.3689	4.37426	0.0365496	0.351543	1042	0.325682	0	1
-8.00272	10.5558	5.69065	0.0171024	0.351543	1043	0.325682	10	1
5.86932	10.2133	3.82567	0.0505436	0.351543	1044	0.325682	0	1
-7.38507	9.74499	4.1785	0.0410063	0.351543	1048	0.325682	3	0.875
5.91243	10.267	4.0078	0.0453586	0.351543	1050	0.325682	0	1
5.99426	10.3689	4.37426	0.0365496	0.351543	1057	0.325682	0	0.994118
5.91243	10.267	4.0078	0.0453586	0.351543	1059	0.325682	0	1
5.77554	9.29722	3.916	0.0478981	0.351543	1061	0.325682	0	0.961039
5.55577	10.4815	3.71799	0.053901	0.351543	1063	0.325682	4	0.990291
5.88386	10.2314	3.88644	0.0487473	0.351543	1070	0.325682	0	1
5.54864	9.6509	2.83958	0.0920471	0.351543	1071	0.325682	0	0.970297
6.16174	10.2205	4.80734	0.0283969	0.351543	1073	0.325682	0	0.993421
-5.54819	9.68281	3.90226	0.0482907	0.351543	1075	0.325682	6	0.965517
7.35395	10.7311	6.87042	0.00879704	0.351543	1086	0.325682	4	0.983607
6.12269	10.5094	4.96599	0.0259067	0.351543	1088	0.325682	0	1
6.74091	9.96905	4.04751	0.0443045	0.351543	1094	0.325682	4	0.972222
3.09795	11.1286	3.61044	0.0574908	0.351543	1100	0.325682	7	0.983051
5.51574	9.44851	2.90431	0.0884217	0.351543	1103	0.325682	0	1
5.60192	9.75495	2.91707	0.0877254	0.351543	1104	0.325682	0	1
5.27626	11.3776	6.06892	0.0138005	0.351543	1105	0.325682	4	1
5.52225	9.28429	3.15275	0.0758763	0.351543	1108	0.325682	0	0.974026
-2.81598	8.36997	3.18262	0.0745019	0.351543	1117	0.325682	1	0.890909
5.94718	10.3104	4.15971	0.041463	0.351543	1119	0.325682	0	1
-7.71445	10.1558	5.26823	0.0217704	0.351543	1121	0.325682	3	0.926316
-6.95914	9.34045	5.49032	0.0191715	0.351543	1125	0.325682	3	0.977011
5.64243	9.84021	2.99935	0.0833763	0.351543	1126	0.325682	0	1
7.07023	10.4465	5.31087	0.0212444	0.351543	1128	0.325682	4	0.99
5.86026	10.7315	5.41791	0.0199815	0.351543	1132	0.325682	4	0.98374
-2.87579	8.5048	3.05634	0.0805002	0.351543	1136	0.325682	1	0.960938
5.94474	9.25776	4.44831	0.0349987	0.351543	1137	0.325682	0	0.972973
5.50993	9.41713	2.92778	0.087146	0.351543	1139	0.325682	0	1
-7.85977	10.3145	6.00402	0.0143165	0.351543	1140	0.325682	3	0.990566
5.5071	9.40118	2.94247	0.0863572	0.351543	1144	0.325682	0	1
-7.20296	9.47442	3.63292	0.0567198	0.351543	1146	0.325682	3	0.965517
-4.63895	9.96404	3.13516	0.0766982	0.351543	1148	0.325682	7	0.938596
5.39137	10.1811	3.2689	0.0706812	0.351543	1149	0.325682	7	0.988095
-2.54077	8.54668	2.81784	0.0933012	0.351543	1156	0.325682	5	0.412844
6.59309	9.59406	4.75775	0.0292255	0.351543	1161	0.325682	0	0.911111
5.51698	10.439	3.57084	0.0588759	0.351543	1169	0.325682	4	1
6.2337	9.77136	4.28427	0.0385316	0.351543	1173	0.325682	0	0.768519
5.55314	9.13795	3.49574	0.0616009	0.351543	1174	0.325682	0	1
7.28116	10.6589	6.4284	0.0112692	0.351543	1177	0.325682	4	1
7.44774	10.8222	7.47892	0.00627045	0.351543	1179	0.325682	4	0.984615
-7.44333	9.96396	3.52812	0.06041	0.351543	1183	0.325682	10	1
5.83562	10.7828	4.98349	0.0256462	0.351543	1184	0.325682	7	0.992126
5.34041	10.9684	5.15079	0.0232896	0.351543	1186	0.325682	7	1
6.53631	9.58437	3.62475	0.0569989	0.351543	1188	0.325682	4	0.490909
6.00159	10.3771	4.40647	0.0358663	0.351543	1189	0.325682	0	0.994152
5.77836	9.13287	4.35934	0.0368705	0.351543	1193	0.325682	0	0.970588
4.06835	10.7129	3.64061	0.0564589	0.351543	1205	0.325682	7	0.904
4.82696	10.4417	3.94193	0.0471659	0.351543	1209	0.325682	7	0.951456
6.20647	10.2827	5.06379	0.0244856	0.351543	1222	0.325682	0	0.993711
4.74617	10.4192	3.68685	0.054915	0.351543	1223	0.325682	4	0.970297
5.5329	9.24908	3.23605	0.0721105	0.351543	1225	0.325682	0	1
6.9012	10.2638	4.54137	0.0331467	0.351543	1227	0.325682	4	0.988636
5.68751	9.92071	3.10975	0.0779025	0.351543	1233	0.325682	0	1
-3.93779	8.33576	5.90636	0.0151306	0.351543	1235	0.325682	3	0.574074
7.05612	10.4321	5.24381	0.0220775	0.351543	1238	0.325682	4	0.989899
5.66737	9.88676	3.05823	0.0804067	0.351543	1247	0.325682	0	1
5.85958	9.45346	3.52652	0.060468	0.351543	1248	0.325682	0	0.988636
-7.1657	9.92168	4.90857	0.0267807	0.351543	1249	0.325682	3	0.911111
-7.54336	10.0969	3.83126	0.0503756	0.351543	1254	0.325682	10	1
-6.39372	9.68738	3.41027	0.0648666	0.351543	1259	0.325682	3	0.991597
6.12948	10.5168	4.99959	0.0254091	0.351543	1276	0.325682	0	1
5.50993	9.41713	2.92778	0.087146	0.351543	1280	0.325682	0	1
-7.88907	10.4478	5.16596	0.0230872	0.351543	1281	0.325682	10	1
-7.61461	10.1742	4.08352	0.0433708	0.351543	1283	0.325682	10	1
5.54864	9.6509	2.83958	0.0920471	0.351543	1286	0.325682	0	1
-8.02035	10.2175	6.68458	0.00976061	0.351543	1291	0.325682	6	0.957983
5.54132	9.63735	2.83168	0.0925007	0.351543	1293	0.325682	0	1
-7.60655	9.7137	5.71017	0.0169136	0.351543	1296	0.325682	3	0.928571
6.4718	9.69878	4.60526	0.0319348	0.351543	1297	0.325682	0	0.81
5.54166	9.21298	3.3229	0.0683969	0.351543	1299	0.325682	0	0.986301
4.25133	10.8374	3.4223	0.064396	0.351543	1313	0.325682	4	1
-8.05862	10.3906	7.14553	0.00754604	0.351543	1316	0.325682	3	1
7.0784	10.4111	5.68507	0.0171569	0.351543	1317	0.325682	4	0.928571
5.52418	9.58184	2.82269	0.0930196	0.351543	1318	0.325682	0	1
6.00159	10.3771	4.40647	0.0358663	0.351543	1319	0.325682	0	0.994152
5.78748	10.1092	3.49348	0.0616849	0.351543	1329	0.325682	0	0.992908
5.6207	9.79211	2.95038	0.0859356	0.351543	1331	0.325682	0	1
5.92645	10.2845	4.06847	0.0437583	0.351543	1344	0.325682	0	1
-4.19064	9.9835	2.98192	0.0842775	0.351543	1347	0.325682	3	0.872549
7.13325	10.4686	5.97683	0.0145385	0.351543	1350	0.325682	4	0.960784
5.91243	10.267	4.0078	0.0453586	0.351543	1357	0.325682	0	1
5.5278	9.26679	3.19396	0.0739876	0.351543	1359	0.325682	0	1
5.75757	10.049	3.35389	0.0671217	0.351543	1363	0.325682	0	1
5.77965	9.15209	4.30993	0.0379552	0.351543	1368	0.325682	9	0.971014
-7.62929	10.1892	4.13682	0.0420268	0.351543	1370	0.325682	10	1
4.49882	10.557	3.66925	0.0554975	0.351543	1377	0.325682	7	0.927928
5.86198	10.2041	3.795	0.0514768	0.351543	1380	0.325682	0	0.993377
5.5278	9.26679	3.19396	0.0739876	0.351543	1382	0.325682	0	0.986842
5.51949	9.47922	2.88527	0.0894716	0.351543	1386	0.325682	0	1
5.92645	10.2845	4.06847	0.0437583	0.351543	1388	0.325682	0	1
5.52308	9.5241	2.85465	0.091189	0.351543	1389	0.325682	0	0.98913
6.20872	10.6029	5.41072	0.0200639	0.351543	1394	0.325682	0	1
-8.20422	10.5922	8.20925	0.00418978	0.351543	1398	0.325682	3	0.992481
7.33003	10.7074	6.72178	0.0095594	0.351543	1399	0.325682	4	0.991667
5.54844	9.17595	3.40924	0.0649072	0.351543	1400	0.325682	0	1
5.58946	9.72963	2.89611	0.0888723	0.351543	1405	0.325682	0	1
5.51574	9.44851	2.90431	0.0884217	0.351543	1410	0.325682	0	1
5.59576	9.74235	2.90667	0.0882925	0.351543	1412	0.325682	0	1
3.664	10.9108	2.93933	0.086525	0.351543	1414	0.325682	4	1
5.73609	10.0075	3.2649	0.0708535	0.351543	1419	0.325682	0	0.984733
6.44464	10.5875	6.59032	0.01029	0.351543	1424	0.325682	0	0.989899
5.99258	9.51698	3.96969	0.0463951	0.351543	1425	0.325682	0	0.944444
5.77225	9.36464	3.74971	0.0528879	0.351543	1427	0.325682	0	0.950617
6.03057	10.4093	4.5361	0.0332488	0.351543	1430	0.325682	0	1
5.72567	10.3159	4.49636	0.0340293	0.351543	1433	0.325682	4	0.861702
5.51775	9.46395	2.89548	0.0889072	0.351543	1436	0.325682	0	1
4.6579	10.2893	3.70361	0.0543667	0.351543	1440	0.325682	0	0.955975
6.76859	10.1099	3.98481	0.0459809	0.351543	1441	0.325682	4	0.949367
5.98559	10.9435	5.84481	0.0156682	0.351543	1444	0.325682	4	0.964789
6.71912	10.0167	3.75402	0.0527519	0.351543	1446	0.325682	4	1
6.0316	10.0052	4.08974	0.0432116	0.351543	1449	0.325682	0	0.992308
5.51775	9.46395	2.89548	0.0889072	0.351543	1460	0.325682	0	0.727273
-3.64201	8.73465	4.46601	0.0346382	0.351543	1462	0.325682	3	0.388889
5.53386	9.62367	2.82369	0.0929616	0.351543	1463	0.325682	0	1
-7.75995	10.1951	5.48841	0.0191924	0.351543	1474	0.325682	3	0.969697
5.51574	9.44851	2.90431	0.0884217	0.351543	1477	0.325682	0	0.850575
6.03898	10.4173	4.56866	0.0326233	0.351543	1482	0.325682	0	1
5.53182	8.88612	4.11887	0.0424745	0.351543	1483	0.325682	0	0.982456
5.75898	10.7012	4.59791	0.032072	0.351543	1485	0.325682	7	0.975
6.92918	10.2959	4.66522	0.0308395	0.351543	1486	0.325682	4	0.966667
5.82458	10.1574	3.64178	0.0564193	0.351543	1489	0.325682	0	0.993151
5.55402	9.11857	3.53938	0.0600016	0.351543	1492	0.325682	0	1
5.78636	9.41321	3.69009	0.0548085	0.351543	1496	0.325682	0	0.97619
5.66042	9.87526	3.04207	0.0812102	0.351543	1500	0.325682	0	1
5.44472	10.2482	3.47031	0.0625541	0.351543	1502	0.325682	4	0.988636
5.52215	9.5093	2.86391	0.0906661	0.351543	1503	0.325682	0	1
5.82458	10.1574	3.64178	0.0564193	0.351543	1508	0.325682	0	1
5.55506	9.09892	3.58617	0.0583356	0.351543	1509	0.325682	0	0.895522
5.52624	9.60986	2.81593	0.0934121	0.351543	1510	0.325682	0	1
-7.94136	10.0077	7.00507	0.00816021	0.351543	1514	0.325682	3	0.838462
5.60902	9.76744	2.92832	0.0871168	0.351543	1517	0.325682	0	1
6.11588	10.5019	4.93245	0.0264136	0.351543	1524	0.325682	0	1
5.52225	9.28429	3.15275	0.0758763	0.351543	1527	0.325682	0	1
5.98093	10.3524	4.31258	0.0378962	0.351543	1533	0.325682	0	1
6.09449	10.1266	4.43808	0.0352087	0.351543	1544	0.325682	0	0.992958
5.7676	10.0694	3.39843	0.0653335	0.351543	1550	0.325682	0	0.992701
5.5098	9.31867	3.07222	0.0797184	0.351543	1554	0.325682	0	1
4.60473	10.6142	3.20078	0.0736797	0.351543	1561	0.325682	4	0.885965
4.56878	10.7713	4.12911	0.0422184	0.351543	1563	0.325682	7	0.992188
5.54166	9.21298	3.3229	0.0683969	0.351543	1564	0.325682	0	1
5.51624	9.30158	3.11214	0.0777884	0.351543	1567	0.325682	0	0.935897
6.142	10.1929	4.69629	0.0302875	0.351543	1568	0.325682	0	0.993289
5.76869	9.05332	4.57633	0.0324777	0.351543	1570	0.325682	0	0.96875
5.65469	10.5891	4.12211	0.0423933	0.351543	1571	0.325682	4	0.990991
4.24523	9.04378	3.03711	0.0814585	0.351543	1578	0.325682	0	0.936508
-7.16983	9.58843	3.1568	0.0756884	0.351543	1582	0.325682	3	0.983871
5.53752	9.23114	3.27961	0.0702218	0.351543	1583	0.325682	0	0.986486
-6.83765	9.14137	6.39677	0.0114715	0.351543	1584	0.325682	3	0.538462
5.59576	9.74235	2.90667	0.0882925	0.351543	1589	0.325682	0	0.990741
5.64243	9.84021	2.99935	0.0833763	0.351543	1604	0.325682	0	1
-3.93372	8.08745	4.08134	0.0434268	0.351543	1610	0.325682	1	0.940171
-6.24027	9.35807	3.53756	0.0600672	0.351543	1615	0.325682	3	1
7.67844	11.0558	9.30679	0.00229824	0.351543	1616	0.325682	4	0.986928
5.64753	9.85199	3.01197	0.0827301	0.351543	1620	0.325682	0	1
5.92247	10.8003	5.78996	0.0161637	0.351543	1621	0.325682	4	0.992248
7.05612	10.4321	5.24381	0.0220775	0.351543	1622	0.325682	4	1
5.33204	10.2224	2.92815	0.0871257	0.351543	1624	0.325682	4	1
5.63184	9.81636	2.97438	0.0846711	0.351543	1627	0.325682	0	1
5.52308	9.5241	2.85465	0.091189	0.351543	1635	0.325682	0	0.956522
-7.10662	9.63881	4.66226	0.0308926	0.351543	1639	0.325682	3	0.981132
6.48258	9.87389	4.73186	0.0296681	0.351543	1640	0.325682	0	0.93913
5.71875	9.97558	3.20247	0.0736039	0.351543	1645	0.325682	0	1
3.84331	10.7926	2.86315	0.0907087	0.351543	1648	0.325682	4	0.992366
5.5098	9.31867	3.07222	0.0797184	0.351543	1661	0.325682	0	0.987342
6.0078	9.80812	3.60321	0.057741	0.351543	1672	0.325682	0	0.982456
5.6742	9.89817	3.07457	0.0796033	0.351543	1675	0.325682	0	1
-6.54655	9.30508	4.45993	0.0347617	0.351543	1676	0.325682	3	1
7.8604	11.2405	10.6157	0.0011308	0.351543	1677	0.325682	4	1
5.7066	9.95388	3.16377	0.0753661	0.351543	1683	0.325682	0	1
-6.73439	9.29531	4.85284	0.0276582	0.351543	1688	0.325682	3	1
5.64753	9.85199	3.01197	0.0827301	0.351543	1694	0.325682	0	1
5.33155	10.9584	5.09882	0.0239966	0.351543	1700	0.325682	4	1
6.75008	10.0734	3.88865	0.0486833	0.351543	1701	0.325682	4	0.987013
-6.10642	8.89113	4.71755	0.0299156	0.351543	1705	0.325682	3	1
5.20257	10.6095	4.55882	0.0328111	0.351543	1708	0.325682	7	0.982456
5.5329	9.24908	3.23605	0.0721105	0.351543	1712	0.325682	0	1
5.77664	9.11339	4.40996	0.0357931	0.351543	1717	0.325682	0	0.970149
5.95849	9.87268	3.82113	0.0506807	0.351543	1724	0.325682	0	0.991525
-3.57849	8.71831	3.94675	0.047031	0.351543	1727	0.325682	1	0.845528
7.43515	10.8111	7.40168	0.00654488	0.351543	1736	0.325682	4	1
6.11677	9.56241	3.77409	0.0521231	0.351543	1738	0.325682	0	0.958333
6.64493	9.89644	3.52238	0.0606193	0.351543	1740	0.325682	7	0.985294
-7.72382	10.249	4.99779	0.0254354	0.351543	1742	0.325682	3	1
5.97426	10.3441	4.28192	0.0385849	0.351543	1743	0.325682	0	0.994012
-6.41677	10.3329	5.61593	0.0178458	0.351543	1745	0.325682	6	0.984496
5.63184	9.81636	2.97438	0.0846711	0.351543	1751	0.325682	0	1
6.64493	9.89644	3.52238	0.0606193	0.351543	1757	0.325682	4	1
-5.05392	8.0678	4.30908	0.0379742	0.351543	1758	0.325682	1	0.787402
5.62634	9.80429	2.96246	0.0852967	0.351543	1759	0.325682	0	1
5.51949	9.47922	2.88527	0.0894716	0.351543	1764	0.325682	0	1
-4.81734	9.92306	3.46294	0.062833	0.351543	1770	0.325682	6	0.989362
-3.96619	8.91819	4.06608	0.0438203	0.351543	1773	0.325682	3	0.75
5.51624	9.30158	3.11214	0.0777884	0.351543	1777	0.325682	0	1
5.51624	9.30158	3.11214	0.0777884	0.351543	1778	0.325682	0	1
5.64753	9.85199	3.01197	0.0827301	0.351543	1781	0.325682	0	1
-5.16331	9.055	5.29063	0.0214924	0.351543	1782	0.325682	3	0.919355
6.17792	9.35224	4.59423	0.0321407	0.351543	1785	0.325682	0	0.948718
-5.08246	9.30957	3.78689	0.0517265	0.351543	1789	0.325682	1	0.478723
5.77243	10.0794	3.42163	0.0644222	0.351543	1794	0.325682	0	1
5.51343	9.43291	2.91305	0.0879441	0.351543	1795	0.325682	0	0.976744
5.52624	9.60986	2.81593	0.0934121	0.351543	1796	0.325682	0	1
5.50294	9.33555	3.03199	0.0817158	0.351543	1797	0.325682	0	0.9875
5.8546	10.1949	3.76437	0.0524269	0.351543	1798	0.325682	0	1
4.16322	10.7357	3.06462	0.0800918	0.351543	1800	0.325682	4	0.992
7.40082	10.7774	7.17198	0.0074358	0.351543	1802	0.325682	4	1
7.17874	10.4764	6.3575	0.0117277	0.351543	1806	0.325682	4	0.961165
7.20482	10.5041	6.51299	0.0107463	0.351543	1809	0.325682	4	0.990476
5.52375	9.53875	2.84529	0.091721	0.351543	1811	0.325682	0	1
4.77435	11.1634	5.21446	0.0224528	0.351543	1816	0.325682	4	0.994012
5.55506	9.09892	3.58617	0.0583356	0.351543	1820	0.325682	0	0.985075
5.39889	10.3035	3.15069	0.0759721	0.351543	1826	0.325682	4	1
4.68084	10.7007	3.49951	0.0614611	0.351543	1836	0.325682	4	0.958678
3.89252	10.683	3.49817	0.0615108	0.351543	1839	0.325682	7	0.975806
5.69399	9.93185	3.12714	0.0770758	0.351543	1841	0.325682	0	1
-3.16263	7.97645	2.86976	0.0903375	0.351543	1842	0.325682	1	0.981132
-5.92381	9.87449	3.78293	0.0518488	0.351543	1845	0.325682	6	0.965909
4.13495	10.2908	2.96459	0.0851843	0.351543	1848	0.325682	7	0.947368
5.54169	8.93127	4.00561	0.0454174	0.351543	1855	0.325682	0	0.966102
5.86932	10.2133	3.82567	0.0505436	0.351543	1857	0.325682	0	0.986842
5.6742	9.89817	3.07457	0.0796033	0.351543	1859	0.325682	0	0.942149
-7.44333	9.96396	3.52812	0.06041	0.351543	1861	0.325682	6	1
6.69517	9.97774	3.66865	0.0555173	0.351543	1868	0.325682	4	0.986111
-5.01386	9.84693	3.75895	0.0525968	0.351543	1879	0.325682	6	0.990099
5.52096	9.49434	2.87431	0.0900826	0.351543	1882	0.325682	0	1
5.85864	10.2169	4.9703	0.0258423	0.351543	1883	0.325682	9	0.772727
6.7828	10.1278	4.04364	0.0444059	0.351543	1890	0.325682	4	0.9875
4.85035	10.8914	4.27138	0.0388247	0.351543	1896	0.325682	7	0.978261
5.56283	9.67763	2.85767	0.0910184	0.351543	1897	0.325682	0	0.980583
-7.9021	10.4602	5.2233	0.0223391	0.351543	1905	0.325682	10	1
-6.67633	9.44208	4.64573	0.0311912	0.351543	1907	0.325682	3	0.959596
5.2644	10.5323	4.67863	0.0306	0.351543	1910	0.325682	7	0.954128
5.58946	9.72963	2.89611	0.0888723	0.351543	1913	0.325682	0	1
5.52096	9.49434	2.87431	0.0900826	0.351543	1914	0.325682	0	1
5.50055	9.36874	2.97602	0.0845854	0.351543	1924	0.325682	0	0.987805
5.5936	10.5228	3.8675	0.0492998	0.351543	1931	0.325682	7	1
5.92645	10.2845	4.06847	0.0437583	0.351543	1936	0.325682	0	1
5.5071	9.40118	2.94247	0.0863572	0.351543	1939	0.325682	0	1
-4.84963	10.2312	3.64456	0.0563253	0.351543	1956	0.325682	6	0.954955
5.9574	9.39321	4.09622	0.0430465	0.351543	1960	0.325682	0	0.97561
5.80928	10.1383	3.58092	0.0585201	0.351543	1968	0.325682	0	1
-5.00017	10.2313	4.34308	0.0372239	0.351543	1971	0.325682	6	0.94958
-3.02575	8.98573	2.81005	0.0937547	0.352161	1168	0.326285	5	0.741935
3.94852	10.7178	2.80446	0.0940815	0.352716	1830	0.326828	7	0.991935
4.68285	9.82247	2.79404	0.0946946	0.354341	667	0.328329	0	0.936364
-2.95359	8.15334	2.78926	0.0949773	0.354726	819	0.328788	1	0.97479
4.27641	10.2335	2.78005	0.0955245	0.355326	172	0.329413	0	0.973684
4.0833	10.4459	2.77747	0.0956786	0.355326	1197	0.329413	7	0.932039
4.26016	10.5687	2.77873	0.0956035	0.355326	1237	0.329413	4	0.990991
-3.00807	8.47273	2.75363	0.0971135	0.359302	256	0.333156	1	0.598214
4.47639	10.4669	2.75501	0.0970295	0.359302	1930	0.333156	4	1
5.27536	10.154	2.74912	0.0973874	0.35964	1716	0.333529	4	1
4.0862	10.1276	2.72712	0.0987365	0.362435	559	0.33686	7	0.875
-3.63586	10.1876	2.72502	0.0988667	0.362435	761	0.33686	7	0.948718
-2.49174	8.37948	2.72214	0.0990448	0.362435	1106	0.33686	8	0.59375
-2.61323	8.54251	2.72355	0.0989577	0.362435	1253	0.33686	3	0.527273
3.69984	10.7979	2.72184	0.0990632	0.362435	1397	0.33686	4	0.992424
3.52421	10.8844	2.71814	0.0992932	0.362604	361	0.337034	7	1
4.31212	9.2363	2.70309	0.100234	0.365362	159	0.339721	9	0.630137
-3.00212	8.98023	2.69907	0.100486	0.365608	620	0.340168	7	0.796296
-3.4229	8.11926	2.68973	0.101077	0.367078	169	0.341641	1	0.851562
4.4728	9.44295	2.68049	0.101664	0.367336	16	0.34221	0	0.927711
4.45175	10.4385	2.67691	0.101893	0.367336	443	0.34221	4	0.990099
4.45175	10.4385	2.67691	0.101893	0.367336	510	0.34221	7	0.980198
-2.64907	7.92174	2.6801	0.101689	0.367336	1543	0.34221	5	0.929412
5.24602	10.1186	2.66113	0.102908	0.369486	360	0.344605	7	0.65
5.24602	10.1186	2.66113	0.102908	0.369486	1534	0.344605	7	1
3.6716	9.24254	2.65891	0.103051	0.369486	799	0.344693	7	0.618182
3.61057	10.6069	2.65476	0.10332	0.369778	471	0.345032	4	0.991453
-4.6609	9.46626	2.6457	0.10391	0.371216	778	0.346387	3	0.989583
-5.47558	9.65282	2.62902	0.105006	0.373778	1664	0.348925	3	0.895522
-4.61147	9.61295	2.63076	0.104892	0.373778	1894	0.348925	3	0.990909
-4.46557	9.49631	2.60768	0.106427	0.376468	75	0.351729	3	0.95283
-3.30229	7.48095	2.60459	0.106635	0.376468	220	0.351729	1	0.887324
-2.69659	8.08107	2.6072	0.106459	0.376468	238	0.351729	5	0.490385
5.10298	9.8486	2.61154	0.106169	0.376468	242	0.351729	0	0.930435
4.60755	9.8792	2.60337	0.106717	0.376468	537	0.351729	9	0.694915
3.63804	10.4668	2.58804	0.107753	0.379445	725	0.354554	7	0.981308
4.02528	10.575	2.57893	0.108375	0.380905	1353	0.355996	4	0.982143
4.09536	10.1819	2.57631	0.108554	0.380905	1408	0.356078	7	0.965517
3.40061	10.4746	2.57104	0.108916	0.381498	943	0.356705	7	0.955357
3.73818	10.0175	2.56504	0.10933	0.382267	1190	0.357517	6	0.714286
4.48214	10.2808	2.54033	0.111052	0.3876	19	0.362426	0	0.993711
-4.01095	9.44086	2.53742	0.111257	0.387629	1164	0.362587	6	0.902778
5.20259	10.045	2.52587	0.112073	0.389786	1695	0.364681	4	1
-2.35629	8.1942	2.51319	0.112977	0.391548	655	0.3667	1	0.676923
-5.00241	9.59716	2.51345	0.112958	0.391548	699	0.3667	3	0.710843
4.42924	9.96071	2.50772	0.11337	0.392219	1825	0.367438	4	0.945946
5.1912	10.0261	2.49427	0.114341	0.394198	848	0.369633	7	1
5.07562	9.67208	2.49605	0.114212	0.394198	1634	0.369633	7	0.694915
4.20141	9.53385	2.48292	0.115169	0.395221	493	0.371073	4	0.677966
-4.49547	9.69647	2.48344	0.115131	0.395221	1383	0.371073	3	0.983051
-5.28138	9.58293	2.48195	0.115239	0.395221	1464	0.371073	3	0.920635
-3.66756	9.4447	2.47295	0.115901	0.3968	1722	0.372719	7	0.84058
-3.58856	10.2532	2.46708	0.116334	0.39702	219	0.373063	6	0.981982
-2.59657	7.8554	2.46662	0.116368	0.39702	436	0.373063	1	0.833333
4.37614	10.3495	2.44949	0.117643	0.399986	790	0.37607	7	1
-2.80439	8.91681	2.45029	0.117584	0.399986	1526	0.37607	6	0.867647
4.6782	10.2137	2.43916	0.11842	0.401934	1783	0.377995	7	0.988372
4.50215	9.69509	2.43355	0.118844	0.40268	691	0.378814	9	0.970874
-3.92941	9.53538	2.42924	0.119171	0.403097	1586	0.379418	6	0.985507
-2.32593	8.49466	2.41779	0.120045	0.405356	460	0.381558	1	0.887931
-3.97131	10.3496	2.41304	0.120409	0.405891	1288	0.382098	6	1
5.1549	9.96755	2.40289	0.121191	0.406445	1467	0.38291	4	0.972222
-2.40815	7.94162	2.40329	0.121161	0.406445	1668	0.38291	5	0.539474
-3.45308	9.27032	2.40294	0.121188	0.406445	1889	0.38291	3	0.656716
4.66448	10.1968	2.40007	0.12141	0.406487	1818	0.382967	4	0.988235
4.43029	9.55781	2.38909	0.122265	0.407965	564	0.384429	0	0.83871
4.43029	9.55781	2.38909	0.122265	0.407965	629	0.384429	0	0.967742
-2.68539	8.03685	2.38533	0.122559	0.408254	425	0.384777	1	0.990476
-2.52586	8.38586	2.37495	0.123376	0.410282	1005	0.386732	1	0.962406
3.90432	10.1557	2.37057	0.123722	0.410742	1837	0.387315	7	0.965116
3.95725	10.4943	2.36724	0.123986	0.410926	1926	0.387563	4	0.981132
-4.12035	10.2954	2.35361	0.125073	0.41314	577	0.389823	6	0.978417
-3.32512	8.21315	2.35412	0.125032	0.41314	987	0.389823	1	0.746479
5.12892	9.92719	2.34988	0.125372	0.413436	982	0.390202	7	1
4.11728	10.4018	2.33715	0.126401	0.416132	734	0.392807	4	0.969697
-4.29286	9.92636	2.31921	0.127865	0.418853	226	0.395688	3	0.927711
4.63654	10.1625	2.32204	0.127632	0.418853	334	0.395688	7	1
-4.43148	9.72706	2.31932	0.127856	0.418853	1217	0.395688	3	0.877358
3.67993	10.6003	2.31142	0.128507	0.419949	1145	0.396931	4	1
-2.32409	7.71373	2.30999	0.128625	0.419949	1669	0.396931	1	0.87931
3.93355	10.4664	2.29831	0.129595	0.422286	315	0.399285	4	1
-4.86378	10.0626	2.2933	0.130014	0.422286	364	0.399341	3	0.851613
-3.35859	9.43709	2.29551	0.129828	0.422286	1022	0.399341	6	0.976744
-2.32384	8.01079	2.28855	0.130412	0.422286	797	0.399615	8	0.716418
-2.50364	8.43072	2.28986	0.130302	0.422286	1812	0.399615	1	0.661538
-4.17822	9.37663	2.28593	0.130632	0.422306	1498	0.399861	6	0.875
4.62232	10.145	2.28314	0.130867	0.422372	719	0.399961	4	0.987805
-2.25238	8.59264	2.279	0.131216	0.422808	293	0.400453	1	0.627119
5.08724	9.86447	2.27626	0.131449	0.422866	772	0.400604	4	0.925373
3.70388	9.99269	2.26809	0.132142	0.422973	828	0.400947	0	0.652893
-3.59822	9.3128	2.26594	0.132326	0.422973	1333	0.400947	6	0.91954
3.96696	10.0759	2.26578	0.13234	0.422973	1387	0.400947	0	0.835821
-3.82183	9.81209	2.27056	0.131932	0.422973	1699	0.400947	3	0.425287
-3.8254	9.47299	2.2618	0.13268	0.423374	326	0.401526	12	0.666667
4.56841	9.86554	2.25812	0.132996	0.423695	1866	0.40197	7	0.941176
3.77641	10.5146	2.24778	0.133886	0.425159	12	0.403451	7	1
2.9515	10.8703	2.24783	0.133882	0.425159	30	0.403451	7	0.978261
-2.64632	8.61716	2.2366	0.134857	0.427511	776	0.405829	8	0.823077
-5.34441	9.86193	2.22726	0.135674	0.427511	257	0.40627	3	0.837398
4.0803	10.3569	2.23241	0.135223	0.427511	362	0.40627	4	0.979167
-3.95329	8.915	2.22985	0.135447	0.427511	1159	0.40627	3	0.757576
-2.26712	8.54156	2.22684	0.135711	0.427511	1215	0.40627	4	0.333333
-2.95798	8.96476	2.21616	0.136653	0.428425	49	0.407341	1	0.893401
-2.37491	8.7468	2.21724	0.136557	0.428425	1309	0.407341	8	0.5
4.34229	9.25254	2.22043	0.136275	0.428425	1822	0.407341	0	0.917808
3.29556	10.2371	2.20324	0.137801	0.431023	269	0.410015	0	0.889655
-2.65371	8.97829	2.20192	0.137919	0.431023	1752	0.410015	7	0.349206
4.06806	10.3416	2.19905	0.138175	0.431142	1272	0.410236	7	0.989474
-3.75385	9.27705	2.18912	0.139069	0.432691	251	0.412021	1	0.405797
-3.79858	9.46019	2.18866	0.139111	0.432691	774	0.412021	7	0.593407
4.58441	10.0912	2.17868	0.140015	0.434817	913	0.414113	4	0.987342
4.34905	9.12089	2.15926	0.141793	0.438036	468	0.418128	9	0.586207
-2.30603	8.33946	2.15825	0.141886	0.438036	641	0.418128	1	0.852941
-4.90712	9.50008	2.15856	0.141857	0.438036	1413	0.418128	3	0.739726
-2.22012	8.05616	2.14945	0.142701	0.438036	283	0.418188	8	0.872093
4.57341	10.0728	2.14955	0.142691	0.438036	405	0.418188	4	1
3.54557	10.3642	2.15417	0.142263	0.438036	690	0.418188	7	0.979798
-5.45096	9.85775	2.14808	0.142828	0.438036	1244	0.418188	3	0.964602
-4.36895	9.34667	2.15128	0.14253	0.438036	1342	0.418188	3	0.734375
-2.35807	8.36484	2.14073	0.143513	0.438434	886	0.418741	1	0.953488
4.14925	9.65311	2.13954	0.143625	0.438434	1263	0.418741	0	0.959596
-4.7156	9.48644	2.14321	0.143282	0.438434	1804	0.418741	3	0.763158
4.34209	10.0951	2.13219	0.144314	0.439858	1171	0.420049	0	0.992806
-2.47945	8.83733	2.12258	0.145222	0.44194	1875	0.422236	3	0.35
3.8385	9.94102	2.11982	0.145483	0.442054	110	0.422487	7	0.813333
3.7295	10.459	2.11691	0.14576	0.442213	366	0.422606	4	0.990385
-4.83877	9.75515	2.10349	0.147043	0.445141	837	0.425685	3	0.88
-5.23432	9.77588	2.10132	0.147251	0.445141	1114	0.425685	3	0.973451
4.03055	10.2948	2.09976	0.147402	0.445141	1690	0.425685	7	1
4.55043	10.0353	2.09382	0.147976	0.445508	131	0.426142	7	1
-2.05328	8.20346	2.09437	0.147922	0.445508	199	0.426142	5	0.7625
3.26062	10.6986	2.08403	0.148926	0.447686	1138	0.428233	4	0.976
3.65907	10.1544	2.07825	0.149491	0.448701	696	0.429247	4	0.813953
3.34087	9.1306	2.07269	0.150036	0.449456	995	0.430263	0	0.897059
4.21342	9.91765	2.06873	0.150426	0.449456	610	0.4303	7	0.985915
4.15967	9.66099	2.06886	0.150413	0.449456	1097	0.4303	4	0.9
4.87649	9.56111	2.06251	0.151041	0.450609	1027	0.431432	0	0.844444
-4.75851	9.4963	2.05997	0.151292	0.450678	548	0.431652	3	0.969231
-4.82041	9.51549	2.04877	0.152408	0.453316	1655	0.434328	3	0.873239
-2.56236	8.84715	2.04375	0.152911	0.454128	652	0.435329	7	0.896552
-2.24109	7.8544	2.04085	0.153203	0.454311	329	0.435672	8	0.779221
-2.8655	8.08869	2.03086	0.154212	0.456148	291	0.43779	1	1
3.31071	10.6313	2.02332	0.154979	0.456148	472	0.43779	4	0.983193
-3.23496	9.53464	2.02497	0.154811	0.456148	618	0.43779	6	1
4.21899	10.1535	2.02395	0.154915	0.456148	908	0.43779	7	1
-2.12048	8.39937	2.0247	0.154839	0.456148	1175	0.43779	1	0.788462
2.98519	8.21874	2.01699	0.155627	0.457116	231	0.438763	2	0.971429
4.21776	9.35701	2.01557	0.155772	0.457116	1118	0.438763	9	0.97561
4.51349	9.97718	2.0124	0.156097	0.45739	1002	0.439031	4	1
-3.7979	9.20703	2.00905	0.156442	0.457721	1081	0.439376	3	0.987805
-2.52127	8.26246	1.99501	0.157897	0.46061	857	0.442109	6	0.955882
3.54056	9.88232	1.99625	0.157768	0.46061	1361	0.442109	0	0.882883
2.79371	10.7245	1.97814	0.159666	0.465082	1644	0.446387	7	0.976378
-2.50219	8.256	1.97589	0.159903	0.465085	1858	0.446387	1	0.962121
-2.38133	8.1608	1.97177	0.160339	0.465668	463	0.446941	5	0.794872
-2.134	8.52031	1.96537	0.161019	0.466955	1045	0.448215	5	0.446281
-3.22347	9.71121	1.96315	0.161256	0.466955	1369	0.448345	7	0.915094
-5.16623	9.78177	1.95998	0.161594	0.46725	1959	0.448747	3	0.885057
4.19047	10.118	1.95449	0.162182	0.468262	684	0.44977	4	0.987654
-2.37281	8.49755	1.95205	0.162445	0.468334	1404	0.449849	1	0.973856
-2.04454	7.95327	1.94549	0.163152	0.469688	1790	0.451281	6	0.568966
-2.22998	8.13197	1.93944	0.163808	0.470027	123	0.451989	1	0.957895
4.47354	9.91664	1.94125	0.163612	0.470027	1305	0.451989	4	0.985714
-3.6801	10.3884	1.93562	0.164223	0.470027	850	0.452041	6	0.96319
-3.28432	9.32184	1.93679	0.164096	0.470027	994	0.452041	7	0.890625
-2.05986	8.38279	1.92665	0.165204	0.472147	633	0.45414	8	0.858407
2.91348	10.3685	1.92096	0.165829	0.47325	930	0.45524	9	0.765823
-2.26818	8.27224	1.91097	0.166934	0.475712	904	0.457854	2	0.626667
-2.34974	8.42093	1.90644	0.167438	0.476461	1265	0.458495	5	0.472603
-2.8275	9.18824	1.90356	0.167759	0.476686	330	0.458896	3	0.757143
-3.1474	9.36538	1.89909	0.168259	0.477419	675	0.459685	6	0.926471
3.64366	10.3563	1.89619	0.168584	0.477654	1337	0.460011	7	1
3.22604	10.3709	1.88942	0.169345	0.479124	1285	0.461532	7	0.960396
-2.70292	7.97301	1.88611	0.16972	0.479494	1187	0.461841	1	0.890909
3.54888	9.71394	1.87959	0.170459	0.480894	1036	0.463262	9	0.921569
-3.10045	9.17367	1.87618	0.170847	0.481301	59	0.463833	3	0.839286
-2.08766	8.35513	1.87263	0.171252	0.481752	1475	0.464291	5	0.572816
-2.6762	7.46604	1.85689	0.173062	0.486151	35	0.468662	1	0.956522
3.32374	10.507	1.8502	0.173838	0.487637	1898	0.47014	4	0.917431
-2.78965	9.2151	1.83165	0.176011	0.491428	722	0.474286	6	1
-2.62829	8.97361	1.83365	0.175774	0.491428	1040	0.474286	3	0.777778
-2.55189	8.90342	1.83288	0.175865	0.491428	1628	0.474286	3	0.597222
-2.41346	7.59876	1.8282	0.176418	0.491428	658	0.474364	1	0.986301
3.86859	9.60142	1.82647	0.176623	0.491428	957	0.474364	9	0.96875
-2.56905	8.1237	1.82594	0.176685	0.491428	1341	0.474364	1	0.96748
-4.07167	9.52155	1.81744	0.177696	0.493242	1087	0.476359	3	0.846154
3.31558	10.1622	1.81625	0.177837	0.493242	1862	0.476359	7	0.977273
3.58558	9.24436	1.81396	0.178111	0.493307	191	0.476533	9	0.902778
4.18574	9.83504	1.81042	0.178535	0.493789	670	0.476923	0	0.991304
3.60675	10.31	1.80766	0.178866	0.494012	349	0.477184	4	0.978723
3.30061	10.4793	1.79286	0.180656	0.497789	52	0.480927	4	0.981308
-2.20679	7.88598	1.79217	0.180739	0.497789	900	0.480927	1	0.920455
-3.33275	9.32173	1.7848	0.181638	0.499568	1046	0.482793	7	1
2.786	8.14482	1.78197	0.181984	0.499823	419	0.483158	8	1
-2.74943	9.27766	1.77658	0.182647	0.50025	186	0.483843	4	0.527027
-3.58597	9.52438	1.77807	0.182463	0.50025	1728	0.483843	3	0.897959
3.97289	9.34471	1.7735	0.183026	0.500592	565	0.484293	9	0.9875
-2.65209	7.73376	1.76036	0.184657	0.502045	466	0.486396	1	0.677778
3.8402	9.77707	1.7595	0.184763	0.502045	530	0.486396	7	0.984615
-2.70848	8.99833	1.76312	0.184313	0.502045	1306	0.486396	3	0.703125
-3.62541	9.05095	1.75897	0.18483	0.502045	1696	0.486396	3	0.985915
3.52652	9.2736	1.76555	0.18401	0.502045	1944	0.486396	0	0.746269
3.53654	10.1917	1.74758	0.186258	0.505227	209	0.489335	0	0.986577
-2.63507	7.72265	1.74339	0.186787	0.505967	336	0.490241	2	0.52809
-3.30977	9.77707	1.74045	0.187158	0.506277	1625	0.490651	7	0.935897
-3.56348	9.39452	1.73151	0.188294	0.508432	821	0.492598	3	0.947917
3.74408	10.1106	1.73013	0.18847	0.508432	991	0.492598	0	0.985714
4.11565	9.71112	1.72713	0.188855	0.508773	1729	0.492856	0	0.990476
3.70625	10.1875	1.72373	0.18929	0.50925	1062	0.493366	4	1
3.34035	10.3709	1.68354	0.194531	0.511251	21	0.49571	7	0.838384
-1.8813	7.78654	1.67999	0.195002	0.511251	384	0.49571	5	0.57377
4.44002	9.57478	1.69028	0.193639	0.511251	600	0.49571	0	0.957447
3.15406	10.9989	1.69316	0.193261	0.511251	813	0.49571	4	0.97351
-2.4388	8.18266	1.70455	0.19177	0.511251	1122	0.49571	6	0.992248
4.03782	9.54681	1.6856	0.194258	0.511251	1214	0.49571	0	0.946237
3.35284	10.3858	1.71198	0.190805	0.511251	1242	0.49571	7	0.84
4.03782	9.54681	1.6856	0.194258	0.511251	1292	0.49571	9	0.967742
4.04153	9.56124	1.68175	0.194768	0.511251	1310	0.49571	0	0.989362
-2.54652	9.1294	1.68076	0.1949	0.511251	1312	0.49571	6	0.820896
-2.00945	7.88416	1.69452	0.193082	0.511251	1375	0.49571	8	0.886076
4.06814	9.63131	1.68425	0.194437	0.511251	1392	0.49571	0	0.989899
-4.60855	9.55625	1.7094	0.19114	0.511251	1480	0.49571	3	0.990291
3.05269	10.5665	1.6988	0.192521	0.511251	1519	0.49571	7	0.982609
4.01616	9.4724	1.71088	0.190948	0.511251	1636	0.49571	0	0.988636
-2.20475	8.36246	1.68039	0.194948	0.511251	1709	0.49571	1	0.878571
4.06814	9.63131	1.68425	0.194437	0.511251	1721	0.49571	0	0.818182
4.02092	9.48759	1.70528	0.191675	0.511251	1824	0.49571	0	0.988764
4.03782	9.54681	1.6856	0.194258	0.511251	1876	0.49571	0	0.989247
4.04834	9.58968	1.67488	0.195682	0.511251	129	0.496316	0	0.96875
-2.6543	9.19765	1.67673	0.195435	0.511251	182	0.496316	7	0.590164
3.84772	10.0536	1.66865	0.196516	0.511251	254	0.496327	4	0.961538
3.432	10.3018	1.66947	0.196405	0.511251	1218	0.496327	4	0.946809
-2.43134	8.93677	1.66962	0.196385	0.511251	1772	0.496327	4	0.482143
-3.82068	9.56603	1.66999	0.196335	0.511251	1885	0.496327	3	0.680556
-2.09238	7.66502	1.66563	0.196921	0.511631	955	0.496849	8	0.956522
-3.25232	9.48358	1.65176	0.198795	0.514365	481	0.499877	10	1
-3.59284	9.76851	1.65249	0.198696	0.514365	503	0.499877	3	0.900826
-3.28122	9.38922	1.65223	0.198731	0.514365	1546	0.499877	7	0.702703
2.69283	10.742	1.64174	0.200162	0.514365	137	0.500174	7	0.960317
-3.55831	9.35073	1.64537	0.199666	0.514365	849	0.500174	3	0.61194
-3.31335	9.46182	1.6441	0.19984	0.514365	970	0.500174	3	0.666667
-2.13789	8.37972	1.64156	0.200187	0.514365	1028	0.500174	1	0.944444
3.2148	9.62864	1.64059	0.20032	0.514365	1540	0.500174	0	0.904255
-2.28732	8.71434	1.64243	0.200068	0.514365	1828	0.500174	8	0.938272
-3.67527	9.433	1.63212	0.201485	0.516011	758	0.501693	3	1
2.34241	8.16168	1.63366	0.201273	0.516011	1192	0.501693	2	0.929293
2.48533	7.70891	1.62133	0.202982	0.519044	743	0.504821	2	0.58209
-1.85514	8.29787	1.61282	0.204171	0.519044	70	0.505185	3	0.459016
3.9975	9.82056	1.61207	0.204275	0.519044	742	0.505185	7	1
-3.23832	9.32295	1.61527	0.203828	0.519044	751	0.505185	3	0.872093
-2.52502	7.77145	1.61182	0.204311	0.519044	838	0.505185	5	0.591398
-2.16421	8.72089	1.61039	0.204512	0.519044	1301	0.505185	1	0.807018
-3.91955	9.52971	1.61451	0.203934	0.519044	1461	0.505185	3	0.846154
-2.36622	8.03601	1.6036	0.205469	0.520803	1927	0.506959	1	0.991071
3.76098	10.4139	1.59983	0.206002	0.521431	83	0.507677	7	0.920792
2.66623	10.7299	1.59811	0.206246	0.521431	700	0.507677	7	0.976
3.32801	10.0629	1.59617	0.206521	0.52146	386	0.507806	4	0.790123
-4.96571	9.80226	1.58433	0.208212	0.524284	66	0.510734	3	0.909091
2.94058	9.32722	1.58519	0.20809	0.524284	502	0.510734	6	0.701299
3.25743	9.39993	1.58276	0.208438	0.524284	1665	0.510734	0	0.95122
-1.9289	7.70606	1.57783	0.209148	0.525402	580	0.512045	2	0.632353
-2.41333	8.90882	1.57421	0.20967	0.526043	1345	0.512913	12	0.894737
-2.42357	7.45852	1.57045	0.210216	0.526741	1813	0.513553	5	0.779412
-3.62688	9.79841	1.55675	0.212215	0.527064	112	0.514256	3	0.938272
2.3609	8.6543	1.56682	0.210743	0.527064	467	0.514256	8	0.767442
2.77509	10.2767	1.55686	0.212199	0.527064	512	0.514256	7	0.970297
-3.71391	9.66919	1.55852	0.211956	0.527064	547	0.514256	3	0.983051
4.2046	10.2314	1.56001	0.211738	0.527064	739	0.514256	0	0.928571
3.26466	9.43175	1.56339	0.211244	0.527064	1327	0.514256	0	0.952381
-3.1548	9.42311	1.56394	0.211163	0.527064	1602	0.514256	3	0.494118
-2.1146	8.14452	1.55177	0.212948	0.528219	556	0.515428	1	0.609195
-3.98196	9.70055	1.54778	0.213538	0.528462	627	0.515712	3	0.963303
3.65509	9.96622	1.54748	0.213582	0.528462	1362	0.515712	0	1
2.98483	10.4854	1.54213	0.214375	0.529096	449	0.51649	7	0.93578
2.98483	10.4854	1.54213	0.214375	0.529096	1637	0.51649	7	0.990826
-2.3978	10.888	1.53571	0.215331	0.530081	115	0.517643	6	0.981567
-2.79423	9.57537	1.53484	0.215462	0.530081	331	0.517643	12	0.518519
3.76994	9.93655	1.53404	0.21558	0.530081	1566	0.517643	11	1
3.12404	10.0239	1.52364	0.217143	0.530615	65	0.518385	0	0.969231
-2.05354	8.86705	1.52395	0.217097	0.530615	380	0.518385	6	0.972222
-2.07649	7.63548	1.52388	0.217107	0.530615	909	0.518385	1	0.902778
2.73937	10.6267	1.52969	0.216233	0.530615	1019	0.518385	7	1
-3.12568	10.0028	1.52462	0.216995	0.530615	1702	0.518385	7	0.983051
3.75785	9.22281	1.52027	0.217652	0.531201	1536	0.519021	0	0.653333
2.97315	10.4715	1.51663	0.218204	0.531784	803	0.519768	7	1
-3.61593	9.72762	1.51466	0.218503	0.531784	602	0.519783	3	0.912088
-2.12012	7.86643	1.51336	0.2187	0.531784	1932	0.519783	1	0.640449
-3.32616	9.38706	1.5104	0.219152	0.532225	654	0.520337	3	0.693548
3.2771	9.98654	1.50112	0.220572	0.532396	389	0.520732	7	0.987013
2.45475	7.90938	1.50244	0.22037	0.532396	644	0.520732	2	0.802469
3.35449	10.2039	1.50385	0.220153	0.532396	1196	0.520732	7	0.965909
-1.95455	8.14503	1.50411	0.220113	0.532396	1720	0.520732	5	0.692308
-1.98218	8.42738	1.50705	0.219664	0.532396	1735	0.520732	8	0.913043
-2.11854	7.95897	1.49761	0.221112	0.533047	187	0.521488	1	0.797872
-2.09335	8.05128	1.4873	0.222708	0.536241	701	0.524685	1	0.974684
-2.24745	7.67219	1.48119	0.223662	0.536571	623	0.525062	1	0.987654
3.14226	9.76218	1.4813	0.223643	0.536571	892	0.525062	0	0.943396
3.4969	9.91671	1.48185	0.223559	0.536571	1437	0.525062	0	0.983607
3.34091	10.1869	1.47633	0.224422	0.53774	325	0.526235	7	0.563218
-2.19441	7.43144	1.47256	0.225016	0.538508	1448	0.527057	1	0.761905
-2.02136	8.14678	1.46849	0.225657	0.539388	400	0.527914	1	0.955752
3.7622	9.26614	1.46495	0.226217	0.53942	1240	0.528276	0	0.921053
3.0181	9.49625	1.46544	0.22614	0.53942	1807	0.528276	7	0.576271
3.32279	9.85348	1.45779	0.227355	0.541479	1435	0.530352	4	0.8
2.6168	8.8455	1.45079	0.228473	0.54283	812	0.531871	9	0.462963
3.47249	9.48868	1.4514	0.228376	0.54283	1354	0.531871	0	0.977528
2.93744	10.4287	1.44114	0.230027	0.545209	741	0.534272	4	0.990476
3.56443	9.98618	1.44197	0.229893	0.545209	1565	0.534272	4	0.946667
2.92642	10.0809	1.43394	0.231194	0.546005	265	0.535161	0	0.955556
-2.14531	7.90634	1.43733	0.230645	0.546005	476	0.535161	8	0.548387
2.34711	7.83611	1.43515	0.230997	0.546005	638	0.535161	1	0.552632
-1.7869	7.7173	1.43216	0.231484	0.546029	1940	0.535305	1	0.873016
3.17806	9.53195	1.43048	0.231758	0.546029	762	0.535326	0	0.934066
3.81026	10.5586	1.41837	0.233743	0.550049	668	0.539283	7	0.881818
2.86964	10.0313	1.41296	0.234637	0.550838	811	0.540192	7	0.878049
2.34424	8.46152	1.4131	0.234615	0.550838	1576	0.540192	2	0.687023
-2.07461	8.15915	1.40271	0.236341	0.554179	1726	0.543407	1	0.909091
-2.17984	8.99334	1.40023	0.236757	0.554485	867	0.543946	3	0.615385
-3.64579	9.24171	1.39857	0.237034	0.554485	1966	0.543946	3	0.988235
-2.01719	7.59713	1.39374	0.237845	0.555369	1206	0.544981	1	0.710145
-2.68676	10.1769	1.39297	0.237975	0.555369	1459	0.544981	3	0.990099
-1.87182	8.41722	1.37192	0.241554	0.561213	353	0.550958	1	0.96063
-2.04553	8.97771	1.37319	0.241335	0.561213	453	0.550958	6	0.7
-1.87688	7.95786	1.37625	0.240812	0.561213	1099	0.550958	8	0.505376
-1.93821	8.0581	1.37154	0.241618	0.561213	1371	0.550958	5	0.56701
3.20332	9.70499	1.36379	0.242952	0.563648	262	0.553426	6	0.697368
-4.06414	10.0751	1.36023	0.243568	0.564414	1034	0.554222	3	0.933775
-4.46052	9.77255	1.35622	0.244264	0.564452	1447	0.554246	3	0.983871
1.76762	8.39512	1.35519	0.244443	0.564452	1594	0.554246	6	1
-2.14716	8.04339	1.35843	0.24388	0.564452	1673	0.554246	8	0.991071
2.23853	7.69858	1.34875	0.245567	0.566384	1251	0.55616	2	0.940299
-3.51208	10.1643	1.33421	0.248127	0.571619	945	0.561267	3	0.987261
2.68069	10.5119	1.32561	0.249657	0.574473	717	0.564025	11	1
-1.80878	8.68047	1.31986	0.250687	0.576172	1476	0.565864	3	0.574074
-2.88962	9.82163	1.31186	0.252127	0.578133	621	0.568014	3	0.357143
-2.96847	8.94432	1.31265	0.251985	0.578133	1654	0.568014	3	0.777778
-3.00467	9.68138	1.30396	0.253561	0.580385	1530	0.57035	3	1
-2.08743	7.66579	1.30321	0.253698	0.580385	1860	0.57035	1	0.7
-2.87986	9.90792	1.2977	0.254703	0.581336	1035	0.571132	6	0.970297
2.40916	8.43496	1.29817	0.254617	0.581336	1827	0.571132	2	0.984496
-1.912	7.76475	1.29527	0.255149	0.58168	1471	0.571527	1	0.936709
3.83777	9.41667	1.29349	0.255475	0.581752	1142	0.571579	0	0.976471
2.55378	8.65137	1.28385	0.257253	0.585124	1378	0.575042	0	0.846154
3.33092	9.93599	1.27577	0.258755	0.587174	792	0.577141	11	0.835616
3.33092	9.93599	1.27577	0.258755	0.587174	960	0.577141	11	1
-1.87314	8.05258	1.27421	0.259047	0.587174	881	0.577149	1	0.970588
-2.83923	10.7429	1.27098	0.259651	0.587867	1191	0.577389	10	1
2.20994	8.63531	1.26615	0.260558	0.589244	76	0.57901	9	0.615385
-2.15701	8.15701	1.26111	0.26151	0.590719	640	0.580344	5	0.742188
1.91368	11.0271	1.25551	0.262571	0.591295	188	0.580929	7	0.987654
2.86191	9.6113	1.25759	0.262176	0.591295	511	0.580929	0	0.93617
2.23976	7.95236	1.25502	0.262665	0.591295	1033	0.580929	2	0.988235
-1.55524	8.23344	1.25224	0.263194	0.591435	73	0.581256	5	0.492063
-2.68961	9.32271	1.24997	0.263626	0.591435	576	0.581256	10	1
2.1855	7.85666	1.25042	0.26354	0.591435	1004	0.581256	2	0.987179
-1.82748	7.41909	1.24796	0.26401	0.591623	1401	0.581558	5	0.535714
-3.06678	9.51361	1.24547	0.264487	0.592018	151	0.582124	3	0.967742
2.59362	10.491	1.2365	0.266215	0.594536	1074	0.584802	11	1
-1.88875	8.75853	1.2368	0.266156	0.594536	1165	0.584802	1	0.633663
-3.02907	10.0616	1.21831	0.26976	0.598419	118	0.588759	3	0.960784
3.23293	9.51821	1.22568	0.268316	0.598419	755	0.588759	0	0.898876
-2.90637	9.60928	1.22071	0.269288	0.598419	1497	0.588759	6	0.977011
-1.89794	7.45211	1.21824	0.269774	0.598419	1704	0.588759	1	0.852459
-1.79108	8.20995	1.22381	0.268682	0.598419	1749	0.588759	5	0.928571
-1.74205	8.83216	1.22151	0.269132	0.598419	1900	0.588759	5	0.354839
3.92027	9.58153	1.20997	0.271406	0.601362	1739	0.5916	0	0.979167
-4.26659	10.2018	1.20058	0.273272	0.60414	150	0.594457	3	0.989796
-2.46108	10.341	1.20172	0.273044	0.60414	1340	0.594457	6	0.968354
3.27656	9.52877	1.19467	0.274456	0.606077	290	0.596497	11	1
1.92334	8.31195	1.18782	0.275836	0.608443	205	0.598773	2	0.801802
-2.91049	9.66069	1.1741	0.278626	0.613912	522	0.604295	7	0.916667
3.229	9.78639	1.16717	0.280049	0.616045	288	0.606823	7	0.833333
2.36397	9.7468	1.16635	0.280219	0.616045	1326	0.606823	0	0.682692
3.14566	9.78827	1.16341	0.280826	0.61669	452	0.607413	0	0.972727
-2.42807	9.32008	1.16096	0.281333	0.617118	8	0.608034	7	0.441176
-1.81316	8.15339	1.15544	0.282478	0.618941	38	0.609991	1	0.698413
-1.76662	7.52753	1.15346	0.282892	0.61916	17	0.610277	1	0.809524
3.13864	9.90492	1.15162	0.283276	0.619314	74	0.610483	4	0.986111
-3.26507	10.0123	1.14577	0.284501	0.620394	33	0.61161	6	1
3.05428	9.99511	1.1448	0.284706	0.620394	1420	0.61161	7	0.623377
2.16894	8.1181	1.14476	0.284714	0.620394	1454	0.61161	2	0.969697
-1.98428	8.63026	1.14306	0.285072	0.620487	1208	0.611653	1	0.989071
-1.54014	8.05565	1.13899	0.285931	0.621671	1155	0.613015	8	0.418182
-1.84602	7.97621	1.13581	0.286604	0.622448	1687	0.613806	1	0.591837
-2.45916	9.21729	1.13197	0.28742	0.623533	1851	0.615019	10	1
3.04044	9.97549	1.12666	0.288553	0.625047	1124	0.61672	11	0.75
-2.42237	9.23074	1.12574	0.288751	0.625047	1835	0.61672	4	0.597222
2.89716	9.5177	1.12053	0.289869	0.626779	1572	0.618743	0	0.416667
-3.00093	10.2069	1.11805	0.290403	0.627245	167	0.619085	3	0.971429
-1.58097	8.13857	1.11168	0.291781	0.629533	1176	0.621368	5	0.555556
2.56023	10.3686	1.10447	0.293352	0.63223	1833	0.62415	7	0.961165
-2.15052	10.3153	1.10206	0.293878	0.632672	1869	0.624647	6	0.953642
-2.40846	9.08089	1.09444	0.295553	0.634892	264	0.626707	1	0.888446
-1.97319	8.80596	1.09487	0.295458	0.634892	1870	0.626707	1	0.512315
-3.13438	9.55944	1.0854	0.297556	0.638499	1210	0.630331	3	0.893333
-1.91876	7.86946	1.08197	0.298322	0.638827	706	0.630792	1	0.989691
-1.75224	8.74455	1.08181	0.298357	0.638827	1873	0.630792	3	0.557692
-2.10512	8.24847	1.07859	0.299076	0.639673	160	0.63155	1	0.866197
-1.83505	8.34113	1.07525	0.299826	0.640581	1442	0.632465	1	0.971831
1.78768	7.98438	1.07002	0.301003	0.641144	1332	0.633277	8	0.976471
2.73255	10.1769	1.07054	0.300886	0.641144	1423	0.633277	4	0.977528
-2.63009	9.3165	1.06831	0.30139	0.641144	1965	0.633277	3	0.962025
-1.69739	8.56482	1.06876	0.30129	0.641144	1970	0.633277	1	0.583851
-1.52128	8.26328	1.06414	0.302336	0.642464	712	0.634568	5	0.936364
-1.74488	7.90416	1.05844	0.303634	0.643835	374	0.635828	1	0.763441
-1.78869	8.68527	1.05955	0.303381	0.643835	1541	0.635828	6	0.950549
-2.76041	10.4686	1.05016	0.305534	0.64578	208	0.637491	10	1
2.78137	10.1157	1.0536	0.304742	0.645474	1786	0.637491	4	0.964706
-1.75399	7.47304	1.05221	0.305062	0.645474	1899	0.637491	1	0.935484
-1.8154	9.06575	1.04849	0.305918	0.6459	109	0.637957	3	0.646154
2.05163	8.30259	1.04632	0.306419	0.646266	1143	0.638225	2	0.521368
-1.6962	8.65572	1.04291	0.307207	0.647236	407	0.639098	1	0.670588
-1.58494	8.04428	1.03516	0.309013	0.64968	412	0.641671	1	0.555556
2.5855	9.47785	1.0351	0.309026	0.64968	1494	0.641671	6	1
-2.6963	9.43398	1.02902	0.310451	0.65198	643	0.644166	12	0.73913
2.10151	8.41944	1.02486	0.311432	0.653345	1771	0.645377	2	1
-1.74094	7.66595	1.01073	0.314789	0.659686	1101	0.651725	1	0.973684
-1.88696	8.45465	1.00845	0.315337	0.660133	1047	0.652119	1	0.962733
-1.76226	7.99207	1.00471	0.316236	0.661312	57	0.653273	5	0.598039
-1.45279	7.92831	1.00316	0.316608	0.661388	1182	0.653485	5	0.727273
-1.52213	8.35339	0.999363	0.317526	0.661904	82	0.654168	8	0.74359
2.84344	9.19215	1.00018	0.317327	0.661904	1133	0.654168	0	0.930556
2.65028	10.4162	0.992863	0.319105	0.664492	816	0.65655	0	0.988636
1.99986	8.098	0.987399	0.32044	0.666569	439	0.658734	8	0.979592
-1.6061	8.03564	0.985959	0.320793	0.6666	1049	0.658736	5	0.797753
-1.55038	7.9505	0.983343	0.321436	0.667233	1744	0.659467	5	0.608696
-1.71404	7.65582	0.981684	0.321844	0.667378	381	0.659672	1	1
2.82861	9.21057	0.975108	0.32347	0.669877	550	0.662142	0	0.986301
-2.58797	9.79069	0.974066	0.323729	0.669877	1289	0.662142	10	1
-1.59524	7.80184	0.971598	0.324342	0.670444	1090	0.66291	2	0.807229
-1.78446	8.13308	0.96548	0.32587	0.672193	196	0.664821	1	0.983333
2.3677	9.85325	0.965843	0.325779	0.672193	1516	0.664821	4	0.487805
-1.90323	7.8373	0.963021	0.326487	0.672762	1692	0.665405	1	0.989691
2.61525	9.57815	0.954557	0.328622	0.675044	272	0.667561	0	0.957447
1.98931	8.37622	0.954822	0.328555	0.675044	939	0.667561	2	0.992
2.26944	10.2293	0.955606	0.328356	0.675044	1715	0.667561	7	0.967391
-3.13137	9.63823	0.952791	0.32907	0.675261	1328	0.667939	3	0.969231
2.81477	9.22876	0.950551	0.329639	0.675669	464	0.66849	9	0.554054
2.33353	9.83044	0.949313	0.329954	0.675669	1403	0.668552	9	0.82243
2.63743	10.3596	0.944422	0.331203	0.67612	104	0.669082	0	0.994083
-1.77091	7.84365	0.946184	0.330752	0.67612	1678	0.669082	1	0.765957
-1.60315	7.67431	0.944893	0.331082	0.67612	1838	0.669082	1	0.972603
-2.29646	9.29251	0.940529	0.332201	0.677457	1551	0.670489	3	0.91954
-1.54276	8.19506	0.932953	0.334156	0.680739	1846	0.673849	8	0.910891
1.77881	8.7367	0.930669	0.334748	0.680739	800	0.674125	0	0.548387
1.92524	8.25553	0.930291	0.334846	0.680739	1562	0.674125	2	1
2.78127	9.79681	0.924846	0.336265	0.682919	480	0.676375	7	1
2.38807	9.27705	0.919607	0.337637	0.684577	383	0.678148	0	0.680556
-1.80888	7.53522	0.91908	0.337775	0.684577	822	0.678148	1	0.972222
1.90868	8.2444	0.915072	0.338831	0.68597	338	0.679548	2	0.75
2.67392	9.96473	0.913414	0.339269	0.68597	1302	0.679599	11	1
2.3686	10.2044	0.912515	0.339507	0.68597	1351	0.679599	7	1
1.82927	9.07993	0.910151	0.340133	0.686494	676	0.680187	9	0.632353
-1.56477	8.30467	0.907669	0.340792	0.686494	1078	0.680187	5	0.566667
1.93266	8.37301	0.907601	0.34081	0.686494	1418	0.680187	2	0.704
2.19884	9.2069	0.9062	0.341183	0.686544	244	0.680304	0	0.527778
2.62234	9.40436	0.901135	0.342536	0.687205	323	0.681332	0	0.939024
2.26064	9.87038	0.901153	0.342531	0.687205	745	0.681332	4	0.37037
-2.30856	9.68879	0.901056	0.342557	0.687205	1682	0.681332	3	0.911392
2.29905	9.79848	0.893064	0.344706	0.690814	1111	0.684964	9	0.857143
1.8891	8.06894	0.891459	0.34514	0.69097	1955	0.685033	2	0.885417
1.54488	8.08858	0.890185	0.345485	0.69097	1308	0.685134	8	0.882353
2.62464	10.2833	0.887369	0.346249	0.691796	981	0.685791	0	0.99375
2.77174	9.28199	0.880231	0.348196	0.694279	1015	0.688429	9	0.987013
2.77174	9.28199	0.880231	0.348196	0.694279	1608	0.688429	9	0.675325
1.45611	8.62962	0.876103	0.349329	0.694431	345	0.689111	0	0.516667
1.77915	7.7657	0.877846	0.34885	0.694431	430	0.689111	8	1
-1.6032	7.95597	0.876618	0.349187	0.694431	1787	0.689111	8	0.946809
2.81545	9.63693	0.874336	0.349815	0.694698	294	0.689433	9	0.981481
-1.59418	7.52528	0.872977	0.35019	0.694743	678	0.689655	1	0.461538
1.80311	7.8778	0.870371	0.35091	0.695471	883	0.69033	2	0.962963
-2.48035	9.63799	0.864018	0.352674	0.696169	11	0.691058	3	0.857143
2.40936	10.3022	0.865719	0.3522	0.696169	127	0.691058	7	0.771739
-1.67122	8.00089	0.865062	0.352383	0.696169	424	0.691058	2	0.67619
2.44306	9.73368	0.866223	0.35206	0.696169	1058	0.691058	0	0.961905
1.92359	8.72814	0.862538	0.353086	0.696286	1680	0.691058	2	0.994048
2.52491	10.0226	0.855071	0.355178	0.699014	461	0.693769	11	0.888889
3.41419	10.0868	0.856052	0.354903	0.699014	1512	0.693769	0	0.886525
2.40962	9.67322	0.844847	0.35807	0.701903	296	0.696994	0	0.72043
-1.64772	9.05078	0.845176	0.357977	0.701903	299	0.696994	5	0.461538
-2.71865	10.3675	0.847373	0.357353	0.701903	647	0.696994	6	0.96
-1.5276	7.75154	0.846368	0.357638	0.701903	1884	0.696994	1	0.842105
-1.66368	7.38255	0.84194	0.358899	0.702828	952	0.698032	5	0.9
-1.51953	7.91458	0.838583	0.359858	0.703315	875	0.698456	1	0.731707
-1.61253	8.11771	0.838575	0.359861	0.703315	998	0.698456	5	0.877193
2.23948	9.6377	0.835554	0.360727	0.704311	775	0.699623	7	0.637681
1.77919	8.30409	0.827436	0.363071	0.707485	206	0.702862	1	0.752212
-2.45469	9.39395	0.827659	0.363006	0.707485	1829	0.702862	10	1
-1.45619	7.96802	0.823197	0.364303	0.709185	628	0.704574	1	0.917647
2.45973	9.61932	0.818454	0.365688	0.71118	427	0.706594	0	0.948454
1.74462	7.88779	0.814837	0.366749	0.71184	1415	0.707261	2	0.95122
-1.37429	7.59286	0.814951	0.366716	0.71184	1493	0.707261	1	0.868852
-1.88931	9.38574	0.803415	0.370129	0.716778	514	0.712526	3	0.506667
-1.46349	7.8023	0.800799	0.370909	0.716778	847	0.712526	1	0.521739
1.76777	7.99061	0.803238	0.370182	0.716778	966	0.712526	2	1
-2.48175	9.67706	0.801191	0.370792	0.716778	1372	0.712526	7	0.988372
2.32168	9.10694	0.800083	0.371123	0.716778	1629	0.712526	0	0.970149
-1.73541	7.87682	0.797809	0.371804	0.716778	347	0.712529	1	0.98
-1.66337	8.00576	0.797695	0.371838	0.716778	1953	0.712529	1	0.990826
2.35838	10.3119	0.788981	0.374463	0.721133	210	0.71697	7	0.626263
-1.25871	8.45206	0.784749	0.375747	0.7229	827	0.718928	2	0.518182
-2.92432	9.75504	0.778134	0.377766	0.72537	488	0.721375	3	0.925926
1.75874	8.1072	0.778581	0.377629	0.72537	959	0.721375	2	0.62
2.01996	9.38852	0.771099	0.379931	0.727194	934	0.723144	9	0.846154
1.75422	8.35301	0.770138	0.380228	0.727194	1154	0.723144	2	0.887097
-1.35058	8.42167	0.772839	0.379394	0.727194	1532	0.723144	5	0.862903
-1.76291	8.08314	0.771509	0.379804	0.727194	1920	0.723144	1	0.975207
-1.30798	8.21618	0.769064	0.38056	0.727194	1009	0.723281	2	0.715596
-1.40347	8.1512	0.767138	0.381157	0.72763	56	0.723677	1	0.938053
-1.66913	7.7684	0.765728	0.381595	0.727762	1671	0.72401	2	0.844444
-1.79728	8.79592	0.760677	0.38317	0.730059	433	0.726191	1	0.953271
1.70283	7.9497	0.759254	0.383615	0.730098	1346	0.726191	2	0.988506
2.69091	9.41502	0.758247	0.383931	0.730098	1754	0.726191	0	0.976471
-1.48273	8.1998	0.755481	0.384799	0.731044	1957	0.727151	1	1
2.38098	10.0504	0.748702	0.38694	0.73229	403	0.728562	0	0.901515
-2.44664	9.792	0.751647	0.386008	0.73229	498	0.728562	3	0.839506
1.61648	7.62054	0.749535	0.386676	0.73229	903	0.728562	2	0.90625
2.48679	9.88052	0.750614	0.386335	0.73229	1854	0.728562	4	0.813333
2.54144	9.53347	0.743239	0.388678	0.734873	681	0.731202	9	0.879121
1.73036	8.67758	0.735321	0.391216	0.735507	295	0.731393	2	0.993865
-1.59673	8.24461	0.739209	0.389967	0.735507	340	0.731393	2	0.733333
-1.6968	7.98138	0.735308	0.39122	0.735507	496	0.731393	1	0.890909
2.55502	9.77607	0.737076	0.390651	0.735507	786	0.731393	6	0.968468
2.11125	10.074	0.741213	0.389325	0.735392	1349	0.731393	0	0.897059
1.7163	8.36007	0.735212	0.391251	0.735507	1426	0.731393	8	0.992
2.06465	8.95715	0.726155	0.394184	0.740315	1614	0.736057	6	0.984127
2.40741	9.73914	0.722659	0.395325	0.741708	1792	0.737573	11	1
1.27105	7.9282	0.721579	0.395678	0.741708	84	0.737708	8	0.942029
-1.89208	9.16784	0.719604	0.396325	0.742065	445	0.738253	3	0.921053
-1.63001	9.18313	0.718703	0.396621	0.742065	921	0.738253	3	0.628205
-2.03379	9.66073	0.716154	0.39746	0.742226	756	0.738663	6	0.973333
-2.04472	9.60148	0.716849	0.397231	0.742226	1373	0.738663	3	0.565657
2.6028	9.9524	0.712905	0.398532	0.743525	86	0.739873	0	0.97619
2.27757	9.99635	0.711652	0.398947	0.743595	581	0.740049	9	0.661417
2.28267	9.20216	0.709686	0.399599	0.744016	809	0.740511	0	0.972222
1.51937	7.94077	0.707564	0.400305	0.744016	915	0.740511	2	0.895349
-1.39548	7.83929	0.708647	0.399944	0.744016	1617	0.740511	5	0.789474
-1.67028	8.71353	0.705584	0.400965	0.744359	1260	0.740838	1	0.984772
1.6674	8.12402	0.704746	0.401244	0.744359	1780	0.740838	1	0.911765
2.50085	9.56221	0.699906	0.402866	0.745449	1279	0.741888	0	0.858696
1.25332	8.31641	0.699608	0.402966	0.745449	1755	0.741888	5	0.882353
-1.4411	8.1679	0.700474	0.402675	0.745449	1969	0.741888	1	0.8
2.63682	9.55133	0.694616	0.404649	0.746462	222	0.742867	0	0.968085
-2.09999	9.7975	0.694621	0.404648	0.746462	646	0.742867	7	0.797619
1.70192	8.41421	0.696582	0.403985	0.746462	1919	0.742867	2	0.977099
1.91981	9.52571	0.692348	0.405417	0.747069	45	0.743821	0	0.697917
-1.85673	10.0221	0.69141	0.405736	0.747069	753	0.743821	7	0.796117
2.45372	9.45188	0.689859	0.406263	0.747342	202	0.744053	0	0.918605
2.23121	10.1436	0.688104	0.40686	0.747743	1060	0.744575	7	0.963855
-3.71956	9.85093	0.68544	0.40777	0.748021	240	0.744796	3	0.947368
-1.19433	8.36686	0.680852	0.409343	0.748123	630	0.744796	5	0.886957
2.33647	9.3991	0.686441	0.407428	0.748021	940	0.744796	6	0.978102
2.62293	9.57994	0.682242	0.408866	0.748123	1730	0.744796	0	0.989583
3.83883	10.0381	0.683546	0.408418	0.748123	1799	0.744796	4	1
-1.74057	8.52034	0.68173	0.409041	0.748123	1831	0.744796	1	0.966102
-1.27649	7.72579	0.677829	0.410385	0.748793	1686	0.745457	1	0.514286
2.6092	9.72792	0.677585	0.410469	0.748793	1723	0.745457	0	0.897196
-1.31253	8.59038	0.674609	0.411499	0.749978	218	0.746534	5	0.863309
-1.4004	8.19105	0.669885	0.413141	0.751581	350	0.748149	1	0.95
-1.46793	7.8371	0.67102	0.412746	0.751555	1334	0.748149	1	0.98913
1.82959	8.71396	0.667628	0.413929	0.752321	967	0.748754	2	0.988024
-1.54334	7.76247	0.661842	0.41596	0.755315	184	0.7517	2	0.438202
1.431	8.08788	0.658719	0.417062	0.755924	274	0.752375	8	0.94898
2.21834	9.80638	0.659419	0.416814	0.755924	1484	0.752375	0	0.884956
1.60462	8.12019	0.655585	0.418172	0.756964	358	0.753252	2	0.990196
1.51599	7.70707	0.654935	0.418403	0.756964	1307	0.753252	5	0.485714
-1.61184	8.09944	0.65253	0.419258	0.757096	925	0.753374	1	0.991803
-1.23579	7.99025	0.65192	0.419476	0.757096	985	0.753374	5	0.550725
1.59801	8.34318	0.651494	0.419628	0.757096	1642	0.753374	2	0.991935
1.5879	8.27526	0.649953	0.420178	0.757286	1560	0.753567	2	0.880342
2.02167	9.39498	0.642676	0.422792	0.757286	24	0.7542	6	0.961326
2.2178	9.69593	0.64382	0.422379	0.757286	78	0.7542	6	0.909091
-1.44206	8.63863	0.64655	0.421397	0.757286	247	0.7542	5	0.958333
-2.04415	9.5507	0.639898	0.423796	0.757286	355	0.7542	7	0.925373
1.51284	7.83427	0.638943	0.424142	0.757286	423	0.7542	2	0.582278
-1.73252	9.20163	0.638584	0.424272	0.757286	465	0.7542	3	0.623377
-1.36894	8.64219	0.641916	0.423066	0.757286	593	0.7542	5	0.858757
-1.28919	8.63836	0.637075	0.42482	0.757286	876	0.7542	2	0.641667
1.83432	8.81827	0.63995	0.423777	0.757286	877	0.7542	11	0.294118
-1.20295	8.1559	0.646191	0.421526	0.757286	1039	0.7542	5	0.835165
2.33363	9.52331	0.637053	0.424828	0.757286	1107	0.7542	6	0.951456
2.11924	9.5033	0.636279	0.425109	0.757286	1452	0.7542	9	0.865169
1.57593	8.20385	0.637685	0.424598	0.757286	1814	0.7542	2	1
-1.35661	7.78618	0.627053	0.428486	0.761238	344	0.757966	2	0.404762
2.47997	10.1844	0.628229	0.428053	0.761238	872	0.757966	0	0.939597
-1.5993	8.37968	0.627365	0.428371	0.761238	1364	0.757966	1	0.955128
1.60403	8.40794	0.625709	0.428981	0.761295	279	0.758073	2	0.755725
-1.3762	9.05941	0.624873	0.42929	0.761295	729	0.758103	3	0.596774
-1.18985	7.91279	0.622601	0.43013	0.76201	1478	0.758952	1	0.8375
2.2529	10.1521	0.621267	0.430624	0.76201	63	0.758959	0	0.986207
2.17181	9.20518	0.620652	0.430853	0.76201	289	0.758959	7	0.534483
1.93083	8.93138	0.610161	0.434774	0.767569	817	0.764697	2	0.646465
2.09025	9.41391	0.611153	0.434401	0.767569	1429	0.764697	0	0.710526
-1.27251	8.00848	0.607449	0.435797	0.767999	486	0.765418	2	0.709677
1.27838	8.40045	0.607864	0.43564	0.767999	1548	0.765418	8	0.983471
-1.38951	8.98689	0.605733	0.436445	0.768456	474	0.765997	6	0.602564
-1.56496	9.33339	0.60363	0.437243	0.768949	1052	0.766534	3	0.552239
-1.84501	8.84572	0.602939	0.437505	0.768949	1937	0.766534	1	0.901288
-1.97018	10.7313	0.599199	0.43893	0.770458	534	0.767686	10	1
-1.45064	7.64392	0.598428	0.439225	0.770458	594	0.767686	1	1
-1.70056	9.5112	0.597615	0.439536	0.770458	1246	0.767686	7	0.928571
1.82266	8.76015	0.596178	0.440086	0.770738	1366	0.7681	0	0.909091
1.52031	8.1689	0.59373	0.441027	0.771699	144	0.768933	1	0.813084
-1.25843	7.72347	0.591608	0.441844	0.77176	937	0.768933	2	0.826667
1.49855	8.32803	0.59257	0.441473	0.77176	1915	0.768933	2	0.946903
-1.44974	9.10247	0.585457	0.444227	0.774382	1130	0.771635	3	0.633803
-1.51388	8.03891	0.584695	0.444523	0.774382	1194	0.771635	5	0.86087
1.4275	7.82892	0.585919	0.444047	0.774382	1878	0.771635	2	0.492754
-1.50151	8.22724	0.576365	0.447786	0.777643	89	0.77495	8	1
2.27087	9.8084	0.57589	0.447973	0.777643	597	0.77495	0	0.890909
-1.38848	7.39171	0.577196	0.447459	0.777643	1411	0.77495	8	1
-1.34912	7.82108	0.57601	0.447926	0.777643	1863	0.77495	2	0.588889
-1.42191	7.75652	0.567431	0.451327	0.779596	1	0.776699	1	0.897727
1.68569	8.98832	0.571185	0.449834	0.779501	396	0.776699	6	1
-1.22611	8.24101	0.568682	0.450828	0.779596	491	0.776699	5	0.785714
1.56118	8.49213	0.568715	0.450815	0.779596	901	0.776699	1	0.865248
1.59128	8.59187	0.567071	0.45147	0.779596	1008	0.776699	2	0.895425
-2.37863	9.74502	0.571269	0.4498	0.779501	1367	0.776699	3	0.985714
-1.96046	10.6685	0.564391	0.452541	0.780762	158	0.777465	10	1
1.43672	8.20099	0.56132	0.453773	0.782204	728	0.778959	1	0.904762
1.88296	9.69567	0.556841	0.45558	0.783264	705	0.780174	0	0.920792
1.87581	9.88444	0.558131	0.455059	0.783264	1710	0.780174	7	0.77027
-1.27051	8.04488	0.557719	0.455225	0.783264	1753	0.780174	1	0.961165
1.2197	7.85284	0.555318	0.456197	0.783642	1469	0.780584	1	0.911392
-1.46833	8.0573	0.550971	0.457966	0.785995	1501	0.782824	6	1
2.49813	9.73646	0.543743	0.460929	0.790394	398	0.787255	9	0.916667
1.44428	8.18497	0.539346	0.462748	0.792134	147	0.788944	2	0.798165
-1.63736	9.55629	0.539747	0.462581	0.792134	624	0.788944	6	0.930233
-1.19053	8.27468	0.536355	0.463991	0.793492	609	0.790334	6	1
1.33435	8.12174	0.535503	0.464346	0.793492	448	0.790373	8	0.970874
1.20452	7.88805	0.534421	0.464797	0.793576	558	0.790572	8	0.987805
2.19232	9.48558	0.531622	0.465969	0.794889	561	0.791834	0	0.977528
-1.44183	8.14417	0.529718	0.466769	0.795011	10	0.791847	1	0.873016
-1.24015	7.76947	0.529531	0.466847	0.795011	1432	0.791847	5	0.414634
1.96257	9.72235	0.52735	0.467766	0.795889	287	0.792731	6	0.977011
1.41938	8.04077	0.523524	0.469385	0.796848	508	0.793716	1	0.895833
1.39059	7.91819	0.523701	0.46931	0.796848	1065	0.793716	2	0.848837
1.35888	7.82484	0.523154	0.469542	0.796848	1422	0.793716	1	0.911392
1.15383	8.05743	0.521454	0.470265	0.797388	93	0.794503	1	0.405405
-1.66059	9.9985	0.517701	0.471867	0.79763	7	0.794639	6	0.963636
-1.0592	8.2003	0.51733	0.472026	0.79763	327	0.794639	5	0.842105
1.39309	7.9557	0.517967	0.471753	0.79763	870	0.794639	2	0.842697
-1.12813	8.45184	0.517608	0.471907	0.79763	1746	0.794639	5	0.926471
-1.33132	8.63804	0.513416	0.473706	0.798927	243	0.795571	5	0.896552
2.00137	9.59358	0.512576	0.474068	0.798927	954	0.795571	6	0.935484
1.41784	8.86733	0.512804	0.47397	0.798927	1204	0.795571	2	0.983696
1.63904	9.00873	0.511776	0.474414	0.798927	1819	0.795571	6	0.972973
1.39769	8.02777	0.509955	0.475201	0.799216	897	0.795939	1	0.821053
-1.53897	9.71937	0.509504	0.475396	0.799216	1085	0.795939	7	0.93617
2.1759	9.57363	0.505894	0.476964	0.801169	1270	0.797862	0	0.968421
1.50247	9.44878	0.501209	0.479011	0.803923	37	0.800891	0	0.686747
1.97783	9.21872	0.499231	0.47988	0.804697	1470	0.802013	4	0.491525
-1.24672	8.98366	0.495398	0.481571	0.806846	977	0.8042	8	0.898876
1.29484	7.58607	0.494143	0.482127	0.807091	1788	0.804462	2	0.952381
-2.03409	10.0085	0.49182	0.483158	0.808132	586	0.805631	3	0.929412
1.90271	9.39482	0.488487	0.484644	0.809931	752	0.807702	7	0.727273
1.37883	9.02079	0.486542	0.485515	0.810499	462	0.808587	6	0.75
1.38462	8.37512	0.483986	0.486663	0.810557	475	0.808661	2	0.976744
2.00208	9.50128	0.485429	0.486014	0.810499	1321	0.808661	7	0.533333
2.02008	9.52827	0.484978	0.486217	0.810499	1549	0.808661	6	0.803279
1.50193	8.65502	0.48236	0.487396	0.810875	588	0.808865	2	0.938272
-1.30417	7.75053	0.48174	0.487676	0.810875	895	0.808865	1	0.83908
1.07666	8.52511	0.47972	0.48859	0.811709	161	0.809905	1	0.456897
-1.26435	7.99924	0.477917	0.489408	0.812384	846	0.810495	5	0.924528
1.32595	7.95138	0.471884	0.492162	0.813436	77	0.811636	2	0.685393
-1.16187	7.67595	0.465831	0.494951	0.813436	154	0.811636	1	1
-1.23177	7.89572	0.470207	0.492932	0.813436	677	0.811636	1	0.916667
1.33764	8.20873	0.466777	0.494514	0.813436	956	0.811636	2	0.982143
-1.34527	8.17589	0.465521	0.495095	0.813436	1095	0.811636	5	0.51938
1.41642	8.49897	0.471308	0.492427	0.813436	1096	0.811636	2	0.776224
-1.07397	7.70868	0.467162	0.494336	0.813436	1109	0.811636	1	0.835821
1.82353	9.93584	0.473182	0.491567	0.813436	1147	0.811636	6	0.959184
-1.12738	8.19392	0.468205	0.493854	0.813436	1216	0.811636	2	0.841667
1.25279	7.83596	0.473943	0.491219	0.813436	1271	0.811636	1	0.868421
-1.44163	9.16887	0.471801	0.4922	0.813436	1748	0.811636	3	0.861538
-1.29938	8.78474	0.467912	0.493989	0.813436	1916	0.811636	2	0.888889
1.10512	8.67509	0.450476	0.502148	0.813522	9	0.81205	5	0.808
2.26605	9.4095	0.446354	0.504111	0.813522	27	0.81205	9	1
-1.31706	8.11487	0.445237	0.504645	0.813522	42	0.81205	1	1
-1.12111	7.68723	0.45895	0.498155	0.813522	376	0.81205	5	0.444444
1.9673	10.1609	0.446639	0.503975	0.813522	394	0.81205	7	0.926829
-1.19836	8.48203	0.445616	0.504463	0.813522	645	0.81205	5	0.93617
1.28092	8.15841	0.45235	0.50126	0.813522	660	0.81205	2	0.95098
1.31702	8.04558	0.453067	0.500922	0.813522	783	0.81205	1	0.752577
-1.54572	9.79093	0.444629	0.504936	0.813522	898	0.81205	6	0.990826
-1.31978	8.20329	0.450085	0.502334	0.813522	941	0.81205	1	1
1.40614	9.15975	0.452426	0.501225	0.813522	975	0.81205	6	1
1.2963	7.89948	0.461307	0.497054	0.813436	1115	0.81205	2	0.988235
-1.24217	7.53254	0.453834	0.500559	0.813522	1129	0.81205	1	0.628571
1.57527	8.95391	0.455943	0.499566	0.813522	1166	0.81205	6	0.995122
1.82547	9.68752	0.44461	0.504945	0.813522	1178	0.81205	7	0.929577
-1.11252	7.52726	0.461521	0.496954	0.813436	1212	0.81205	2	0.423729
-1.199	8.3429	0.460216	0.497563	0.813522	1381	0.81205	5	0.492857
1.256	7.80481	0.450874	0.501959	0.813522	1457	0.81205	2	0.538462
-1.13203	7.91235	0.463038	0.496247	0.813436	1458	0.81205	2	0.808511
-1.23017	8.2428	0.452364	0.501254	0.813522	1557	0.81205	1	0.628788
1.23607	7.4654	0.462745	0.496384	0.813436	1606	0.81205	1	0.821429
-1.14489	7.89389	0.457297	0.49893	0.813522	1646	0.81205	2	0.853933
2.16515	9.8101	0.447183	0.503715	0.813522	1871	0.81205	0	0.929204
-0.948031	8.31329	0.461402	0.497009	0.813436	1908	0.81205	2	0.556604
1.26026	8.30242	0.441893	0.506249	0.814958	1893	0.813404	2	0.982759
-1.06268	8.1887	0.440081	0.507122	0.815697	714	0.814388	2	0.458333
-1.54553	9.76057	0.438272	0.507996	0.81579	501	0.814761	6	0.930693
1.31623	9.09375	0.438085	0.508087	0.81579	1226	0.814761	7	0.758621
-1.21694	7.51956	0.437396	0.508421	0.81579	1236	0.814761	5	0.565217
1.13384	8.1177	0.435692	0.509248	0.816453	1055	0.815517	8	0.936842
-1.17382	8.12378	0.433382	0.510372	0.817591	176	0.816607	5	0.903509
1.31131	8.40581	0.426853	0.513575	0.81807	370	0.817161	2	0.729323
-1.15122	7.71251	0.431147	0.511465	0.81807	477	0.817161	8	0.975
1.33324	8.56341	0.427353	0.513329	0.81807	578	0.817161	2	0.993056
-1.15317	7.76196	0.430084	0.511986	0.81807	1056	0.817161	2	0.72619
1.36335	9.24497	0.428009	0.513006	0.81807	1068	0.817161	6	0.987952
1.25269	7.9093	0.430068	0.511994	0.81807	1295	0.817161	1	0.976744
1.54951	10.2752	0.428749	0.512641	0.81807	1491	0.817161	7	0.979167
-1.1313	8.01671	0.425627	0.51418	0.818373	1588	0.817405	1	0.902913
1.89761	9.57492	0.421466	0.516244	0.820995	371	0.820297	0	0.730337
2.5523	9.7139	0.419193	0.517378	0.822135	1202	0.821478	9	0.943396
-1.12969	7.70115	0.416386	0.518783	0.822847	13	0.82205	5	0.962025
-1.13545	7.79908	0.415799	0.519078	0.822847	1200	0.82205	1	0.965517
1.19412	7.6577	0.41754	0.518205	0.822786	1577	0.82205	5	0.676471
-1.38921	9.67102	0.413344	0.520315	0.824145	935	0.823473	7	0.882979
-1.19034	7.6308	0.411243	0.521377	0.824897	228	0.824464	5	0.961039
-1.25599	9.28484	0.410473	0.521767	0.824897	572	0.824537	7	0.944444
-1.65054	9.61669	0.409925	0.522045	0.824897	598	0.824584	3	0.564356
-1.02303	7.91774	0.403072	0.525544	0.826436	309	0.826072	5	0.963855
1.23393	8.02853	0.401267	0.526472	0.826436	367	0.826072	2	1
-1.83414	9.65025	0.401474	0.526366	0.826436	573	0.826072	0	0.805825
-1.1973	9.04032	0.40182	0.526188	0.826436	858	0.826072	2	0.674528
-1.08665	7.46696	0.400651	0.52679	0.826436	1287	0.826072	1	0.5
-0.968846	8.23222	0.40606	0.524013	0.826436	1323	0.826072	2	0.447619
-1.24905	8.1187	0.402268	0.525957	0.826436	1352	0.826072	8	1
-1.04602	7.69246	0.400702	0.526763	0.826436	1663	0.826072	1	0.763889
-1.0193	7.66125	0.40088	0.526672	0.826436	1947	0.826072	2	0.847222
1.66168	9.2756	0.392314	0.531122	0.827435	69	0.827577	0	0.96
-0.966801	8.13387	0.393035	0.530745	0.827435	459	0.827577	2	0.68
1.43335	9.30298	0.393745	0.530373	0.827435	509	0.827577	7	0.5625
1.0839	7.66827	0.395894	0.529254	0.827435	567	0.827577	1	0.588235
2.00141	9.87286	0.3946	0.529928	0.827435	697	0.827577	11	0.597015
-1.08749	8.35805	0.391805	0.531388	0.827435	1172	0.827577	1	0.708029
1.29183	8.77801	0.395516	0.529451	0.827435	1365	0.827577	5	0.939891
2.00536	9.66074	0.39532	0.529552	0.827435	1574	0.827577	0	0.970588
-1.0768	9.08813	0.395948	0.529226	0.827435	1611	0.827577	5	0.420455
1.23214	9.07528	0.390367	0.532142	0.827435	201	0.827648	7	0.551724
-1.06828	7.79689	0.390039	0.532315	0.827435	415	0.827648	8	0.987952
-1.19586	7.90376	0.38976	0.532462	0.827435	422	0.827648	5	0.52
1.3994	8.76289	0.387955	0.533412	0.828259	944	0.828329	2	0.94382
-1.20274	7.95606	0.386206	0.534337	0.829042	483	0.829071	1	0.666667
1.64004	9.0905	0.383846	0.535588	0.829677	105	0.829372	2	0.97807
1.45827	8.86731	0.384699	0.535135	0.829628	1552	0.829372	2	0.963731
0.924778	8.08786	0.382659	0.536219	0.830004	1768	0.829627	5	0.863636
1.77292	9.96005	0.378777	0.538294	0.831909	1481	0.83151	9	0.912
-1.00853	8.26152	0.379079	0.538132	0.831909	1732	0.83151	1	0.680328
1.55376	9.00822	0.377692	0.538877	0.832157	1886	0.831926	9	0.968254
-0.921053	8.63899	0.37646	0.539539	0.832529	322	0.832237	1	0.892617
1.48419	9.38056	0.367959	0.544154	0.833776	237	0.833066	6	0.98995
-1.06548	8.11678	0.363722	0.546481	0.833776	302	0.833066	1	0.699115
-1.00833	9.01712	0.353328	0.552269	0.833776	421	0.833066	1	0.573643
1.15455	7.95221	0.361124	0.547917	0.833776	562	0.833066	2	0.977778
-1.02942	8.16506	0.369503	0.54331	0.833776	595	0.833066	2	0.814159
1.39288	10.8077	0.370821	0.542592	0.833776	608	0.833066	4	1
1.30743	8.67796	0.36369	0.546499	0.833776	709	0.833066	2	0.97006
1.28315	8.66148	0.355267	0.551181	0.833776	796	0.833066	2	0.927273
1.28153	8.63906	0.360676	0.548165	0.833776	834	0.833066	2	0.95679
-1.09552	7.58195	0.353272	0.552301	0.833776	922	0.833066	1	0.465753
-1.15976	9.03012	0.353029	0.552438	0.833776	948	0.833066	7	0.716981
-1.01788	8.29634	0.351973	0.553032	0.833776	953	0.833066	5	0.903226
1.12776	8.52955	0.354604	0.551552	0.833776	1066	0.833066	5	0.886667
-1.04171	8.3063	0.353392	0.552233	0.833776	1110	0.833066	1	0.977612
0.879566	8.41945	0.362967	0.546898	0.833776	1219	0.833066	5	0.480519
-1.01859	7.92351	0.362048	0.547405	0.833776	1277	0.833066	5	0.574713
1.15455	8.28447	0.35287	0.552527	0.833776	1303	0.833066	2	0.710744
-1.11984	7.59433	0.367788	0.544248	0.833776	1315	0.833066	1	0.513514
1.9393	9.69558	0.368442	0.54389	0.833776	1338	0.833066	0	0.904762
1.30854	8.69977	0.358321	0.549475	0.833776	1376	0.833066	2	0.758824
1.17292	8.1665	0.36084	0.548074	0.833776	1428	0.833066	2	0.93578
-1.09393	8.44627	0.357748	0.549794	0.833776	1521	0.833066	8	0.94702
1.1773	8.11388	0.362407	0.547207	0.833776	1529	0.833066	1	0.855769
-1.18424	8.0374	0.366114	0.545165	0.833776	1591	0.833066	1	1
-1.12423	7.86407	0.352079	0.552973	0.833776	1643	0.833066	1	0.78125
1.03948	8.64881	0.36629	0.545068	0.833776	1653	0.833066	5	0.888889
1.29535	8.66975	0.359492	0.548823	0.833776	1693	0.833066	1	0.626506
1.46655	10.0587	0.364737	0.545922	0.833776	1703	0.833066	7	0.940476
-1.13953	7.77125	0.370803	0.542602	0.833776	1765	0.833066	1	0.75
1.74824	9.14301	0.36665	0.544871	0.833776	1942	0.833066	9	0.971831
0.882142	7.8089	0.350378	0.553933	0.834497	1134	0.833798	5	0.73913
1.19336	8.56991	0.347004	0.555848	0.83573	664	0.834932	2	0.986301
-1.01364	7.89122	0.346986	0.555858	0.83573	791	0.834932	1	0.978022
1.27263	8.67536	0.34599	0.556425	0.83573	1324	0.834932	1	0.928144
1.07405	7.55646	0.345953	0.556447	0.83573	1393	0.834932	5	0.806452
-1.02662	7.95092	0.342709	0.558303	0.837243	1252	0.836498	1	0.572917
1.46593	9.19522	0.343021	0.558124	0.837243	1638	0.836498	9	0.842857
2.70525	10.0636	0.340726	0.559444	0.837266	927	0.836532	0	0.971014
-0.912944	8.8707	0.340488	0.559581	0.837266	1691	0.836532	2	0.496063
-1.12748	7.96035	0.340468	0.559592	0.837266	1948	0.836532	1	0.6
1.13411	8.08911	0.337093	0.561545	0.83955	1553	0.838909	8	1
-0.837639	7.87896	0.335006	0.562759	0.840728	297	0.840244	5	0.569444
1.12424	8.05515	0.332985	0.563939	0.841854	375	0.841295	2	0.989899
-1.09531	8.5096	0.32966	0.565892	0.842855	113	0.842152	5	0.70303
-1.00814	7.81915	0.329936	0.565729	0.842855	1160	0.842152	1	0.965909
1.16495	8.45566	0.330161	0.565597	0.842855	1681	0.842152	1	0.814286
1.26259	10.3739	0.326402	0.567818	0.845085	894	0.844451	7	0.980952
-1.00591	8.35802	0.319337	0.572039	0.847839	111	0.846844	2	0.654676
-1.1033	8.82747	0.322353	0.570229	0.847838	703	0.846844	2	0.57672
1.58733	10.3168	0.321854	0.570528	0.847838	1273	0.846844	11	1
1.09878	8.20212	0.318989	0.572248	0.847839	1630	0.846844	2	0.938053
1.62514	10.2027	0.319002	0.57224	0.847839	1667	0.846844	9	0.608108
-1.81199	9.65555	0.320182	0.57153	0.847839	1850	0.846844	3	0.97479
1.31607	10.7449	0.318207	0.57272	0.8479	1815	0.846941	7	1
1.20067	8.64786	0.315881	0.574125	0.848707	661	0.847494	2	0.817073
-1.02042	8.30816	0.316705	0.573627	0.848606	1123	0.847494	5	0.608696
-1.03787	7.66514	0.313936	0.575307	0.849816	1080	0.848567	1	0.531646
1.47392	9.54098	0.312298	0.576305	0.850654	570	0.849749	7	0.381579
0.828761	7.82617	0.310043	0.577685	0.852053	1537	0.851275	8	0.9
1.0784	8.13888	0.305893	0.580243	0.852321	6	0.851284	2	0.981308
-1.13449	8.84005	0.307333	0.579353	0.852321	328	0.851284	1	0.990566
1.15338	8.57605	0.308495	0.578637	0.852321	1102	0.851284	1	0.909677
0.980888	7.9249	0.306992	0.579563	0.852321	1113	0.851284	1	0.818182
-1.03157	7.76533	0.306049	0.580146	0.852321	1803	0.851284	2	0.54023
1.03766	7.85668	0.305542	0.58046	0.852321	1917	0.851284	2	0.795181
-0.814849	8.48638	0.302945	0.582073	0.852785	489	0.8515	5	0.912
-0.933364	8.11529	0.303153	0.581944	0.852785	656	0.8515	2	0.943925
-0.837043	7.93141	0.303523	0.581714	0.852785	1865	0.8515	2	0.775
1.13927	8.56721	0.302057	0.582627	0.852962	974	0.851574	5	0.545455
-0.925984	8.05845	0.30091	0.583344	0.853378	1339	0.852094	8	0.959596
1.52829	10.1022	0.299607	0.58416	0.853499	60	0.852195	9	0.986667
1.08044	11.1102	0.299396	0.584292	0.853499	851	0.852195	7	0.934911
-0.993717	7.5312	0.2951	0.587001	0.854923	108	0.853586	1	0.724638
0.851249	8.17536	0.295164	0.586961	0.854923	1431	0.853586	5	0.919192
-0.926465	8.24777	0.296087	0.586377	0.854923	1776	0.853586	2	0.672897
-0.993717	7.5312	0.2951	0.587001	0.854923	1817	0.853586	8	1
1.05392	10.0061	0.293839	0.587802	0.855018	680	0.853688	7	0.95098
-0.775061	8.30571	0.293631	0.587933	0.855018	1585	0.853688	2	0.539216
1.67533	9.72056	0.290113	0.590179	0.856129	149	0.854958	9	0.962264
-0.76938	8.22118	0.288469	0.591234	0.856129	1021	0.854958	1	0.458824
-1.02269	7.90288	0.288103	0.591469	0.856129	1221	0.854958	1	0.949495
-1.57414	9.57755	0.287688	0.591736	0.856129	1360	0.854958	3	0.96875
-0.968147	7.7596	0.289231	0.590744	0.856129	1590	0.854958	1	0.523256
-1.03729	7.95524	0.290186	0.590132	0.856129	1600	0.854958	1	0.923077
-1.07637	9.37	0.291238	0.589459	0.856129	1951	0.854958	4	0.571429
1.80846	9.39902	0.283948	0.594155	0.858999	352	0.857913	9	0.975904
1.38422	9.07197	0.279136	0.597298	0.860388	25	0.859062	2	0.986047
-0.958243	8.32929	0.280124	0.59665	0.860388	139	0.859062	1	0.892857
0.957886	8.56465	0.280614	0.596329	0.860388	267	0.859062	2	0.944056
-0.96042	8.70766	0.281148	0.595979	0.860388	993	0.859062	2	0.802198
0.70758	8.28311	0.279736	0.596904	0.860388	1268	0.859062	8	0.716216
-0.967251	7.57507	0.277801	0.598176	0.861023	168	0.859736	1	0.666667
0.915732	7.50661	0.276785	0.598846	0.86136	1445	0.860123	2	0.928571
1.00846	9.2097	0.271531	0.602336	0.863231	306	0.86193	6	0.981481
0.759193	8.5645	0.272685	0.601565	0.863231	377	0.86193	8	0.919355
-0.933084	7.31599	0.272013	0.602014	0.863231	720	0.86193	5	0.781818
1.00613	7.9896	0.272847	0.601458	0.863231	781	0.86193	2	0.968085
-0.895774	8.84728	0.272034	0.602	0.863231	1741	0.86193	6	0.987654
-0.833963	7.99845	0.268954	0.604063	0.865058	1943	0.863889	8	0.925532
-0.884321	7.4791	0.268324	0.604488	0.865058	1504	0.863932	1	0.790323
0.939107	8.94346	0.267087	0.605322	0.865345	978	0.864362	6	0.894118
0.806294	8.85936	0.266674	0.605601	0.865345	1601	0.864362	6	1
-0.973621	9.06971	0.26571	0.606253	0.865345	517	0.864365	6	0.972973
-0.736961	8.12501	0.265429	0.606444	0.865345	1569	0.864365	6	0.896104
-0.951012	8.40186	0.263583	0.607698	0.866508	879	0.865388	5	0.536913
-1.33485	10.0331	0.262767	0.608254	0.866674	860	0.865677	7	0.833333
0.986607	8.28162	0.259815	0.610276	0.8683	506	0.867179	2	0.959016
-0.732922	8.29576	0.259862	0.610244	0.8683	1054	0.867179	2	0.540816
-0.74812	8.63698	0.253677	0.614526	0.868579	300	0.867634	5	0.827586
-0.979685	8.12564	0.251446	0.616087	0.868579	404	0.867634	1	0.991736
-0.953225	8.82742	0.247207	0.619076	0.86891	435	0.867634	2	0.989529
-1.19228	9.09543	0.25017	0.616984	0.86891	520	0.867634	1	0.992537
0.948934	7.90125	0.251423	0.616103	0.868579	590	0.867634	1	0.701149
-0.998725	8.37707	0.254935	0.61365	0.868579	682	0.867634	1	0.801325
-0.921505	8.13077	0.256239	0.612744	0.868579	708	0.867634	1	0.991453
0.948639	8.28938	0.257757	0.611694	0.868579	730	0.867634	2	0.923077
0.962068	8.02109	0.247727	0.618708	0.86891	1151	0.867634	2	0.979381
0.720718	8.32321	0.256372	0.612652	0.868579	1158	0.867634	8	0.377358
-0.984791	8.79548	0.247627	0.618778	0.86891	1228	0.867634	5	0.93401
-0.803181	8.82069	0.254291	0.614098	0.868579	1356	0.867634	5	0.891026
1.59047	9.5616	0.248157	0.618404	0.86891	1468	0.867634	0	0.90625
-0.871544	7.84201	0.253792	0.614446	0.868579	1633	0.867634	8	0.977273
-0.923867	9.0429	0.257755	0.611695	0.868579	1660	0.867634	0	0.440678
-0.765832	8.31598	0.251382	0.616132	0.868579	1674	0.867634	2	0.483051
0.932879	8.30751	0.249512	0.617447	0.86891	1679	0.867634	1	0.663866
0.971929	8.31777	0.252166	0.615582	0.868579	1843	0.867634	2	0.507937
1.53074	10.0422	0.251288	0.616198	0.868579	1864	0.867634	11	0.571429
0.99799	8.50082	0.239299	0.62474	0.873022	351	0.871464	2	0.823129
0.877622	7.7968	0.242449	0.622471	0.873022	1067	0.871464	2	0.973333
-0.906765	7.79647	0.23714	0.626306	0.873022	1255	0.871464	1	0.966292
0.999702	8.54081	0.236358	0.626876	0.873022	1385	0.871464	2	0.986842
1.02244	8.61167	0.238108	0.625603	0.873022	1407	0.871464	2	0.857143
-1.0452	10.1451	0.240304	0.624014	0.873022	1456	0.871464	7	0.55
0.860464	8.46298	0.238725	0.625155	0.873022	1619	0.871464	2	0.954545
-0.949343	8.10893	0.236414	0.626835	0.873022	1760	0.871464	1	0.823529
0.947688	8.25972	0.239949	0.624271	0.873022	1767	0.871464	2	0.591667
-0.679738	8.0908	0.240332	0.623994	0.873022	1852	0.871464	6	0.482143
-0.900651	7.69864	0.237044	0.626377	0.873022	1903	0.871464	1	0.975309
1.18308	8.96357	0.234295	0.628384	0.874141	438	0.872613	8	1
1.22545	10.5189	0.234047	0.628566	0.874141	1239	0.872613	11	0.663636
-0.760803	7.79075	0.232261	0.629879	0.874733	804	0.873375	8	0.820513
0.886663	7.68225	0.232688	0.629565	0.874733	1290	0.873375	1	0.985915
-1.12502	9.63492	0.230541	0.631149	0.875265	972	0.873933	7	1
0.929059	8.03007	0.230833	0.630933	0.875265	1603	0.873933	2	0.938776
-0.867654	8.16289	0.228578	0.632607	0.876669	1023	0.875312	1	0.958333
-0.708341	8.37074	0.227451	0.633446	0.877217	949	0.875828	5	0.868852
0.681508	8.34281	0.225898	0.634609	0.878209	332	0.876861	6	0.747253
1.02938	9.26619	0.223799	0.636186	0.879159	61	0.877709	6	0.986047
-1.29049	9.48259	0.224123	0.635942	0.879159	1127	0.877709	3	0.940594
0.750063	7.691	0.221076	0.638248	0.879626	102	0.878267	5	0.428571
-0.937845	8.40395	0.22137	0.638024	0.879626	303	0.878267	5	0.909091
-0.660346	8.57005	0.220908	0.638375	0.879626	1631	0.878267	1	0.705882
-0.959275	8.47617	0.222416	0.637232	0.879626	1923	0.878267	5	0.621951
-1.09599	9.12168	0.220408	0.638755	0.879626	53	0.878291	0	0.802817
1.36816	9.55956	0.219617	0.639358	0.879842	64	0.878569	9	0.953704
1.17518	10.5254	0.218048	0.640557	0.880264	1409	0.878945	11	0.981982
-0.774938	8.67872	0.218202	0.640439	0.880264	1511	0.878945	8	0.965714
1.20255	10.4635	0.216828	0.641493	0.880936	1945	0.879529	11	1
1.14634	10.5717	0.215693	0.642367	0.881397	1224	0.879869	11	1
0.842992	7.55777	0.215213	0.642737	0.881397	1737	0.879869	1	0.984127
-0.87253	7.86773	0.214654	0.64317	0.881397	1847	0.879869	2	0.6
1.21006	9.61694	0.213535	0.644036	0.881971	114	0.88029	6	0.981073
-0.893374	8.18559	0.211006	0.646005	0.883153	663	0.881402	1	0.944882
-0.981393	8.65587	0.210703	0.646242	0.883153	808	0.881402	1	0.895288
1.27095	9.71587	0.211333	0.64575	0.883153	866	0.881402	9	0.752577
0.843518	8.74787	0.209394	0.647268	0.883861	1298	0.882074	6	0.988372
-0.825419	7.45118	0.208743	0.647779	0.883861	626	0.882178	2	0.460317
-0.989191	8.98739	0.207761	0.648553	0.883861	497	0.882196	3	0.898305
0.82312	7.66319	0.207862	0.648473	0.883861	1199	0.882196	2	0.587302
-0.792716	8.19568	0.205574	0.650284	0.885607	1528	0.884094	2	0.890756
0.698566	8.59643	0.20243	0.652791	0.886487	96	0.885083	5	0.421053
-0.722411	7.65661	0.199674	0.655008	0.886487	125	0.885083	2	0.746269
0.901369	8.44395	0.201391	0.653625	0.886487	276	0.885083	2	0.567376
-0.666835	8.78341	0.195764	0.658186	0.886487	324	0.885083	4	0.423729
0.828255	7.86773	0.195376	0.658504	0.886487	363	0.885083	8	1
-1.33305	9.33605	0.199896	0.654829	0.886487	479	0.885083	6	1
0.955221	8.64333	0.203164	0.652204	0.886487	695	0.885083	2	0.795181
0.82952	8.9116	0.199231	0.655367	0.886487	798	0.885083	6	0.979021
-0.85081	8.14769	0.202187	0.652986	0.886487	1275	0.885083	1	0.813008
-0.711314	8.22419	0.197336	0.656905	0.886487	1439	0.885083	1	0.466102
0.644621	8.42847	0.201516	0.653525	0.886487	1520	0.885083	6	0.987342
0.654934	8.54431	0.198044	0.656329	0.886487	1545	0.885083	6	0.582278
-0.71131	7.88605	0.195798	0.658158	0.886487	1547	0.885083	5	0.948718
0.856666	8.1641	0.195293	0.658572	0.886487	1651	0.885083	2	0.873874
0.827581	7.92146	0.195675	0.658259	0.886487	1867	0.885083	2	0.714286
0.733344	8.35798	0.200291	0.654511	0.886487	1891	0.885083	2	0.939655
0.828255	7.86773	0.195376	0.658504	0.886487	1906	0.885083	2	0.588235
-0.980188	9.46546	0.194429	0.65928	0.886817	308	0.885551	3	0.547945
-0.742605	8.18299	0.193898	0.659716	0.886817	575	0.885551	1	0.991071
0.821208	7.89226	0.190001	0.662939	0.889832	437	0.888678	5	0.988506
-0.621496	8.53413	0.189657	0.663226	0.889832	980	0.888678	6	0.47191
-0.812843	7.83724	0.189553	0.663313	0.889832	1909	0.888678	8	1
1.3259	9.98383	0.188782	0.663956	0.890089	368	0.888985	11	0.973333
-0.661936	8.27541	0.186815	0.665604	0.891107	163	0.889761	5	0.745283
-0.841144	8.34858	0.186261	0.666071	0.891107	625	0.889761	5	0.986301
-0.884093	8.51673	0.186354	0.665993	0.891107	1167	0.889761	1	0.988166
0.82959	8.26031	0.184764	0.667334	0.892153	1012	0.890938	8	0.983471
-0.68033	7.94359	0.184264	0.667758	0.892153	1832	0.891082	2	0.685393
0.753062	7.71694	0.182034	0.669654	0.894081	1892	0.892992	2	0.7
-1.06229	9.5331	0.181238	0.670334	0.894384	1641	0.893529	7	0.6875
-1.13527	9.81489	0.179469	0.671853	0.895804	504	0.895069	7	0.927536
-0.681726	7.97049	0.177045	0.673948	0.895963	204	0.895326	2	0.62766
0.804513	8.06538	0.172645	0.677794	0.895963	339	0.895326	2	0.647059
-0.722725	7.59294	0.177438	0.673607	0.895963	605	0.895326	1	0.768116
-0.740149	8.41546	0.171185	0.679083	0.895963	631	0.895326	1	0.986111
0.6496	7.8911	0.175559	0.675241	0.895963	692	0.895326	5	0.923077
1.17008	10.2267	0.173506	0.677037	0.895963	749	0.895326	11	1
0.730229	7.92847	0.177183	0.673828	0.895963	863	0.895326	2	0.594203
-0.604717	8.12043	0.171934	0.678421	0.895963	1079	0.895326	5	0.763441
-0.678835	8.39763	0.173969	0.676631	0.895963	1162	0.895326	2	0.92029
-0.790767	9.06139	0.175982	0.674872	0.895963	1232	0.895326	7	0.532258
-0.809157	8.07019	0.173297	0.67722	0.895963	1311	0.895326	1	1
-0.848521	9.17247	0.175427	0.675356	0.895963	1652	0.895326	7	0.666667
-0.739794	7.60941	0.176313	0.674584	0.895963	1662	0.895326	2	0.479452
0.760259	7.71658	0.171006	0.679242	0.895963	1685	0.895326	1	0.824324
-0.779055	7.86224	0.17231	0.67809	0.895963	1697	0.895326	1	1
-0.728834	8.32025	0.173227	0.677282	0.895963	1888	0.895326	2	0.908163
-0.762555	7.76921	0.169449	0.680624	0.89612	515	0.895878	1	0.930233
-1.04195	10.4324	0.16781	0.682087	0.89612	1203	0.895878	6	0.961039
-0.715308	7.95359	0.167843	0.682059	0.89612	1657	0.895878	8	0.978723
-1.02546	9.55748	0.167936	0.681975	0.89612	1733	0.895878	3	0.52439
-0.673658	7.88485	0.168022	0.681898	0.89612	1935	0.895878	2	0.736111
0.786925	9.22361	0.169068	0.680964	0.89612	1950	0.895878	6	0.952
1.14144	9.71403	0.166385	0.683367	0.897203	613	0.896997	9	0.911765
0.785165	8.03083	0.165764	0.683927	0.897341	933	0.897056	2	0.737374
-0.773887	7.93978	0.164591	0.684986	0.897537	1314	0.897113	1	0.990099
-0.640586	8.4176	0.164863	0.684741	0.897537	1406	0.897113	2	0.698413
-0.613269	8.45411	0.161997	0.687346	0.898242	635	0.898269	2	0.614583
-0.746588	9.18297	0.162219	0.687144	0.898242	1152	0.898269	3	0.597403
0.775972	8.2936	0.16208	0.68727	0.898242	1626	0.898269	2	0.824
-0.682077	8.22275	0.162619	0.686779	0.898242	1954	0.898269	8	0.97541
0.738543	7.823	0.159195	0.68992	0.899816	156	0.899592	5	0.963415
-0.686789	8.42074	0.160202	0.688992	0.899797	157	0.899592	2	0.806202
0.730864	7.67176	0.159249	0.689871	0.899816	1116	0.899592	2	0.633803
0.767206	8.22681	0.15805	0.690979	0.900162	458	0.899941	5	0.618644
0.667662	8.45071	0.157922	0.691098	0.900162	765	0.899941	8	0.789062
0.759754	8.01775	0.155853	0.693025	0.901481	165	0.901442	8	0.989796
0.670442	7.98579	0.155884	0.692996	0.901481	1734	0.901442	8	0.672131
1.13735	10.1411	0.154896	0.693921	0.902052	1605	0.902124	7	0.705882
-0.700627	7.39495	0.153163	0.695552	0.903414	889	0.903566	5	0.474576
-0.670724	7.91807	0.15281	0.695885	0.903414	1581	0.903566	2	0.846154
1.05317	9.19113	0.149311	0.699215	0.906539	666	0.907388	9	0.7125
0.949949	9.48284	0.147393	0.70106	0.906539	41	0.907501	0	0.844444
-0.959248	10.1893	0.145032	0.703349	0.906539	248	0.907501	7	0.952381
-0.706574	7.78483	0.145541	0.702854	0.906539	451	0.907501	8	1
-0.659719	7.94177	0.146686	0.701744	0.906539	768	0.907501	1	0.645161
0.70706	7.80776	0.146351	0.702067	0.906539	947	0.907501	1	0.62963
0.6536	7.66528	0.146782	0.701651	0.906539	1064	0.907501	1	0.5
-1.0309	9.60022	0.145177	0.703209	0.906539	1198	0.907501	0	0.9
0.923505	9.2307	0.147894	0.700576	0.906539	1229	0.907501	11	0.982143
1.27965	10.1599	0.14609	0.702321	0.906539	1348	0.907501	4	0.934783
-0.860412	9.63046	0.145853	0.702551	0.906539	1874	0.907501	7	0.805556
-0.694493	7.73636	0.141565	0.706751	0.909754	810	0.910911	5	0.915663
0.808689	10.0225	0.141549	0.706766	0.909754	814	0.910911	3	0.349515
-0.598217	8.79435	0.139967	0.708334	0.910583	983	0.911941	3	0.521739
-0.629723	7.63124	0.140029	0.708272	0.910583	1051	0.911941	2	0.779412
-0.783159	10.5117	0.137091	0.71121	0.910718	23	0.912231	6	0.857988
-0.702031	8.5136	0.138573	0.709724	0.910718	119	0.912231	5	0.987578
0.921422	9.01106	0.137273	0.711027	0.910718	582	0.912231	2	0.919643
-0.586019	8.05561	0.137957	0.71034	0.910718	738	0.912231	2	0.474747
-0.615965	7.88438	0.138202	0.710095	0.910718	1451	0.912231	8	0.964286
-0.583699	8.09108	0.138513	0.709784	0.910718	1670	0.912231	8	0.939394
-0.64346	8.52924	0.133405	0.714947	0.913064	215	0.91422	2	0.971631
0.884602	9.31112	0.133454	0.714897	0.913064	840	0.91422	6	1
0.656579	8.57729	0.133822	0.714521	0.913064	1029	0.91422	5	0.655844
-0.686434	7.85672	0.134646	0.713682	0.913064	1946	0.91422	1	0.483871
-0.666621	7.63381	0.132552	0.71582	0.913064	320	0.914252	5	0.453333
-0.545571	7.97475	0.132559	0.715813	0.913064	1658	0.914252	8	0.930233
-0.614799	7.86386	0.131412	0.716992	0.91331	648	0.914501	5	0.72093
-0.698297	8.04801	0.130176	0.718269	0.913572	1092	0.914501	2	0.774775
-0.658636	8.38662	0.129809	0.71865	0.913572	1282	0.914501	5	0.979167
-0.803744	8.76576	0.131014	0.717402	0.91331	1579	0.914501	1	0.985507
0.644189	8.07559	0.129473	0.718998	0.913572	1853	0.914501	5	0.971154
-0.594243	9.01015	0.131549	0.716851	0.91331	1887	0.914501	6	0.824074
0.72698	8.52688	0.127027	0.721554	0.913941	40	0.914658	2	0.849673
-0.760651	8.93251	0.128096	0.720434	0.913941	71	0.914658	1	0.990868
0.685806	8.3049	0.126978	0.721606	0.913941	277	0.914658	2	0.889764
-0.477886	8.47132	0.127503	0.721054	0.913941	538	0.914658	6	0.679487
-0.66561	7.84655	0.127324	0.721242	0.913941	1972	0.914658	1	0.967391
0.634284	8.3562	0.125264	0.723413	0.915642	1488	0.916331	1	0.985075
0.724891	8.48763	0.124264	0.724474	0.916396	891	0.917019	2	0.930233
0.644526	7.75002	0.122774	0.726064	0.916644	155	0.917292	2	0.779221
0.78517	9.15264	0.123399	0.725395	0.916644	487	0.917292	0	0.763889
0.748082	8.66946	0.123139	0.725674	0.916644	950	0.917292	1	0.784884
0.469621	8.07984	0.121789	0.727121	0.916805	321	0.917506	6	1
0.957212	10.0199	0.122099	0.726788	0.916805	1556	0.917506	9	0.992958
-0.660338	7.95787	0.119607	0.72948	0.918043	1300	0.918487	1	0.764706
0.639277	7.80297	0.119952	0.729105	0.918043	1613	0.918487	2	0.950617
-0.667366	9.01432	0.119588	0.7295	0.918043	1911	0.918487	2	0.85
-0.631343	7.66284	0.118517	0.730667	0.918203	825	0.918709	2	0.597403
0.623206	7.55908	0.118433	0.730759	0.918203	1747	0.918709	5	0.953125
-0.498846	7.91741	0.11819	0.731024	0.918203	1775	0.918709	5	0.666667
-0.570422	7.60672	0.115468	0.734021	0.920795	94	0.921512	5	0.727273
-0.593187	9.10687	0.11574	0.73372	0.920795	1659	0.921512	5	0.4
0.613822	7.67815	0.112607	0.737214	0.921049	213	0.921879	8	0.986111
-0.526069	8.02788	0.11227	0.737592	0.921049	718	0.921879	1	0.462366
0.553971	8.71019	0.113033	0.736735	0.921049	893	0.921879	5	0.925466
0.619129	8.80244	0.111943	0.73796	0.921049	912	0.921879	6	0.982558
0.644531	8.28337	0.112304	0.737554	0.921049	1231	0.921879	2	0.888
-0.641265	7.94844	0.113253	0.736489	0.921049	1358	0.921879	1	0.920792
-0.580869	8.14645	0.114724	0.734847	0.921049	1769	0.921879	2	0.868687
-0.587401	8.16665	0.11344	0.736279	0.921049	1949	0.921879	1	0.964912
-0.628934	7.90558	0.110845	0.739201	0.921432	399	0.922502	2	0.969072
0.534078	8.90368	0.111078	0.738938	0.921432	1895	0.922502	7	0.435484
0.638911	8.09589	0.109126	0.741159	0.921794	194	0.923109	2	0.698113
-0.604025	9.1727	0.109855	0.740327	0.921794	607	0.923109	2	0.440559
-0.605703	7.65107	0.109394	0.740853	0.921794	651	0.923109	1	1
-0.589368	7.40133	0.108724	0.74162	0.921794	715	0.923109	1	0.610169
-0.634156	8.3228	0.108134	0.742296	0.921794	759	0.923109	2	0.609929
-0.615601	7.86132	0.108351	0.742046	0.921794	1761	0.923109	1	0.946237
-0.580677	7.74653	0.107372	0.743173	0.922302	1336	0.923544	1	0.662651
0.629673	8.19677	0.106656	0.744001	0.922749	801	0.923883	2	0.931034
-0.58553	8.4626	0.103633	0.74753	0.923685	142	0.924132	1	0.741497
-0.70302	9.7072	0.102315	0.749086	0.923685	241	0.924132	7	0.758621
-0.579577	7.63919	0.100445	0.751314	0.923685	275	0.924132	2	0.92
-0.49398	8.29879	0.103847	0.747279	0.923685	408	0.924132	5	0.93913
-0.553649	8.65522	0.102082	0.749362	0.923685	418	0.924132	5	0.60241
0.613926	8.08341	0.100895	0.750775	0.923685	535	0.924132	1	0.590476
-0.733142	8.85106	0.102026	0.749429	0.923685	540	0.924132	1	0.977376
0.873311	10.4556	0.100558	0.751178	0.923685	634	0.924132	11	0.942308
-0.763546	8.92963	0.102447	0.74893	0.923685	727	0.924132	1	0.991525
0.461422	8.42645	0.101484	0.750073	0.923685	832	0.924132	5	0.920354
-0.565759	7.92068	0.102382	0.749006	0.923685	1053	0.924132	5	0.808511
-0.651304	8.43906	0.105875	0.744907	0.923292	1650	0.924132	2	0.487179
0.61557	8.06212	0.101741	0.749767	0.923685	1834	0.924132	2	0.718447
0.579773	7.57174	0.102375	0.749015	0.923685	1938	0.924132	1	1
0.678479	8.70533	0.0988198	0.753267	0.924933	884	0.925298	1	0.831461
-0.548964	7.67744	0.098948	0.753112	0.924933	1618	0.925298	5	0.842105
0.529266	7.95749	0.0982532	0.753953	0.925199	1719	0.925562	5	0.862069
-0.534372	8.35251	0.0973734	0.755021	0.925358	874	0.925674	2	0.727273
-0.596266	7.96215	0.09761	0.754733	0.925358	1925	0.925674	1	0.666667
0.516522	7.94167	0.0966649	0.755886	0.925843	1962	0.926072	2	0.880435
0.959501	9.7526	0.095491	0.757325	0.926455	434	0.926706	0	0.897196
-0.526455	7.54812	0.0957641	0.75699	0.926455	1077	0.926706	5	0.676923
0.544159	7.88586	0.09389	0.759305	0.928252	318	0.928505	2	0.925
0.922942	9.80618	0.0935439	0.759735	0.928252	1325	0.928546	7	0.925926
-0.566988	8.98155	0.0889708	0.765505	0.928665	20	0.928675	2	0.575916
0.521077	7.75963	0.0901385	0.764017	0.928665	314	0.928675	2	0.852941
0.498571	8.71727	0.0877025	0.767134	0.928665	426	0.928675	5	0.971751
-0.593024	8.45829	0.0870847	0.767932	0.928665	455	0.928675	5	0.981013
0.675036	9.4219	0.0919236	0.761762	0.92851	523	0.928675	6	0.995413
0.524772	7.99256	0.0900936	0.764074	0.928665	552	0.928675	1	0.948454
0.861827	9.93954	0.0926856	0.760806	0.92851	563	0.928675	9	0.92562
0.589173	8.452	0.0866078	0.76855	0.928665	744	0.928675	2	0.889655
-0.751036	9.31117	0.0922669	0.761331	0.92851	802	0.928675	9	0.987952
0.968639	9.9239	0.0867718	0.768338	0.928665	839	0.928675	0	0.934426
-0.418474	8.21965	0.0918689	0.761831	0.92851	1093	0.928675	1	0.478873
-0.518589	7.53962	0.0890115	0.765453	0.928665	1390	0.928675	5	0.507463
-0.721209	9.48295	0.0872692	0.767694	0.928665	1395	0.928675	7	0.880597
0.578689	8.43381	0.0913986	0.762423	0.928658	1538	0.928675	2	0.656489
-0.536082	7.52851	0.0877586	0.767062	0.928665	1575	0.928675	1	0.716418
0.525927	8.56324	0.086869	0.768211	0.928665	1593	0.928675	2	0.876623
-0.542228	7.7078	0.0871275	0.767877	0.928665	1823	0.928675	1	0.8375
0.581532	8.16405	0.0876455	0.767208	0.928665	1929	0.928675	2	0.895833
-0.550482	7.9046	0.0858797	0.769498	0.92924	1443	0.92928	8	0.979167
0.466933	8.80597	0.0853558	0.770182	0.929497	878	0.929517	6	0.977528
-0.601144	8.5358	0.0831703	0.773061	0.931027	536	0.930953	1	0.99422
-0.488403	8.11541	0.0829972	0.773291	0.931027	1808	0.930953	5	0.707547
0.490573	7.84305	0.0829135	0.773402	0.931027	1856	0.930953	5	0.97619
-0.552716	7.97574	0.083619	0.772467	0.931027	1921	0.930953	2	0.563107
-0.544365	8.03843	0.0797286	0.77768	0.931139	68	0.930996	5	0.458716
-0.521256	7.65638	0.0811895	0.775707	0.931037	195	0.930996	1	0.697368
0.452023	7.88964	0.0800265	0.777276	0.931139	806	0.930996	2	0.903614
0.537281	7.88412	0.0823245	0.774187	0.931027	1274	0.930996	8	0.988636
0.415427	7.89058	0.0822529	0.774282	0.931027	1507	0.930996	8	0.895522
0.779926	9.3855	0.0818228	0.774857	0.931037	1623	0.930996	0	0.9
0.462159	8.46188	0.0797333	0.777674	0.931139	1666	0.930996	5	0.958333
-0.715292	9.43661	0.0812769	0.775589	0.931037	1872	0.930996	0	0.911111
0.490168	7.8497	0.0806312	0.776459	0.931139	1877	0.930996	5	0.894118
0.38737	8.46147	0.0785433	0.779296	0.932099	385	0.931971	1	0.517241
0.535514	8.22805	0.0775368	0.780678	0.932152	836	0.931971	2	0.983333
0.451456	8.18041	0.0765272	0.782074	0.932152	920	0.931971	2	0.554545
-0.50957	7.77308	0.076359	0.782308	0.932152	1013	0.931971	5	0.905882
0.535654	8.16979	0.0771666	0.781189	0.932152	1267	0.931971	1	0.991228
-0.488256	8.25722	0.0779426	0.78012	0.932152	1598	0.931971	1	0.983607
0.535771	8.12953	0.0769753	0.781454	0.932152	1750	0.931971	2	0.954545
-0.505948	7.51547	0.0784474	0.779427	0.932099	1963	0.931971	5	0.818182
-0.485823	8.47557	0.075703	0.783222	0.932677	829	0.932421	1	0.974522
0.396721	8.1485	0.0746719	0.784667	0.933834	1725	0.933683	5	0.538462
0.550253	8.49678	0.074052	0.78554	0.934003	1170	0.933725	2	0.807947
-0.49463	7.64455	0.0733066	0.786596	0.934003	1278	0.933725	1	0.826667
-0.466063	7.74681	0.0732548	0.78667	0.934003	1499	0.933725	5	0.78481
-0.522718	8.06004	0.0732311	0.786703	0.934003	1612	0.933725	2	0.630631
0.574405	8.67584	0.0726422	0.787542	0.934436	1261	0.934073	2	0.737143
-0.391523	8.65634	0.0716336	0.788987	0.934707	126	0.934484	6	0.983051
-0.482329	8.78264	0.0711619	0.789666	0.934707	748	0.934484	2	0.533333
0.608756	10.183	0.0713338	0.789418	0.934707	1069	0.934484	6	0.888889
-0.455489	7.59725	0.0713855	0.789344	0.934707	1472	0.934484	2	0.911765
0.508771	8.01026	0.0705325	0.790577	0.935224	1844	0.93494	2	0.909091
-0.364914	8.5173	0.0694637	0.792133	0.936503	1821	0.936394	6	0.820513
-0.441552	7.42858	0.0691086	0.792653	0.936532	818	0.936457	5	0.824561
-0.551085	8.64252	0.0683773	0.793728	0.936532	911	0.936457	2	0.690217
-0.413382	8.0139	0.0680778	0.79417	0.936532	1784	0.936457	5	0.943182
-0.470196	8.04771	0.0686742	0.793291	0.936532	1805	0.936457	1	1
0.465612	7.88499	0.0672576	0.795386	0.936532	280	0.936498	1	0.595238
0.477187	8.18364	0.0676136	0.794857	0.936532	1592	0.936498	1	0.943396
-0.480673	7.83535	0.0671929	0.795482	0.936532	1918	0.936498	2	0.955556
0.413049	8.88434	0.0666096	0.796352	0.936997	189	0.937061	3	0.666667
0.41347	8.482	0.0658467	0.797496	0.937783	539	0.937733	2	0.88
-0.488692	8.01158	0.0648004	0.799077	0.939082	516	0.938954	2	0.707547
-0.443411	8.46596	0.0641683	0.800038	0.939652	1135	0.93952	8	0.979866
0.455564	8.37598	0.0587236	0.808538	0.94067	183	0.939995	1	0.967213
0.602016	8.97735	0.0613956	0.804317	0.94067	230	0.939995	1	0.865471
0.426431	7.73543	0.0589041	0.808249	0.94067	259	0.939995	5	0.520548
0.399735	8.8392	0.0593072	0.807607	0.94067	341	0.939995	6	0.971264
-0.676505	9.46326	0.0592467	0.807703	0.94067	665	0.939995	7	1
-0.427357	7.65514	0.0593517	0.807536	0.94067	999	0.939995	2	0.613333
-0.431073	8.67768	0.0604821	0.805748	0.94067	1010	0.939995	5	0.94152
0.378996	8.03458	0.0613617	0.804369	0.94067	1084	0.939995	5	0.912088
-0.370743	8.43972	0.0631015	0.801672	0.940451	1141	0.939995	5	0.90625
-0.467796	8.03361	0.0590822	0.807965	0.94067	1150	0.939995	1	0.712963
0.480691	7.99698	0.0632418	0.801457	0.940451	1207	0.939995	1	0.989796
-0.377507	7.92038	0.0611755	0.80466	0.94067	1453	0.939995	1	0.519481
0.412622	8.47887	0.0595874	0.807162	0.94067	1495	0.939995	2	0.537931
0.607404	9.69181	0.0625707	0.802491	0.94067	1522	0.939995	6	0.987013
-0.362739	8.55456	0.0596399	0.807079	0.94067	1587	0.939995	5	0.846715
-0.425307	7.76276	0.0610314	0.804886	0.94067	1881	0.939995	5	0.9625
-0.439781	7.62056	0.0582726	0.80926	0.940955	1024	0.940277	2	0.410959
-0.409497	8.14167	0.0571331	0.811098	0.942537	473	0.941791	5	0.843478
0.412074	8.13196	0.0568148	0.811615	0.942583	1964	0.941816	5	0.621622
-0.3554	8.39789	0.0562277	0.812573	0.94314	543	0.94238	1	0.478632
0.439326	8.56179	0.0555885	0.813622	0.943801	910	0.94297	6	1
-0.415259	8.33315	0.054326	0.815712	0.945669	31	0.944729	5	0.518519
-0.362574	7.95476	0.0532333	0.817542	0.946336	589	0.945543	5	0.620253
0.362065	8.55573	0.0536413	0.816856	0.946336	713	0.945543	8	0.897638
0.800505	10.1305	0.0531237	0.817726	0.946336	1801	0.945543	4	0.75
0.441534	8.18215	0.0525974	0.818616	0.946809	1597	0.945907	2	0.758621
0.463085	8.54346	0.0515985	0.820317	0.947665	525	0.946789	2	0.56962
0.389117	8.14045	0.0516119	0.820294	0.947665	1120	0.946789	8	0.963964
-0.420782	8.61696	0.0509712	0.821394	0.947799	566	0.946996	8	1
-0.298163	8.26512	0.051124	0.821131	0.947799	710	0.946996	6	0.893939
-0.432317	8.05224	0.0502541	0.822633	0.948674	1595	0.947843	5	0.781818
0.373044	8.06488	0.048529	0.825654	0.951602	246	0.950707	2	0.82
0.413565	8.75379	0.0476508	0.827214	0.952842	1434	0.952181	0	0.515152
-0.385053	9.11092	0.0464209	0.829424	0.954494	429	0.954169	1	0.431373
0.317585	8.95708	0.0463147	0.829616	0.954494	961	0.954169	3	0.462963
0.389614	7.69084	0.0454929	0.831111	0.955657	546	0.955373	1	0.662162
0.418776	8.41352	0.0448774	0.832241	0.955841	1450	0.955384	5	0.887324
-0.410178	8.09767	0.0450575	0.831909	0.955841	1649	0.955384	5	0.894737
-0.385967	7.718	0.0442884	0.833329	0.955977	1490	0.955489	1	1
0.422769	8.46254	0.044527	0.832887	0.955977	1763	0.955489	2	0.716216
0.366159	8.27179	0.0431213	0.835508	0.957919	44	0.957321	5	0.858268
0.389774	7.933	0.0425707	0.836546	0.958553	518	0.957952	2	0.55914
0.442856	8.72721	0.0422107	0.837229	0.958778	401	0.958061	2	0.97561
-0.424044	8.65515	0.0413413	0.838891	0.959959	268	0.959233	6	0.968421
0.361304	7.85099	0.0411631	0.839234	0.959959	989	0.959233	1	0.987805
0.351716	8.47475	0.0403972	0.840716	0.961052	795	0.960202	2	0.634483
0.384129	8.09731	0.0396692	0.842139	0.961052	931	0.960202	5	0.796296
0.597903	9.9203	0.0401439	0.84121	0.961052	1689	0.960202	11	1
0.669671	9.64365	0.0398367	0.84181	0.961052	1961	0.960202	0	0.848485
0.740015	9.85336	0.0391148	0.843232	0.961454	179	0.960607	9	0.854701
0.376991	8.14677	0.0389961	0.843467	0.961454	342	0.960607	2	0.873786
0.506764	9.23258	0.0384807	0.844491	0.962066	1535	0.961349	7	0.641791
-0.353182	7.58374	0.0379097	0.845635	0.962813	414	0.962099	1	1
-0.335549	8.28955	0.0374454	0.846571	0.963323	1330	0.962496	2	0.669355
0.362111	7.94257	0.0366222	0.848246	0.96339	914	0.962675	1	0.446809
0.313034	8.7481	0.036879	0.847721	0.96339	1250	0.962675	3	0.492308
0.49253	9.93203	0.0369483	0.84758	0.96339	1766	0.962675	7	0.950617
-0.388348	8.80729	0.0364573	0.848584	0.96339	1912	0.962675	1	0.99
0.326579	7.93313	0.0359514	0.849626	0.963645	22	0.963087	1	0.688172
0.643912	9.35963	0.0358739	0.849786	0.963645	1211	0.963087	11	0.982759
0.325281	7.74153	0.0342147	0.85326	0.967028	133	0.966493	2	0.445946
0.26234	8.13737	0.0338894	0.853952	0.967256	1958	0.966831	2	0.758621
0.593094	9.333	0.0335646	0.854645	0.967486	614	0.967128	9	0.920455
0.51275	10.1546	0.0325514	0.856832	0.968979	1157	0.968763	7	0.989247
0.267194	7.99267	0.0324987	0.856947	0.968979	1810	0.968763	1	0.363636
0.34298	7.99777	0.0322641	0.857458	0.969002	1391	0.968956	1	0.545455
0.326736	7.74109	0.031792	0.858494	0.969387	865	0.969225	5	0.871795
-0.330481	8.13674	0.0316612	0.858782	0.969387	1163	0.969225	5	0.533898
0.326319	7.90477	0.0302086	0.862027	0.969504	777	0.969413	1	0.967033
-0.292257	7.97158	0.0298603	0.862817	0.969504	1258	0.969413	1	0.865979
-0.395428	9.2351	0.0302365	0.861964	0.969504	1266	0.969413	3	0.913043
0.519385	10.2886	0.0308525	0.860579	0.969504	1284	0.969413	7	0.625
-0.262927	8.2228	0.0298589	0.86282	0.969504	1417	0.969413	5	0.685185
0.293316	7.91922	0.0301369	0.862189	0.969504	1421	0.969413	5	0.761905
-0.337233	8.11257	0.0307147	0.860887	0.969504	1840	0.969413	2	0.792208
0.447372	9.4398	0.0309474	0.860367	0.969504	1901	0.969413	4	0.557143
-0.304944	9.25134	0.0295961	0.863419	0.969625	1304	0.96961	9	1
-0.358982	8.75686	0.0289623	0.864875	0.970707	1269	0.9706	6	1
-0.372617	8.76365	0.0286302	0.865644	0.971019	968	0.970756	2	0.751244
-0.294551	8.91982	0.0263127	0.871147	0.972484	103	0.972404	5	0.913295
0.439194	9.56067	0.0276309	0.867988	0.972484	519	0.972404	0	0.755319
-0.317817	9.12525	0.0262133	0.871389	0.972484	617	0.972404	6	0.961165
0.300562	7.77878	0.0267749	0.870031	0.972484	899	0.972404	5	0.987654
0.231589	8.43814	0.0264719	0.870762	0.972484	965	0.972404	6	0.866667
-0.229077	8.60249	0.0278021	0.867583	0.972484	1131	0.972404	1	0.632911
0.350754	9.16089	0.0263138	0.871145	0.972484	1416	0.972404	3	0.733333
0.276831	7.95763	0.026568	0.870529	0.972484	1573	0.972404	5	0.884211
-0.256721	7.65	0.0267575	0.870072	0.972484	1793	0.972404	8	0.940299
-0.261973	8.12859	0.0256887	0.872671	0.972814	311	0.972539	2	0.887755
0.277573	8.07802	0.0258699	0.872227	0.972814	902	0.972539	2	0.989796
-0.2595	7.6698	0.0252637	0.87372	0.973433	1515	0.973128	2	0.848485
-0.32892	8.67987	0.0241215	0.876584	0.974424	261	0.974031	6	0.958549
-0.543347	9.33738	0.0237327	0.877575	0.974424	263	0.974031	4	0.758065
0.22626	8.57322	0.0243842	0.875919	0.974424	574	0.974031	6	0.628205
-0.261669	8.65433	0.024049	0.876768	0.974424	642	0.974031	2	0.873494
0.281457	7.69714	0.0237499	0.877531	0.974424	1000	0.974031	2	0.933333
0.298683	8.27424	0.0242891	0.87616	0.974424	1762	0.974031	1	0.874016
-0.256835	7.90059	0.0229745	0.879531	0.976047	1902	0.975766	8	0.932432
0.442746	10.1735	0.0224407	0.880928	0.976237	122	0.97593	9	0.987342
0.531878	9.80569	0.0223422	0.881188	0.976237	141	0.97593	0	0.882883
0.287447	7.99359	0.022705	0.880235	0.976237	926	0.97593	5	0.79798
0.235831	8.69043	0.0220164	0.882051	0.976645	1506	0.976258	6	1
-0.203014	7.9124	0.0217238	0.882832	0.976961	1904	0.976623	6	0.87931
-0.220756	7.95604	0.0214202	0.883648	0.97707	128	0.976789	2	0.469136
0.235088	7.64516	0.0213089	0.883948	0.97707	1487	0.976789	2	0.641791
0.219503	7.6277	0.0207726	0.885407	0.97707	207	0.976892	1	0.609375
-0.260767	7.54585	0.0208523	0.88519	0.97707	1032	0.976892	8	1
0.277755	8.06831	0.0208254	0.885263	0.97707	1379	0.976892	1	0.924528
-0.223666	8.12229	0.019745	0.888259	0.979163	26	0.979387	2	0.616162
0.26643	8.22572	0.0192752	0.889587	0.979163	120	0.979387	5	0.877049
-0.193231	8.52372	0.0194794	0.889008	0.979163	146	0.979387	5	0.428571
0.430171	10.3335	0.0190315	0.890283	0.979163	688	0.979387	4	0.979167
0.316732	8.86332	0.019567	0.88876	0.979163	721	0.979387	9	0.985294
-0.257745	7.87412	0.0190686	0.890177	0.979163	1030	0.979387	8	1
-0.321414	9.82389	0.0183049	0.892385	0.980381	988	0.98053	9	0.967213
0.259719	8.2891	0.0183712	0.892192	0.980381	1112	0.98053	5	0.968992
0.248715	8.21095	0.0179052	0.893559	0.981124	1245	0.981186	2	0.869565
-0.254174	7.99676	0.0177019	0.894162	0.981239	724	0.981252	5	1
-0.209446	7.67036	0.0173919	0.895087	0.981709	1076	0.981788	2	0.661538
0.49233	9.88954	0.0168482	0.896731	0.982061	233	0.982218	7	0.92
-0.204425	8.45607	0.0166379	0.897374	0.982061	726	0.982218	2	0.460784
-0.247324	8.30999	0.0166291	0.897401	0.982061	861	0.982218	1	0.838235
-0.20811	7.83666	0.0167589	0.897003	0.982061	1180	0.982218	8	0.9
0.266415	8.72351	0.0151658	0.901995	0.982389	134	0.982513	2	0.763441
0.203373	8.13417	0.0158818	0.89972	0.982389	281	0.982513	5	0.941748
0.203888	8.39885	0.0148848	0.902903	0.982389	298	0.982513	8	0.992481
0.20028	7.80896	0.0159557	0.899488	0.982389	417	0.982513	5	0.52
0.232245	7.65171	0.0162907	0.898444	0.982389	673	0.982513	2	0.944444
0.235434	8.35675	0.0147994	0.90318	0.982389	731	0.982513	2	0.620438
-0.226988	7.62603	0.015728	0.900204	0.982389	992	0.982513	5	0.661972
0.225756	7.93921	0.0152995	0.901566	0.982389	1181	0.982513	1	0.477778
-0.262879	8.65233	0.0155519	0.900762	0.982389	1241	0.982513	1	0.807692
-0.216843	7.73969	0.0161892	0.898759	0.982389	1607	0.982513	2	0.831169
-0.227193	8.55056	0.015058	0.902342	0.982389	1941	0.982513	1	0.98125
-0.192244	8.90858	0.0145482	0.904001	0.98274	1466	0.982884	6	0.747475
0.223436	8.83862	0.0139366	0.906032	0.984405	771	0.98445	6	0.988764
0.225703	8.06433	0.0137663	0.906605	0.984485	1711	0.984616	8	0.962264
-0.164522	8.62425	0.0102959	0.919183	0.984643	32	0.985031	8	0.917808
0.18728	8.79922	0.0070644	0.933021	0.984643	39	0.985031	1	0.502513
0.160406	7.93906	0.00720895	0.932341	0.984643	50	0.985031	8	1
0.197447	7.87139	0.0112368	0.915585	0.984643	58	0.985031	8	1
-0.13624	10.2373	0.0130152	0.909177	0.984643	72	0.985031	7	0.95082
-0.153172	7.79732	0.00693291	0.933646	0.984643	145	0.985031	5	0.964706
0.206687	8.24874	0.0116242	0.914147	0.984643	166	0.985031	2	0.568
0.310374	9.14789	0.00676627	0.934446	0.984643	175	0.985031	9	0.833333
0.134945	8.05681	0.00511929	0.942964	0.984643	200	0.985031	2	0.940594
0.48566	9.49517	0.00819919	0.927855	0.984643	214	0.985031	0	0.944444
0.124066	8.25719	0.00428078	0.947837	0.984643	229	0.985031	2	0.950413
0.153133	8.28786	0.00790743	0.929147	0.984643	249	0.985031	2	0.419847
0.184057	8.74602	0.00705561	0.933063	0.984643	266	0.985031	6	0.993506
0.180852	8.55702	0.00786158	0.929352	0.984643	271	0.985031	2	0.662577
0.175608	8.59481	0.0102281	0.919449	0.984643	285	0.985031	2	0.628931
-0.112098	10.0511	0.0126864	0.910327	0.984643	365	0.985031	9	0.907692
-0.182162	8.02315	0.00903625	0.924273	0.984643	387	0.985031	2	0.847619
0.172241	10.4129	0.00591474	0.938701	0.984643	406	0.985031	6	0.936782
0.134145	7.7798	0.00533817	0.94176	0.984643	410	0.985031	1	0.97561
-0.0303185	9.03111	0.00495458	0.943888	0.984643	413	0.985031	9	0.90625
-0.13853	7.91714	0.00541667	0.941334	0.984643	485	0.985031	5	0.884211
-0.0383884	9.6523	0.00732718	0.93179	0.984643	500	0.985031	9	0.921569
-0.127074	7.78667	0.0047798	0.944885	0.984643	507	0.985031	5	0.988095
0.342605	9.35529	0.00986499	0.920887	0.984643	533	0.985031	9	1
0.147157	8.23727	0.00813088	0.928156	0.984643	553	0.985031	2	0.722222
0.199954	8.37075	0.0105644	0.91814	0.984643	569	0.985031	2	0.705036
-0.110238	10.0184	0.0108038	0.917221	0.984643	587	0.985031	7	0.964286
0.163509	8.17978	0.0072346	0.932221	0.984643	592	0.985031	5	0.830508
0.180182	9.14223	0.00628749	0.936803	0.984643	611	0.985031	4	0.476923
0.133176	8.39463	0.00702139	0.933225	0.984643	612	0.985031	2	0.674419
0.275866	10.4658	0.00779964	0.92963	0.984643	632	0.985031	4	1
0.137433	8.30907	0.00838164	0.927059	0.984643	650	0.985031	2	0.858586
-0.183403	9.63596	0.00644144	0.936036	0.984643	669	0.985031	7	0.648936
-0.113432	8.43669	0.00413056	0.948759	0.984643	750	0.985031	2	0.805556
-0.128392	9.58179	0.0089388	0.924681	0.984643	842	0.985031	7	0.928571
-0.190072	8.72511	0.0133843	0.907904	0.984643	844	0.985031	2	0.520468
0.175365	7.7034	0.00921775	0.923518	0.984643	905	0.985031	2	0.473684
-0.203526	9.50416	0.00856563	0.926265	0.984643	936	0.985031	7	0.9375
-0.0958279	9.52106	0.00513681	0.942867	0.984643	976	0.985031	0	0.655172
0.213069	9.57813	0.00418022	0.948452	0.984643	996	0.985031	9	0.634615
-0.116835	7.74923	0.004061	0.949192	0.984643	1014	0.985031	1	0.901235
0.162317	7.82984	0.00961832	0.921879	0.984643	1020	0.985031	5	0.964706
0.194067	7.97192	0.0111007	0.916096	0.984643	1025	0.985031	1	0.989247
0.189415	8.75556	0.00748112	0.931079	0.984643	1031	0.985031	2	0.895833
-0.123424	7.68269	0.00457451	0.94608	0.984643	1082	0.985031	1	0.605263
0.207584	7.69196	0.012936	0.909452	0.984643	1083	0.985031	8	0.986667
-0.197012	8.18968	0.0104951	0.918408	0.984643	1091	0.985031	5	0.942623
-0.134329	8.05782	0.00487786	0.944323	0.984643	1098	0.985031	2	0.574074
-0.180508	8.33158	0.0128313	0.909818	0.984643	1153	0.985031	2	0.901639
0.231226	8.69403	0.0116844	0.913926	0.984643	1185	0.985031	8	0.994505
-0.115986	8.60129	0.0058202	0.939192	0.984643	1220	0.985031	5	0.409722
0.201314	8.44431	0.0102186	0.919487	0.984643	1234	0.985031	1	0.972973
0.153622	7.63187	0.00723394	0.932224	0.984643	1243	0.985031	2	0.71875
0.176619	8.5946	0.0112382	0.91558	0.984643	1256	0.985031	6	1
-0.18529	7.4741	0.0106944	0.91764	0.984643	1257	0.985031	2	0.693548
0.110949	8.03254	0.00545027	0.941153	0.984643	1262	0.985031	5	0.969388
-0.131432	8.80619	0.00901656	0.924355	0.984643	1294	0.985031	6	0.482143
-0.120813	7.84838	0.00424893	0.948031	0.984643	1343	0.985031	2	0.505618
-0.174096	7.89399	0.0101595	0.919719	0.984643	1355	0.985031	8	0.977528
-0.179217	8.10906	0.0109754	0.916569	0.984643	1374	0.985031	8	0.990385
0.168692	10.0378	0.00425252	0.948009	0.984643	1402	0.985031	4	0.813187
0.128143	7.77371	0.00728648	0.931979	0.984643	1455	0.985031	5	0.971831
0.14146	8.46111	0.00507572	0.943207	0.984643	1465	0.985031	8	0.951389
0.149509	8.04427	0.0074138	0.931389	0.984643	1505	0.985031	5	0.885714
-0.109394	8.64021	0.00596319	0.938451	0.984643	1513	0.985031	0	0.265625
0.419419	10.3714	0.0115562	0.914398	0.984643	1518	0.985031	4	0.942308
0.272956	9.38182	0.00636108	0.936435	0.984643	1523	0.985031	0	0.705128
0.107825	8.13819	0.00434254	0.947462	0.984643	1525	0.985031	5	0.773913
-0.105928	8.06193	0.00410898	0.948893	0.984643	1555	0.985031	2	0.626263
-0.16197	8.1723	0.006508	0.935707	0.984643	1559	0.985031	6	0.983471
0.121966	7.6582	0.00449001	0.946579	0.984643	1599	0.985031	2	0.835616
0.207064	7.99857	0.0117725	0.913604	0.984643	1609	0.985031	2	0.5
-0.100026	8.55586	0.00443708	0.946894	0.984643	1647	0.985031	8	0.692308
-0.130177	8.36912	0.0044802	0.946637	0.984643	1656	0.985031	8	0.978873
-0.173529	8.5131	0.00734796	0.931693	0.984643	1684	0.985031	2	0.534161
-0.130291	8.37657	0.00552997	0.940725	0.984643	1698	0.985031	1	0.927007
0.168357	8.26609	0.0111961	0.915737	0.984643	1707	0.985031	8	0.976562
-0.140112	9.67161	0.00540147	0.941416	0.984643	1713	0.985031	9	0.447917
-0.154547	8.06653	0.00644623	0.936012	0.984643	1714	0.985031	1	0.990826
-0.165497	8.40666	0.00705155	0.933082	0.984643	1718	0.985031	2	0.44898
-0.126811	8.04021	0.00426099	0.947957	0.984643	1756	0.985031	8	0.950495
0.182398	7.4981	0.0103363	0.919026	0.984643	1849	0.985031	2	0.580645
0.133047	8.0531	0.00591652	0.938692	0.984643	1880	0.985031	5	0.915094
0.128888	8.53687	0.0062443	0.93702	0.984643	1922	0.985031	6	0.98374
0.105297	7.99143	0.00471366	0.945267	0.984643	1934	0.985031	2	0.61
0.037348	9.57155	0.00392574	0.950044	0.985009	1542	0.98541	0	0.583333
0.113111	7.72598	0.00382314	0.9507	0.985171	1089	0.985593	1	1
0.105099	8.71096	0.00365688	0.951783	0.985586	591	0.986041	5	0.983051
0.153166	9.22808	0.00360886	0.9521	0.985586	1230	0.986041	11	0.873016
-0.0949747	7.95621	0.00314663	0.955269	0.987507	856	0.988094	5	0.648936
0.116102	8.78372	0.00312001	0.955459	0.987507	946	0.988094	4	0.442308
0.0780549	8.20858	0.00314256	0.955298	0.987507	1001	0.988094	5	0.857143
-0.101835	8.61157	0.00241645	0.960796	0.987848	92	0.988417	2	0.563218
0.0784516	8.37825	0.00285373	0.9574	0.987848	171	0.988417	1	0.390909
0.0815692	8.7462	0.00254767	0.959747	0.987848	529	0.988417	6	0.979592
-0.0913802	7.89759	0.00237748	0.961114	0.987848	639	0.988417	5	0.473118
0.141881	10.1995	0.00252124	0.959956	0.987848	711	0.988417	7	0.968421
0.103471	7.83283	0.0027483	0.958193	0.987848	773	0.988417	2	0.925373
-0.125057	8.74972	0.00280376	0.957774	0.987848	919	0.988417	6	1
0.0989447	8.41191	0.00251544	0.960002	0.987848	1072	0.988417	1	0.97931
0.0934757	8.1156	0.00235488	0.961299	0.987848	1264	0.988417	5	0.607143
0.138867	9.23532	0.00244054	0.960602	0.987848	1479	0.988417	7	0.590164
0.0818468	8.17804	0.00262205	0.959164	0.987848	1632	0.988417	5	0.57377
-0.0492852	9.88443	0.00226188	0.96207	0.987995	1322	0.988552	7	0.505051
-0.103926	9.97807	0.00221757	0.962443	0.987995	1928	0.988552	6	0.968
-0.0810975	7.86315	0.00190183	0.965217	0.988645	440	0.988981	2	0.5
-0.085541	8.3055	0.00199304	0.964394	0.988645	513	0.988981	1	0.925373
0.0770334	7.45902	0.00185874	0.965614	0.988645	686	0.988981	5	0.5
0.0821461	7.88682	0.00193196	0.964943	0.988645	1438	0.988981	1	0.516484
0.0813976	8.02161	0.00180815	0.966084	0.988645	1473	0.988981	1	0.504854
0.0889954	8.43512	0.00200754	0.964265	0.988645	1731	0.988981	1	0.939189
-0.0722324	7.9832	0.00167749	0.967332	0.989408	1531	0.989727	5	0.836957
-0.0754241	8.16128	0.00153602	0.968739	0.989821	286	0.990216	1	1
-0.0754241	8.16128	0.00153602	0.968739	0.989821	1195	0.990216	8	0.974576
-0.0551769	8.32757	0.00146256	0.969496	0.989987	1384	0.990505	5	0.793478
-0.0588076	8.48185	0.00142342	0.969906	0.989987	1396	0.990562	2	0.672269
-0.0646834	8.04038	0.00136138	0.970569	0.990151	521	0.990793	8	0.829268
-0.0638569	7.65937	0.00122956	0.97203	0.990616	869	0.991295	1	0.851351
0.06763	7.94959	0.00124876	0.971812	0.990616	1320	0.991295	1	0.978261
-0.0445422	7.99975	0.000905448	0.975996	0.993632	1201	0.994261	1	0.505376
0.0588175	8.03057	0.000941943	0.975517	0.993632	1596	0.994261	2	0.471154
-0.045518	8.2867	0.000790209	0.977575	0.994726	1213	0.995425	8	0.87963
-0.0439277	8.12527	0.000729602	0.978452	0.995105	317	0.995747	5	0.908257
0.0564263	8.41718	0.000651024	0.979645	0.995291	855	0.995848	2	0.937008
0.0578836	7.9772	0.000651866	0.979632	0.995291	1967	0.995848	1	0.988372
-0.0666071	8.99224	0.000472661	0.982656	0.996518	124	0.99648	6	0.978261
0.0354919	9.47195	0.000503673	0.982096	0.996518	232	0.99648	6	0.955224
-0.0148151	8.34695	0.000372966	0.984593	0.996522	260	0.99648	2	0.974359
-0.0425729	8.64036	0.000549271	0.981303	0.996462	545	0.99648	5	0.628571
-0.0342245	7.57558	0.000358273	0.984899	0.996522	754	0.99648	1	0.764706
-0.042601	8.63705	0.000414077	0.983766	0.996518	882	0.99648	2	0.841808
-0.0401106	8.43253	0.000408045	0.983885	0.996518	1580	0.99648	5	0.536913
-0.0434328	8.60256	0.000442883	0.983211	0.996518	1791	0.99648	1	0.424419
0.0341459	8.09092	0.000314026	0.985863	0.996985	653	0.996966	8	0.990909
-0.0252702	7.75469	0.000275025	0.986769	0.997391	138	0.997527	2	0.935065
-0.0349091	8.12254	0.000226011	0.988006	0.997437	87	0.997766	8	0.868421
0.040238	10.6936	0.000221004	0.98814	0.997437	225	0.997766	7	0.986207
-0.0311795	7.76764	0.000166404	0.989708	0.997437	236	0.997766	5	0.864198
0.0203727	8.52646	0.000114368	0.991468	0.997437	555	0.997766	2	0.638095
-0.0236881	8.62964	0.000200361	0.988707	0.997437	596	0.997766	2	0.942675
0.0179555	8.52136	7.82496e-05	0.992943	0.997495	805	0.997766	2	0.81875
0.0201672	7.86229	0.000177235	0.989379	0.997437	918	0.997766	2	0.416667
0.00656303	8.27176	0.000119646	0.991273	0.997437	1335	0.997766	5	0.816794
0.0224534	7.6181	0.000127423	0.990994	0.997437	1539	0.997766	2	0.552239
0.0151096	7.70194	9.27196e-05	0.992318	0.997437	1558	0.997766	5	0.647059
-0.0174238	7.67633	9.12433e-05	0.992379	0.997437	1706	0.997766	2	0.546667
-0.0226592	8.77479	0.000105349	0.991811	0.997437	1933	0.997766	1	0.853535
-0.0084941	8.11866	6.10607e-05	0.993766	0.997814	99	0.998141	6	0.819672
0.0346046	9.03753	3.8883e-05	0.995025	0.998062	1774	0.998141	2	0.953917
-0.0186126	8.78701	4.87408e-05	0.99443	0.997972	1779	0.998141	5	0.922652
-0.000165201	8.08418	1.59508e-05	0.996814	0.998262	484	0.998295	1	0.93617
0.00677605	8.37181	1.18873e-05	0.997249	0.998262	845	0.998295	1	0.978723
-0.00721476	8.10789	1.38542e-05	0.99703	0.998262	906	0.998295	1	1
-0.00764587	8.15689	1.56043e-05	0.996848	0.998262	1952	0.998295	2	0.649573
-0.00174853	8.06656	2.1439e-07	0.999631	0.999631	357	0.999631	2	0.628571
0.00172512	8.17675	6.16702e-07	0.999373	0.999631	1018	0.999631	1	0.781513
