# Supplementary material for: TNF alpha unmasks enteric malate aspartate shuttle dysfunction bridging Parkinson disease and intestinal inflammation
Source: Nat Commun. 2026 Apr 1;17:3217. doi: 10.1038/s41467-026-71317-y (PMC13057073; doi:10.1038/s41467-026-71317-y)
Supplement: Supplementary file 8 — Supplementary Data 6 [file 41467_2026_71317_MOESM8_ESM.xlsx]

## Sheet: enteric neurons
ID	Description	GeneRatio	BgRatio	pvalue	p.adjust	qvalue	geneID	Count	Category	cluster	category	subcategory
GO:0005741	mitochondrial outer membrane	2/7	208/17567	0.00281754	0.0333577	0.0175567	SLC44A2/ARMCX1	2	GO_CC	0
GO:0031968	organelle outer membrane	2/7	236/17567	0.00360993	0.0333577	0.0175567	SLC44A2/ARMCX1	2	GO_CC	0
GO:0019867	outer membrane	2/7	238/17567	0.00367011	0.0333577	0.0175567	SLC44A2/ARMCX1	2	GO_CC	0			Statistical significance was determined using a one-sided hypergeometric test (Over-Representation Analysis) via the clusterProfiler R package. P-values were adjusted for multiple comparisons using the Benjamini-Hochberg (BH) method, with a significance threshold of adjusted p < 0.05. The background universe for all tests was defined as all genes detected in the single-cell RNA-sequencing experim…
GO:0044754	autolysosome	1/7	12/17567	0.00477272	0.0333577	0.0175567	MAP1LC3A	1	GO_CC	0
GO:0005767	secondary lysosome	1/7	18/17567	0.00715175	0.0333577	0.0175567	MAP1LC3A	1	GO_CC	0
GO:1902711	GABA-A receptor complex	1/7	19/17567	0.00754778	0.0333577	0.0175567	GABRB3	1	GO_CC	0
GO:1902710	GABA receptor complex	1/7	21/17567	0.00833943	0.0333577	0.0175567	GABRB3	1	GO_CC	0
GO:0005774	vacuolar membrane	2/7	458/17567	0.0130583	0.0457039	0.0240547	SLC44A2/MAP1LC3A	2	GO_CC	0
GO:0048704	embryonic skeletal system morphogenesis	4/22	93/16638	6.19477e-06	0.00321528	0.00240544	HOXA5/HOXA4/HOXB5/HOXC4	4	GO_BP	10
GO:0048705	skeletal system morphogenesis	5/22	225/16638	9.44283e-06	0.00321528	0.00240544	HOXA5/HOXA4/HOXB5/HOXC4/RARB	5	GO_BP	10
GO:0048706	embryonic skeletal system development	4/22	127/16638	2.12897e-05	0.00483277	0.00361552	HOXA5/HOXA4/HOXB5/HOXC4	4	GO_BP	10
GO:0048562	embryonic organ morphogenesis	5/22	293/16638	3.37076e-05	0.00573872	0.00429329	HOXA5/HOXA4/HOXB5/HOXC4/RARB	5	GO_BP	10
GO:0072331	signal transduction by p53 class mediator	4/22	171/16638	6.81905e-05	0.00928755	0.00694825	SOX4/MIF/RPL5/POU4F1	4	GO_BP	10
GO:0009952	anterior/posterior pattern specification	4/22	216/16638	0.00016819	0.0173884	0.0130087	HOXA5/HOXA4/HOXB5/HOXC4	4	GO_BP	10
GO:0003002	regionalization	5/22	417/16638	0.000178735	0.0173884	0.0130087	HOXA5/HOXA4/MNS1/HOXB5/HOXC4	5	GO_BP	10
GO:0048568	embryonic organ development	5/22	449/16638	0.000252079	0.021336	0.015962	HOXA5/HOXA4/HOXB5/HOXC4/RARB	5	GO_BP	10
GO:0007389	pattern specification process	5/22	460/16638	0.000281974	0.021336	0.015962	HOXA5/HOXA4/MNS1/HOXB5/HOXC4	5	GO_BP	10
GO:1901796	regulation of signal transduction by p53 class mediator	3/22	103/16638	0.000325727	0.022182	0.0165949	SOX4/MIF/RPL5	3	GO_BP	10
GO:0002065	columnar/cuboidal epithelial cell differentiation	3/22	119/16638	0.000497463	0.0307975	0.0230404	SOX4/HOXA5/RARB	3	GO_BP	10
GO:0001228	DNA-binding transcription activator activity, RNA polymerase II-specific	5/23	466/17148	0.00032547	0.0133724	0.0106908	SOX4/HOXA5/HOXB5/HOXC4/POU4F1	5	GO_MF	10
GO:0001216	DNA-binding transcription activator activity	5/23	470/17148	0.000338542	0.0133724	0.0106908	SOX4/HOXA5/HOXB5/HOXC4/POU4F1	5	GO_MF	10
GO:0042788	polysomal ribosome	2/22	31/17567	0.000681032	0.041543	0.03441	RPL36A/BTF3	2	GO_CC	10
GO:0022625	cytosolic large ribosomal subunit	2/22	57/17567	0.00229188	0.048054	0.0398032	RPL5/RPL36A	2	GO_CC	10
GO:0005840	ribosome	3/22	227/17567	0.00273494	0.048054	0.0398032	RPL5/RPL36A/BTF3	3	GO_CC	10
GO:0005844	polysome	2/22	67/17567	0.00315108	0.048054	0.0398032	RPL36A/BTF3	2	GO_CC	10
R-HSA-5617472	Activation of anterior HOX genes in hindbrain development during early embryogenesis	3/14	62/10784	6.2969e-05	0.00177867	0.000742971	3201/3221/5915	3	Reactome	10
R-HSA-5619507	Activation of HOX genes during differentiation	3/14	62/10784	6.2969e-05	0.00177867	0.000742971	3201/3221/5915	3	Reactome	10
R-HSA-2453864	Retinoid cycle disease events	2/14	14/10784	0.000141165	0.00177867	0.000742971	7276/5947	2	Reactome	10
R-HSA-2474795	Diseases associated with visual transduction	2/14	14/10784	0.000141165	0.00177867	0.000742971	7276/5947	2	Reactome	10
R-HSA-9675143	Diseases of the neuronal system	2/14	14/10784	0.000141165	0.00177867	0.000742971	7276/5947	2	Reactome	10
R-HSA-2453902	The canonical retinoid cycle in rods (twilight vision)	2/14	23/10784	0.000389856	0.00409349	0.0017099	7276/5947	2	Reactome	10
R-HSA-975634	Retinoid metabolism and transport	2/14	44/10784	0.00143519	0.0129167	0.00539547	7276/5947	2	Reactome	10
R-HSA-6806667	Metabolism of fat-soluble vitamins	2/14	48/10784	0.00170624	0.0134367	0.00561264	7276/5947	2	Reactome	10
R-HSA-156902	Peptide chain elongation	2/14	90/10784	0.00587242	0.0258028	0.0107781	6125/6173	2	Reactome	10
R-HSA-192823	Viral mRNA Translation	2/14	90/10784	0.00587242	0.0258028	0.0107781	6125/6173	2	Reactome	10
R-HSA-2408557	Selenocysteine synthesis	2/14	93/10784	0.00625879	0.0258028	0.0107781	6125/6173	2	Reactome	10
R-HSA-156842	Eukaryotic Translation Elongation	2/14	94/10784	0.00639012	0.0258028	0.0107781	6125/6173	2	Reactome	10
R-HSA-72764	Eukaryotic Translation Termination	2/14	94/10784	0.00639012	0.0258028	0.0107781	6125/6173	2	Reactome	10
R-HSA-975956	Nonsense Mediated Decay (NMD) independent of the Exon Junction Complex (EJC)	2/14	96/10784	0.00665656	0.0258028	0.0107781	6125/6173	2	Reactome	10
R-HSA-72689	Formation of a pool of free 40S subunits	2/14	102/10784	0.00748595	0.0258028	0.0107781	6125/6173	2	Reactome	10
R-HSA-9633012	Response of EIF2AK4 (GCN2) to amino acid deficiency	2/14	102/10784	0.00748595	0.0258028	0.0107781	6125/6173	2	Reactome	10
R-HSA-2187338	Visual phototransduction	2/14	103/10784	0.00762853	0.0258028	0.0107781	7276/5947	2	Reactome	10
R-HSA-2408522	Selenoamino acid metabolism	2/14	109/10784	0.00850991	0.0258028	0.0107781	6125/6173	2	Reactome	10
R-HSA-156827	L13a-mediated translational silencing of Ceruloplasmin expression	2/14	112/10784	0.00896708	0.0258028	0.0107781	6125/6173	2	Reactome	10
R-HSA-1799339	SRP-dependent cotranslational protein targeting to membrane	2/14	113/10784	0.0091219	0.0258028	0.0107781	6125/6173	2	Reactome	10
R-HSA-72706	GTP hydrolysis and joining of the 60S ribosomal subunit	2/14	113/10784	0.0091219	0.0258028	0.0107781	6125/6173	2	Reactome	10
R-HSA-927802	Nonsense-Mediated Decay (NMD)	2/14	116/10784	0.00959357	0.0258028	0.0107781	6125/6173	2	Reactome	10
R-HSA-975957	Nonsense Mediated Decay (NMD) enhanced by the Exon Junction Complex (EJC)	2/14	116/10784	0.00959357	0.0258028	0.0107781	6125/6173	2	Reactome	10
R-HSA-72613	Eukaryotic Translation Initiation	2/14	120/10784	0.0102392	0.0258028	0.0107781	6125/6173	2	Reactome	10
R-HSA-72737	Cap-dependent Translation Initiation	2/14	120/10784	0.0102392	0.0258028	0.0107781	6125/6173	2	Reactome	10
R-HSA-168273	Influenza Viral RNA Transcription and Replication	2/14	135/10784	0.012828	0.0310831	0.0129838	6125/6173	2	Reactome	10
R-HSA-168255	Influenza Infection	2/14	156/10784	0.0168823	0.0379851	0.0158668	6125/6173	2	Reactome	10
R-HSA-9711097	Cellular response to starvation	2/14	156/10784	0.0168823	0.0379851	0.0158668	6125/6173	2	Reactome	10
R-HSA-6804759	Regulation of TP53 Activity through Association with Co-factors	1/14	14/10784	0.0180333	0.0391757	0.0163641	5457	1	Reactome	10
R-HSA-9010553	Regulation of expression of SLITs and ROBOs	2/14	172/10784	0.0202938	0.0426169	0.0178016	6125/6173	2	Reactome	10
R-HSA-6791226	Major pathway of rRNA processing in the nucleolus and cytosol	2/14	184/10784	0.023028	0.0467989	0.0195484	6125/6173	2	Reactome	10
R-HSA-196854	Metabolism of vitamins and cofactors	2/14	192/10784	0.024932	0.048525	0.0202694	7276/5947	2	Reactome	10
R-HSA-8868773	rRNA processing in the nucleus and cytosol	2/14	194/10784	0.0254179	0.048525	0.0202694	6125/6173	2	Reactome	10
GO:0030900	forebrain development	24/231	400/16638	1.83134e-09	4.48691e-06	3.93564e-06	NRP2/PRDM8/ERBB4/KCNC2/GRIA1/PROX1/PLCB1/NEUROD1/NR2F2/NHLH2/SEMA5A/CHD7/NFIB/ELAVL4/ROBO2/TOX/CDK6/PLXNA4/ZIC3/EPHA5/ID4/POU3F2/WNT2B/PTCHD1	24	GO_BP	11
GO:0010975	regulation of neuron projection development	25/231	443/16638	2.88826e-09	4.48691e-06	3.93564e-06	SEZ6/SYNE1/PTN/SEMA5A/CSMD3/ELAVL4/SEMA6D/NTNG1/FSTL4/UST/CNR1/ROBO2/VIM/NTRK3/RGMA/TOX/PLXNA2/PLXNA4/BCL11A/SFRP1/POU3F2/SPOCK1/SEMA3C/PACSIN1/KANK1	25	GO_BP	11
GO:0050804	modulation of chemical synaptic transmission	22/231	468/16638	6.44523e-07	0.000518874	0.000455124	GRIK4/DLGAP1/GRIA1/PLCB1/SYNE1/CDH11/PTN/CNTN4/NTNG1/PRKCE/PRKN/CNR1/NMU/AKAP12/PRKCB/SHISA9/GRIK3/GRM5/SORCS3/CACNA1A/CHRM2/PACSIN2	22	GO_BP	11
GO:0099177	regulation of trans-synaptic signaling	22/231	469/16638	6.68007e-07	0.000518874	0.000455124	GRIK4/DLGAP1/GRIA1/PLCB1/SYNE1/CDH11/PTN/CNTN4/NTNG1/PRKCE/PRKN/CNR1/NMU/AKAP12/PRKCB/SHISA9/GRIK3/GRM5/SORCS3/CACNA1A/CHRM2/PACSIN2	22	GO_BP	11
GO:0007409	axonogenesis	21/231	443/16638	1.02525e-06	0.00063709	0.000558815	NRP2/PRDM8/CDH11/SEMA5A/CNTN4/ANOS1/NFIB/SEMA6D/NTNG1/BARHL2/FSTL4/UST/ROBO2/RGMA/PLXNA2/PLXNA4/EPHA5/LHX9/UNC5A/POU3F2/SEMA3C	21	GO_BP	11
GO:0048638	regulation of developmental growth	17/231	311/16638	1.70432e-06	0.000882555	0.000774121	ERBB4/PROX1/PLCB1/SEMA5A/ZFPM2/CHD7/SEMA6D/BARHL2/FSTL4/PRKN/RGMA/PPARA/EZR/PLXNA4/BCL11A/POU3F2/SEMA3C	17	GO_BP	11
GO:0099505	regulation of presynaptic membrane potential	6/231	29/16638	2.44057e-06	0.00108327	0.000950172	GRIK4/KCNC2/GRIA1/GLRA1/GRIK3/KCNQ5	6	GO_BP	11
GO:0021537	telencephalon development	15/231	269/16638	5.54086e-06	0.00215193	0.00188754	PRDM8/ERBB4/GRIA1/PROX1/PLCB1/NEUROD1/CHD7/NFIB/ROBO2/CDK6/PLXNA4/ZIC3/EPHA5/ID4/POU3F2	15	GO_BP	11
GO:0009952	anterior/posterior pattern specification	13/231	216/16638	1.04848e-05	0.00361959	0.00317487	HOXB5/HOXA5/HOXC4/HOXB4/HOXA4/HOXD4/NEUROD1/NR2F2/PLXNA2/ZIC3/SFRP1/WNT2B/SEMA3C	13	GO_BP	11
GO:0090276	regulation of peptide hormone secretion	12/231	193/16638	1.66367e-05	0.00416939	0.00365712	PLCB1/NEUROD1/CHD7/PRKCE/PRKN/CNR1/PRKCB/EPHA5/CARTPT/SFRP1/CHRM3/DOC2B	12	GO_BP	11
GO:0003148	outflow tract septum morphogenesis	5/231	24/16638	1.69276e-05	0.00416939	0.00365712	NRP2/ZFPM2/ROBO2/SEMA3C/TGFB2	5	GO_BP	11
GO:0050796	regulation of insulin secretion	11/231	163/16638	1.75385e-05	0.00416939	0.00365712	PLCB1/NEUROD1/PRKCE/PRKN/CNR1/PRKCB/EPHA5/CARTPT/SFRP1/CHRM3/DOC2B	11	GO_BP	11
GO:0002791	regulation of peptide secretion	12/231	196/16638	1.94075e-05	0.00416939	0.00365712	PLCB1/NEUROD1/CHD7/PRKCE/PRKN/CNR1/PRKCB/EPHA5/CARTPT/SFRP1/CHRM3/DOC2B	12	GO_BP	11
GO:0007411	axon guidance	13/231	230/16638	2.04581e-05	0.00416939	0.00365712	NRP2/SEMA5A/CNTN4/ANOS1/NFIB/SEMA6D/ROBO2/PLXNA2/PLXNA4/EPHA5/LHX9/UNC5A/SEMA3C	13	GO_BP	11
GO:0097485	neuron projection guidance	13/231	230/16638	2.04581e-05	0.00416939	0.00365712	NRP2/SEMA5A/CNTN4/ANOS1/NFIB/SEMA6D/ROBO2/PLXNA2/PLXNA4/EPHA5/LHX9/UNC5A/SEMA3C	13	GO_BP	11
GO:0090087	regulation of peptide transport	12/231	198/16638	2.14709e-05	0.00416939	0.00365712	PLCB1/NEUROD1/CHD7/PRKCE/PRKN/CNR1/PRKCB/EPHA5/CARTPT/SFRP1/CHRM3/DOC2B	12	GO_BP	11
GO:0007611	learning or memory	14/231	271/16638	2.68494e-05	0.00490711	0.00430421	GRIA1/CSMD1/PLCB1/MEIS2/PTN/LDLR/ELAVL4/PRKN/ATP8A1/CNR1/GRM5/SORCS3/PTCHD1/SGK1	14	GO_BP	11
GO:0071526	semaphorin-plexin signaling pathway	6/231	44/16638	3.04795e-05	0.00523159	0.00458882	NRP2/SEMA5A/SEMA6D/PLXNA2/PLXNA4/SEMA3C	6	GO_BP	11
GO:0050890	cognition	15/231	313/16638	3.32002e-05	0.00523159	0.00458882	GRIA1/CSMD1/PLCB1/MEIS2/PTN/CHD7/LDLR/ELAVL4/PRKN/ATP8A1/CNR1/GRM5/SORCS3/PTCHD1/SGK1	15	GO_BP	11
GO:0060560	developmental growth involved in morphogenesis	13/231	242/16638	3.48356e-05	0.00523159	0.00458882	NRP2/SEMA5A/NRN1/SEMA6D/BARHL2/FSTL4/PRKN/KIF26B/RGMA/PLXNA4/BCL11A/SFRP1/SEMA3C	13	GO_BP	11
GO:0048863	stem cell differentiation	13/231	243/16638	3.63586e-05	0.00523159	0.00458882	NRP2/HOXB4/ERBB4/HOXD4/PTN/SEMA5A/SEMA6D/CDK6/ZIC3/SFRP1/SOX5/SEMA3C/TGFB2	13	GO_BP	11
GO:0045165	cell fate commitment	14/231	280/16638	3.84293e-05	0.00523159	0.00458882	ERBB4/PROX1/NEUROD1/NR2F2/NFIB/BARHL2/TOX/ZNF521/SFRP1/ONECUT2/POU3F2/EYA2/WNT2B/SOX5	14	GO_BP	11
GO:0021953	central nervous system neuron differentiation	11/231	179/16638	4.17624e-05	0.00523159	0.00458882	NRP2/PRDM8/PROX1/CDH11/NHLH2/NFIB/ELAVL4/TOX/PLXNA4/ID4/SPOCK1	11	GO_BP	11
GO:0007548	sex differentiation	14/231	283/16638	4.31608e-05	0.00523159	0.00458882	CSMD1/DACH1/NR2F2/NHLH2/ZFPM2/GFRA1/CHD7/LGR4/ROBO2/LHX9/MAMLD1/SFRP1/WNT2B/TGFB2	14	GO_BP	11
GO:0050919	negative chemotaxis	6/231	47/16638	4.47809e-05	0.00523159	0.00458882	NRP2/SEMA5A/SEMA6D/ROBO2/PLXNA4/SEMA3C	6	GO_BP	11
GO:0046883	regulation of hormone secretion	13/231	249/16638	4.67769e-05	0.00523159	0.00458882	PLCB1/NEUROD1/CHD7/PRKCE/PRKN/CNR1/PRKCB/EPHA5/CARTPT/SFRP1/CHRM3/DOC2B/RAB11FIP1	13	GO_BP	11
GO:0051961	negative regulation of nervous system development	10/231	150/16638	4.7026e-05	0.00523159	0.00458882	PROX1/PTN/SEMA5A/LDLR/SEMA6D/FSTL4/ROBO2/RGMA/ID4/SEMA3C	10	GO_BP	11
GO:0060411	cardiac septum morphogenesis	7/231	69/16638	4.71466e-05	0.00523159	0.00458882	NRP2/PROX1/ZFPM2/CHD7/ROBO2/SEMA3C/TGFB2	7	GO_BP	11
GO:0007613	memory	9/231	122/16638	5.13623e-05	0.00550285	0.00482675	GRIA1/CSMD1/PLCB1/PTN/LDLR/CNR1/SORCS3/PTCHD1/SGK1	9	GO_BP	11
GO:0021761	limbic system development	9/231	123/16638	5.47577e-05	0.00567107	0.0049743	NRP2/PROX1/NEUROD1/NHLH2/CDK6/ZIC3/EPHA5/ID4/POU3F2	9	GO_BP	11
GO:0050708	regulation of protein secretion	13/231	255/16638	5.97059e-05	0.00598408	0.00524885	PLCB1/NEUROD1/PRKCE/PRKN/CNR1/PRKCB/EPHA5/CARTPT/SFRP1/CHRM3/DOC2B/TGFB2/RAB11FIP1	13	GO_BP	11
GO:0050770	regulation of axonogenesis	10/231	157/16638	6.91607e-05	0.00671507	0.00589003	SEMA5A/SEMA6D/FSTL4/UST/ROBO2/RGMA/PLXNA2/PLXNA4/POU3F2/SEMA3C	10	GO_BP	11
GO:0007389	pattern specification process	18/231	460/16638	7.91007e-05	0.00736804	0.00646277	HOXB5/HOXA5/HOXC4/NRP2/HOXB4/ERBB4/HOXA4/HOXD4/NEUROD1/NR2F2/MEIS2/ROBO2/PLXNA2/AHI1/ZIC3/SFRP1/WNT2B/SEMA3C	18	GO_BP	11
GO:0050767	regulation of neurogenesis	16/231	379/16638	8.27612e-05	0.00736804	0.00646277	PROX1/VCAN/PTN/SEMA5A/CHD7/LDLR/SEMA6D/FSTL4/ROBO2/RGMA/PLXNA2/PLXNA4/MAN2A1/GRM5/ID4/SEMA3C	16	GO_BP	11
GO:0048608	reproductive structure development	14/231	301/16638	8.3783e-05	0.00736804	0.00646277	CSMD1/NR2F2/NHLH2/ZFPM2/GFRA1/CHD7/LGR4/ROBO2/LHX9/MAMLD1/SFRP1/ID4/WNT2B/TGFB2	14	GO_BP	11
GO:1990806	ligand-gated ion channel signaling pathway	5/231	33/16638	8.53715e-05	0.00736804	0.00646277	GRIK4/GRIA1/PLCB1/GRIK3/CHRM3	5	GO_BP	11
GO:0048588	developmental cell growth	12/231	230/16638	9.21724e-05	0.00773999	0.00678903	NRP2/SEMA5A/NRN1/SEMA6D/BARHL2/FSTL4/PRKN/RGMA/PPARA/PLXNA4/BCL11A/SEMA3C	12	GO_BP	11
GO:0061458	reproductive system development	14/231	305/16638	9.63805e-05	0.00788037	0.00691216	CSMD1/NR2F2/NHLH2/ZFPM2/GFRA1/CHD7/LGR4/ROBO2/LHX9/MAMLD1/SFRP1/ID4/WNT2B/TGFB2	14	GO_BP	11
GO:0030073	insulin secretion	11/231	197/16638	9.92171e-05	0.00790429	0.00693314	PLCB1/NEUROD1/PRKCE/PRKN/CNR1/PRKCB/EPHA5/CARTPT/SFRP1/CHRM3/DOC2B	11	GO_BP	11
GO:0045137	development of primary sexual characteristics	12/231	234/16638	0.000108534	0.00843042	0.00739463	CSMD1/DACH1/NR2F2/NHLH2/ZFPM2/GFRA1/ROBO2/LHX9/MAMLD1/SFRP1/WNT2B/TGFB2	12	GO_BP	11
GO:0003215	cardiac right ventricle morphogenesis	4/231	19/16638	0.000119109	0.00902611	0.00791714	ZFPM2/CHD7/SEMA3C/TGFB2	4	GO_BP	11
GO:0010977	negative regulation of neuron projection development	9/231	137/16638	0.000126075	0.00923364	0.00809916	SEMA5A/SEMA6D/FSTL4/VIM/RGMA/BCL11A/SPOCK1/SEMA3C/KANK1	9	GO_BP	11
GO:0010721	negative regulation of cell development	13/231	275/16638	0.000127791	0.00923364	0.00809916	PROX1/PTN/SEMA5A/LDLR/SEMA6D/FSTL4/RGMA/CDK6/CARTPT/BCL11A/SFRP1/ID4/SEMA3C	13	GO_BP	11
GO:0030072	peptide hormone secretion	12/231	239/16638	0.000132447	0.0092561	0.00811887	PLCB1/NEUROD1/CHD7/PRKCE/PRKN/CNR1/PRKCB/EPHA5/CARTPT/SFRP1/CHRM3/DOC2B	12	GO_BP	11
GO:0046661	male sex differentiation	10/231	170/16638	0.00013406	0.0092561	0.00811887	CSMD1/NHLH2/ZFPM2/GFRA1/LGR4/LHX9/MAMLD1/SFRP1/WNT2B/TGFB2	10	GO_BP	11
GO:0002790	peptide secretion	12/231	244/16638	0.000160743	0.010752	0.00943097	PLCB1/NEUROD1/CHD7/PRKCE/PRKN/CNR1/PRKCB/EPHA5/CARTPT/SFRP1/CHRM3/DOC2B	12	GO_BP	11
GO:0048846	axon extension involved in axon guidance	5/231	38/16638	0.000170644	0.010752	0.00943097	NRP2/SEMA5A/SEMA6D/PLXNA4/SEMA3C	5	GO_BP	11
GO:1902284	neuron projection extension involved in neuron projection guidance	5/231	38/16638	0.000170644	0.010752	0.00943097	NRP2/SEMA5A/SEMA6D/PLXNA4/SEMA3C	5	GO_BP	11
GO:0007213	G protein-coupled acetylcholine receptor signaling pathway	4/231	21/16638	0.00017995	0.010752	0.00943097	PLCB1/PRKCB/CHRM3/CHRM2	4	GO_BP	11
GO:0007413	axonal fasciculation	4/231	21/16638	0.00017995	0.010752	0.00943097	NCAM2/SEMA5A/CNTN4/CNR1	4	GO_BP	11
GO:0106030	neuron projection fasciculation	4/231	21/16638	0.00017995	0.010752	0.00943097	NCAM2/SEMA5A/CNTN4/CNR1	4	GO_BP	11
GO:2000738	positive regulation of stem cell differentiation	4/231	21/16638	0.00017995	0.010752	0.00943097	HOXB4/PTN/SOX5/TGFB2	4	GO_BP	11
GO:0048568	embryonic organ development	17/231	449/16638	0.000185302	0.0108629	0.00952823	HOXB5/HOXA5/HOXC4/HOXB4/HOXA4/HOXD4/PROX1/POU3F4/NEUROD1/NR2F2/FBN2/ZFPM2/CHD7/PLXNA4/AHI1/ZIC3/TGFB2	17	GO_BP	11
GO:0050768	negative regulation of neurogenesis	9/231	145/16638	0.000193866	0.0111545	0.009784	PROX1/PTN/SEMA5A/LDLR/SEMA6D/FSTL4/RGMA/ID4/SEMA3C	9	GO_BP	11
GO:0008584	male gonad development	9/231	147/16638	0.000214881	0.0121388	0.0106474	CSMD1/NHLH2/ZFPM2/GFRA1/LHX9/MAMLD1/SFRP1/WNT2B/TGFB2	9	GO_BP	11
GO:0046546	development of primary male sexual characteristics	9/231	148/16638	0.000226079	0.0125433	0.0110022	CSMD1/NHLH2/ZFPM2/GFRA1/LHX9/MAMLD1/SFRP1/WNT2B/TGFB2	9	GO_BP	11
GO:0007612	learning	9/231	149/16638	0.000237757	0.0127652	0.0111968	CSMD1/PLCB1/MEIS2/PTN/ELAVL4/PRKN/ATP8A1/GRM5/SORCS3	9	GO_BP	11
GO:0048562	embryonic organ morphogenesis	13/231	293/16638	0.000238294	0.0127652	0.0111968	HOXB5/HOXA5/HOXC4/HOXB4/HOXA4/HOXD4/PROX1/POU3F4/NEUROD1/FBN2/CHD7/AHI1/ZIC3	13	GO_BP	11
GO:0003002	regionalization	16/231	417/16638	0.000246928	0.0130035	0.0114058	HOXB5/HOXA5/HOXC4/NRP2/HOXB4/HOXA4/HOXD4/NEUROD1/NR2F2/ROBO2/PLXNA2/AHI1/ZIC3/SFRP1/WNT2B/SEMA3C	16	GO_BP	11
GO:0046660	female sex differentiation	8/231	120/16638	0.000270594	0.0140123	0.0122907	CSMD1/DACH1/NR2F2/ZFPM2/CHD7/ROBO2/LHX9/SFRP1	8	GO_BP	11
GO:0022612	gland morphogenesis	8/231	121/16638	0.000286343	0.0144632	0.0126862	PROX1/CSMD1/PTN/NFIB/SFRP1/ID4/SEMA3C/TGFB2	8	GO_BP	11
GO:0015833	peptide transport	12/231	260/16638	0.000288611	0.0144632	0.0126862	PLCB1/NEUROD1/CHD7/PRKCE/PRKN/CNR1/PRKCB/EPHA5/CARTPT/SFRP1/CHRM3/DOC2B	12	GO_BP	11
GO:0048639	positive regulation of developmental growth	9/231	156/16638	0.000334339	0.0164888	0.0144629	ERBB4/PROX1/PLCB1/SEMA5A/ZFPM2/CHD7/PRKN/EZR/POU3F2	9	GO_BP	11
GO:0046879	hormone secretion	13/231	305/16638	0.000350777	0.0170291	0.0149369	PLCB1/NEUROD1/CHD7/PRKCE/PRKN/CNR1/PRKCB/EPHA5/CARTPT/SFRP1/CHRM3/DOC2B/RAB11FIP1	13	GO_BP	11
GO:0008406	gonad development	11/231	229/16638	0.000367504	0.0175667	0.0154084	CSMD1/NR2F2/NHLH2/ZFPM2/GFRA1/ROBO2/LHX9/MAMLD1/SFRP1/WNT2B/TGFB2	11	GO_BP	11
GO:0008038	neuron recognition	5/231	45/16638	0.000383856	0.0180703	0.0158501	NCAM2/SEMA5A/CNTN4/CNR1/ROBO2	5	GO_BP	11
GO:0050773	regulation of dendrite development	7/231	97/16638	0.000404355	0.0187512	0.0164474	SEZ6/SYNE1/PTN/CSMD3/ELAVL4/BCL11A/PACSIN1	7	GO_BP	11
GO:0009914	hormone transport	13/231	316/16638	0.000490877	0.0224287	0.0196731	PLCB1/NEUROD1/CHD7/PRKCE/PRKN/CNR1/PRKCB/EPHA5/CARTPT/SFRP1/CHRM3/DOC2B/RAB11FIP1	13	GO_BP	11
GO:0045927	positive regulation of growth	11/231	240/16638	0.000545377	0.0245578	0.0215405	ERBB4/PROX1/PLCB1/SEMA5A/ZFPM2/CHD7/PRKN/EZR/SFRP1/POU3F2/TGFB2	11	GO_BP	11
GO:0021952	central nervous system projection neuron axonogenesis	4/231	28/16638	0.000570456	0.0253201	0.0222092	PRDM8/CDH11/NFIB/PLXNA4	4	GO_BP	11
GO:0014706	striated muscle tissue development	11/231	242/16638	0.000584409	0.0255741	0.0224319	ERBB4/SGCZ/PROX1/SYNE1/ZFPM2/CHD7/PPARA/ZIC3/EYA2/SEMA3C/TGFB2	11	GO_BP	11
GO:0071692	protein localization to extracellular region	14/231	365/16638	0.000602594	0.0260036	0.0228087	PLCB1/NEUROD1/FBN2/PRKCE/PRKN/CNR1/PRKCB/EPHA5/CARTPT/SFRP1/CHRM3/DOC2B/TGFB2/RAB11FIP1	14	GO_BP	11
GO:0051960	regulation of nervous system development	16/231	454/16638	0.000626809	0.0264212	0.023175	PROX1/VCAN/PTN/SEMA5A/CHD7/LDLR/SEMA6D/FSTL4/ROBO2/RGMA/PLXNA2/PLXNA4/MAN2A1/GRM5/ID4/SEMA3C	16	GO_BP	11
GO:0007215	glutamate receptor signaling pathway	5/231	50/16638	0.000629279	0.0264212	0.023175	GRIK4/GRIA1/PLCB1/GRIK3/GRM5	5	GO_BP	11
GO:0003279	cardiac septum development	7/231	105/16638	0.000652521	0.0266761	0.0233986	NRP2/PROX1/ZFPM2/CHD7/ROBO2/SEMA3C/TGFB2	7	GO_BP	11
GO:0046545	development of primary female sexual characteristics	7/231	105/16638	0.000652521	0.0266761	0.0233986	CSMD1/DACH1/NR2F2/ZFPM2/ROBO2/LHX9/SFRP1	7	GO_BP	11
GO:0021979	hypothalamus cell differentiation	3/231	13/16638	0.000681669	0.0275058	0.0241263	NRP2/NHLH2/POU3F2	3	GO_BP	11
GO:0031016	pancreas development	6/231	77/16638	0.000699716	0.027872	0.0244476	PROX1/NEUROD1/MEIS2/CDK6/ZIC3/ONECUT2	6	GO_BP	11
GO:0002064	epithelial cell development	10/231	210/16638	0.000722867	0.0284297	0.0249368	HOXA5/PROX1/PLCB1/TJP1/VIM/CDK6/EZR/CCM2/PODXL/ONECUT2	10	GO_BP	11
GO:0060562	epithelial tube morphogenesis	13/231	331/16638	0.000756248	0.0293708	0.0257622	HOXA5/PROX1/CSMD1/LGR4/KIF26B/RGMA/CCM2/AHI1/ZIC3/SFRP1/PODXL/WNT2B/TGFB2	13	GO_BP	11
GO:0048640	negative regulation of developmental growth	7/231	108/16638	0.000771881	0.0296078	0.0259701	SEMA5A/SEMA6D/FSTL4/RGMA/PPARA/BCL11A/SEMA3C	7	GO_BP	11
GO:0021536	diencephalon development	6/231	79/16638	0.000801703	0.0303767	0.0266445	NRP2/KCNC2/NHLH2/SEMA5A/POU3F2/PTCHD1	6	GO_BP	11
GO:0061387	regulation of extent of cell growth	7/231	109/16638	0.000815288	0.0305193	0.0267696	SEMA5A/SEMA6D/BARHL2/FSTL4/RGMA/PLXNA4/SEMA3C	7	GO_BP	11
GO:0035249	synaptic transmission, glutamatergic	7/231	110/16638	0.000860602	0.0317511	0.0278501	GRIK4/GRIA1/PRKN/CNR1/CDH8/GRIK3/GRM5	7	GO_BP	11
GO:1990138	neuron projection extension	9/231	178/16638	0.000868634	0.0317511	0.0278501	NRP2/SEMA5A/NRN1/SEMA6D/BARHL2/PRKN/PLXNA4/BCL11A/SEMA3C	9	GO_BP	11
GO:0032872	regulation of stress-activated MAPK cascade	9/231	179/16638	0.000903803	0.0326525	0.0286407	PLCB1/SASH1/TPD52L1/SH3RF1/TNFRSF19/PRKN/RELL1/EZR/TGFB2	9	GO_BP	11
GO:0045446	endothelial cell differentiation	7/231	112/16638	0.000957183	0.0338699	0.0297085	HOXB5/PROX1/PLCB1/NR2F2/TJP1/EZR/CCM2	7	GO_BP	11
GO:0095500	acetylcholine receptor signaling pathway	4/231	32/16638	0.000959302	0.0338699	0.0297085	PLCB1/PRKCB/CHRM3/CHRM2	4	GO_BP	11
GO:0070302	regulation of stress-activated protein kinase signaling cascade	9/231	182/16638	0.00101631	0.0351172	0.0308025	PLCB1/SASH1/TPD52L1/SH3RF1/TNFRSF19/PRKN/RELL1/EZR/TGFB2	9	GO_BP	11
GO:0043010	camera-type eye development	13/231	342/16638	0.00102007	0.0351172	0.0308025	PROX1/NEUROD1/FBN2/CHD7/NFIB/MAB21L2/BARHL2/VIM/AHI1/MAN2A1/MAB21L1/WNT2B/TGFB2	13	GO_BP	11
GO:0030308	negative regulation of cell growth	9/231	183/16638	0.00105625	0.0351172	0.0308025	SEMA5A/SEMA6D/FSTL4/RGMA/PPARA/BCL11A/SFRP1/SEMA3C/TGFB2	9	GO_BP	11
GO:0016049	cell growth	16/231	477/16638	0.00105705	0.0351172	0.0308025	NRP2/SEMA5A/NRN1/SEMA6D/BARHL2/FSTL4/PRKN/RGMA/PPARA/PLXNA4/BCL11A/SFRP1/SPOCK1/SEMA3C/TGFB2/SGK1	16	GO_BP	11
GO:0050433	regulation of catecholamine secretion	5/231	56/16638	0.0010606	0.0351172	0.0308025	SYT9/PRKN/CNR1/PRKCB/CARTPT	5	GO_BP	11
GO:0072148	epithelial cell fate commitment	3/231	15/16638	0.00106244	0.0351172	0.0308025	PROX1/NEUROD1/NR2F2	3	GO_BP	11
GO:0001654	eye development	14/231	388/16638	0.00108779	0.0355182	0.0311543	PROX1/NEUROD1/MEIS2/FBN2/CHD7/NFIB/MAB21L2/BARHL2/VIM/AHI1/MAN2A1/MAB21L1/WNT2B/TGFB2	14	GO_BP	11
GO:0021543	pallium development	9/231	184/16638	0.00109744	0.0355182	0.0311543	GRIA1/PROX1/PLCB1/NEUROD1/CDK6/ZIC3/EPHA5/ID4/POU3F2	9	GO_BP	11
GO:0031345	negative regulation of cell projection organization	9/231	185/16638	0.00113993	0.0362237	0.0317731	SEMA5A/SEMA6D/FSTL4/VIM/RGMA/BCL11A/SPOCK1/SEMA3C/KANK1	9	GO_BP	11
GO:0051403	stress-activated MAPK cascade	10/231	223/16638	0.00114256	0.0362237	0.0317731	PLCB1/SASH1/TPD52L1/SH3RF1/TNFRSF19/PRKN/RELL1/EZR/CCM2/TGFB2	10	GO_BP	11
GO:0042886	amide transport	13/231	348/16638	0.00119387	0.0368767	0.0323459	PLCB1/NEUROD1/CHD7/PRKCE/SLC25A13/PRKN/CNR1/PRKCB/EPHA5/CARTPT/SFRP1/CHRM3/DOC2B	13	GO_BP	11
GO:0150063	visual system development	14/231	392/16638	0.00119904	0.0368767	0.0323459	PROX1/NEUROD1/MEIS2/FBN2/CHD7/NFIB/MAB21L2/BARHL2/VIM/AHI1/MAN2A1/MAB21L1/WNT2B/TGFB2	14	GO_BP	11
GO:0048841	regulation of axon extension involved in axon guidance	4/231	34/16638	0.00121063	0.0368767	0.0323459	SEMA5A/SEMA6D/PLXNA4/SEMA3C	4	GO_BP	11
GO:1905145	cellular response to acetylcholine	4/231	34/16638	0.00121063	0.0368767	0.0323459	PLCB1/PRKCB/CHRM3/CHRM2	4	GO_BP	11
GO:0030902	hindbrain development	8/231	152/16638	0.00129329	0.0377182	0.033084	SEZ6/MYO16/PROX1/NEUROD1/NHLH2/NFIB/PLXNA2/AHI1	8	GO_BP	11
GO:0060841	venous blood vessel development	3/231	16/16638	0.00129429	0.0377182	0.033084	PROX1/CCM2/SEMA3C	3	GO_BP	11
GO:1900006	positive regulation of dendrite development	3/231	16/16638	0.00129429	0.0377182	0.033084	PTN/ELAVL4/PACSIN1	3	GO_BP	11
GO:1902285	semaphorin-plexin signaling pathway involved in neuron projection guidance	3/231	16/16638	0.00129429	0.0377182	0.033084	NRP2/PLXNA2/PLXNA4	3	GO_BP	11
GO:0032874	positive regulation of stress-activated MAPK cascade	7/231	118/16638	0.00129895	0.0377182	0.033084	PLCB1/SASH1/TPD52L1/SH3RF1/TNFRSF19/RELL1/TGFB2	7	GO_BP	11
GO:0021954	central nervous system neuron development	6/231	87/16638	0.00132878	0.0381909	0.0334986	NRP2/PRDM8/CDH11/NHLH2/NFIB/PLXNA4	6	GO_BP	11
GO:0001755	neural crest cell migration	5/231	59/16638	0.00134408	0.0381909	0.0334986	NRP2/ERBB4/SEMA5A/SEMA6D/SEMA3C	5	GO_BP	11
GO:0021772	olfactory bulb development	4/231	35/16638	0.00135211	0.0381909	0.0334986	ERBB4/CHD7/ROBO2/ZIC3	4	GO_BP	11
GO:0048880	sensory system development	14/231	398/16638	0.00138374	0.0387322	0.0339734	PROX1/NEUROD1/MEIS2/FBN2/CHD7/NFIB/MAB21L2/BARHL2/VIM/AHI1/MAN2A1/MAB21L1/WNT2B/TGFB2	14	GO_BP	11
GO:0070304	positive regulation of stress-activated protein kinase signaling cascade	7/231	120/16638	0.00143191	0.0397226	0.0348422	PLCB1/SASH1/TPD52L1/SH3RF1/TNFRSF19/RELL1/TGFB2	7	GO_BP	11
GO:0001558	regulation of cell growth	14/231	400/16638	0.00145036	0.0398785	0.0349789	SEMA5A/SEMA6D/BARHL2/FSTL4/PRKN/RGMA/PPARA/PLXNA4/BCL11A/SFRP1/SPOCK1/SEMA3C/TGFB2/SGK1	14	GO_BP	11
GO:0031098	stress-activated protein kinase signaling cascade	10/231	231/16638	0.00148765	0.0405389	0.0355582	PLCB1/SASH1/TPD52L1/SH3RF1/TNFRSF19/PRKN/RELL1/EZR/CCM2/TGFB2	10	GO_BP	11
GO:0009306	protein secretion	13/231	357/16638	0.00150048	0.0405389	0.0355582	PLCB1/NEUROD1/PRKCE/PRKN/CNR1/PRKCB/EPHA5/CARTPT/SFRP1/CHRM3/DOC2B/TGFB2/RAB11FIP1	13	GO_BP	11
GO:0007178	transmembrane receptor protein serine/threonine kinase signaling pathway	13/231	358/16638	0.00153825	0.0407776	0.0357675	IGSF1/FBN2/FSTL4/PPM1L/FSTL5/VIM/RGMA/PPARA/NCEH1/ZNF423/SFRP1/ONECUT2/TGFB2	13	GO_BP	11
GO:0035592	establishment of protein localization to extracellular region	13/231	358/16638	0.00153825	0.0407776	0.0357675	PLCB1/NEUROD1/PRKCE/PRKN/CNR1/PRKCB/EPHA5/CARTPT/SFRP1/CHRM3/DOC2B/TGFB2/RAB11FIP1	13	GO_BP	11
GO:0050432	catecholamine secretion	5/231	61/16638	0.00156181	0.0407776	0.0357675	SYT9/PRKN/CNR1/PRKCB/CARTPT	5	GO_BP	11
GO:0090497	mesenchymal cell migration	5/231	61/16638	0.00156181	0.0407776	0.0357675	NRP2/ERBB4/SEMA5A/SEMA6D/SEMA3C	5	GO_BP	11
GO:0060537	muscle tissue development	14/231	405/16638	0.00162874	0.0417555	0.0366253	ERBB4/SGCZ/PROX1/SYNE1/NR2F2/ZFPM2/CHD7/RBFOX1/HIVEP3/PPARA/ZIC3/EYA2/SEMA3C/TGFB2	14	GO_BP	11
GO:0014059	regulation of dopamine secretion	4/231	37/16638	0.00166896	0.0417555	0.0366253	SYT9/PRKN/CNR1/PRKCB	4	GO_BP	11
GO:0021988	olfactory lobe development	4/231	37/16638	0.00166896	0.0417555	0.0366253	ERBB4/CHD7/ROBO2/ZIC3	4	GO_BP	11
GO:1905144	response to acetylcholine	4/231	37/16638	0.00166896	0.0417555	0.0366253	PLCB1/PRKCB/CHRM3/CHRM2	4	GO_BP	11
GO:0043410	positive regulation of MAPK cascade	15/231	452/16638	0.00167355	0.0417555	0.0366253	MIF/ERBB4/PLCB1/SASH1/TPD52L1/SH3RF1/TNFRSF19/PRKCE/NTRK3/RELL1/AKAP12/CARTPT/TENM1/GRM5/TGFB2	15	GO_BP	11
GO:0050922	negative regulation of chemotaxis	5/231	62/16638	0.0016799	0.0417555	0.0366253	MIF/SEMA5A/SEMA6D/ROBO2/SEMA3C	5	GO_BP	11
GO:0060041	retina development in camera-type eye	8/231	159/16638	0.00172178	0.0423126	0.0371139	PROX1/NEUROD1/CHD7/NFIB/BARHL2/AHI1/MAN2A1/TGFB2	8	GO_BP	11
GO:0003206	cardiac chamber morphogenesis	7/231	124/16638	0.00172955	0.0423126	0.0371139	NRP2/PROX1/ZFPM2/CHD7/ROBO2/SEMA3C/TGFB2	7	GO_BP	11
GO:0007616	long-term memory	4/231	38/16638	0.00184523	0.0441606	0.0387349	GRIA1/LDLR/PTCHD1/SGK1	4	GO_BP	11
GO:0021955	central nervous system neuron axonogenesis	4/231	38/16638	0.00184523	0.0441606	0.0387349	PRDM8/CDH11/NFIB/PLXNA4	4	GO_BP	11
GO:0090036	regulation of protein kinase C signaling	3/231	18/16638	0.00184773	0.0441606	0.0387349	SEZ6L/SEZ6/AKAP12	3	GO_BP	11
GO:0048704	embryonic skeletal system morphogenesis	6/231	93/16638	0.00187256	0.0444126	0.0389559	HOXB5/HOXA5/HOXC4/HOXB4/HOXA4/HOXD4	6	GO_BP	11
GO:0014033	neural crest cell differentiation	6/231	94/16638	0.00197749	0.0459724	0.0403241	NRP2/ERBB4/SEMA5A/SEMA6D/SFRP1/SEMA3C	6	GO_BP	11
GO:0021766	hippocampus development	6/231	94/16638	0.00197749	0.0459724	0.0403241	PROX1/NEUROD1/CDK6/ZIC3/EPHA5/ID4	6	GO_BP	11
GO:0048706	embryonic skeletal system development	7/231	127/16638	0.00198272	0.0459724	0.0403241	HOXB5/HOXA5/HOXC4/HOXB4/HOXA4/HOXD4/XYLT1	7	GO_BP	11
GO:0061351	neural precursor cell proliferation	8/231	163/16638	0.00201283	0.0463248	0.0406332	PROX1/VCAN/PTN/NFIB/TOX/ID4/POU3F2/SOX5	8	GO_BP	11
GO:0098926	postsynaptic signal transduction	4/231	39/16638	0.002034	0.0464679	0.0407587	PLCB1/PRKCB/CHRM3/CHRM2	4	GO_BP	11
GO:0050771	negative regulation of axonogenesis	5/231	66/16638	0.00221854	0.0499734	0.0438335	SEMA5A/SEMA6D/FSTL4/RGMA/SEMA3C	5	GO_BP	11
GO:0040013	negative regulation of locomotion	12/231	329/16638	0.00222986	0.0499734	0.0438335	MIF/SPOCK3/PLCB1/CDH11/DACH1/NR2F2/SEMA5A/SEMA6D/ROBO2/SFRP1/SEMA3C/KANK1	12	GO_BP	11
GO:0014002	astrocyte development	4/231	40/16638	0.0022357	0.0499734	0.0438335	LDLR/VIM/CDK6/POU3F2	4	GO_BP	11
GO:0099507	ligand-gated monoatomic ion channel activity involved in regulation of presynaptic membrane potential	4/237	15/17148	4.30782e-05	0.0140389	0.0126758	GRIK4/GRIA1/GLRA1/GRIK3	4	GO_MF	11
GO:0098960	postsynaptic neurotransmitter receptor activity	7/237	72/17148	6.05127e-05	0.0140389	0.0126758	GRIK4/GRIA1/GLRA1/GRIK3/GRM5/CHRM3/CHRM2	7	GO_MF	11
GO:0030594	neurotransmitter receptor activity	7/237	99/17148	0.000446285	0.0485314	0.0438192	GRIK4/GRIA1/GLRA1/GRIK3/GRM5/CHRM3/CHRM2	7	GO_MF	11
GO:0008066	glutamate receptor activity	4/237	27/17148	0.000486211	0.0485314	0.0438192	GRIK4/GRIA1/GRIK3/GRM5	4	GO_MF	11
GO:0017154	semaphorin receptor activity	3/237	12/17148	0.000522968	0.0485314	0.0438192	NRP2/PLXNA2/PLXNA4	3	GO_MF	11
GO:0097060	synaptic membrane	19/240	392/17567	1.99296e-06	0.000438094	0.000379864	NRP2/GRIK4/ERBB4/KCNC2/GRIA1/SYNE1/DGKB/NTNG1/GLRA1/CNR1/CDH8/SHISA9/GRIK3/LRFN5/KCNQ5/GRM5/CHRM3/SORCS3/CHRM2	19	GO_CC	11
GO:0098978	glutamatergic synapse	19/240	405/17567	3.21093e-06	0.000438094	0.000379864	NRP2/IL1RAPL2/ERBB4/DLGAP1/GRIA1/PLCB1/CDH11/ELAVL4/NTNG1/CNR1/CDH8/PLXNA4/SHISA9/GRIK3/LRFN5/GRM5/SORCS3/CHRM2/PACSIN2	19	GO_CC	11
GO:0045211	postsynaptic membrane	15/240	274/17567	5.77878e-06	0.000438094	0.000379864	NRP2/GRIK4/ERBB4/KCNC2/GRIA1/SYNE1/DGKB/GLRA1/SHISA9/GRIK3/LRFN5/GRM5/CHRM3/SORCS3/CHRM2	15	GO_CC	11
GO:0031256	leading edge membrane	12/240	177/17567	5.94026e-06	0.000438094	0.000379864	KCNC2/GRIA1/ROBO2/EZR/SHISA9/SNTG1/UNC5A/SPATA13/EPB41L3/PACSIN2/PACSIN1/KANK1	12	GO_CC	11
GO:0098839	postsynaptic density membrane	8/240	99/17567	6.34557e-05	0.00320942	0.00278283	GRIK4/ERBB4/GRIA1/SHISA9/GRIK3/LRFN5/GRM5/SORCS3	8	GO_CC	11
GO:0031252	cell leading edge	17/240	418/17567	6.52763e-05	0.00320942	0.00278283	KCNC2/GRIA1/SH3RF1/ROBO2/VIM/CDK6/EZR/ABLIM1/SHISA9/SNTG1/PODXL/UNC5A/SPATA13/EPB41L3/PACSIN2/PACSIN1/KANK1	17	GO_CC	11
GO:0043679	axon terminus	8/240	112/17567	0.000151407	0.00608703	0.00527796	KCNC2/CDH8/NMU/PRKCB/GRIK3/KCNQ5/CHRM2/PACSIN1	8	GO_CC	11
GO:0032589	neuron projection membrane	6/240	60/17567	0.000165072	0.00608703	0.00527796	KCNC2/GRIA1/ROBO2/SHISA9/UNC5A/EPB41L3	6	GO_CC	11
GO:0099634	postsynaptic specialization membrane	8/240	122/17567	0.000272849	0.00894339	0.00775466	GRIK4/ERBB4/GRIA1/SHISA9/GRIK3/LRFN5/GRM5/SORCS3	8	GO_CC	11
GO:0031253	cell projection membrane	14/240	348/17567	0.00032215	0.00941958	0.00816756	KCNC2/GRIA1/ROBO2/EZR/PRKCB/SHISA9/SNTG1/PODXL/UNC5A/SPATA13/EPB41L3/PACSIN2/PACSIN1/KANK1	14	GO_CC	11
GO:0044306	neuron projection terminus	8/240	128/17567	0.000377773	0.00941958	0.00816756	KCNC2/CDH8/NMU/PRKCB/GRIK3/KCNQ5/CHRM2/PACSIN1	8	GO_CC	11
GO:0002116	semaphorin receptor complex	3/240	11/17567	0.000383169	0.00941958	0.00816756	NRP2/PLXNA2/PLXNA4	3	GO_CC	11
GO:0098984	neuron to neuron synapse	14/240	357/17567	0.000416188	0.00944426	0.00818895	GRIK4/ERBB4/DLGAP1/GRIA1/SYT9/PRKN/PLXNA4/SHISA9/GRIK3/LRFN5/GRM5/SORCS3/CHRM2/SPOCK1	14	GO_CC	11
GO:0042734	presynaptic membrane	9/240	165/17567	0.000450795	0.00949889	0.00823632	GRIK4/ERBB4/KCNC2/GRIA1/NTNG1/CNR1/GRIK3/KCNQ5/CHRM2	9	GO_CC	11
GO:0032279	asymmetric synapse	13/240	327/17567	0.0005862	0.0115286	0.00999626	GRIK4/ERBB4/DLGAP1/GRIA1/PRKN/PLXNA4/SHISA9/GRIK3/LRFN5/GRM5/SORCS3/CHRM2/SPOCK1	13	GO_CC	11
GO:0030673	axolemma	3/240	15/17567	0.00101474	0.0178236	0.0154545	KCNC2/ROBO2/EPB41L3	3	GO_CC	11
GO:0043025	neuronal cell body	16/240	483/17567	0.00102712	0.0178236	0.0154545	SEZ6L/SEZ6/KCNC2/GRIA1/GFRA1/PDE1A/ELAVL4/GLRA1/AKAP12/KCNN3/EPHA5/GRIK3/UNC5A/CACNA1A/CHRM2/TGFB2	16	GO_CC	11
GO:0032587	ruffle membrane	6/240	98/17567	0.00225835	0.0359323	0.0311563	EZR/SNTG1/SPATA13/PACSIN2/PACSIN1/KANK1	6	GO_CC	11
GO:0008328	ionotropic glutamate receptor complex	4/240	41/17567	0.00231428	0.0359323	0.0311563	GRIK4/GRIA1/SHISA9/GRIK3	4	GO_CC	11
GO:0034702	monoatomic ion channel complex	11/240	298/17567	0.00273136	0.0402876	0.0349327	GRIK4/KCNC2/GRIA1/SCN9A/GLRA1/DPP10/SHISA9/GRIK3/KCNQ5/CACNA1A/TRPC3	11	GO_CC	11
GO:0001726	ruffle	8/240	179/17567	0.00326152	0.0458166	0.0397268	CDK6/EZR/SNTG1/PODXL/SPATA13/PACSIN2/PACSIN1/KANK1	8	GO_CC	11
GO:0098878	neurotransmitter receptor complex	4/240	46/17567	0.00353623	0.0464185	0.0402487	GRIK4/GRIA1/SHISA9/GRIK3	4	GO_CC	11
GO:0043235	receptor complex	13/240	402/17567	0.00366965	0.0464185	0.0402487	NRP2/GRIK4/ERBB4/GRIA1/GFRA1/LDLR/NTRK3/PEX5L/PLXNA2/PLXNA4/SHISA9/GRIK3/NT5DC3	13	GO_CC	11
GO:0014069	postsynaptic density	11/240	311/17567	0.00377642	0.0464185	0.0402487	GRIK4/ERBB4/DLGAP1/GRIA1/PRKN/SHISA9/GRIK3/LRFN5/GRM5/SORCS3/SPOCK1	11	GO_CC	11
GO:0005912	adherens junction	8/240	186/17567	0.0041136	0.0467802	0.0405623	PARD3B/CDH11/TJP1/CDH8/EZR/AHI1/LAMA3/CDH18	8	GO_CC	11
GO:0034706	sodium channel complex	3/240	24/17567	0.004123	0.0467802	0.0405623	GRIK4/SCN9A/GRIK3	3	GO_CC	11
GO:0098982	GABA-ergic synapse	5/240	78/17567	0.00428923	0.0468638	0.0406348	ERBB4/KCNC2/PLCB1/CNR1/LRFN5	5	GO_CC	11
GO:0150034	distal axon	10/240	274/17567	0.0045496	0.0479333	0.0415622	KCNC2/ELAVL4/CNR1/CDH8/NMU/PRKCB/GRIK3/KCNQ5/CHRM2/PACSIN1	10	GO_CC	11
hsa04360	Axon guidance	12/109	182/8014	6.02075e-06	0.0012764	0.00119147	9037/80031/22854/6092/56963/5362/91584/3983/2044/90249/10512/7222	12	KEGG	11	Organismal Systems	Development and regeneration
hsa04730	Long-term depression	6/109	60/8014	0.000152035	0.0120325	0.0112319	2890/23236/5579/773/2977/5593	6	KEGG	11	Organismal Systems	Nervous system
hsa04724	Glutamatergic synapse	8/109	116/8014	0.000170272	0.0120325	0.0112319	2900/9229/2890/23236/5579/2899/2915/773	8	KEGG	11	Organismal Systems	Nervous system
R-HSA-112316	Neuronal System	17/146	410/10784	3.81864e-05	0.0176039	0.0166814	2900/26280/2066/3747/9229/2890/23236/143425/2741/4916/5579/3782/2899/56479/2915/773/23136	17	Reactome	11
R-HSA-416700	Other semaphorin interactions	4/146	19/10784	0.000106682	0.0244081	0.0231291	9037/80031/5362/91584	4	Reactome	11
R-HSA-6794362	Protein-protein interactions at synapses	7/146	86/10784	0.000158838	0.0244081	0.0231291	26280/9229/2890/143425/4916/2915/23136	7	Reactome	11
GO:0009190	cyclic nucleotide biosynthetic process	3/45	21/16638	2.37658e-05	0.0197732	0.0170614	NPPA/ADCY8/ADCY1	3	GO_BP	12
GO:0098686	hippocampal mossy fiber to CA3 synapse	4/44	42/17567	3.5742e-06	0.000350271	0.000289698	GRIK2/PTPRD/ADCY8/ADCY1	4	GO_CC	12
GO:0097060	synaptic membrane	7/44	392/17567	4.9086e-05	0.00197018	0.00162947	GRIK2/NRP2/PTPRD/ADCY8/CDH8/ADCY1/PCDH17	7	GO_CC	12
GO:0098978	glutamatergic synapse	7/44	405/17567	6.03115e-05	0.00197018	0.00162947	GRIK2/NRP2/PTPRD/ADCY8/CDH8/ADCY1/PCDH17	7	GO_CC	12
GO:0042734	presynaptic membrane	4/44	165/17567	0.000760211	0.0186252	0.0154043	GRIK2/PTPRD/ADCY8/PCDH17	4	GO_CC	12
GO:0043025	neuronal cell body	6/44	483/17567	0.00121833	0.0238793	0.0197498	GRIK2/KLHL1/NPPA/ADCY8/UNC5C/NDN	6	GO_CC	12
GO:0098685	Schaffer collateral - CA1 synapse	3/44	91/17567	0.00152728	0.0249457	0.0206317	PTPRD/ADCY8/ADCY1	3	GO_CC	12
GO:0098984	neuron to neuron synapse	5/44	357/17567	0.00190956	0.0267339	0.0221107	GRIK2/PTPRD/SPOCK1/ADCY8/ADCY1	5	GO_CC	12
hsa04923	Regulation of lipolysis in adipocytes	3/13	55/8014	8.33375e-05	0.00583362	0.0014913	4878/114/107	3	KEGG	12	Organismal Systems	Endocrine system
hsa04918	Thyroid hormone synthesis	3/13	74/8014	0.000202278	0.00707973	0.00180986	114/7276/107	3	KEGG	12	Organismal Systems	Endocrine system
hsa04925	Aldosterone synthesis and secretion	3/13	98/8014	0.000464022	0.0108272	0.00276785	4878/114/107	3	KEGG	12	Organismal Systems	Endocrine system
hsa04724	Glutamatergic synapse	3/13	116/8014	0.000760293	0.0133051	0.00340131	2898/114/107	3	KEGG	12	Organismal Systems	Nervous system
hsa04270	Vascular smooth muscle contraction	3/13	133/8014	0.00113154	0.0158416	0.00404974	4878/114/107	3	KEGG	12	Organismal Systems	Circulatory system
hsa04921	Oxytocin signaling pathway	3/13	154/8014	0.00172761	0.0201554	0.00515252	4878/114/107	3	KEGG	12	Organismal Systems	Endocrine system
hsa04022	cGMP-PKG signaling pathway	3/13	165/8014	0.00210574	0.0210574	0.00538311	4878/114/107	3	KEGG	12	Environmental Information Processing	Signal transduction
hsa04913	Ovarian steroidogenesis	2/13	51/8014	0.00296151	0.0236626	0.00604908	114/107	2	KEGG	12	Organismal Systems	Endocrine system
hsa04082	Neuroactive ligand signaling	3/13	199/8014	0.00358887	0.0236626	0.00604908	2898/114/107	3	KEGG	12
hsa04213	Longevity regulating pathway - multiple species	2/13	61/8014	0.00421194	0.0236626	0.00604908	114/107	2	KEGG	12	Organismal Systems	Aging
hsa04081	Hormone signaling	3/13	218/8014	0.00464044	0.0236626	0.00604908	4878/114/107	3	KEGG	12
hsa04714	Thermogenesis	3/13	220/8014	0.00476094	0.0236626	0.00604908	4878/114/107	3	KEGG	12	Organismal Systems	Environmental adaptation
hsa04927	Cortisol synthesis and secretion	2/13	65/8014	0.00476987	0.0236626	0.00604908	114/107	2	KEGG	12	Organismal Systems	Endocrine system
hsa04720	Long-term potentiation	2/13	67/8014	0.00506101	0.0236626	0.00604908	114/107	2	KEGG	12	Organismal Systems	Nervous system
hsa04024	cAMP signaling pathway	3/13	225/8014	0.00507055	0.0236626	0.00604908	4878/114/107	3	KEGG	12	Environmental Information Processing	Signal transduction
hsa04971	Gastric acid secretion	2/13	76/8014	0.00647023	0.0261469	0.00668418	114/107	2	KEGG	12	Organismal Systems	Digestive system
hsa04911	Insulin secretion	2/13	86/8014	0.00822229	0.0261469	0.00668418	114/107	2	KEGG	12	Organismal Systems	Endocrine system
hsa04540	Gap junction	2/13	88/8014	0.00859574	0.0261469	0.00668418	114/107	2	KEGG	12	Cellular Processes	Cellular community - eukaryotes
hsa04211	Longevity regulating pathway	2/13	89/8014	0.00878531	0.0261469	0.00668418	114/107	2	KEGG	12	Organismal Systems	Aging
hsa04727	GABAergic synapse	2/13	89/8014	0.00878531	0.0261469	0.00668418	114/107	2	KEGG	12	Organismal Systems	Nervous system
hsa04976	Bile secretion	2/13	89/8014	0.00878531	0.0261469	0.00668418	114/107	2	KEGG	12	Organismal Systems	Digestive system
hsa05032	Morphine addiction	2/13	91/8014	0.00917011	0.0261469	0.00668418	114/107	2	KEGG	12	Human Diseases	Substance dependence
hsa04912	GnRH signaling pathway	2/13	93/8014	0.00956242	0.0261469	0.00668418	114/107	2	KEGG	12	Organismal Systems	Endocrine system
hsa04970	Salivary secretion	2/13	93/8014	0.00956242	0.0261469	0.00668418	114/107	2	KEGG	12	Organismal Systems	Digestive system
hsa01522	Endocrine resistance	2/13	95/8014	0.00996219	0.0261469	0.00668418	114/107	2	KEGG	12	Human Diseases	Drug resistance: antineoplastic
hsa04713	Circadian entrainment	2/13	97/8014	0.0103694	0.0261469	0.00668418	114/107	2	KEGG	12	Organismal Systems	Environmental adaptation
hsa04750	Inflammatory mediator regulation of TRP channels	2/13	98/8014	0.0105757	0.0261469	0.00668418	114/107	2	KEGG	12	Organismal Systems	Sensory system
hsa04914	Progesterone-mediated oocyte maturation	2/13	98/8014	0.0105757	0.0261469	0.00668418	114/107	2	KEGG	12	Organismal Systems	Endocrine system
hsa04916	Melanogenesis	2/13	101/8014	0.0112058	0.0261469	0.00668418	114/107	2	KEGG	12	Organismal Systems	Endocrine system
hsa04972	Pancreatic secretion	2/13	101/8014	0.0112058	0.0261469	0.00668418	114/107	2	KEGG	12	Organismal Systems	Digestive system
hsa05414	Dilated cardiomyopathy	2/13	104/8014	0.0118523	0.0267633	0.00684174	114/107	2	KEGG	12	Human Diseases	Cardiovascular disease
hsa04725	Cholinergic synapse	2/13	114/8014	0.0141237	0.0299594	0.00765879	114/107	2	KEGG	12	Organismal Systems	Nervous system
hsa04928	Parathyroid hormone synthesis, secretion and action	2/13	114/8014	0.0141237	0.0299594	0.00765879	114/107	2	KEGG	12	Organismal Systems	Endocrine system
hsa04935	Growth hormone synthesis, secretion and action	2/13	121/8014	0.0158182	0.0325668	0.00832535	114/107	2	KEGG	12	Organismal Systems	Endocrine system
hsa04611	Platelet activation	2/13	125/8014	0.0168242	0.0328005	0.0083851	114/107	2	KEGG	12	Organismal Systems	Immune system
hsa00230	Purine metabolism	2/13	126/8014	0.01708	0.0328005	0.0083851	114/107	2	KEGG	12	Metabolism	Nucleotide metabolism
hsa04114	Oocyte meiosis	2/13	127/8014	0.0173374	0.0328005	0.0083851	114/107	2	KEGG	12	Cellular Processes	Cell growth and death
hsa04926	Relaxin signaling pathway	2/13	129/8014	0.0178574	0.0328951	0.00840928	114/107	2	KEGG	12	Organismal Systems	Endocrine system
hsa04915	Estrogen signaling pathway	2/13	137/8014	0.0200035	0.0354885	0.00907224	114/107	2	KEGG	12	Organismal Systems	Endocrine system
hsa04371	Apelin signaling pathway	2/13	138/8014	0.0202791	0.0354885	0.00907224	114/107	2	KEGG	12	Environmental Information Processing	Signal transduction
hsa04723	Retrograde endocannabinoid signaling	2/13	141/8014	0.0211158	0.0360514	0.00921615	114/107	2	KEGG	12	Organismal Systems	Nervous system
hsa04072	Phospholipase D signaling pathway	2/13	147/8014	0.0228325	0.0380541	0.00972813	114/107	2	KEGG	12	Environmental Information Processing	Signal transduction
hsa04261	Adrenergic signaling in cardiomyocytes	2/13	153/8014	0.024606	0.0400562	0.0102399	114/107	2	KEGG	12	Organismal Systems	Circulatory system
hsa04934	Cushing syndrome	2/13	155/8014	0.0252096	0.0401062	0.0102527	114/107	2	KEGG	12	Human Diseases	Endocrine and metabolic disease
hsa03273	Virion - Lassa virus and SFTS virus	1/13	17/8014	0.0272486	0.0423867	0.0108357	8828	1	KEGG	12
R-HSA-170660	Adenylate cyclase activating pathway	2/29	10/10784	0.000310061	0.0309344	0.0218541	114/107	2	Reactome	12
R-HSA-170670	Adenylate cyclase inhibitory pathway	2/29	14/10784	0.000622841	0.0309344	0.0218541	114/107	2	Reactome	12
R-HSA-442720	CREB1 phosphorylation through the activation of Adenylate Cyclase	2/29	14/10784	0.000622841	0.0309344	0.0218541	114/107	2	Reactome	12
R-HSA-164378	PKA activation in glucagon signalling	2/29	17/10784	0.000926193	0.0345007	0.0243735	114/107	2	Reactome	12
R-HSA-163615	PKA activation	2/29	20/10784	0.00128749	0.0383672	0.0271051	114/107	2	Reactome	12
R-HSA-111931	PKA-mediated phosphorylation of CREB	2/29	22/10784	0.00156011	0.0387427	0.0273703	114/107	2	Reactome	12
GO:0048706	embryonic skeletal system development	6/24	127/16638	2.11213e-08	1.83333e-05	1.26506e-05	HOXB5/HOXA5/PCSK5/HOXA4/HOXC4/HOXA3	6	GO_BP	13
GO:0048704	embryonic skeletal system morphogenesis	5/24	93/16638	1.91291e-07	8.30202e-05	5.72865e-05	HOXB5/HOXA5/HOXA4/HOXC4/HOXA3	5	GO_BP	13
GO:0009952	anterior/posterior pattern specification	6/24	216/16638	4.94523e-07	0.000143082	9.87311e-05	HOXB5/HOXA5/PCSK5/HOXA4/HOXC4/HOXA3	6	GO_BP	13
GO:0003002	regionalization	7/24	417/16638	1.41386e-06	0.000306808	0.000211707	HOXB5/HOXA5/PCSK5/HOXA4/HOXC4/HOXA3/NRP1	7	GO_BP	13
GO:0007389	pattern specification process	7/24	460/16638	2.71539e-06	0.000471392	0.000325275	HOXB5/HOXA5/PCSK5/HOXA4/HOXC4/HOXA3/NRP1	7	GO_BP	13
GO:0048705	skeletal system morphogenesis	5/24	225/16638	1.49085e-05	0.00215677	0.00148824	HOXB5/HOXA5/HOXA4/HOXC4/HOXA3	5	GO_BP	13
GO:0048568	embryonic organ development	6/24	449/16638	3.32567e-05	0.00412383	0.00284557	HOXB5/HOXA5/PCSK5/HOXA4/HOXC4/HOXA3	6	GO_BP	13
GO:0048813	dendrite morphogenesis	4/24	136/16638	3.99713e-05	0.00433689	0.00299259	NGEF/PTN/NRP1/BTBD3	4	GO_BP	13
GO:0048562	embryonic organ morphogenesis	5/24	293/16638	5.28568e-05	0.00509775	0.0035176	HOXB5/HOXA5/HOXA4/HOXC4/HOXA3	5	GO_BP	13
GO:0140059	dendrite arborization	2/24	10/16638	8.9107e-05	0.00773449	0.00533704	PTN/NRP1	2	GO_BP	13
GO:0016358	dendrite development	4/24	230/16638	0.000304156	0.0240006	0.0165612	NGEF/PTN/NRP1/BTBD3	4	GO_BP	13
GO:0071837	HMG box domain binding	2/22	13/17148	0.000121512	0.00874887	0.00639537	HOXC4/HOXA3	2	GO_MF	13
R-HSA-5617472	Activation of anterior HOX genes in hindbrain development during early embryogenesis	3/15	62/10784	7.83889e-05	0.00239086	0.00165029	3201/3221/3200	3	Reactome	13
R-HSA-5619507	Activation of HOX genes during differentiation	3/15	62/10784	7.83889e-05	0.00239086	0.00165029	3201/3221/3200	3	Reactome	13
hsa04727	GABAergic synapse	2/5	89/8014	0.00119336	0.0162146	0.0124728	2562/2787	2	KEGG	2	Organismal Systems	Nervous system
hsa05032	Morphine addiction	2/5	91/8014	0.00124728	0.0162146	0.0124728	2562/2787	2	KEGG	2	Human Diseases	Substance dependence
hsa04726	Serotonergic synapse	2/5	112/8014	0.00188334	0.0163223	0.0125556	2562/2787	2	KEGG	2	Organismal Systems	Nervous system
hsa04723	Retrograde endocannabinoid signaling	2/5	141/8014	0.0029687	0.0192966	0.0148435	2562/2787	2	KEGG	2	Organismal Systems	Nervous system
hsa04082	Neuroactive ligand signaling	2/5	199/8014	0.0058396	0.0303659	0.0233584	2562/2787	2	KEGG	2
GO:0016126	sterol biosynthetic process	7/61	60/16638	2.07179e-09	2.83007e-06	2.45562e-06	HMGCS1/FDFT1/SQLE/MSMO1/INSIG1/HMGCR/IDI1	7	GO_BP	3
GO:0008203	cholesterol metabolic process	8/61	132/16638	2.62248e-08	1.26851e-05	1.10068e-05	HMGCS1/FDFT1/SQLE/MSMO1/LDLR/INSIG1/HMGCR/IDI1	8	GO_BP	3
GO:0006695	cholesterol biosynthetic process	6/61	53/16638	3.78969e-08	1.26851e-05	1.10068e-05	HMGCS1/FDFT1/MSMO1/INSIG1/HMGCR/IDI1	6	GO_BP	3
GO:1902653	secondary alcohol biosynthetic process	6/61	53/16638	3.78969e-08	1.26851e-05	1.10068e-05	HMGCS1/FDFT1/MSMO1/INSIG1/HMGCR/IDI1	6	GO_BP	3
GO:1902652	secondary alcohol metabolic process	8/61	142/16638	4.64317e-08	1.26851e-05	1.10068e-05	HMGCS1/FDFT1/SQLE/MSMO1/LDLR/INSIG1/HMGCR/IDI1	8	GO_BP	3
GO:0016125	sterol metabolic process	8/61	146/16638	5.7653e-08	1.31257e-05	1.1389e-05	HMGCS1/FDFT1/SQLE/MSMO1/LDLR/INSIG1/HMGCR/IDI1	8	GO_BP	3
GO:0048704	embryonic skeletal system morphogenesis	6/61	93/16638	1.12329e-06	0.000219202	0.000190199	HOXA5/HOXC4/HOXB4/HOXA4/HOXB5/LHX1	6	GO_BP	3
GO:0048705	skeletal system morphogenesis	8/61	225/16638	1.57013e-06	0.0002681	0.000232628	HOXA5/HOXC4/HOXB4/RARB/HOXA4/HOXB5/LHX1/INSIG1	8	GO_BP	3
GO:0008299	isoprenoid biosynthetic process	4/61	28/16638	3.13434e-06	0.000475723	0.00041278	RBP1/HMGCS1/HMGCR/IDI1	4	GO_BP	3
GO:0006694	steroid biosynthetic process	7/61	176/16638	3.54635e-06	0.000484432	0.000420336	HMGCS1/FDFT1/SQLE/MSMO1/INSIG1/HMGCR/IDI1	7	GO_BP	3
GO:0048706	embryonic skeletal system development	6/61	127/16638	6.91768e-06	0.00085905	0.000745388	HOXA5/HOXC4/HOXB4/HOXA4/HOXB5/LHX1	6	GO_BP	3
GO:0046165	alcohol biosynthetic process	6/61	135/16638	9.82693e-06	0.00111863	0.000970625	HMGCS1/FDFT1/MSMO1/INSIG1/HMGCR/IDI1	6	GO_BP	3
GO:0048562	embryonic organ morphogenesis	8/61	293/16638	1.10179e-05	0.00115773	0.00100455	HOXA5/HOXC4/HOXB4/RARB/HOXA4/HOXB5/LHX1/INSIG1	8	GO_BP	3
GO:0009952	anterior/posterior pattern specification	7/61	216/16638	1.35741e-05	0.00132444	0.00114921	HOXA5/HOXC4/HOXB4/HOXA4/HOXB5/LHX1/NR2F2	7	GO_BP	3
GO:0008202	steroid metabolic process	8/61	317/16638	1.94592e-05	0.00177208	0.00153762	HMGCS1/FDFT1/SQLE/MSMO1/LDLR/INSIG1/HMGCR/IDI1	8	GO_BP	3
GO:1901617	organic hydroxy compound biosynthetic process	7/61	240/16638	2.6769e-05	0.0022854	0.00198302	HMGCS1/FDFT1/SQLE/MSMO1/INSIG1/HMGCR/IDI1	7	GO_BP	3
GO:0048568	embryonic organ development	9/61	449/16638	3.49887e-05	0.00281144	0.00243946	HOXA5/HOXC4/HOXB4/RARB/HOXA4/HOXB5/LHX1/INSIG1/NR2F2	9	GO_BP	3
GO:0006066	alcohol metabolic process	8/61	362/16638	5.00547e-05	0.0037986	0.003296	HMGCS1/FDFT1/SQLE/MSMO1/LDLR/INSIG1/HMGCR/IDI1	8	GO_BP	3
GO:0006720	isoprenoid metabolic process	5/61	131/16638	0.000117108	0.00841944	0.00730546	RBP1/HMGCS1/FDFT1/HMGCR/IDI1	5	GO_BP	3
GO:0006644	phospholipid metabolic process	7/61	360/16638	0.000334739	0.0228627	0.0198377	HMGCS1/FDFT1/LDLR/ACSL3/IDI1/SELENOI/SLC44A5	7	GO_BP	3
GO:0150172	regulation of phosphatidylcholine metabolic process	2/61	10/16638	0.000583849	0.037978	0.0329531	LDLR/ACSL3	2	GO_BP	3
GO:0050919	negative chemotaxis	3/61	47/16638	0.000677843	0.0420879	0.0365192	EFNA5/UNC5C/SEMA6D	3	GO_BP	3
GO:0003002	regionalization	7/61	417/16638	0.000802714	0.0459631	0.0398817	HOXA5/HOXC4/HOXB4/HOXA4/HOXB5/LHX1/NR2F2	7	GO_BP	3
GO:0015908	fatty acid transport	4/61	114/16638	0.000807551	0.0459631	0.0398817	MIF/CRABP1/RBP1/ACSL3	4	GO_BP	3
GO:0005501	retinoid binding	3/62	38/17148	0.000346935	0.0343466	0.0304938	CRABP1/RBP1/NR2F2	3	GO_MF	3
GO:0019840	isoprenoid binding	3/62	38/17148	0.000346935	0.0343466	0.0304938	CRABP1/RBP1/NR2F2	3	GO_MF	3
GO:0004879	nuclear receptor activity	3/62	52/17148	0.00087675	0.0433991	0.0385308	NR2F1/RARB/NR2F2	3	GO_MF	3
GO:0098531	ligand-activated transcription factor activity	3/62	52/17148	0.00087675	0.0433991	0.0385308	NR2F1/RARB/NR2F2	3	GO_MF	3
GO:0016863	intramolecular oxidoreductase activity, transposing C=C bonds	2/62	15/17148	0.00131021	0.0492989	0.0437688	MIF/IDI1	2	GO_MF	3
GO:0019841	retinol binding	2/62	16/17148	0.00149391	0.0492989	0.0437688	CRABP1/RBP1	2	GO_MF	3
GO:0031045	dense core granule	3/62	37/17567	0.00029861	0.0432984	0.0386621	SYT1/SLC6A5/SCG2	3	GO_CC	3
hsa00100	Steroid biosynthesis	3/32	20/8014	6.29642e-05	0.00383237	0.00367662	2222/6713/6307	3	KEGG	3	Metabolism	Lipid metabolism
hsa00900	Terpenoid backbone biosynthesis	3/32	23/8014	9.7022e-05	0.00383237	0.00367662	3157/3156/3422	3	KEGG	3	Metabolism	Metabolism of terpenoids and polyketides
R-HSA-191273	Cholesterol biosynthesis	6/47	27/10784	1.36044e-09	1.94543e-07	1.71845e-07	3157/2222/6713/6307/3156/3422	6	Reactome	3
R-HSA-1655829	Regulation of cholesterol biosynthesis by SREBP (SREBF)	7/47	55/10784	3.25006e-09	2.32379e-07	2.05267e-07	3157/6319/2222/6713/3638/3156/3422	7	Reactome	3
R-HSA-2426168	Activation of gene expression by SREBF (SREBP)	6/47	42/10784	2.29563e-08	1.09425e-06	9.6658e-07	3157/6319/2222/6713/3156/3422	6	Reactome	3
R-HSA-8957322	Metabolism of steroids	8/47	155/10784	2.97176e-07	1.06241e-05	9.38452e-06	3157/6319/2222/6713/6307/3638/3156/3422	8	Reactome	3
R-HSA-5617472	Activation of anterior HOX genes in hindbrain development during early embryogenesis	4/47	62/10784	0.000146819	0.00349918	0.00309092	3221/3214/5915/3201	4	Reactome	3
R-HSA-5619507	Activation of HOX genes during differentiation	4/47	62/10784	0.000146819	0.00349918	0.00309092	3221/3214/5915/3201	4	Reactome	3
R-HSA-975634	Retinoid metabolism and transport	3/47	44/10784	0.000906624	0.018521	0.0163601	7276/5947/3949	3	Reactome	3
R-HSA-6806667	Metabolism of fat-soluble vitamins	3/47	48/10784	0.00116966	0.0209076	0.0184683	7276/5947/3949	3	Reactome	3
R-HSA-2453864	Retinoid cycle disease events	2/47	14/10784	0.00163636	0.0212727	0.0187907	7276/5947	2	Reactome	3
R-HSA-2474795	Diseases associated with visual transduction	2/47	14/10784	0.00163636	0.0212727	0.0187907	7276/5947	2	Reactome	3
R-HSA-9675143	Diseases of the neuronal system	2/47	14/10784	0.00163636	0.0212727	0.0187907	7276/5947	2	Reactome	3
GO:0007409	axonogenesis	9/58	443/16638	2.07552e-05	0.0204854	0.0188108	DSCAM/NDN/UNC5D/MAP3K13/BARHL2/UNC5C/SEMA5A/LMO4/LRRC4C	9	GO_BP	4
GO:0048675	axon extension	5/58	121/16638	6.30462e-05	0.0311133	0.0285699	DSCAM/NDN/MAP3K13/BARHL2/SEMA5A	5	GO_BP	4
GO:0098839	postsynaptic density membrane	6/59	99/17567	9.73004e-07	0.000136221	0.000102421	DLG2/LRRTM2/LRRTM3/GRIK2/GRM5/LRRC4C	6	GO_CC	4
GO:0099634	postsynaptic specialization membrane	6/59	122/17567	3.30707e-06	0.000231495	0.000174056	DLG2/LRRTM2/LRRTM3/GRIK2/GRM5/LRRC4C	6	GO_CC	4
GO:0043025	neuronal cell body	8/59	483/17567	0.000199501	0.00918419	0.0069054	DSCAM/GPM6A/KLHL1/NDN/DLG2/GRIK2/CACNA1A/UNC5C	8	GO_CC	4
GO:0045211	postsynaptic membrane	6/59	274/17567	0.000307143	0.00918419	0.0069054	DLG2/LRRTM2/LRRTM3/GRIK2/GRM5/LRRC4C	6	GO_CC	4
GO:0097060	synaptic membrane	7/59	392/17567	0.000328007	0.00918419	0.0069054	GPM6A/DLG2/LRRTM2/LRRTM3/GRIK2/GRM5/LRRC4C	7	GO_CC	4
GO:0014069	postsynaptic density	6/59	311/17567	0.000600837	0.0140195	0.010541	DLG2/LRRTM2/LRRTM3/GRIK2/GRM5/LRRC4C	6	GO_CC	4
GO:0032279	asymmetric synapse	6/59	327/17567	0.000780866	0.0156173	0.0117423	DLG2/LRRTM2/LRRTM3/GRIK2/GRM5/LRRC4C	6	GO_CC	4
GO:0099572	postsynaptic specialization	6/59	341/17567	0.000970394	0.0169819	0.0127683	DLG2/LRRTM2/LRRTM3/GRIK2/GRM5/LRRC4C	6	GO_CC	4
GO:0098984	neuron to neuron synapse	6/59	357/17567	0.00122847	0.0191095	0.0143681	DLG2/LRRTM2/LRRTM3/GRIK2/GRM5/LRRC4C	6	GO_CC	4
GO:0098978	glutamatergic synapse	6/59	405/17567	0.00232544	0.0325561	0.0244783	GPM6A/LRRTM2/LRRTM3/GRIK2/GRM5/LRRC4C	6	GO_CC	4
GO:0030867	rough endoplasmic reticulum membrane	2/59	24/17567	0.00291861	0.0371459	0.0279293	RPS26/TMEM97	2	GO_CC	4
GO:0120111	neuron projection cytoplasm	3/59	88/17567	0.0032251	0.0376262	0.0282904	DLG2/AGBL4/GRIK2	3	GO_CC	4
GO:0098685	Schaffer collateral - CA1 synapse	3/59	91/17567	0.00354511	0.0381781	0.0287053	LRRTM2/GRM5/LRRC4C	3	GO_CC	4
hsa04724	Glutamatergic synapse	5/21	116/8014	9.85406e-06	0.000798179	0.000705343	2898/2792/773/2915/2787	5	KEGG	4	Organismal Systems	Nervous system
hsa04723	Retrograde endocannabinoid signaling	4/21	141/8014	0.000435423	0.0176346	0.0155836	2792/773/2915/2787	4	KEGG	4	Organismal Systems	Nervous system
hsa04360	Axon guidance	4/21	182/8014	0.00113801	0.0219309	0.0193802	137970/8633/9037/57689	4	KEGG	4	Organismal Systems	Development and regeneration
hsa04727	GABAergic synapse	3/21	89/8014	0.00152372	0.0219309	0.0193802	2792/773/2787	3	KEGG	4	Organismal Systems	Nervous system
hsa04082	Neuroactive ligand signaling	4/21	199/8014	0.00158452	0.0219309	0.0193802	2898/2792/2915/2787	4	KEGG	4
hsa05032	Morphine addiction	3/21	91/8014	0.00162451	0.0219309	0.0193802	2792/773/2787	3	KEGG	4	Human Diseases	Substance dependence
hsa04726	Serotonergic synapse	3/21	112/8014	0.00294189	0.0313204	0.0276775	2792/773/2787	3	KEGG	4	Organismal Systems	Nervous system
hsa04725	Cholinergic synapse	3/21	114/8014	0.00309337	0.0313204	0.0276775	2792/773/2787	3	KEGG	4	Organismal Systems	Nervous system
hsa04728	Dopaminergic synapse	3/21	131/8014	0.00457729	0.0411956	0.0364042	2792/773/2787	3	KEGG	4	Organismal Systems	Nervous system
R-HSA-6794361	Neurexins and neuroligins	4/33	55/10784	2.22019e-05	0.00209556	0.00138027	1740/26045/347731/2915	4	Reactome	4
R-HSA-112316	Neuronal System	8/33	410/10784	2.45095e-05	0.00209556	0.00138027	1740/26045/347731/2898/2792/773/2915/2787	8	Reactome	4
R-HSA-451326	Activation of kainate receptors upon glutamate binding	3/33	32/10784	0.000121899	0.00552826	0.00364127	2898/2792/2787	3	Reactome	4
R-HSA-6794362	Protein-protein interactions at synapses	4/33	86/10784	0.000129316	0.00552826	0.00364127	1740/26045/347731/2915	4	Reactome	4
R-HSA-373752	Netrin-1 signaling	3/33	50/10784	0.000463964	0.0158676	0.0104514	1826/137970/8633	3	Reactome	4
R-HSA-112315	Transmission across Chemical Synapses	5/33	270/10784	0.00126664	0.0262042	0.0172598	1740/2898/2792/773/2787	5	Reactome	4
R-HSA-8964315	G beta:gamma signalling through BTK	2/33	18/10784	0.00134748	0.0262042	0.0172598	2792/2787	2	Reactome	4
R-HSA-392851	Prostacyclin signalling through prostacyclin receptor	2/33	19/10784	0.00150312	0.0262042	0.0172598	2792/2787	2	Reactome	4
R-HSA-418217	G beta:gamma signalling through PLC beta	2/33	20/10784	0.00166695	0.0262042	0.0172598	2792/2787	2	Reactome	4
R-HSA-8964616	G beta:gamma signalling through CDC42	2/33	20/10784	0.00166695	0.0262042	0.0172598	2792/2787	2	Reactome	4
R-HSA-422356	Regulation of insulin secretion	3/33	78/10784	0.00169893	0.0262042	0.0172598	2792/773/2787	3	Reactome	4
R-HSA-500657	Presynaptic function of Kainate receptors	2/33	21/10784	0.00183889	0.0262042	0.0172598	2792/2787	2	Reactome	4
R-HSA-392170	ADP signalling through P2Y purinoceptor 12	2/33	22/10784	0.00201892	0.0262231	0.0172722	2792/2787	2	Reactome	4
R-HSA-202040	G-protein activation	2/33	24/10784	0.00240301	0.0262231	0.0172722	2792/2787	2	Reactome	4
R-HSA-428930	Thromboxane signalling through TP receptor	2/33	24/10784	0.00240301	0.0262231	0.0172722	2792/2787	2	Reactome	4
R-HSA-392451	G beta:gamma signalling through PI3Kgamma	2/33	25/10784	0.00260698	0.0262231	0.0172722	2792/2787	2	Reactome	4
R-HSA-418592	ADP signalling through P2Y purinoceptor 1	2/33	25/10784	0.00260698	0.0262231	0.0172722	2792/2787	2	Reactome	4
R-HSA-400042	Adrenaline,noradrenaline inhibits insulin secretion	2/33	28/10784	0.00326602	0.0272143	0.0179251	2792/2787	2	Reactome	4
R-HSA-112314	Neurotransmitter receptors and postsynaptic signal transmission	4/33	205/10784	0.00336932	0.0272143	0.0179251	1740/2898/2792/2787	4	Reactome	4
R-HSA-1296041	Activation of G protein gated Potassium channels	2/33	29/10784	0.00350125	0.0272143	0.0179251	2792/2787	2	Reactome	4
R-HSA-1296059	G protein gated Potassium channels	2/33	29/10784	0.00350125	0.0272143	0.0179251	2792/2787	2	Reactome	4
R-HSA-997272	Inhibition of voltage gated Ca2+ channels via Gbeta/gamma subunits	2/33	29/10784	0.00350125	0.0272143	0.0179251	2792/2787	2	Reactome	4
R-HSA-397795	G-protein beta:gamma signalling	2/33	32/10784	0.00425296	0.0286185	0.01885	2792/2787	2	Reactome	4
R-HSA-456926	Thrombin signalling through proteinase activated receptors (PARs)	2/33	32/10784	0.00425296	0.0286185	0.01885	2792/2787	2	Reactome	4
R-HSA-163685	Integration of energy metabolism	3/33	108/10784	0.00428393	0.0286185	0.01885	2792/773/2787	3	Reactome	4
R-HSA-392518	Signal amplification	2/33	33/10784	0.00451871	0.0286185	0.01885	2792/2787	2	Reactome	4
R-HSA-420092	Glucagon-type ligand receptors	2/33	33/10784	0.00451871	0.0286185	0.01885	2792/2787	2	Reactome	4
R-HSA-1296065	Inwardly rectifying K+ channels	2/33	35/10784	0.00507271	0.0309798	0.0204053	2792/2787	2	Reactome	4
R-HSA-5083635	Defective B3GALTL causes PpS	2/33	37/10784	0.00565641	0.0328721	0.0216517	9037/80731	2	Reactome	4
R-HSA-5173214	O-glycosylation of TSR domain-containing proteins	2/33	38/10784	0.00595928	0.0328721	0.0216517	9037/80731	2	Reactome	4
R-HSA-6814122	Cooperation of PDCL (PhLP1) and TRiC/CCT in G-protein beta folding	2/33	38/10784	0.00595928	0.0328721	0.0216517	2792/2787	2	Reactome	4
R-HSA-381676	Glucagon-like Peptide-1 (GLP1) regulates insulin secretion	2/33	42/10784	0.00724319	0.0360148	0.0237217	2792/2787	2	Reactome	4
R-HSA-432040	Vasopressin regulates renal water homeostasis via Aquaporins	2/33	43/10784	0.00758206	0.0360148	0.0237217	2792/2787	2	Reactome	4
R-HSA-9660821	ADORA2B mediated anti-inflammatory cytokines production	2/33	43/10784	0.00758206	0.0360148	0.0237217	2792/2787	2	Reactome	4
R-HSA-977444	GABA B receptor activation	2/33	43/10784	0.00758206	0.0360148	0.0237217	2792/2787	2	Reactome	4
R-HSA-991365	Activation of GABAB receptors	2/33	43/10784	0.00758206	0.0360148	0.0237217	2792/2787	2	Reactome	4
R-HSA-9634597	GPER1 signaling	2/33	45/10784	0.00828095	0.0382714	0.025208	2792/2787	2	Reactome	4
R-HSA-418597	G alpha (z) signalling events	2/33	48/10784	0.00938153	0.0422169	0.0278067	2792/2787	2	Reactome	4
R-HSA-445717	Aquaporin-mediated transport	2/33	52/10784	0.0109447	0.0479882	0.0316081	2792/2787	2	Reactome	4
GO:0048706	embryonic skeletal system development	8/40	127/16638	5.78057e-10	3.89032e-07	3.20669e-07	HOXA5/HOXB5/HOXB4/HOXB2/HOXC4/XYLT1/HOXB3/HOXA4	8	GO_BP	5
GO:0009952	anterior/posterior pattern specification	9/40	216/16638	1.71034e-09	4.87794e-07	4.02076e-07	HOXA5/HOXB5/HOXB4/SEMA3C/HOXB2/HOXC4/NR2F2/HOXB3/HOXA4	9	GO_BP	5
GO:0048704	embryonic skeletal system morphogenesis	7/40	93/16638	2.17442e-09	4.87794e-07	4.02076e-07	HOXA5/HOXB5/HOXB4/HOXB2/HOXC4/HOXB3/HOXA4	7	GO_BP	5
GO:0048705	skeletal system morphogenesis	8/40	225/16638	5.23341e-08	8.80521e-06	7.25791e-06	HOXA5/HOXB5/HOXB4/HOXB2/HOXC4/RARB/HOXB3/HOXA4	8	GO_BP	5
GO:0048562	embryonic organ morphogenesis	8/40	293/16638	3.9637e-07	5.33514e-05	4.39762e-05	HOXA5/HOXB5/HOXB4/HOXB2/HOXC4/RARB/HOXB3/HOXA4	8	GO_BP	5
GO:0003002	regionalization	9/40	417/16638	4.91552e-07	5.51358e-05	4.5447e-05	HOXA5/HOXB5/HOXB4/SEMA3C/HOXB2/HOXC4/NR2F2/HOXB3/HOXA4	9	GO_BP	5
GO:0048568	embryonic organ development	9/40	449/16638	9.11106e-07	8.75963e-05	7.22034e-05	HOXA5/HOXB5/HOXB4/HOXB2/HOXC4/RARB/NR2F2/HOXB3/HOXA4	9	GO_BP	5
GO:0007389	pattern specification process	9/40	460/16638	1.11394e-06	9.37103e-05	7.7243e-05	HOXA5/HOXB5/HOXB4/SEMA3C/HOXB2/HOXC4/NR2F2/HOXB3/HOXA4	9	GO_BP	5
GO:0048755	branching morphogenesis of a nerve	2/40	12/16638	0.000366335	0.0273937	0.0225799	MAP3K13/EPHA7	2	GO_BP	5
GO:0021545	cranial nerve development	3/40	63/16638	0.000462564	0.0289859	0.0238923	HOXB2/PHOX2B/HOXB3	3	GO_BP	5
GO:0030902	hindbrain development	4/40	152/16638	0.000473766	0.0289859	0.0238923	HOXB2/KLHL1/PHOX2B/HOXB3	4	GO_BP	5
GO:0051960	regulation of nervous system development	6/40	454/16638	0.000697627	0.0391252	0.0322499	SEMA3C/MAP3K13/RARB/EPHA7/HOXB3/LINGO2	6	GO_BP	5
GO:0048486	parasympathetic nervous system development	2/40	18/16638	0.000841515	0.0435646	0.0359092	HOXB2/PHOX2B	2	GO_BP	5
GO:0001228	DNA-binding transcription activator activity, RNA polymerase II-specific	6/38	466/17148	0.000514462	0.0199001	0.0142443	HOXA5/HOXB5/HOXB2/HOXC4/PHOX2B/HOXB3	6	GO_MF	5
GO:0001216	DNA-binding transcription activator activity	6/38	470/17148	0.000538201	0.0199001	0.0142443	HOXA5/HOXB5/HOXB2/HOXC4/PHOX2B/HOXB3	6	GO_MF	5
GO:0005001	transmembrane receptor protein tyrosine phosphatase activity	2/38	17/17148	0.000636805	0.0199001	0.0142443	PTPRK/PTPRG	2	GO_MF	5
GO:0019198	transmembrane receptor protein phosphatase activity	2/38	17/17148	0.000636805	0.0199001	0.0142443	PTPRK/PTPRG	2	GO_MF	5
GO:0045499	chemorepellent activity	2/38	28/17148	0.00174295	0.0435738	0.0311896	SEMA3C/EPHA7	2	GO_MF	5
R-HSA-5617472	Activation of anterior HOX genes in hindbrain development during early embryogenesis	6/21	62/10784	1.43018e-09	6.86485e-08	5.94653e-08	3214/3212/3221/5915/3213/3201	6	Reactome	5
R-HSA-5619507	Activation of HOX genes during differentiation	6/21	62/10784	1.43018e-09	6.86485e-08	5.94653e-08	3214/3212/3221/5915/3213/3201	6	Reactome	5
GO:0050804	modulation of chemical synaptic transmission	26/170	468/16638	1.83862e-12	2.28893e-09	2.04575e-09	GRIK2/GRIA4/GRM5/GRIK3/PCDH17/NRG3/RIMS2/CNTN4/RIMS1/SLC4A10/DLGAP1/TSHZ3/BCHE/CHMP2B/CNR1/SORCS3/DLGAP2/CNTNAP4/SLC1A1/ADRA1A/PLK2/CLSTN2/CDH11/NALCN/DTNBP1/GRM7	26	GO_BP	6
GO:0099177	regulation of trans-synaptic signaling	26/170	469/16638	1.92996e-12	2.28893e-09	2.04575e-09	GRIK2/GRIA4/GRM5/GRIK3/PCDH17/NRG3/RIMS2/CNTN4/RIMS1/SLC4A10/DLGAP1/TSHZ3/BCHE/CHMP2B/CNR1/SORCS3/DLGAP2/CNTNAP4/SLC1A1/ADRA1A/PLK2/CLSTN2/CDH11/NALCN/DTNBP1/GRM7	26	GO_BP	6
GO:0010842	retina layer formation	6/170	25/16638	1.57036e-07	9.80531e-05	8.7636e-05	LHX1/DSCAM/AHI1/ATP8A2/SLC1A1/FAT3	6	GO_BP	6
GO:0098742	cell-cell adhesion via plasma-membrane adhesion molecules	15/170	277/16638	1.65351e-07	9.80531e-05	8.7636e-05	CADM2/PCDH17/PCDH11X/CNTN4/DSCAM/ALCAM/TENM1/EFNA5/PCDH10/PCDH9/TENM4/CLSTN2/CDH11/FAT3/CDH18	15	GO_BP	6
GO:0008038	neuron recognition	7/170	45/16638	3.36193e-07	0.00013093	0.00011702	EPHA3/CNTNAP2/CNTN4/DSCAM/CNR1/OPCML/NRP1	7	GO_BP	6
GO:0042391	regulation of membrane potential	18/170	424/16638	3.55607e-07	0.00013093	0.00011702	GRIK2/GRIA4/GRM5/GRIK3/GABRB3/KCNH7/RIMS2/RIMS1/HCN1/ATP1B3/PID1/GLRA2/KCND2/CNR1/SEZ6/ADRA1A/KCNK10/NALCN	18	GO_BP	6
GO:0001654	eye development	17/170	388/16638	4.94403e-07	0.00013093	0.00011702	RARB/MAB21L2/VIM/LHX1/MAB21L1/PAX2/DSCAM/HCN1/AHI1/GNGT1/BCL11B/NRP1/ATP8A2/NFIB/SLC1A1/FAT3/DTNBP1	17	GO_BP	6
GO:0150063	visual system development	17/170	392/16638	5.70292e-07	0.00013093	0.00011702	RARB/MAB21L2/VIM/LHX1/MAB21L1/PAX2/DSCAM/HCN1/AHI1/GNGT1/BCL11B/NRP1/ATP8A2/NFIB/SLC1A1/FAT3/DTNBP1	17	GO_BP	6
GO:0007409	axonogenesis	18/170	443/16638	6.72871e-07	0.00013093	0.00011702	PTPRO/EPHA3/LHX1/CNTN5/CNTN4/SHTN1/PAX2/DSCAM/CHL1/ALCAM/EFNA5/BCL11B/NRP1/ATP8A2/NFIB/PRKG1/CDH11/EPHA6	18	GO_BP	6
GO:0007411	axon guidance	13/170	230/16638	7.02648e-07	0.00013093	0.00011702	PTPRO/EPHA3/LHX1/CNTN5/CNTN4/DSCAM/CHL1/ALCAM/EFNA5/BCL11B/NRP1/NFIB/EPHA6	13	GO_BP	6
GO:0097485	neuron projection guidance	13/170	230/16638	7.02648e-07	0.00013093	0.00011702	PTPRO/EPHA3/LHX1/CNTN5/CNTN4/DSCAM/CHL1/ALCAM/EFNA5/BCL11B/NRP1/NFIB/EPHA6	13	GO_BP	6
GO:0048880	sensory system development	17/170	398/16638	7.04081e-07	0.00013093	0.00011702	RARB/MAB21L2/VIM/LHX1/MAB21L1/PAX2/DSCAM/HCN1/AHI1/GNGT1/BCL11B/NRP1/ATP8A2/NFIB/SLC1A1/FAT3/DTNBP1	17	GO_BP	6
GO:0060041	retina development in camera-type eye	11/170	159/16638	7.17575e-07	0.00013093	0.00011702	LHX1/PAX2/DSCAM/HCN1/AHI1/NRP1/ATP8A2/NFIB/SLC1A1/FAT3/DTNBP1	11	GO_BP	6
GO:0007156	homophilic cell adhesion via plasma membrane adhesion molecules	11/170	167/16638	1.16781e-06	0.000197861	0.00017684	CADM2/PCDH17/PCDH11X/CNTN4/DSCAM/PCDH10/PCDH9/CLSTN2/CDH11/FAT3/CDH18	11	GO_BP	6
GO:0060078	regulation of postsynaptic membrane potential	10/170	144/16638	2.24926e-06	0.000351485	0.000314143	GRIK2/GRIA4/GRM5/GRIK3/RIMS2/RIMS1/HCN1/GLRA2/KCND2/SEZ6	10	GO_BP	6
GO:0043010	camera-type eye development	15/170	342/16638	2.37089e-06	0.000351485	0.000314143	MAB21L2/VIM/LHX1/MAB21L1/PAX2/DSCAM/HCN1/AHI1/BCL11B/NRP1/ATP8A2/NFIB/SLC1A1/FAT3/DTNBP1	15	GO_BP	6
GO:0060042	retina morphogenesis in camera-type eye	7/170	65/16638	4.34476e-06	0.000606222	0.000541817	LHX1/DSCAM/HCN1/AHI1/ATP8A2/SLC1A1/FAT3	7	GO_BP	6
GO:0050806	positive regulation of synaptic transmission	10/170	157/16638	4.8947e-06	0.000645012	0.000576487	GRIK2/RIMS2/RIMS1/TSHZ3/SLC1A1/ADRA1A/PLK2/CLSTN2/NALCN/DTNBP1	10	GO_BP	6
GO:0048592	eye morphogenesis	10/170	162/16638	6.46963e-06	0.000807683	0.000721875	RARB/LHX1/PAX2/DSCAM/HCN1/AHI1/GNGT1/ATP8A2/SLC1A1/FAT3	10	GO_BP	6
GO:0007215	glutamate receptor signaling pathway	6/170	50/16638	1.14062e-05	0.00135278	0.00120906	GRIK2/GRIA4/GRM5/GRIK3/SLC1A1/GRM7	6	GO_BP	6
GO:0010975	regulation of neuron projection development	16/170	443/16638	1.28141e-05	0.00144739	0.00129362	VIM/PTPRO/EPHA3/ENC1/SHTN1/DSCAM/CSMD3/FUT9/EFNA5/PRKD1/CNR1/SEZ6/NRP1/ATP8A2/FAT3/DTNBP1	16	GO_BP	6
GO:0051966	regulation of synaptic transmission, glutamatergic	7/170	78/16638	1.47508e-05	0.0015904	0.00142144	GRIK2/GRM5/GRIK3/TSHZ3/CNR1/DTNBP1/GRM7	7	GO_BP	6
GO:0035249	synaptic transmission, glutamatergic	8/170	110/16638	1.70344e-05	0.00163517	0.00146145	GRIK2/GRIA4/GRM5/GRIK3/TSHZ3/CNR1/DTNBP1/GRM7	8	GO_BP	6
GO:0030534	adult behavior	9/170	144/16638	1.71607e-05	0.00163517	0.00146145	PCDH17/CNTNAP2/CHL1/SLC1A2/KLHL1/PREX2/SEZ6/SLC1A1/RNF180	9	GO_BP	6
GO:0003407	neural retina development	7/170	80/16638	1.74359e-05	0.00163517	0.00146145	LHX1/DSCAM/HCN1/AHI1/ATP8A2/SLC1A1/FAT3	7	GO_BP	6
GO:0050805	negative regulation of synaptic transmission	6/170	54/16638	1.79234e-05	0.00163517	0.00146145	GRIK2/GRIK3/PCDH17/BCHE/SORCS3/PLK2	6	GO_BP	6
GO:0050890	cognition	13/170	313/16638	2.03697e-05	0.00178951	0.0015994	GRM5/TMOD2/CNTNAP2/CSMD1/CHL1/BCHE/CHMP2B/CNR1/SORCS3/SLC1A1/KCNK10/PLK2/CLSTN2	13	GO_BP	6
GO:0030902	hindbrain development	9/170	152/16638	2.63991e-05	0.00223638	0.00199879	HOXB3/LHX1/HOXB2/MYO16/AHI1/KLHL1/SEZ6/NFIB/PRKG1	9	GO_BP	6
GO:0050808	synapse organization	16/170	477/16638	3.16053e-05	0.0025851	0.00231046	GRM5/PCDH17/NRG3/GABRB3/PTPRO/CNTN5/CTTNBP2/DSCAM/CHMP2B/EFNA5/SPOCK2/SEZ6/NRP1/SLC1A1/CLSTN2/DTNBP1	16	GO_BP	6
GO:0048167	regulation of synaptic plasticity	10/170	197/16638	3.54579e-05	0.00280354	0.00250569	GRIK2/GRM5/RIMS2/CNTN4/RIMS1/SLC4A10/TSHZ3/SORCS3/SLC1A1/PLK2	10	GO_BP	6
GO:0007626	locomotory behavior	10/170	200/16638	4.03185e-05	0.00308502	0.00275727	GRM5/DSCAM/CHL1/SLC4A10/ASTN1/KCND2/KLHL1/PREX2/SEZ6/SLC1A1	10	GO_BP	6
GO:0048704	embryonic skeletal system morphogenesis	7/170	93/16638	4.65283e-05	0.00344891	0.0030825	HOXB5/HOXA5/HOXB4/HOXB3/LHX1/HOXA4/HOXB2	7	GO_BP	6
GO:0048562	embryonic organ morphogenesis	12/170	293/16638	4.89371e-05	0.00351754	0.00314384	HOXB5/HOXA5/HOXB4/RARB/HOXB3/LHX1/PAX8/PAX2/HOXA4/HOXB2/AHI1/ATP8A2	12	GO_BP	6
GO:0015800	acidic amino acid transport	6/170	65/16638	5.22467e-05	0.00362199	0.00323719	SLC1A2/SLC7A14/SLC1A1/PRKG1/DTNBP1/GRM7	6	GO_BP	6
GO:0007413	axonal fasciculation	4/170	21/16638	5.49712e-05	0.00362199	0.00323719	EPHA3/CNTN4/CNR1/NRP1	4	GO_BP	6
GO:0106030	neuron projection fasciculation	4/170	21/16638	5.49712e-05	0.00362199	0.00323719	EPHA3/CNTN4/CNR1/NRP1	4	GO_BP	6
GO:0048593	camera-type eye morphogenesis	8/170	133/16638	6.67927e-05	0.00428195	0.00382704	LHX1/PAX2/DSCAM/HCN1/AHI1/ATP8A2/SLC1A1/FAT3	8	GO_BP	6
GO:0001764	neuron migration	9/170	175/16638	7.93495e-05	0.00486836	0.00435115	NRG3/LHX1/SHTN1/CHL1/ASTN1/NRP1/PRKG1/FAT3/ASTN2	9	GO_BP	6
GO:0031290	retinal ganglion cell axon guidance	4/170	23/16638	8.00447e-05	0.00486836	0.00435115	PTPRO/ALCAM/EFNA5/NRP1	4	GO_BP	6
GO:0007611	learning or memory	11/170	271/16638	0.000109817	0.00651217	0.00582032	GRM5/TMOD2/CNTNAP2/CSMD1/BCHE/CNR1/SORCS3/SLC1A1/KCNK10/PLK2/CLSTN2	11	GO_BP	6
GO:0021604	cranial nerve structural organization	3/170	10/16638	0.000119304	0.0069022	0.00616891	PAX2/HOXB2/NRP1	3	GO_BP	6
GO:0090596	sensory organ morphogenesis	11/170	276/16638	0.000129011	0.00728602	0.00651196	RARB/LHX1/PAX8/PAX2/DSCAM/HCN1/AHI1/GNGT1/ATP8A2/SLC1A1/FAT3	11	GO_BP	6
GO:0034329	cell junction assembly	14/170	441/16638	0.000178209	0.00983049	0.0087861	PCDH17/NRG3/GABRB3/PTPRO/EPHA3/CNTNAP2/CNTN5/DSCAM/EFNA5/SPOCK2/NRP1/CLSTN2/CDH11/CDH18	14	GO_BP	6
GO:0072182	regulation of nephron tubule epithelial cell differentiation	3/170	12/16638	0.000215455	0.011615	0.010381	LHX1/PAX8/PAX2	3	GO_BP	6
GO:0021602	cranial nerve morphogenesis	4/170	30/16638	0.000234295	0.01235	0.0110379	HOXB3/PAX2/HOXB2/NRP1	4	GO_BP	6
GO:0071805	potassium ion transmembrane transport	9/170	208/16638	0.000291779	0.0150457	0.0134472	KCNH7/HCN1/ATP1B3/KCND2/KCNB2/KCNIP4/KCNJ6/KCNK10/NALCN	9	GO_BP	6
GO:0051932	synaptic transmission, GABAergic	5/170	58/16638	0.000310593	0.015675	0.0140097	GABRB3/CNR1/CNTNAP4/ADRA1A/NALCN	5	GO_BP	6
GO:0048706	embryonic skeletal system development	7/170	127/16638	0.000328411	0.0160181	0.0143163	HOXB5/HOXA5/HOXB4/HOXB3/LHX1/HOXA4/HOXB2	7	GO_BP	6
GO:0007216	G protein-coupled glutamate receptor signaling pathway	3/170	14/16638	0.000351155	0.0160181	0.0143163	GRM5/GRIK3/GRM7	3	GO_BP	6
GO:0060080	inhibitory postsynaptic potential	3/170	14/16638	0.000351155	0.0160181	0.0143163	GRIK2/RIMS2/RIMS1	3	GO_BP	6
GO:0072160	nephron tubule epithelial cell differentiation	3/170	14/16638	0.000351155	0.0160181	0.0143163	LHX1/PAX8/PAX2	3	GO_BP	6
GO:0072283	metanephric renal vesicle morphogenesis	3/170	14/16638	0.000351155	0.0160181	0.0143163	LHX1/PAX8/PAX2	3	GO_BP	6
GO:0032228	regulation of synaptic transmission, GABAergic	4/170	35/16638	0.000430201	0.0192535	0.017208	CNR1/CNTNAP4/ADRA1A/NALCN	4	GO_BP	6
GO:0034765	regulation of monoatomic ion transmembrane transport	13/170	428/16638	0.000463193	0.0203462	0.0181846	GRM5/KCNH7/CACNA2D3/HCN1/ATP1B3/KCND2/PRKD1/CACNA1E/KCNB2/KCNIP4/KCNJ6/KCNK10/NALCN	13	GO_BP	6
GO:0007158	neuron cell-cell adhesion	3/170	16/16638	0.000532177	0.022146	0.0197933	CNTN4/ASTN1/ASTN2	3	GO_BP	6
GO:0048532	anatomical structure arrangement	3/170	16/16638	0.000532177	0.022146	0.0197933	PAX2/HOXB2/NRP1	3	GO_BP	6
GO:2000696	regulation of epithelial cell differentiation involved in kidney development	3/170	16/16638	0.000532177	0.022146	0.0197933	LHX1/PAX8/PAX2	3	GO_BP	6
GO:0016358	dendrite development	9/170	230/16638	0.000606293	0.024375	0.0217854	DSCAM/CSMD3/KLHL1/PREX2/SEZ6/NRP1/PRKG1/FAT3/DTNBP1	9	GO_BP	6
GO:0048588	developmental cell growth	9/170	230/16638	0.000606293	0.024375	0.0217854	RIMS2/SHTN1/DSCAM/RIMS1/ALCAM/EFNA5/NRP1/ADRA1A/PRKG1	9	GO_BP	6
GO:0072077	renal vesicle morphogenesis	3/170	17/16638	0.000641379	0.0250839	0.022419	LHX1/PAX8/PAX2	3	GO_BP	6
GO:0006813	potassium ion transport	9/170	232/16638	0.000645075	0.0250839	0.022419	KCNH7/HCN1/ATP1B3/KCND2/KCNB2/KCNIP4/KCNJ6/KCNK10/NALCN	9	GO_BP	6
GO:0072087	renal vesicle development	3/170	18/16638	0.000763898	0.0287614	0.0257058	LHX1/PAX8/PAX2	3	GO_BP	6
GO:0090190	positive regulation of branching involved in ureteric bud morphogenesis	3/170	18/16638	0.000763898	0.0287614	0.0257058	LHX1/PAX8/PAX2	3	GO_BP	6
GO:0030900	forebrain development	12/170	400/16638	0.000852616	0.0307454	0.027479	RARB/NRG3/CNTNAP2/LHX1/SLC4A10/SLC1A2/PCDH9/BCL11B/CHD5/NRP1/NFIB/PRKG1	12	GO_BP	6
GO:0007612	learning	7/170	149/16638	0.000854751	0.0307454	0.027479	GRM5/CNTNAP2/CSMD1/BCHE/SORCS3/SLC1A1/CLSTN2	7	GO_BP	6
GO:0031346	positive regulation of cell projection organization	11/170	345/16638	0.000855478	0.0307454	0.027479	EPHA3/ENC1/SHTN1/DSCAM/TENM1/FUT9/EFNA5/PRKD1/CNR1/NRP1/ATP8A2	11	GO_BP	6
GO:0060560	developmental growth involved in morphogenesis	9/170	242/16638	0.000870666	0.0308242	0.0275494	RIMS2/LHX1/SHTN1/DSCAM/RIMS1/ALCAM/EFNA5/NRP1/PRKG1	9	GO_BP	6
GO:0010976	positive regulation of neuron projection development	7/170	151/16638	0.000924353	0.0322436	0.0288181	EPHA3/ENC1/FUT9/PRKD1/CNR1/NRP1/ATP8A2	7	GO_BP	6
GO:0007416	synapse assembly	8/170	197/16638	0.000957803	0.0329262	0.0294281	PCDH17/NRG3/GABRB3/CNTN5/DSCAM/EFNA5/SPOCK2/CLSTN2	8	GO_BP	6
GO:0008037	cell recognition	7/170	153/16638	0.000998349	0.0338298	0.0302357	EPHA3/CNTNAP2/CNTN4/DSCAM/CNR1/OPCML/NRP1	7	GO_BP	6
GO:0014048	regulation of glutamate secretion	3/170	20/16638	0.00105131	0.0351228	0.0313914	PRKG1/DTNBP1/GRM7	3	GO_BP	6
GO:0031644	regulation of nervous system process	6/170	113/16638	0.00106836	0.0351967	0.0314574	GRIK2/RIMS2/RIMS1/DLGAP1/DLGAP2/TENM4	6	GO_BP	6
GO:0048639	positive regulation of developmental growth	7/170	156/16638	0.001118	0.0363274	0.032468	RIMS2/SHTN1/DSCAM/RIMS1/EFNA5/NRP1/ATP8A2	7	GO_BP	6
GO:0090189	regulation of branching involved in ureteric bud morphogenesis	3/170	21/16638	0.00121737	0.0390217	0.0348761	LHX1/PAX8/PAX2	3	GO_BP	6
GO:0035850	epithelial cell differentiation involved in kidney development	4/170	47/16638	0.00133248	0.042142	0.0376649	PTPRO/LHX1/PAX8/PAX2	4	GO_BP	6
GO:0021756	striatum development	3/170	22/16638	0.00139906	0.0436655	0.0390265	RARB/CNTNAP2/BCL11B	3	GO_BP	6
GO:0007613	memory	6/170	122/16638	0.00158546	0.0488404	0.0436516	CSMD1/CNR1/SORCS3/SLC1A1/KCNK10/PLK2	6	GO_BP	6
GO:0022839	monoatomic ion gated channel activity	15/172	321/17148	8.64441e-07	0.000150109	0.000126313	GRIK2/GRIA4/GRIK3/GABRB3/KCNH7/CACNA2D3/HCN1/GLRA2/KCND2/CACNA1E/KCNB2/KCNIP4/KCNJ6/KCNK10/NALCN	15	GO_MF	6
GO:0022836	gated channel activity	15/172	322/17148	8.98854e-07	0.000150109	0.000126313	GRIK2/GRIA4/GRIK3/GABRB3/KCNH7/CACNA2D3/HCN1/GLRA2/KCND2/CACNA1E/KCNB2/KCNIP4/KCNJ6/KCNK10/NALCN	15	GO_MF	6
GO:0005267	potassium channel activity	9/172	122/17148	3.85141e-06	0.00042879	0.000360816	GRIK2/GRIK3/KCNH7/HCN1/KCND2/KCNB2/KCNIP4/KCNJ6/KCNK10	9	GO_MF	6
GO:0008066	glutamate receptor activity	5/172	27/17148	6.46642e-06	0.000530729	0.000446595	GRIK2/GRIA4/GRM5/GRIK3/GRM7	5	GO_MF	6
GO:0005216	monoatomic ion channel activity	16/172	434/17148	7.94505e-06	0.000530729	0.000446595	GRIK2/GRIA4/GRIK3/GABRB3/KCNH7/CACNA2D3/HCN1/GLRA2/KCND2/CACNA1E/KCNB2/KCNIP4/SLC1A1/KCNJ6/KCNK10/NALCN	16	GO_MF	6
GO:0015079	potassium ion transmembrane transporter activity	9/172	157/17148	2.96046e-05	0.00114991	0.000967617	GRIK2/GRIK3/KCNH7/HCN1/KCND2/KCNB2/KCNIP4/KCNJ6/KCNK10	9	GO_MF	6
GO:0005244	voltage-gated monoatomic ion channel activity	10/172	199/17148	3.31734e-05	0.00114991	0.000967617	KCNH7/CACNA2D3/HCN1/KCND2/CACNA1E/KCNB2/KCNIP4/KCNJ6/KCNK10/NALCN	10	GO_MF	6
GO:0022832	voltage-gated channel activity	10/172	199/17148	3.31734e-05	0.00114991	0.000967617	KCNH7/CACNA2D3/HCN1/KCND2/CACNA1E/KCNB2/KCNIP4/KCNJ6/KCNK10/NALCN	10	GO_MF	6
GO:0046873	metal ion transmembrane transporter activity	15/172	436/17148	3.44326e-05	0.00114991	0.000967617	GRIK2/GRIK3/KCNH7/CACNA2D3/HCN1/SLC4A10/SLC1A2/KCND2/CACNA1E/KCNB2/KCNIP4/SLC1A1/KCNJ6/KCNK10/NALCN	15	GO_MF	6
GO:0015267	channel activity	16/172	492/17148	3.69613e-05	0.00114991	0.000967617	GRIK2/GRIA4/GRIK3/GABRB3/KCNH7/CACNA2D3/HCN1/GLRA2/KCND2/CACNA1E/KCNB2/KCNIP4/SLC1A1/KCNJ6/KCNK10/NALCN	16	GO_MF	6
GO:0022803	passive transmembrane transporter activity	16/172	493/17148	3.78711e-05	0.00114991	0.000967617	GRIK2/GRIA4/GRIK3/GABRB3/KCNH7/CACNA2D3/HCN1/GLRA2/KCND2/CACNA1E/KCNB2/KCNIP4/SLC1A1/KCNJ6/KCNK10/NALCN	16	GO_MF	6
GO:0005261	monoatomic cation channel activity	12/172	325/17148	0.000110732	0.00283518	0.00238573	GRIK2/GRIK3/KCNH7/CACNA2D3/HCN1/KCND2/CACNA1E/KCNB2/KCNIP4/KCNJ6/KCNK10/NALCN	12	GO_MF	6
GO:0015276	ligand-gated monoatomic ion channel activity	8/172	146/17148	0.000113327	0.00283518	0.00238573	GRIK2/GRIA4/GRIK3/GABRB3/KCNH7/HCN1/GLRA2/KCNJ6	8	GO_MF	6
GO:0022834	ligand-gated channel activity	8/172	147/17148	0.00011884	0.00283518	0.00238573	GRIK2/GRIA4/GRIK3/GABRB3/KCNH7/HCN1/GLRA2/KCNJ6	8	GO_MF	6
GO:0022843	voltage-gated monoatomic cation channel activity	8/172	153/17148	0.000156772	0.00349079	0.00293741	KCNH7/CACNA2D3/HCN1/KCND2/CACNA1E/KCNB2/KCNJ6/KCNK10	8	GO_MF	6
GO:0030296	protein tyrosine kinase activator activity	4/172	33/17148	0.000318691	0.00665267	0.00559805	GRM5/NRG3/EFNA5/NRG1	4	GO_MF	6
GO:0022824	transmitter-gated monoatomic ion channel activity	5/172	61/17148	0.000361928	0.00671577	0.00565115	GRIK2/GRIA4/GRIK3/GABRB3/GLRA2	5	GO_MF	6
GO:0022835	transmitter-gated channel activity	5/172	61/17148	0.000361928	0.00671577	0.00565115	GRIK2/GRIA4/GRIK3/GABRB3/GLRA2	5	GO_MF	6
GO:0099507	ligand-gated monoatomic ion channel activity involved in regulation of presynaptic membrane potential	3/172	15/17148	0.000412901	0.00725837	0.00610773	GRIK2/GRIA4/GRIK3	3	GO_MF	6
GO:0005249	voltage-gated potassium channel activity	6/172	99/17148	0.000483986	0.00769768	0.0064774	KCNH7/HCN1/KCND2/KCNB2/KCNJ6/KCNK10	6	GO_MF	6
GO:0030594	neurotransmitter receptor activity	6/172	99/17148	0.000483986	0.00769768	0.0064774	GRIK2/GRIA4/GRM5/GRIK3/GABRB3/GLRA2	6	GO_MF	6
GO:0030297	transmembrane receptor protein tyrosine kinase activator activity	3/172	18/17148	0.000724293	0.0109961	0.00925293	NRG3/EFNA5/NRG1	3	GO_MF	6
GO:0098960	postsynaptic neurotransmitter receptor activity	5/172	72/17148	0.000779048	0.0113131	0.00951971	GRIK2/GRIA4/GRM5/GRIK3/GLRA2	5	GO_MF	6
GO:0004970	ionotropic glutamate receptor activity	3/172	19/17148	0.000853783	0.0114212	0.00961065	GRIK2/GRIA4/GRIK3	3	GO_MF	6
GO:0005230	extracellular ligand-gated monoatomic ion channel activity	5/172	74/17148	0.000882625	0.0114212	0.00961065	GRIK2/GRIA4/GRIK3/GABRB3/GLRA2	5	GO_MF	6
GO:0005272	sodium channel activity	4/172	43/17148	0.000889075	0.0114212	0.00961065	GRIK2/GRIK3/HCN1/NALCN	4	GO_MF	6
GO:0015081	sodium ion transmembrane transporter activity	7/172	157/17148	0.00104446	0.0129203	0.0108721	GRIK2/GRIK3/HCN1/SLC4A10/SLC1A2/SLC1A1/NALCN	7	GO_MF	6
GO:1904315	transmitter-gated monoatomic ion channel activity involved in regulation of postsynaptic membrane potential	4/172	55/17148	0.00223839	0.0267008	0.0224681	GRIK2/GRIA4/GRIK3/GLRA2	4	GO_MF	6
GO:0099529	neurotransmitter receptor activity involved in regulation of postsynaptic membrane potential	4/172	57/17148	0.00255263	0.0293993	0.0247388	GRIK2/GRIA4/GRIK3/GLRA2	4	GO_MF	6
GO:0045499	chemorepellent activity	3/172	28/17148	0.00270167	0.0300786	0.0253103	NRG3/EFNA5/NRG1	3	GO_MF	6
GO:0097060	synaptic membrane	24/177	392/17567	1.4337e-12	3.7993e-10	3.25977e-10	GRIK2/GRIA4/GRM5/GRIK3/PCDH17/GABRB3/PTPRO/CNTNAP2/RIMS2/NETO2/CNTN5/RIMS1/HCN1/GLRA2/SLC1A2/KCND2/KCTD16/CNR1/SORCS3/NRP1/CNTNAP4/CLSTN2/DTNBP1/GRM7	24	GO_CC	6
GO:0098978	glutamatergic synapse	24/177	405/17567	2.87444e-12	3.80863e-10	3.26778e-10	GRIK2/GRM5/GRIK3/PCDH17/NRG3/PTPRO/NETO2/CTTNBP2/HCN1/MAP1LC3A/DLGAP1/CHMP2B/ABLIM3/CADPS/SYN2/SLC1A2/KCND2/CNR1/SORCS3/NRP1/DLGAP2/CLSTN2/CDH11/DTNBP1	24	GO_CC	6
GO:0043025	neuronal cell body	23/177	483/17567	6.56567e-10	5.79968e-08	4.97609e-08	GRIK2/GRIA4/CADM2/GRIK3/CNTNAP2/ENC1/SHTN1/DSCAM/SLC4A10/ALCAM/ASTN1/KCND2/CACNA1E/KLHL1/PCSK2/KCNB2/KCNIP4/SST/SEZ6/GFRA1/SLC1A1/DTNBP1/ASTN2	23	GO_CC	6
GO:0045211	postsynaptic membrane	17/177	274/17567	2.61142e-09	1.73007e-07	1.48439e-07	GRIK2/GRIA4/GRM5/GRIK3/PCDH17/GABRB3/PTPRO/NETO2/HCN1/GLRA2/KCND2/KCTD16/SORCS3/NRP1/CLSTN2/DTNBP1/GRM7	17	GO_CC	6
GO:0043204	perikaryon	11/177	146/17567	2.684e-07	1.42252e-05	1.22051e-05	GRIK2/GRIK3/CNTNAP2/SHTN1/SLC4A10/ASTN1/KCND2/PCSK2/KCNB2/SLC1A1/ASTN2	11	GO_CC	6
GO:0042734	presynaptic membrane	11/177	165/17567	9.14711e-07	4.03997e-05	3.46627e-05	GRIK2/GRIK3/PCDH17/RIMS2/CNTN5/RIMS1/HCN1/SLC1A2/KCTD16/CNR1/CNTNAP4	11	GO_CC	6
GO:0032279	asymmetric synapse	15/177	327/17567	1.16563e-06	4.41276e-05	3.78612e-05	GRIK2/GRIA4/GRM5/GRIK3/PTPRO/NETO2/DLGAP1/CHMP2B/SYN2/SORCS3/DLGAP2/SLC1A1/CLSTN2/DTNBP1/GRM7	15	GO_CC	6
GO:0098984	neuron to neuron synapse	15/177	357/17567	3.44146e-06	0.000102418	8.78744e-05	GRIK2/GRIA4/GRM5/GRIK3/PTPRO/NETO2/DLGAP1/CHMP2B/SYN2/SORCS3/DLGAP2/SLC1A1/CLSTN2/DTNBP1/GRM7	15	GO_CC	6
GO:0034705	potassium channel complex	8/177	90/17567	3.47836e-06	0.000102418	8.78744e-05	GRIK2/GRIK3/CNTNAP2/HCN1/KCND2/KCNB2/KCNIP4/KCNJ6	8	GO_CC	6
GO:0099634	postsynaptic specialization membrane	9/177	122/17567	4.01211e-06	0.000106321	9.12227e-05	GRIK2/GRIA4/GRM5/GRIK3/PTPRO/NETO2/KCND2/SORCS3/CLSTN2	9	GO_CC	6
GO:0098839	postsynaptic density membrane	8/177	99/17567	7.1137e-06	0.000171375	0.000147039	GRIK2/GRIA4/GRM5/GRIK3/PTPRO/NETO2/SORCS3/CLSTN2	8	GO_CC	6
GO:0099572	postsynaptic specialization	14/177	341/17567	9.58498e-06	0.000211668	0.00018161	GRIK2/GRIA4/GRM5/GRIK3/PTPRO/NETO2/DLGAP1/CHMP2B/SYN2/KCND2/SORCS3/DLGAP2/CLSTN2/DTNBP1	14	GO_CC	6
GO:0034702	monoatomic ion channel complex	13/177	298/17567	1.05884e-05	0.000215841	0.00018519	GRIK2/GRIA4/GRIK3/GABRB3/CNTNAP2/CACNA2D3/HCN1/GLRA2/KCND2/CACNA1E/KCNB2/KCNIP4/KCNJ6	13	GO_CC	6
GO:0098982	GABA-ergic synapse	7/177	78/17567	1.35431e-05	0.000256351	0.000219948	PCDH17/PTPRO/CNTN5/KCND2/EFNA5/CNR1/SST	7	GO_CC	6
GO:0097440	apical dendrite	4/177	16/17567	1.64944e-05	0.000272237	0.000233578	SLC4A10/SEZ6/SLC1A1/CLU	4	GO_CC	6
GO:0014069	postsynaptic density	13/177	311/17567	1.66575e-05	0.000272237	0.000233578	GRIK2/GRIA4/GRM5/GRIK3/PTPRO/NETO2/DLGAP1/CHMP2B/SYN2/SORCS3/DLGAP2/CLSTN2/DTNBP1	13	GO_CC	6
GO:1990351	transporter complex	15/177	409/17567	1.74643e-05	0.000272237	0.000233578	GRIK2/GRIA4/GRIK3/GABRB3/CNTNAP2/CACNA2D3/HCN1/ATP1B3/GLRA2/KCND2/CACNA1E/KCNB2/KCNIP4/ATP8A2/KCNJ6	15	GO_CC	6
GO:0150034	distal axon	12/177	274/17567	2.24468e-05	0.000330466	0.000283538	GRIK2/GRIK3/PTPRO/LAMP5/SHTN1/DSCAM/SLC4A10/TSHZ3/PCDH9/CNR1/SLC1A1/DTNBP1	12	GO_CC	6
GO:0034703	cation channel complex	10/177	193/17567	2.6654e-05	0.000371754	0.000318962	GRIK2/GRIK3/CNTNAP2/CACNA2D3/HCN1/KCND2/CACNA1E/KCNB2/KCNIP4/KCNJ6	10	GO_CC	6
GO:1902495	transmembrane transporter complex	14/177	382/17567	3.38372e-05	0.000448343	0.000384675	GRIK2/GRIA4/GRIK3/GABRB3/CNTNAP2/CACNA2D3/HCN1/ATP1B3/GLRA2/KCND2/CACNA1E/KCNB2/KCNIP4/KCNJ6	14	GO_CC	6
GO:0008076	voltage-gated potassium channel complex	6/177	79/17567	0.000145338	0.00183402	0.00157358	CNTNAP2/HCN1/KCND2/KCNB2/KCNIP4/KCNJ6	6	GO_CC	6
GO:0030426	growth cone	8/177	167/17567	0.000294646	0.00354915	0.00304515	PTPRO/LAMP5/SHTN1/DSCAM/TSHZ3/PCDH9/CNR1/DTNBP1	8	GO_CC	6
GO:0030427	site of polarized growth	8/177	172/17567	0.000359366	0.00412522	0.00353941	PTPRO/LAMP5/SHTN1/DSCAM/TSHZ3/PCDH9/CNR1/DTNBP1	8	GO_CC	6
GO:0043197	dendritic spine	8/177	173/17567	0.000373605	0.00412522	0.00353941	GRIA4/GRM5/PTPRO/CTTNBP2/KCND2/SEZ6/SLC1A1/DTNBP1	8	GO_CC	6
GO:0044309	neuron spine	8/177	175/17567	0.000403461	0.00427669	0.00366937	GRIA4/GRM5/PTPRO/CTTNBP2/KCND2/SEZ6/SLC1A1/DTNBP1	8	GO_CC	6
GO:0043198	dendritic shaft	4/177	41/17567	0.000754142	0.00768645	0.00659492	GRM5/SEZ6/SLC1A1/GRM7	4	GO_CC	6
GO:0098685	Schaffer collateral - CA1 synapse	5/177	91/17567	0.00226932	0.0222729	0.01911	GRM5/SYN2/SLC1A1/CDH11/DTNBP1	5	GO_CC	6
GO:0032809	neuronal cell body membrane	3/177	29/17567	0.00303076	0.028684	0.0246107	CADM2/KCND2/KCNB2	3	GO_CC	6
GO:0044298	cell body membrane	3/177	32/17567	0.00402412	0.0367721	0.0315502	CADM2/KCND2/KCNB2	3	GO_CC	6
GO:0099569	presynaptic cytoskeleton	2/177	10/17567	0.00430764	0.0380508	0.0326473	RIMS2/RIMS1	2	GO_CC	6
hsa04724	Glutamatergic synapse	9/64	116/8014	2.88553e-07	3.52034e-05	3.21964e-05	2898/2893/2915/2899/9229/2792/6506/6505/2917	9	KEGG	6	Organismal Systems	Nervous system
hsa04082	Neuroactive ligand signaling	10/64	199/8014	3.35109e-06	0.000204417	0.000186956	2898/2893/2915/2899/2562/2792/6506/6505/148/2917	10	KEGG	6
hsa04723	Retrograde endocannabinoid signaling	7/64	141/8014	0.000120927	0.00491771	0.00449765	2893/2915/2562/22999/2792/1268/3763	7	KEGG	6	Organismal Systems	Nervous system
hsa04080	Neuroactive ligand-receptor interaction	10/64	370/8014	0.00063314	0.0193108	0.0176613	2898/2893/2915/2899/2562/2742/1268/6750/148/2917	10	KEGG	6	Environmental Information Processing	Signaling molecules and interaction
hsa04713	Circadian entrainment	5/64	97/8014	0.00101562	0.0247811	0.0226644	2893/2977/2792/3763/5592	5	KEGG	6	Organismal Systems	Environmental adaptation
R-HSA-112316	Neuronal System	22/103	410/10784	2.92952e-11	1.06927e-08	9.83701e-09	2898/2893/2915/2899/2562/90134/22999/55799/348980/9229/2742/590/2792/6854/6506/3751/777/9312/6505/3763/54207/3084	22	Reactome	6
R-HSA-112315	Transmission across Chemical Synapses	15/103	270/10784	3.66717e-08	6.69259e-06	6.15699e-06	2898/2893/2899/2562/22999/55799/2742/590/2792/6854/6506/777/6505/3763/3084	15	Reactome	6
R-HSA-1296071	Potassium Channels	7/103	103/10784	5.52416e-05	0.00672106	0.00618318	90134/348980/2792/3751/9312/3763/54207	7	Reactome	6
R-HSA-5617472	Activation of anterior HOX genes in hindbrain development during early embryogenesis	5/103	62/10784	0.000302953	0.0221156	0.0203457	3214/5915/3213/3201/3212	5	Reactome	6
R-HSA-5619507	Activation of HOX genes during differentiation	5/103	62/10784	0.000302953	0.0221156	0.0203457	3214/5915/3213/3201/3212	5	Reactome	6
R-HSA-112314	Neurotransmitter receptors and postsynaptic signal transmission	8/103	205/10784	0.00075451	0.0458994	0.0422261	2898/2893/2899/2562/2742/2792/3763/3084	8	Reactome	6
GO:0050808	synapse organization	13/66	477/16638	3.84149e-08	4.1757e-05	3.70401e-05	POTEF/GABRB3/NLGN4Y/ERC2/DNM3/DSCAM/GABRA2/GAP43/GRID1/HIP1R/EPHB3/CNTN2/UNC13A	13	GO_BP	7
GO:0099173	postsynapse organization	7/66	192/16638	1.07027e-05	0.0032089	0.00284641	POTEF/NLGN4Y/DNM3/GAP43/GRID1/HIP1R/EPHB3	7	GO_BP	7
GO:0007416	synapse assembly	7/66	197/16638	1.26511e-05	0.0032089	0.00284641	GABRB3/NLGN4Y/DNM3/DSCAM/GABRA2/GAP43/EPHB3	7	GO_BP	7
GO:0050804	modulation of chemical synaptic transmission	10/66	468/16638	1.44905e-05	0.0032089	0.00284641	GRIA2/GRIK2/NLGN4Y/ERC2/GRID1/NSG1/CNTN2/UNC13A/RIMS1/STXBP5	10	GO_BP	7
GO:0099177	regulation of trans-synaptic signaling	10/66	469/16638	1.47603e-05	0.0032089	0.00284641	GRIA2/GRIK2/NLGN4Y/ERC2/GRID1/NSG1/CNTN2/UNC13A/RIMS1/STXBP5	10	GO_BP	7
GO:0099003	vesicle-mediated transport in synapse	7/66	217/16638	2.36285e-05	0.0042807	0.00379715	NLGN4Y/ERC2/DNM3/NSG1/UNC13A/RIMS1/STXBP5	7	GO_BP	7
GO:0008038	neuron recognition	4/66	45/16638	2.9772e-05	0.00462317	0.00410093	DSCAM/GAP43/EPHB3/CNTN2	4	GO_BP	7
GO:0016082	synaptic vesicle priming	3/66	18/16638	4.6622e-05	0.00633477	0.00561918	ERC2/UNC13A/STXBP5	3	GO_BP	7
GO:0035235	ionotropic glutamate receptor signaling pathway	3/66	24/16638	0.000113689	0.0132138	0.0117211	GRIA2/GRIK2/GRID1	3	GO_BP	7
GO:0099504	synaptic vesicle cycle	6/66	195/16638	0.000121562	0.0132138	0.0117211	NLGN4Y/ERC2/DNM3/UNC13A/RIMS1/STXBP5	6	GO_BP	7
GO:0048705	skeletal system morphogenesis	6/66	225/16638	0.000264248	0.0216492	0.0192037	HOXA4/HOXA5/HOXD4/FREM1/DHRS3/HOXC4	6	GO_BP	7
GO:0060078	regulation of postsynaptic membrane potential	5/66	144/16638	0.000264854	0.0216492	0.0192037	GRIA2/GRIK2/GABRA2/GRID1/RIMS1	5	GO_BP	7
GO:0007411	axon guidance	6/66	230/16638	0.000297321	0.0216492	0.0192037	UNC5C/NRXN3/DSCAM/GAP43/EPHB3/CNTN2	6	GO_BP	7
GO:0097485	neuron projection guidance	6/66	230/16638	0.000297321	0.0216492	0.0192037	UNC5C/NRXN3/DSCAM/GAP43/EPHB3/CNTN2	6	GO_BP	7
GO:1990806	ligand-gated ion channel signaling pathway	3/66	33/16638	0.000298747	0.0216492	0.0192037	GRIA2/GRIK2/GRID1	3	GO_BP	7
GO:0007409	axonogenesis	8/66	443/16638	0.000352134	0.0225159	0.0199724	POTEF/UNC5C/NRXN3/DSCAM/GAP43/EPHB3/CNTN2/RND2	8	GO_BP	7
GO:0010975	regulation of neuron projection development	8/66	443/16638	0.000352134	0.0225159	0.0199724	DNM3/DSCAM/FUT9/EPHB3/NDNF/CNTN2/RND2/STMN2	8	GO_BP	7
GO:0048704	embryonic skeletal system morphogenesis	4/66	93/16638	0.000505873	0.030138	0.0267336	HOXA4/HOXA5/HOXD4/HOXC4	4	GO_BP	7
GO:0016079	synaptic vesicle exocytosis	4/66	94/16638	0.000526792	0.030138	0.0267336	ERC2/UNC13A/RIMS1/STXBP5	4	GO_BP	7
GO:0097090	presynaptic membrane organization	2/66	10/16638	0.000683251	0.0371347	0.0329399	NLGN4Y/CNTN2	2	GO_BP	7
GO:0001505	regulation of neurotransmitter levels	5/66	185/16638	0.000831241	0.0430266	0.0381663	ERC2/GABRA2/UNC13A/RIMS1/STXBP5	5	GO_BP	7
GO:0035249	synaptic transmission, glutamatergic	4/66	110/16638	0.000951123	0.0469941	0.0416856	GRIA2/GRIK2/GRID1/UNC13A	4	GO_BP	7
GO:0007215	glutamate receptor signaling pathway	3/66	50/16638	0.00102282	0.047876	0.0424678	GRIA2/GRIK2/GRID1	3	GO_BP	7
GO:0035176	social behavior	3/66	51/16638	0.00108369	0.047876	0.0424678	NLGN4Y/NRXN3/GRID1	3	GO_BP	7
GO:0048167	regulation of synaptic plasticity	5/66	197/16638	0.0011011	0.047876	0.0424678	GRIK2/ERC2/NSG1/CNTN2/RIMS1	5	GO_BP	7
GO:0022824	transmitter-gated monoatomic ion channel activity	5/64	61/17148	3.12785e-06	0.000328424	0.000260105	GABRB3/GRIA2/GRIK2/GABRA2/GRID1	5	GO_MF	7
GO:0022835	transmitter-gated channel activity	5/64	61/17148	3.12785e-06	0.000328424	0.000260105	GABRB3/GRIA2/GRIK2/GABRA2/GRID1	5	GO_MF	7
GO:0005230	extracellular ligand-gated monoatomic ion channel activity	5/64	74/17148	8.15966e-06	0.000571176	0.00045236	GABRB3/GRIA2/GRIK2/GABRA2/GRID1	5	GO_MF	7
GO:0030594	neurotransmitter receptor activity	5/64	99/17148	3.37257e-05	0.0017706	0.00140228	GABRB3/GRIA2/GRIK2/GABRA2/GRID1	5	GO_MF	7
GO:0004970	ionotropic glutamate receptor activity	3/64	19/17148	4.60387e-05	0.0018024	0.00142747	GRIA2/GRIK2/GRID1	3	GO_MF	7
GO:1904315	transmitter-gated monoatomic ion channel activity involved in regulation of postsynaptic membrane potential	4/64	55/17148	5.21643e-05	0.0018024	0.00142747	GRIA2/GRIK2/GABRA2/GRID1	4	GO_MF	7
GO:0099529	neurotransmitter receptor activity involved in regulation of postsynaptic membrane potential	4/64	57/17148	6.00801e-05	0.0018024	0.00142747	GRIA2/GRIK2/GABRA2/GRID1	4	GO_MF	7
GO:0098918	structural constituent of synapse	3/64	26/17148	0.000121247	0.00315124	0.00249572	POTEF/ERC2/DNM3	3	GO_MF	7
GO:0008066	glutamate receptor activity	3/64	27/17148	0.00013604	0.00315124	0.00249572	GRIA2/GRIK2/GRID1	3	GO_MF	7
GO:0098960	postsynaptic neurotransmitter receptor activity	4/64	72/17148	0.000150059	0.00315124	0.00249572	GRIA2/GRIK2/GABRA2/GRID1	4	GO_MF	7
GO:0015276	ligand-gated monoatomic ion channel activity	5/64	146/17148	0.000212649	0.00384139	0.00304231	GABRB3/GRIA2/GRIK2/GABRA2/GRID1	5	GO_MF	7
GO:0022834	ligand-gated channel activity	5/64	147/17148	0.000219508	0.00384139	0.00304231	GABRB3/GRIA2/GRIK2/GABRA2/GRID1	5	GO_MF	7
GO:0022851	GABA-gated chloride ion channel activity	2/64	13/17148	0.00104159	0.0168257	0.0133256	GABRB3/GABRA2	2	GO_MF	7
GO:0099507	ligand-gated monoatomic ion channel activity involved in regulation of presynaptic membrane potential	2/64	15/17148	0.00139541	0.0209312	0.0165771	GRIK2/GABRA2	2	GO_MF	7
GO:0004890	GABA-A receptor activity	2/64	19/17148	0.00225078	0.0278037	0.02202	GABRB3/GABRA2	2	GO_MF	7
GO:0017075	syntaxin-1 binding	2/64	19/17148	0.00225078	0.0278037	0.02202	UNC13A/STXBP5	2	GO_MF	7
GO:0099095	ligand-gated monoatomic anion channel activity	2/64	19/17148	0.00225078	0.0278037	0.02202	GABRB3/GABRA2	2	GO_MF	7
GO:0099186	structural constituent of postsynapse	2/64	20/17148	0.00249486	0.0291067	0.0230519	POTEF/DNM3	2	GO_MF	7
GO:0016917	GABA receptor activity	2/64	22/17148	0.00301869	0.0333645	0.026424	GABRB3/GABRA2	2	GO_MF	7
GO:0008198	ferrous iron binding	2/64	26/17148	0.0042065	0.0441682	0.0349803	HEPH/CDO1	2	GO_MF	7
GO:0097060	synaptic membrane	14/66	392/17567	1.6266e-10	3.058e-08	2.05465e-08	GABRB3/GRIA2/GRIK2/NLGN4Y/ERC2/NRXN3/DNM3/GABRA2/GRID1/NSG1/HIP1R/CNTN2/UNC13A/RIMS1	14	GO_CC	7
GO:0045211	postsynaptic membrane	9/66	274/17567	8.15462e-07	7.66534e-05	5.15029e-05	GABRB3/GRIA2/GRIK2/NLGN4Y/DNM3/GABRA2/GRID1/NSG1/CNTN2	9	GO_CC	7
GO:0150034	distal axon	8/66	274/17567	8.30352e-06	0.000448882	0.000301601	UNC5C/GRIK2/ERC2/DSCAM/GAP43/UNC13A/LAMP5/STMN2	8	GO_CC	7
GO:0098982	GABA-ergic synapse	5/66	78/17567	1.09612e-05	0.000448882	0.000301601	NLGN4Y/ERC2/GABRA2/GAP43/GRID1	5	GO_CC	7
GO:0043025	neuronal cell body	10/66	483/17567	1.19384e-05	0.000448882	0.000301601	GRIA2/UNC5C/GRIK2/PDE1A/DSCAM/GABRA2/GAP43/HIP1R/CNTN2/STMN2	10	GO_CC	7
GO:0030658	transport vesicle membrane	7/66	229/17567	2.36476e-05	0.000740958	0.000497844	SCG3/GABRA2/ARFGEF3/UNC13A/LAMP5/HLA-B/HLA-C	7	GO_CC	7
GO:0030426	growth cone	6/66	167/17567	3.82441e-05	0.00083606	0.000561743	UNC5C/ERC2/DSCAM/GAP43/LAMP5/STMN2	6	GO_CC	7
GO:0098831	presynaptic active zone cytoplasmic component	3/66	18/17567	3.96988e-05	0.00083606	0.000561743	ERC2/UNC13A/RIMS1	3	GO_CC	7
GO:0099572	postsynaptic specialization	8/66	341/17567	4.00242e-05	0.00083606	0.000561743	GRIA2/GRIK2/NLGN4Y/DNM3/GABRA2/GAP43/GRID1/HIP1R	8	GO_CC	7
GO:0030427	site of polarized growth	6/66	172/17567	4.51068e-05	0.000848008	0.00056977	UNC5C/ERC2/DSCAM/GAP43/LAMP5/STMN2	6	GO_CC	7
GO:0098984	neuron to neuron synapse	8/66	357/17567	5.53033e-05	0.000945183	0.000635061	GRIA2/GRIK2/NLGN4Y/DNM3/GAP43/GRID1/HIP1R/STXBP5	8	GO_CC	7
GO:0099634	postsynaptic specialization membrane	5/66	122/17567	9.47821e-05	0.00148492	0.000997707	GRIA2/GRIK2/NLGN4Y/GABRA2/GRID1	5	GO_CC	7
GO:0014069	postsynaptic density	7/66	311/17567	0.00016222	0.00225313	0.00151386	GRIA2/GRIK2/NLGN4Y/DNM3/GAP43/GRID1/HIP1R	7	GO_CC	7
GO:0030133	transport vesicle	8/66	419/17567	0.000167786	0.00225313	0.00151386	SCG3/GABRA2/ARFGEF3/UNC13A/LAMP5/HLA-B/HLA-C/STXBP5	8	GO_CC	7
GO:0032279	asymmetric synapse	7/66	327/17567	0.000220608	0.00276496	0.00185776	GRIA2/GRIK2/NLGN4Y/DNM3/GAP43/GRID1/HIP1R	7	GO_CC	7
GO:0042734	presynaptic membrane	5/66	165/17567	0.000387244	0.00430143	0.0028901	GRIK2/ERC2/NRXN3/UNC13A/RIMS1	5	GO_CC	7
GO:0099738	cell cortex region	3/66	38/17567	0.000388959	0.00430143	0.0028901	ERC2/UNC13A/RIMS1	3	GO_CC	7
GO:0098839	postsynaptic density membrane	4/66	99/17567	0.0005233	0.00546558	0.00367228	GRIA2/GRIK2/NLGN4Y/GRID1	4	GO_CC	7
GO:0055038	recycling endosome membrane	4/66	103/17567	0.000607754	0.00576747	0.00387512	NSG1/LAMP5/HLA-B/HLA-C	4	GO_CC	7
GO:0099569	presynaptic cytoskeleton	2/66	10/17567	0.00061356	0.00576747	0.00387512	ERC2/RIMS1	2	GO_CC	7
GO:0031901	early endosome membrane	5/66	186/17567	0.000668185	0.00598184	0.00401916	NSG1/WLS/LAMP5/HLA-B/HLA-C	5	GO_CC	7
GO:0005938	cell cortex	6/66	290/17567	0.000761037	0.00648919	0.00436004	POTEF/ERC2/SHROOM3/HIP1R/UNC13A/RIMS1	6	GO_CC	7
GO:0098978	glutamatergic synapse	7/66	405/17567	0.00079389	0.00648919	0.00436004	GRIK2/NLGN4Y/ERC2/DNM3/GRID1/NSG1/HIP1R	7	GO_CC	7
GO:0030667	secretory granule membrane	6/66	308/17567	0.00103956	0.00814319	0.00547135	SLC44A2/SCG3/RND2/HLA-B/HLA-C/STXBP5	6	GO_CC	7
GO:0060077	inhibitory synapse	2/66	17/17567	0.0018231	0.0137097	0.00921148	NLGN4Y/GABRA2	2	GO_CC	7
GO:1902711	GABA-A receptor complex	2/66	19/17567	0.00228121	0.0164949	0.0110828	GABRB3/GABRA2	2	GO_CC	7
GO:1902710	GABA receptor complex	2/66	21/17567	0.00278795	0.0191718	0.0128814	GABRB3/GABRA2	2	GO_CC	7
GO:0099568	cytoplasmic region	5/66	261/17567	0.002977	0.0191718	0.0128814	GRIK2/ERC2/HIP1R/UNC13A/RIMS1	5	GO_CC	7
GO:0048786	presynaptic active zone	3/66	77/17567	0.00303876	0.0191718	0.0128814	ERC2/UNC13A/RIMS1	3	GO_CC	7
GO:0042611	MHC protein complex	2/66	22/17567	0.00305934	0.0191718	0.0128814	HLA-B/HLA-C	2	GO_CC	7
GO:0098553	lumenal side of endoplasmic reticulum membrane	2/66	26/17567	0.00426283	0.025852	0.0173698	HLA-B/HLA-C	2	GO_CC	7
GO:0032839	dendrite cytoplasm	2/66	27/17567	0.00459274	0.026283	0.0176593	GRIK2/HIP1R	2	GO_CC	7
GO:0005769	early endosome	6/66	415/17567	0.0046135	0.026283	0.0176593	NSG1/WLS/RND2/LAMP5/HLA-B/HLA-C	6	GO_CC	7
GO:0031252	cell leading edge	6/66	418/17567	0.00477668	0.0264122	0.0177462	UNC5C/GABRA2/HIP1R/LAMP5/LDB2/STMN2	6	GO_CC	7
GO:0034702	monoatomic ion channel complex	5/66	298/17567	0.00522066	0.0280424	0.0188415	GABRB3/GRIA2/GRIK2/GABRA2/STXBP5	5	GO_CC	7
GO:0055037	recycling endosome	4/66	195/17567	0.00620784	0.0324187	0.0217819	NSG1/LAMP5/HLA-B/HLA-C	4	GO_CC	7
GO:0030666	endocytic vesicle membrane	4/66	198/17567	0.00654696	0.0332657	0.0223509	GRIA2/WLS/HLA-B/HLA-C	4	GO_CC	7
GO:0030863	cortical cytoskeleton	3/66	104/17567	0.00704047	0.0347125	0.0233231	ERC2/SHROOM3/RIMS1	3	GO_CC	7
GO:0098576	lumenal side of membrane	2/66	34/17567	0.00721754	0.0347125	0.0233231	HLA-B/HLA-C	2	GO_CC	7
GO:0008021	synaptic vesicle	4/66	205/17567	0.00738564	0.0347125	0.0233231	GABRA2/UNC13A/LAMP5/STXBP5	4	GO_CC	7
GO:0031253	cell projection membrane	5/66	348/17567	0.00987677	0.0437729	0.0294107	DHRS3/GABRA2/GAP43/HIP1R/LAMP5	5	GO_CC	7
GO:0032590	dendrite membrane	2/66	40/17567	0.00989103	0.0437729	0.0294107	GABRA2/LAMP5	2	GO_CC	7
GO:0070382	exocytic vesicle	4/66	224/17567	0.0100119	0.0437729	0.0294107	GABRA2/UNC13A/LAMP5/STXBP5	4	GO_CC	7
GO:0008328	ionotropic glutamate receptor complex	2/66	41/17567	0.0103733	0.0443221	0.0297797	GRIA2/GRIK2	2	GO_CC	7
GO:0098686	hippocampal mossy fiber to CA3 synapse	2/66	42/17567	0.0108657	0.0445002	0.0298993	GRIK2/STXBP5	2	GO_CC	7
GO:0030672	synaptic vesicle membrane	3/66	123/17567	0.011125	0.0445002	0.0298993	GABRA2/UNC13A/LAMP5	3	GO_CC	7
GO:0099501	exocytic vesicle membrane	3/66	123/17567	0.011125	0.0445002	0.0298993	GABRA2/UNC13A/LAMP5	3	GO_CC	7
GO:0043195	terminal bouton	2/66	45/17567	0.0124039	0.0485818	0.0326418	GRIK2/UNC13A	2	GO_CC	7
GO:0098878	neurotransmitter receptor complex	2/66	46/17567	0.0129365	0.0496341	0.0333488	GRIA2/GRIK2	2	GO_CC	7
hsa04723	Retrograde endocannabinoid signaling	5/28	141/8014	0.000111393	0.00732696	0.00562566	2562/2891/2775/2555/22999	5	KEGG	7	Organismal Systems	Nervous system
hsa04514	Cell adhesion molecules	5/28	157/8014	0.000184813	0.00732696	0.00562566	22829/9369/6900/3106/3107	5	KEGG	7	Environmental Information Processing	Signaling molecules and interaction
hsa05032	Morphine addiction	4/28	91/8014	0.000258599	0.00732696	0.00562566	2562/5136/2775/2555	4	KEGG	7	Human Diseases	Substance dependence
hsa05033	Nicotine addiction	3/28	41/8014	0.000372595	0.00791765	0.00607918	2562/2891/2555	3	KEGG	7	Human Diseases	Substance dependence
hsa04082	Neuroactive ligand signaling	5/28	199/8014	0.00055396	0.00941732	0.00723063	2562/2891/2898/2775/2555	5	KEGG	7
hsa04721	Synaptic vesicle cycle	3/28	78/8014	0.00243894	0.0345517	0.0265289	26052/23025/22999	3	KEGG	7	Organismal Systems	Nervous system
hsa04727	GABAergic synapse	3/28	89/8014	0.00354859	0.0430901	0.0330846	2562/2775/2555	3	KEGG	7	Organismal Systems	Nervous system
GO:0019827	stem cell population maintenance	6/64	181/16638	6.77867e-05	0.0482386	0.0439723	NKAP/RTF1/MTF2/ING2/ZNF322/SMARCD1	6	GO_BP	8
GO:0098727	maintenance of cell number	6/64	185/16638	7.65086e-05	0.0482386	0.0439723	NKAP/RTF1/MTF2/ING2/ZNF322/SMARCD1	6	GO_BP	8
GO:0005501	retinoid binding	3/66	38/17148	0.000417215	0.0337945	0.0289855	NR2F2/CRABP1/RBP1	3	GO_MF	8
GO:0019840	isoprenoid binding	3/66	38/17148	0.000417215	0.0337945	0.0289855	NR2F2/CRABP1/RBP1	3	GO_MF	8
GO:0017069	snRNA binding	3/66	46/17148	0.000734445	0.03966	0.0340164	METTL16/COIL/RBM22	3	GO_MF	8
hsa03040	Spliceosome	4/23	134/8014	0.00051704	0.0211986	0.0206816	22938/9129/55696/22827	4	KEGG	8	Genetic Information Processing	Transcription
R-HSA-72163	mRNA Splicing - Major Pathway	5/40	205/10784	0.000905457	0.0434394	0.0402286	79576/22938/9129/55696/22827	5	Reactome	8
R-HSA-72172	mRNA Splicing	5/40	213/10784	0.00107498	0.0434394	0.0402286	79576/22938/9129/55696/22827	5	Reactome	8
R-HSA-2453864	Retinoid cycle disease events	2/40	14/10784	0.00118687	0.0434394	0.0402286	7276/5947	2	Reactome	8
R-HSA-2474795	Diseases associated with visual transduction	2/40	14/10784	0.00118687	0.0434394	0.0402286	7276/5947	2	Reactome	8
R-HSA-9675143	Diseases of the neuronal system	2/40	14/10784	0.00118687	0.0434394	0.0402286	7276/5947	2	Reactome	8
GO:0016126	sterol biosynthetic process	12/192	60/16638	3.40678e-12	9.44699e-09	8.41294e-09	HMGCS1/MSMO1/SQLE/FDFT1/HMGCR/INSIG1/MVD/DHCR24/FDPS/SC5D/MVK/NSDHL	12	GO_BP	9
GO:0006695	cholesterol biosynthetic process	11/192	53/16638	1.81184e-11	1.67475e-08	1.49143e-08	HMGCS1/MSMO1/FDFT1/HMGCR/INSIG1/MVD/DHCR24/FDPS/SC5D/MVK/NSDHL	11	GO_BP	9
GO:1902653	secondary alcohol biosynthetic process	11/192	53/16638	1.81184e-11	1.67475e-08	1.49143e-08	HMGCS1/MSMO1/FDFT1/HMGCR/INSIG1/MVD/DHCR24/FDPS/SC5D/MVK/NSDHL	11	GO_BP	9
GO:0051960	regulation of nervous system development	25/192	454/16638	9.35126e-11	6.48276e-08	5.77317e-08	LDLR/SLIT2/SYT4/CLSTN2/PTPRD/EFNA5/RARB/PTPN13/NRP1/DAB1/EIF2AK3/FSTL4/BRINP1/FLRT2/ROBO1/PRTG/FGF2/ASIC2/GRM5/CBLN2/DYNLT1/SEMA3C/SYNDIG1/MT3/VCAN	25	GO_BP	9
GO:0008203	cholesterol metabolic process	13/192	132/16638	4.15863e-09	1.89969e-06	1.69175e-06	HMGCS1/MSMO1/SQLE/LDLR/FDFT1/HMGCR/INSIG1/MVD/DHCR24/FDPS/SC5D/MVK/NSDHL	13	GO_BP	9
GO:0050804	modulation of chemical synaptic transmission	23/192	468/16638	4.96959e-09	1.89969e-06	1.69175e-06	GRM7/ADRA1A/SYT4/CLSTN2/HMGCR/PTPRD/PLCB1/CNTN4/DGKI/GRIA4/SHISA6/SNCG/SHISA9/AKAP7/PLPPR4/GRM5/CNTNAP4/ACHE/VGF/SV2B/GRIK4/CBLN2/CHRNA7	23	GO_BP	9
GO:0099177	regulation of trans-synaptic signaling	23/192	469/16638	5.17408e-09	1.89969e-06	1.69175e-06	GRM7/ADRA1A/SYT4/CLSTN2/HMGCR/PTPRD/PLCB1/CNTN4/DGKI/GRIA4/SHISA6/SNCG/SHISA9/AKAP7/PLPPR4/GRM5/CNTNAP4/ACHE/VGF/SV2B/GRIK4/CBLN2/CHRNA7	23	GO_BP	9
GO:0046165	alcohol biosynthetic process	13/192	135/16638	5.48053e-09	1.89969e-06	1.69175e-06	HMGCS1/MSMO1/FDFT1/HMGCR/INSIG1/MVD/DHCR24/FDPS/SC5D/MVK/NSDHL/FGF2/PCBD1	13	GO_BP	9
GO:0050808	synapse organization	23/192	477/16638	7.11597e-09	2.19251e-06	1.95252e-06	PTPRT/SEZ6L/CLSTN2/PTPRD/EFNA5/PTPN13/NRP1/CAST/SHISA6/GABRG2/FLRT2/SNCG/NEDD9/ASIC2/GRM5/ACHE/CBLN2/CNTN5/CHRNA7/SYNDIG1/SPOCK2/NFIA/PTPRO	23	GO_BP	9
GO:1902652	secondary alcohol metabolic process	13/192	142/16638	1.01591e-08	2.81712e-06	2.50876e-06	HMGCS1/MSMO1/SQLE/LDLR/FDFT1/HMGCR/INSIG1/MVD/DHCR24/FDPS/SC5D/MVK/NSDHL	13	GO_BP	9
GO:0016125	sterol metabolic process	13/192	146/16638	1.42292e-08	3.58705e-06	3.19442e-06	HMGCS1/MSMO1/SQLE/LDLR/FDFT1/HMGCR/INSIG1/MVD/DHCR24/FDPS/SC5D/MVK/NSDHL	13	GO_BP	9
GO:1901617	organic hydroxy compound biosynthetic process	15/192	240/16638	1.26751e-07	2.8062e-05	2.49904e-05	HMGCS1/MSMO1/SQLE/FDFT1/HMGCR/INSIG1/MVD/ZEB2/DHCR24/FDPS/SC5D/MVK/NSDHL/FGF2/PCBD1	15	GO_BP	9
GO:0006694	steroid biosynthetic process	13/192	176/16638	1.31556e-07	2.8062e-05	2.49904e-05	HMGCS1/MSMO1/SQLE/FDFT1/HMGCR/INSIG1/MVD/DHCR24/FDPS/SC5D/MVK/NSDHL/NR3C1	13	GO_BP	9
GO:0006066	alcohol metabolic process	18/192	362/16638	2.16064e-07	4.2796e-05	3.81117e-05	HMGCS1/MSMO1/SQLE/LDLR/FDFT1/HMGCR/INSIG1/MVD/PLCB1/DHCR24/FDPS/ACSS2/PLPP3/SC5D/MVK/NSDHL/FGF2/PCBD1	18	GO_BP	9
GO:0008299	isoprenoid biosynthetic process	6/192	28/16638	6.66033e-07	0.000123127	0.00010965	HMGCS1/HMGCR/MVD/RBP1/FDPS/MVK	6	GO_BP	9
GO:0034329	cell junction assembly	19/192	441/16638	8.75961e-07	0.000151815	0.000135198	CLSTN2/CDH18/PTPRD/EFNA5/EPB41L3/PTPN13/NRP1/GABRG2/FLRT2/ASIC2/MPP7/ACHE/LAMA3/CBLN2/ECT2/CNTN5/SYNDIG1/SPOCK2/PTPRO	19	GO_BP	9
GO:0051961	negative regulation of nervous system development	11/192	150/16638	1.33996e-06	0.000218572	0.000194647	LDLR/SYT4/PTPN13/NRP1/DAB1/FSTL4/BRINP1/PRTG/DYNLT1/SEMA3C/MT3	11	GO_BP	9
GO:0050767	regulation of neurogenesis	17/192	379/16638	1.97044e-06	0.000303558	0.000270331	LDLR/SLIT2/SYT4/PTPRD/EFNA5/NRP1/DAB1/FSTL4/BRINP1/ROBO1/PRTG/FGF2/GRM5/DYNLT1/SEMA3C/MT3/VCAN	17	GO_BP	9
GO:0007411	axon guidance	13/192	230/16638	2.76424e-06	0.000383262	0.000341311	SLIT2/CNTN6/EFNA5/CNTN4/NRP1/FLRT2/ROBO1/EPHA10/EPHA5/SEMA3C/CNTN5/BMPR1B/PTPRO	13	GO_BP	9
GO:0097485	neuron projection guidance	13/192	230/16638	2.76424e-06	0.000383262	0.000341311	SLIT2/CNTN6/EFNA5/CNTN4/NRP1/FLRT2/ROBO1/EPHA10/EPHA5/SEMA3C/CNTN5/BMPR1B/PTPRO	13	GO_BP	9
GO:0007416	synapse assembly	12/192	197/16638	3.12164e-06	0.000412206	0.000367087	CLSTN2/PTPRD/EFNA5/PTPN13/GABRG2/FLRT2/ASIC2/ACHE/CBLN2/CNTN5/SYNDIG1/SPOCK2	12	GO_BP	9
GO:0007409	axonogenesis	18/192	443/16638	3.92618e-06	0.000494877	0.000440709	SLIT2/CNTN6/POU3F2/EFNA5/CNTN4/NRP1/DAB1/FSTL4/FLRT2/ROBO1/PLPPR4/EPHA10/EPHA5/SEMA3C/CNTN5/BMPR1B/MT3/PTPRO	18	GO_BP	9
GO:0031290	retinal ganglion cell axon guidance	5/192	23/16638	5.52065e-06	0.000665598	0.000592743	SLIT2/EFNA5/NRP1/BMPR1B/PTPRO	5	GO_BP	9
GO:0051965	positive regulation of synapse assembly	7/192	61/16638	6.29413e-06	0.000727234	0.000647632	CLSTN2/PTPRD/EFNA5/FLRT2/ASIC2/CBLN2/SYNDIG1	7	GO_BP	9
GO:0050768	negative regulation of neurogenesis	10/192	145/16638	7.09311e-06	0.000786768	0.00070065	LDLR/SYT4/NRP1/DAB1/FSTL4/BRINP1/PRTG/DYNLT1/SEMA3C/MT3	10	GO_BP	9
GO:0050919	negative chemotaxis	6/192	47/16638	1.58222e-05	0.0016875	0.00150279	SLIT2/NRG1/EFNA5/FLRT2/ROBO1/SEMA3C	6	GO_BP	9
GO:0048706	embryonic skeletal system development	9/192	127/16638	1.65239e-05	0.00169706	0.00151131	HOXC4/HOXB4/HOXB5/HOXA5/HOXD4/HOXA4/SULF2/PCSK5/KIAA1217	9	GO_BP	9
GO:0008202	steroid metabolic process	14/192	317/16638	1.93941e-05	0.00192071	0.00171047	HMGCS1/MSMO1/SQLE/LDLR/FDFT1/HMGCR/INSIG1/MVD/DHCR24/FDPS/SC5D/MVK/NSDHL/NR3C1	14	GO_BP	9
GO:0050807	regulation of synapse organization	12/192	239/16638	2.21524e-05	0.00211823	0.00188637	PTPRT/CLSTN2/PTPRD/EFNA5/PTPN13/FLRT2/NEDD9/ASIC2/CBLN2/CHRNA7/SYNDIG1/PTPRO	12	GO_BP	9
GO:0051962	positive regulation of nervous system development	13/192	284/16638	2.66619e-05	0.00243278	0.00216649	SLIT2/CLSTN2/PTPRD/EFNA5/NRP1/FLRT2/ROBO1/FGF2/ASIC2/GRM5/CBLN2/SYNDIG1/VCAN	13	GO_BP	9
GO:1901890	positive regulation of cell junction assembly	8/192	104/16638	2.71966e-05	0.00243278	0.00216649	CLSTN2/PTPRD/EFNA5/NRP1/FLRT2/ASIC2/CBLN2/SYNDIG1	8	GO_BP	9
GO:0050803	regulation of synapse structure or activity	12/192	245/16638	2.82875e-05	0.00245129	0.00218298	PTPRT/CLSTN2/PTPRD/EFNA5/PTPN13/FLRT2/NEDD9/ASIC2/CBLN2/CHRNA7/SYNDIG1/PTPRO	12	GO_BP	9
GO:0040013	negative regulation of locomotion	14/192	329/16638	2.92354e-05	0.00245666	0.00218776	MIF/PTPRT/SLIT2/ZEB2/PLCB1/SPOCK3/NRP1/PTPRR/NR2F2/ROBO1/NEDD9/FGF2/SEMA3C/PTPRO	14	GO_BP	9
GO:0051963	regulation of synapse assembly	8/192	111/16638	4.35277e-05	0.00355007	0.00316149	CLSTN2/PTPRD/EFNA5/PTPN13/FLRT2/ASIC2/CBLN2/SYNDIG1	8	GO_BP	9
GO:0048705	skeletal system morphogenesis	11/192	225/16638	6.2254e-05	0.0049323	0.00439242	HOXC4/HOXB4/HOXB5/HOXA5/INSIG1/HOXD4/RARB/HOXA4/FBN2/NPPC/BMPR1B	11	GO_BP	9
GO:0050922	negative regulation of chemotaxis	6/192	62/16638	7.84859e-05	0.00604559	0.00538386	MIF/SLIT2/NRP1/ROBO1/SEMA3C/PTPRO	6	GO_BP	9
GO:0010721	negative regulation of cell development	12/192	275/16638	8.63845e-05	0.00639724	0.00569702	LDLR/SYT4/NRP1/DAB1/FSTL4/BRINP1/PRTG/NPPC/DYNLT1/SEMA3C/MT3/BCL11A	12	GO_BP	9
GO:0050770	regulation of axonogenesis	9/192	157/16638	8.76651e-05	0.00639724	0.00569702	SLIT2/POU3F2/EFNA5/NRP1/DAB1/FSTL4/ROBO1/SEMA3C/MT3	9	GO_BP	9
GO:0030866	cortical actin cytoskeleton organization	5/192	42/16638	0.000116838	0.00830745	0.00739814	EPB41L3/RHOQ/IQGAP1/EPB41L2/ECT2	5	GO_BP	9
GO:0010977	negative regulation of neuron projection development	8/192	137/16638	0.000191035	0.0132435	0.0117939	SLIT2/NRP1/DAB1/FSTL4/SEMA3C/MT3/PTPRO/BCL11A	8	GO_BP	9
GO:0007215	glutamate receptor signaling pathway	5/192	50/16638	0.000270089	0.0178323	0.0158804	GRM7/PLCB1/GRIA4/GRM5/GRIK4	5	GO_BP	9
GO:0030865	cortical cytoskeleton organization	5/192	50/16638	0.000270089	0.0178323	0.0158804	EPB41L3/RHOQ/IQGAP1/EPB41L2/ECT2	5	GO_BP	9
GO:0035249	synaptic transmission, glutamatergic	7/192	110/16638	0.000285523	0.0184129	0.0163975	GRM7/DGKI/GRIA4/PLPPR4/NR3C1/GRM5/GRIK4	7	GO_BP	9
GO:0007389	pattern specification process	15/192	460/16638	0.000297972	0.018779	0.0167235	HOXC4/HOXB4/AHI1/HOXB5/HOXA5/HOXD4/HOXA4/NRP1/NR2F2/ZIC1/ROBO1/PCSK5/FGF2/SEMA3C/BMPR1B	15	GO_BP	9
GO:0048588	developmental cell growth	10/192	230/16638	0.000346518	0.0208929	0.018606	ADRA1A/SLIT2/SYT4/EFNA5/NRP1/FSTL4/IQGAP1/SEMA3C/MT3/BCL11A	10	GO_BP	9
GO:0072073	kidney epithelium development	8/192	150/16638	0.000353921	0.0208929	0.018606	AHI1/SLIT2/RARB/LGR4/KIF26B/IQGAP1/FGF2/PTPRO	8	GO_BP	9
GO:0003002	regionalization	14/192	417/16638	0.000354361	0.0208929	0.018606	HOXC4/HOXB4/AHI1/HOXB5/HOXA5/HOXD4/HOXA4/NRP1/NR2F2/ROBO1/PCSK5/FGF2/SEMA3C/BMPR1B	14	GO_BP	9
GO:0072001	renal system development	12/192	321/16638	0.000361652	0.0208929	0.018606	AHI1/SLIT2/RARB/LGR4/NRP1/SULF2/KIF26B/PCSK5/IQGAP1/FGF2/NFIA/PTPRO	12	GO_BP	9
GO:1902667	regulation of axon guidance	3/192	13/16638	0.000397331	0.0224857	0.0200245	SLIT2/NRP1/PTPRO	3	GO_BP	9
GO:0048708	astrocyte differentiation	6/192	84/16638	0.000420837	0.0230395	0.0205177	LDLR/POU3F2/ZEB2/DAB1/PLPP3/NR3C1	6	GO_BP	9
GO:0035335	peptidyl-tyrosine dephosphorylation	4/192	31/16638	0.000423735	0.0230395	0.0205177	PTPRT/PTPN13/PTPRR/PTPRO	4	GO_BP	9
GO:0048168	regulation of neuronal synaptic plasticity	5/192	56/16638	0.00046048	0.024556	0.0218682	SYT4/SHISA6/SHISA9/GRM5/VGF	5	GO_BP	9
GO:0001976	nervous system process involved in regulation of systemic arterial blood pressure	3/192	14/16638	0.000501408	0.0260585	0.0232062	ADRA1A/ASIC2/CHRNA7	3	GO_BP	9
GO:0051216	cartilage development	9/192	199/16638	0.000514638	0.0260585	0.0232062	HOXC4/HOXA5/RARB/SULF2/EIF2AK3/NPPC/FGF2/BMPR1B/NFIA	9	GO_BP	9
GO:0060560	developmental growth involved in morphogenesis	10/192	242/16638	0.000516848	0.0260585	0.0232062	SLIT2/SYT4/EFNA5/NRP1/KIF26B/FSTL4/IQGAP1/SEMA3C/MT3/BCL11A	10	GO_BP	9
GO:0006084	acetyl-CoA metabolic process	4/192	33/16638	0.000541236	0.0268009	0.0238673	HMGCS1/MVD/ACSS2/MVK	4	GO_BP	9
GO:0048562	embryonic organ morphogenesis	11/192	293/16638	0.000612544	0.0297997	0.0265379	HOXC4/HOXB4/AHI1/HOXB5/HOXA5/INSIG1/HOXD4/RARB/HOXA4/FBN2/ZIC1	11	GO_BP	9
GO:2000146	negative regulation of cell motility	11/192	294/16638	0.000630063	0.0301235	0.0268263	MIF/PTPRT/SLIT2/ZEB2/PLCB1/SPOCK3/PTPRR/NR2F2/ROBO1/NEDD9/FGF2	11	GO_BP	9
GO:1901888	regulation of cell junction assembly	9/192	208/16638	0.000707104	0.0332147	0.0295791	CLSTN2/PTPRD/EFNA5/PTPN13/NRP1/FLRT2/ASIC2/CBLN2/SYNDIG1	9	GO_BP	9
GO:0048704	embryonic skeletal system morphogenesis	6/192	93/16638	0.000724498	0.0332147	0.0295791	HOXC4/HOXB4/HOXB5/HOXA5/HOXD4/HOXA4	6	GO_BP	9
GO:0048568	embryonic organ development	14/192	449/16638	0.000735473	0.0332147	0.0295791	HOXC4/HOXB4/AHI1/HOXB5/HOXA5/INSIG1/HOXD4/RARB/HOXA4/FBN2/NR2F2/ZIC1/PCSK5/NSDHL	14	GO_BP	9
GO:0016114	terpenoid biosynthetic process	3/192	16/16638	0.000758385	0.0332147	0.0295791	HMGCS1/RBP1/FDPS	3	GO_BP	9
GO:0048172	regulation of short-term neuronal synaptic plasticity	3/192	16/16638	0.000758385	0.0332147	0.0295791	SYT4/SHISA6/SHISA9	3	GO_BP	9
GO:0003073	regulation of systemic arterial blood pressure	6/192	94/16638	0.000766586	0.0332147	0.0295791	ADRA1A/NR2F2/PCSK5/ASIC2/CHRNA7/PTPRO	6	GO_BP	9
GO:0090287	regulation of cellular response to growth factor stimulus	11/192	302/16638	0.000785846	0.0335254	0.0298558	SLIT2/ZEB2/NRP1/SULF2/FBN2/FSTL4/ROBO1/SNX25/FGF2/VWC2L/MT3	11	GO_BP	9
GO:0006720	isoprenoid metabolic process	7/192	131/16638	0.000817721	0.0343567	0.0305961	HMGCS1/FDFT1/HMGCR/MVD/RBP1/FDPS/MVK	7	GO_BP	9
GO:0009952	anterior/posterior pattern specification	9/192	216/16638	0.000924152	0.0382489	0.0340622	HOXC4/HOXB4/HOXB5/HOXA5/HOXD4/HOXA4/NR2F2/PCSK5/SEMA3C	9	GO_BP	9
GO:0050771	negative regulation of axonogenesis	5/192	66/16638	0.000981776	0.0389815	0.0347147	NRP1/DAB1/FSTL4/SEMA3C/MT3	5	GO_BP	9
GO:0006644	phospholipid metabolic process	12/192	360/16638	0.000992811	0.0389815	0.0347147	HMGCS1/LDLR/FDFT1/MVD/SELENOI/PLCB1/FDPS/PLPP3/DGKB/MVK/PLPPR4/FGF2	12	GO_BP	9
GO:0001822	kidney development	11/192	311/16638	0.000998084	0.0389815	0.0347147	AHI1/SLIT2/RARB/LGR4/NRP1/SULF2/KIF26B/PCSK5/IQGAP1/FGF2/PTPRO	11	GO_BP	9
GO:0048638	regulation of developmental growth	11/192	311/16638	0.000998084	0.0389815	0.0347147	SYT4/POU3F2/EFNA5/PLCB1/NRP1/FSTL4/NPPC/FGF2/SEMA3C/MT3/BCL11A	11	GO_BP	9
GO:0007611	learning or memory	10/192	271/16638	0.00122835	0.0473086	0.0421303	LDLR/SYT4/CLSTN2/HMGCR/ATP8A1/PLCB1/BRINP1/NEDD9/GRM5/CHRNA7	10	GO_BP	9
GO:0005001	transmembrane receptor protein tyrosine phosphatase activity	5/187	17/17148	8.1334e-07	0.000165108	0.000147257	PTPRT/PTPRD/PTPRE/PTPRR/PTPRO	5	GO_MF	9
GO:0019198	transmembrane receptor protein phosphatase activity	5/187	17/17148	8.1334e-07	0.000165108	0.000147257	PTPRT/PTPRD/PTPRE/PTPRR/PTPRO	5	GO_MF	9
GO:0008066	glutamate receptor activity	4/187	27/17148	0.000197494	0.0231883	0.0206813	GRM7/GRIA4/GRM5/GRIK4	4	GO_MF	9
GO:0045499	chemorepellent activity	4/187	28/17148	0.000228456	0.0231883	0.0206813	NRG1/EFNA5/FLRT2/SEMA3C	4	GO_MF	9
GO:0004725	protein tyrosine phosphatase activity	6/187	92/17148	0.000508984	0.0413295	0.0368612	PTPRT/PTPRD/PTPN13/PTPRE/PTPRR/PTPRO	6	GO_MF	9
GO:0097060	synaptic membrane	22/195	392/17567	4.75192e-10	1.19273e-07	1.03042e-07	GRM7/PTPRT/CNTN6/CLSTN2/PTPRD/RGS9/NRP1/DGKI/GRIA4/SHISA6/KCTD8/GABRG2/SHISA9/DGKB/PLPPR4/GRM5/CNTNAP4/GRIK4/CNTN5/CHRNA7/SYNDIG1/PTPRO	22	GO_CC	9
GO:0099634	postsynaptic specialization membrane	12/195	122/17567	1.11501e-08	8.03192e-07	6.93888e-07	PTPRT/CLSTN2/RGS9/GRIA4/SHISA6/SHISA9/PLPPR4/GRM5/GRIK4/CHRNA7/SYNDIG1/PTPRO	12	GO_CC	9
GO:0045211	postsynaptic membrane	17/195	274/17567	1.13692e-08	8.03192e-07	6.93888e-07	GRM7/PTPRT/CLSTN2/RGS9/NRP1/GRIA4/SHISA6/KCTD8/GABRG2/SHISA9/DGKB/PLPPR4/GRM5/GRIK4/CHRNA7/SYNDIG1/PTPRO	17	GO_CC	9
GO:0098839	postsynaptic density membrane	11/195	99/17567	1.27999e-08	8.03192e-07	6.93888e-07	PTPRT/CLSTN2/RGS9/GRIA4/SHISA6/SHISA9/PLPPR4/GRM5/GRIK4/SYNDIG1/PTPRO	11	GO_CC	9
GO:0098984	neuron to neuron synapse	15/195	357/17567	1.12076e-05	0.000562621	0.000486055	GRM7/PTPRT/CLSTN2/PTPRD/RGS9/DGKI/GRIA4/SHISA6/SHISA9/AKAP7/PLPPR4/GRM5/GRIK4/SYNDIG1/PTPRO	15	GO_CC	9
GO:0032279	asymmetric synapse	13/195	327/17567	7.68e-05	0.00310972	0.00268652	GRM7/PTPRT/CLSTN2/RGS9/DGKI/GRIA4/SHISA6/SHISA9/PLPPR4/GRM5/GRIK4/SYNDIG1/PTPRO	13	GO_CC	9
GO:0008328	ionotropic glutamate receptor complex	5/195	41/17567	8.67252e-05	0.00310972	0.00268652	GRIA4/SHISA6/SHISA9/GRIK4/VWC2L	5	GO_CC	9
GO:0099572	postsynaptic specialization	13/195	341/17567	0.000116888	0.00343397	0.00296665	PTPRT/CLSTN2/RGS9/DGKI/GRIA4/SHISA6/SHISA9/PLPPR4/GRM5/GRIK4/CHRNA7/SYNDIG1/PTPRO	13	GO_CC	9
GO:0043197	dendritic spine	9/195	173/17567	0.000137742	0.00343397	0.00296665	DGKI/GRIA4/SHISA6/SHISA9/ASIC2/GRM5/SYNDIG1/MT3/PTPRO	9	GO_CC	9
GO:0044309	neuron spine	9/195	175/17567	0.000150253	0.00343397	0.00296665	DGKI/GRIA4/SHISA6/SHISA9/ASIC2/GRM5/SYNDIG1/MT3/PTPRO	9	GO_CC	9
GO:0098878	neurotransmitter receptor complex	5/195	46/17567	0.000151667	0.00343397	0.00296665	GRIA4/SHISA6/SHISA9/GRIK4/VWC2L	5	GO_CC	9
GO:0098978	glutamatergic synapse	14/195	405/17567	0.000178643	0.00343397	0.00296665	PTPRT/SYT4/CLSTN2/PTPRD/PLCB1/RGS9/NRP1/SHISA6/SHISA9/PLPPR4/GRM5/VGF/CBLN2/PTPRO	14	GO_CC	9
GO:0032281	AMPA glutamate receptor complex	4/195	26/17567	0.000181757	0.00343397	0.00296665	GRIA4/SHISA6/SHISA9/VWC2L	4	GO_CC	9
GO:0014069	postsynaptic density	12/195	311/17567	0.000191536	0.00343397	0.00296665	PTPRT/CLSTN2/RGS9/DGKI/GRIA4/SHISA6/SHISA9/PLPPR4/GRM5/GRIK4/SYNDIG1/PTPRO	12	GO_CC	9
GO:0043025	neuronal cell body	15/195	483/17567	0.000333664	0.00558331	0.00482349	SEZ6L/SYT4/PCSK1/ELOVL5/PCSK2/PDE1C/GRIA4/BRINP1/SNCG/KLHL1/ASIC2/VGF/EPHA5/BMPR1B/SERPINI1	15	GO_CC	9
GO:0042734	presynaptic membrane	8/195	165/17567	0.000519094	0.00787035	0.0067993	CNTN6/PTPRD/RGS9/KCTD8/CNTNAP4/GRIK4/CNTN5/CHRNA7	8	GO_CC	9
GO:0032589	neuron projection membrane	5/195	60/17567	0.000533052	0.00787035	0.0067993	EPB41L3/SHISA6/GABRG2/SHISA9/CHRNA7	5	GO_CC	9
GO:0043235	receptor complex	13/195	402/17567	0.000571582	0.00797039	0.00688572	GRM7/LDLR/NRP1/GRIA4/SHISA6/KCTD8/GABRG2/SHISA9/GRIK4/KLRD1/VWC2L/CHRNA7/BMPR1B	13	GO_CC	9
GO:0097449	astrocyte projection	3/195	19/17567	0.00114476	0.0151229	0.0130649	SYT4/GRM5/MT3	3	GO_CC	9
GO:0098982	GABA-ergic synapse	5/195	78/17567	0.00175469	0.0220214	0.0190246	EFNA5/PLCB1/GABRG2/CNTN5/PTPRO	5	GO_CC	9
GO:0030672	synaptic vesicle membrane	6/195	123/17567	0.00251452	0.0286884	0.0247843	SYT4/ATP8A1/DGKI/SYNPR/SV2B/SYNDIG1	6	GO_CC	9
GO:0099501	exocytic vesicle membrane	6/195	123/17567	0.00251452	0.0286884	0.0247843	SYT4/ATP8A1/DGKI/SYNPR/SV2B/SYNDIG1	6	GO_CC	9
hsa00100	Steroid biosynthesis	6/92	20/8014	6.61255e-08	1.28945e-05	1.2529e-05	6307/6713/2222/1718/6309/50814	6	KEGG	9	Metabolism	Lipid metabolism
hsa00900	Terpenoid backbone biosynthesis	5/92	23/8014	5.10764e-06	0.000497995	0.000483882	3157/3156/4597/2224/4598	5	KEGG	9	Metabolism	Metabolism of terpenoids and polyketides
hsa04082	Neuroactive ligand signaling	9/92	199/8014	0.000438592	0.0285085	0.0277005	2917/148/23236/2893/2566/2915/43/2900/1139	9	KEGG	9
R-HSA-191273	Cholesterol biosynthesis	11/128	27/10784	4.72813e-15	2.29787e-12	2.20978e-12	3157/6307/6713/2222/3156/4597/1718/2224/6309/4598/50814	11	Reactome	9
R-HSA-1655829	Regulation of cholesterol biosynthesis by SREBP (SREBF)	10/128	55/10784	7.24533e-10	1.76061e-07	1.69312e-07	3157/6713/6319/2222/3156/3638/4597/2224/6309/4598	10	Reactome	9
R-HSA-2426168	Activation of gene expression by SREBF (SREBP)	9/128	42/10784	1.12846e-09	1.82811e-07	1.75802e-07	3157/6713/6319/2222/3156/4597/2224/6309/4598	9	Reactome	9
R-HSA-8957322	Metabolism of steroids	13/128	155/10784	3.43989e-08	4.17947e-06	4.01925e-06	3157/6307/6713/6319/2222/3156/3638/4597/1718/2224/6309/4598/50814	13	Reactome	9

## Sheet: enteric glia
ID	Description	GeneRatio	BgRatio	pvalue	p.adjust	qvalue	geneID	Count	Category	cluster	category	subcategory
GO:0048705	skeletal system morphogenesis	9/94	225/16638	5.06204e-06	0.0112175	0.00988431	HOXB5/DHRS3/HOXA5/ALPL/FUZ/HOXB2/HOXC4/MSX1/MSX2	9	GO_BP	0
GO:0009952	anterior/posterior pattern specification	8/94	216/16638	3.02881e-05	0.0244953	0.0215841	HOXB5/HOXA5/HOXC5/FUZ/HOXB2/HOXC4/MSX1/MSX2	8	GO_BP	0
GO:0048568	embryonic organ development	11/94	449/16638	4.50162e-05	0.0244953	0.0215841	HOXB5/HOXA5/CLRN1/FUZ/CEBPB/PKDCC/HOXB2/HOXC4/TFEB/MSX1/PROX1	11	GO_BP	0
GO:0007389	pattern specification process	11/94	460/16638	5.60027e-05	0.0244953	0.0215841	HOXB5/HOXA5/HOXC5/FUZ/NRP2/SOX1/HOXB2/HOXC4/MSX1/MSX2/FST	11	GO_BP	0			Statistical significance was determined using a one-sided hypergeometric test (Over-Representation Analysis) via the clusterProfiler R package. P-values were adjusted for multiple comparisons using the Benjamini-Hochberg (BH) method, with a significance threshold of adjusted p < 0.05. The background universe for all tests was defined as all genes detected in the single-cell RNA-sequencing experim…
GO:0048706	embryonic skeletal system development	6/94	127/16638	8.2623e-05	0.0244953	0.0215841	HOXB5/HOXA5/HOXC5/FUZ/HOXB2/HOXC4	6	GO_BP	0
GO:0030879	mammary gland development	6/94	129/16638	9.00972e-05	0.0244953	0.0215841	HOXA5/CAV1/CEBPB/MTX1/MSX1/MSX2	6	GO_BP	0
GO:1905897	regulation of response to endoplasmic reticulum stress	5/94	81/16638	9.44025e-05	0.0244953	0.0215841	CAV1/NUPR1/PMAIP1/PPP1R15A/BAK1	5	GO_BP	0
GO:0043065	positive regulation of apoptotic process	11/94	492/16638	0.000102018	0.0244953	0.0215841	HOXA5/CAV1/NUPR1/INHBA/PRKCD/PMAIP1/HRK/BAK1/GADD45A/MSX1/MSX2	11	GO_BP	0
GO:0021879	forebrain neuron differentiation	4/94	44/16638	0.000109088	0.0244953	0.0215841	INHBA/NRP2/SOX1/PROX1	4	GO_BP	0
GO:2001235	positive regulation of apoptotic signaling pathway	6/94	135/16638	0.000115801	0.0244953	0.0215841	CAV1/NUPR1/INHBA/PRKCD/PMAIP1/MSX1	6	GO_BP	0
GO:0003002	regionalization	10/94	417/16638	0.000121592	0.0244953	0.0215841	HOXB5/HOXA5/HOXC5/FUZ/NRP2/SOX1/HOXB2/HOXC4/MSX1/MSX2	10	GO_BP	0
GO:0050673	epithelial cell proliferation	10/94	425/16638	0.000141996	0.0262219	0.0231055	HOXA5/CAV1/PGF/NUPR1/CEBPB/NRP2/BAK1/PTN/FST/PROX1	10	GO_BP	0
GO:0048704	embryonic skeletal system morphogenesis	5/94	93/16638	0.000181555	0.0309481	0.0272699	HOXB5/HOXA5/FUZ/HOXB2/HOXC4	5	GO_BP	0
GO:0021872	forebrain generation of neurons	4/94	53/16638	0.000226353	0.0358285	0.0315703	INHBA/NRP2/SOX1/PROX1	4	GO_BP	0
GO:0048562	embryonic organ morphogenesis	8/94	293/16638	0.000252361	0.0359347	0.0316639	HOXB5/HOXA5/CLRN1/FUZ/HOXB2/HOXC4/MSX1/PROX1	8	GO_BP	0
GO:0072574	hepatocyte proliferation	3/94	23/16638	0.000284944	0.0359347	0.0316639	CEBPB/PTN/PROX1	3	GO_BP	0
GO:0072575	epithelial cell proliferation involved in liver morphogenesis	3/94	23/16638	0.000284944	0.0359347	0.0316639	CEBPB/PTN/PROX1	3	GO_BP	0
GO:0097193	intrinsic apoptotic signaling pathway	8/94	302/16638	0.00030935	0.0359347	0.0316639	CAV1/NUPR1/CEBPB/PRKCD/PMAIP1/PPP1R15A/BAK1/MSX1	8	GO_BP	0
GO:2001244	positive regulation of intrinsic apoptotic signaling pathway	4/94	58/16638	0.000320972	0.0359347	0.0316639	CAV1/NUPR1/PMAIP1/MSX1	4	GO_BP	0
GO:0044346	fibroblast apoptotic process	3/94	24/16638	0.000324321	0.0359347	0.0316639	NUPR1/CASP7/BAK1	3	GO_BP	0
GO:0072576	liver morphogenesis	3/94	25/16638	0.000367042	0.0369711	0.0325771	CEBPB/PTN/PROX1	3	GO_BP	0
GO:0090200	positive regulation of release of cytochrome c from mitochondria	3/94	25/16638	0.000367042	0.0369711	0.0325771	PMAIP1/HRK/BAK1	3	GO_BP	0
GO:0031214	biomineral tissue development	6/94	172/16638	0.000429555	0.0407907	0.0359428	ALPL/CEBPB/PKDCC/SLC20A1/PTN/MSX2	6	GO_BP	0
GO:0006817	phosphate ion transport	3/94	27/16638	0.000462978	0.0407907	0.0359428	SLC37A1/CEBPB/SLC20A1	3	GO_BP	0
GO:0033137	negative regulation of peptidyl-serine phosphorylation	3/94	27/16638	0.000462978	0.0407907	0.0359428	CAV1/BAK1/GADD45A	3	GO_BP	0
GO:0061180	mammary gland epithelium development	4/94	65/16638	0.000496998	0.0407907	0.0359428	HOXA5/CEBPB/MSX1/MSX2	4	GO_BP	0
GO:0070059	intrinsic apoptotic signaling pathway in response to endoplasmic reticulum stress	4/94	65/16638	0.000496998	0.0407907	0.0359428	CEBPB/PMAIP1/PPP1R15A/BAK1	4	GO_BP	0
GO:0002065	columnar/cuboidal epithelial cell differentiation	5/94	119/16638	0.000568588	0.0445906	0.0392911	HOXA5/CAV1/CEBPB/FST/PROX1	5	GO_BP	0
GO:0046660	female sex differentiation	5/94	120/16638	0.000590689	0.0445906	0.0392911	NUPR1/INHBA/CEBPB/BAK1/FST	5	GO_BP	0
GO:0022612	gland morphogenesis	5/94	121/16638	0.000613429	0.0445906	0.0392911	CAV1/CEBPB/PTN/MSX2/PROX1	5	GO_BP	0
GO:0060411	cardiac septum morphogenesis	4/94	69/16638	0.000623786	0.0445906	0.0392911	DHRS3/NRP2/MSX2/PROX1	4	GO_BP	0
GO:2000134	negative regulation of G1/S transition of mitotic cell cycle	4/94	70/16638	0.000658753	0.0453975	0.0400021	GPNMB/INHBA/PLK3/PLK2	4	GO_BP	0
GO:0034976	response to endoplasmic reticulum stress	7/94	260/16638	0.000676046	0.0453975	0.0400021	CAV1/NUPR1/RNF103/CEBPB/PMAIP1/PPP1R15A/BAK1	7	GO_BP	0
GO:0030330	DNA damage response, signal transduction by p53 class mediator	4/94	72/16638	0.000732819	0.0477625	0.042086	PMAIP1/PLK3/PLK2/MSX1	4	GO_BP	0
GO:1904385	cellular response to angiotensin	3/94	32/16638	0.000769206	0.0480397	0.0423302	CAV1/INHBA/PRKCD	3	GO_BP	0
GO:0045936	negative regulation of phosphate metabolic process	8/94	348/16638	0.000788455	0.0480397	0.0423302	CAV1/GPRC5A/INHBA/PRKCD/PPP1R15A/BAK1/TARBP2/GADD45A	8	GO_BP	0
GO:0010563	negative regulation of phosphorus metabolic process	8/94	349/16638	0.000803261	0.0480397	0.0423302	CAV1/GPRC5A/INHBA/PRKCD/PPP1R15A/BAK1/TARBP2/GADD45A	8	GO_BP	0
GO:0048732	gland development	9/94	438/16638	0.000823785	0.0480397	0.0423302	HOXA5/CAV1/CEBPB/PCK2/MTX1/PTN/MSX1/MSX2/PROX1	9	GO_BP	0
GO:1902807	negative regulation of cell cycle G1/S phase transition	4/94	75/16638	0.000854691	0.048564	0.0427922	GPNMB/INHBA/PLK3/PLK2	4	GO_BP	0
GO:0042476	odontogenesis	5/94	131/16638	0.000878603	0.0486746	0.0428897	ALPL/INHBA/MSX1/MSX2/FST	5	GO_BP	0
GO:0051216	cartilage development	6/94	199/16638	0.000923437	0.0499106	0.0439788	HOXA5/PKDCC/HOXC4/TIMP1/MSX1/MSX2	6	GO_BP	0
GO:0033549	MAP kinase phosphatase activity	3/97	15/17148	7.59918e-05	0.0202138	0.018718	DUSP26/DUSP8/DUSP4	3	GO_MF	0
GO:0008083	growth factor activity	6/97	158/17148	0.000275566	0.0366503	0.0339382	PGF/INHBA/GDF15/TIMP1/BDNF/PTN	6	GO_MF	0
R-HSA-9648895	Response of EIF2AK1 (HRI) to heme deficiency	3/64	15/10784	8.62121e-05	0.0256912	0.0251376	1051/22809/23645	3	Reactome	0
R-HSA-9768919	NPAS4 regulates expression of target genes	3/64	21/10784	0.000245675	0.0366056	0.0358168	146713/627/10769	3	Reactome	0
GO:0071280	cellular response to copper ion	2/8	25/16638	6.03574e-05	0.0178885	0.0103724	MAP1LC3A/SNCA	2	GO_BP	1
GO:0010039	response to iron ion	2/8	30/16638	8.74131e-05	0.0178885	0.0103724	MAP1LC3A/SNCA	2	GO_BP	1
GO:0046688	response to copper ion	2/8	35/16638	0.000119421	0.0178885	0.0103724	MAP1LC3A/SNCA	2	GO_BP	1
GO:0034599	cellular response to oxidative stress	3/8	237/16638	0.000151597	0.0178885	0.0103724	CHCHD2/MAP1LC3A/SNCA	3	GO_BP	1
GO:0062197	cellular response to chemical stress	3/8	299/16638	0.000300942	0.0284089	0.0164726	CHCHD2/MAP1LC3A/SNCA	3	GO_BP	1
GO:0015695	organic cation transport	2/8	62/16638	0.000377081	0.0296637	0.0172002	SLC44A2/SNCA	2	GO_BP	1
GO:0010038	response to metal ion	3/8	356/16638	0.000502204	0.0338629	0.019635	TTN/MAP1LC3A/SNCA	3	GO_BP	1
GO:0006979	response to oxidative stress	3/8	375/16638	0.000584692	0.0342029	0.0198322	CHCHD2/MAP1LC3A/SNCA	3	GO_BP	1
GO:0042773	ATP synthesis coupled electron transport	2/8	86/16638	0.000724638	0.0342029	0.0198322	CHCHD2/SNCA	2	GO_BP	1
GO:0042775	mitochondrial ATP synthesis coupled electron transport	2/8	86/16638	0.000724638	0.0342029	0.0198322	CHCHD2/SNCA	2	GO_BP	1
GO:0022904	respiratory electron transport chain	2/8	107/16638	0.00111866	0.04482	0.0259884	CHCHD2/SNCA	2	GO_BP	1
GO:0015837	amine transport	2/8	108/16638	0.00113949	0.04482	0.0259884	SLC44A2/SNCA	2	GO_BP	1
GO:0061041	regulation of wound healing	6/66	123/16638	9.13224e-06	0.0133879	0.0115355	MMRN1/THBD/MYLK/WFDC1/PLAU/TNFRSF12A	6	GO_BP	10
GO:1903034	regulation of response to wounding	6/66	160/16638	4.06244e-05	0.0297777	0.0256575	MMRN1/THBD/MYLK/WFDC1/PLAU/TNFRSF12A	6	GO_BP	10
GO:0016327	apicolateral plasma membrane	3/70	22/17567	8.83788e-05	0.0109551	0.00978204	THBD/MTCL1/CDH2	3	GO_CC	10
GO:0005925	focal adhesion	8/70	420/17567	0.000257964	0.0109551	0.00978204	KIF23/ITGB5/PLAU/CDH2/MME/L1CAM/EPHA2/LMO7	8	GO_CC	10
GO:0062023	collagen-containing extracellular matrix	8/70	425/17567	0.000279369	0.0109551	0.00978204	GREM1/MMRN1/IGFBP7/MATN3/CDH2/GPC4/L1CAM/MFAP5	8	GO_CC	10
GO:0030055	cell-substrate junction	8/70	430/17567	0.000302209	0.0109551	0.00978204	KIF23/ITGB5/PLAU/CDH2/MME/L1CAM/EPHA2/LMO7	8	GO_CC	10
GO:1905370	serine-type endopeptidase complex	2/70	11/17567	0.000841104	0.024392	0.0217802	THBD/PLAU	2	GO_CC	10
GO:1905286	serine-type peptidase complex	2/70	13/17567	0.00118671	0.0286787	0.0256079	THBD/PLAU	2	GO_CC	10
GO:0098636	protein complex involved in cell adhesion	3/70	57/17567	0.0015198	0.0314815	0.0281105	MMRN1/ITGB5/PLAU	3	GO_CC	10
GO:0070382	exocytic vesicle	5/70	224/17567	0.00199075	0.0329943	0.0294614	RNF112/SYTL2/MME/BDNF/LAMP5	5	GO_CC	10
GO:0098637	protein complex involved in cell-matrix adhesion	2/70	17/17567	0.00204793	0.0329943	0.0294614	MMRN1/PLAU	2	GO_CC	10
R-HSA-1474244	Extracellular matrix organization	8/45	300/10784	2.87396e-05	0.00531683	0.00490086	4312/7092/3791/4148/3693/7276/8200/8076	8	Reactome	10
R-HSA-2129379	Molecules associated with elastic fibres	3/45	37/10784	0.000477768	0.0441936	0.040736	3693/8200/8076	3	Reactome	10
R-HSA-1566948	Elastic fibre formation	3/45	44/10784	0.000797923	0.0492053	0.0453556	3693/8200/8076	3	Reactome	10
GO:0097493	structural molecule activity conferring elasticity	1/7	12/17148	0.00488911	0.0395232	0.0183544	TTN	1	GO_MF	2
GO:0097157	pre-mRNA intronic binding	1/7	13/17148	0.00529561	0.0395232	0.0183544	RBM20	1	GO_MF	2
GO:0051371	muscle alpha-actinin binding	1/7	15/17148	0.00610818	0.0395232	0.0183544	TTN	1	GO_MF	2
GO:0019841	retinol binding	1/7	16/17148	0.00651426	0.0395232	0.0183544	CRABP1	1	GO_MF	2
GO:0015651	quaternary ammonium group transmembrane transporter activity	1/7	19/17148	0.00773162	0.0395232	0.0183544	SLC44A2	1	GO_MF	2
GO:0016918	retinal binding	1/7	19/17148	0.00773162	0.0395232	0.0183544	CRABP1	1	GO_MF	2
GO:0001972	retinoic acid binding	1/7	20/17148	0.00813713	0.0395232	0.0183544	CRABP1	1	GO_MF	2
GO:0051393	alpha-actinin binding	1/7	28/17148	0.011376	0.0403082	0.018719	TTN	1	GO_MF	2
GO:0015101	organic cation transmembrane transporter activity	1/7	36/17148	0.0146059	0.0403082	0.018719	SLC44A2	1	GO_MF	2
GO:0036002	pre-mRNA binding	1/7	36/17148	0.0146059	0.0403082	0.018719	RBM20	1	GO_MF	2
GO:0042805	actinin binding	1/7	36/17148	0.0146059	0.0403082	0.018719	TTN	1	GO_MF	2
GO:0005501	retinoid binding	1/7	38/17148	0.0154119	0.0403082	0.018719	CRABP1	1	GO_MF	2
GO:0019840	isoprenoid binding	1/7	38/17148	0.0154119	0.0403082	0.018719	CRABP1	1	GO_MF	2
GO:0008307	structural constituent of muscle	1/7	41/17148	0.01662	0.0403628	0.0187443	TTN	1	GO_MF	2
GO:0005504	fatty acid binding	1/7	47/17148	0.0190322	0.0431396	0.0200339	CRABP1	1	GO_MF	2
GO:1901618	organic hydroxy compound transmembrane transporter activity	1/7	51/17148	0.0206375	0.0438547	0.020366	SLC44A2	1	GO_MF	2
GO:0005741	mitochondrial outer membrane	2/7	208/17567	0.00281754	0.0256908	0.0180286	SLC44A2/ARMCX1	2	GO_CC	2
GO:0031968	organelle outer membrane	2/7	236/17567	0.00360993	0.0256908	0.0180286	SLC44A2/ARMCX1	2	GO_CC	2
GO:0019867	outer membrane	2/7	238/17567	0.00367011	0.0256908	0.0180286	SLC44A2/ARMCX1	2	GO_CC	2
hsa05231	Choline metabolism in cancer	1/2	98/8014	0.0243092	0.0343837	0.00904834	57153	1	KEGG	2	Human Diseases	Cancer: overview
hsa05410	Hypertrophic cardiomyopathy	1/2	99/8014	0.0245557	0.0343837	0.00904834	7273	1	KEGG	2	Human Diseases	Cardiovascular disease
hsa05414	Dilated cardiomyopathy	1/2	104/8014	0.0257878	0.0343837	0.00904834	7273	1	KEGG	2	Human Diseases	Cardiovascular disease
GO:0050808	synapse organization	19/144	477/16638	3.04447e-08	7.57769e-05	6.38378e-05	DSCAM/WNT5A/LRFN5/NTN1/CLSTN2/CTNNA2/COL4A1/POTEF/SRGAP2C/CNTN5/TPBG/TANC2/DAB2IP/CTTNBP2/SLC6A1/RELN/LRP8/EFNB3/LRRC4B	19	GO_BP	3
GO:0022612	gland morphogenesis	10/144	121/16638	9.61336e-08	9.92253e-05	8.35917e-05	NR3C1/IGFBP5/SULF2/WNT5A/SOX9/NTN1/PROX1/SEMA3C/FGFR2/EPHA2	10	GO_BP	3
GO:0048706	embryonic skeletal system development	10/144	127/16638	1.52043e-07	9.92253e-05	8.35917e-05	HOXA4/HOXA5/HOXB3/SULF2/WNT5A/FGFR2/HOXA3/HOXD4/HOXB4/HOXC4	10	GO_BP	3
GO:0050807	regulation of synapse organization	13/144	239/16638	1.59462e-07	9.92253e-05	8.35917e-05	WNT5A/LRFN5/NTN1/CLSTN2/CTNNA2/TPBG/TANC2/DAB2IP/CTTNBP2/RELN/LRP8/EFNB3/LRRC4B	13	GO_BP	3
GO:0050803	regulation of synapse structure or activity	13/144	245/16638	2.12346e-07	0.000103485	8.71804e-05	WNT5A/LRFN5/NTN1/CLSTN2/CTNNA2/TPBG/TANC2/DAB2IP/CTTNBP2/RELN/LRP8/EFNB3/LRRC4B	13	GO_BP	3
GO:0048562	embryonic organ morphogenesis	14/144	293/16638	2.56553e-07	0.000103485	8.71804e-05	HOXA4/HOXA5/HOXB3/WNT5A/SOX9/NTN1/PROX1/FGFR2/HOXA3/EPHA2/HOXD4/HOXB4/HOXC4/SPRY2	14	GO_BP	3
GO:0010975	regulation of neuron projection development	17/144	443/16638	2.91039e-07	0.000103485	8.71804e-05	DSCAM/ATP1B2/WNT5A/EPHA3/NTN1/MAP3K13/SEMA3C/CTNNA2/PMP22/ENC1/TANC2/DAB2IP/VLDLR/DDR2/RELN/LRP8/EFNB3	17	GO_BP	3
GO:0051960	regulation of nervous system development	17/144	454/16638	4.10487e-07	0.000127713	0.000107591	DSCAM/HOXB3/WNT5A/TENM4/NTN1/PROX1/MAP3K13/SEMA3C/CLSTN2/SERPINE2/TPBG/TNFRSF21/PRTG/RELN/LRP8/EFNB3/LRRC4B	17	GO_BP	3
GO:0048704	embryonic skeletal system morphogenesis	8/144	93/16638	1.41884e-06	0.000392389	0.000330565	HOXA4/HOXA5/HOXB3/FGFR2/HOXA3/HOXD4/HOXB4/HOXC4	8	GO_BP	3
GO:0060443	mammary gland morphogenesis	6/144	43/16638	1.77308e-06	0.000441319	0.000371786	NR3C1/IGFBP5/WNT5A/NTN1/FGFR2/EPHA2	6	GO_BP	3
GO:0060603	mammary gland duct morphogenesis	5/144	29/16638	4.55017e-06	0.00102958	0.000867363	NR3C1/WNT5A/NTN1/FGFR2/EPHA2	5	GO_BP	3
GO:0048732	gland development	15/144	438/16638	6.10886e-06	0.00124452	0.00104844	NR3C1/HOXA5/DKK3/HOXB3/IGFBP5/SULF2/WNT5A/SOX9/NTN1/PROX1/SEMA3C/FGFR2/HOXA3/SERPINE2/EPHA2	15	GO_BP	3
GO:0010976	positive regulation of neuron projection development	9/144	151/16638	6.60004e-06	0.00124452	0.00104844	ATP1B2/WNT5A/EPHA3/ENC1/DAB2IP/VLDLR/DDR2/RELN/LRP8	9	GO_BP	3
GO:0007409	axonogenesis	15/144	443/16638	7.00012e-06	0.00124452	0.00104844	DSCAM/S100B/WNT5A/EPHA3/NTN1/MAP3K13/SEMA3C/KALRN/CTNNA2/FGFR2/POTEF/CNTN5/RELN/ANOS1/EFNB3	15	GO_BP	3
GO:0007416	synapse assembly	10/144	197/16638	8.366e-06	0.0013882	0.00116948	DSCAM/WNT5A/LRFN5/NTN1/CLSTN2/SRGAP2C/CNTN5/TPBG/EFNB3/LRRC4B	10	GO_BP	3
GO:0001763	morphogenesis of a branching structure	10/144	200/16638	9.55297e-06	0.00139891	0.0011785	HOXA5/WNT5A/SOX9/PROX1/MAP3K13/SEMA3C/FGFR2/COL4A1/EPHA2/SPRY2	10	GO_BP	3
GO:0008347	glial cell migration	6/144	57/16638	9.55462e-06	0.00139891	0.0011785	ATP1B2/NTN1/SRGAP2C/DAB2IP/RELN/LRP8	6	GO_BP	3
GO:0071560	cellular response to transforming growth factor beta stimulus	11/144	256/16638	1.42299e-05	0.00196768	0.00165766	NR3C1/DKK3/WNT5A/SOX9/USP9Y/FGFR2/COL4A2/FOS/SPRY2/DDR2/IL17RD	11	GO_BP	3
GO:0030879	mammary gland development	8/144	129/16638	1.63498e-05	0.00209164	0.00176209	NR3C1/HOXA5/IGFBP5/WNT5A/SOX9/NTN1/FGFR2/EPHA2	8	GO_BP	3
GO:0016049	cell growth	15/144	477/16638	1.68071e-05	0.00209164	0.00176209	PRMT2/CDKN1A/DSCAM/S100B/IGFBP5/WNT5A/SOX9/NTN1/MAP3K13/SEMA3C/RIMS2/GNG4/GJA1/SERPINE2/IGFBP4	15	GO_BP	3
GO:0071559	response to transforming growth factor beta	11/144	262/16638	1.7657e-05	0.00209278	0.00176305	NR3C1/DKK3/WNT5A/SOX9/USP9Y/FGFR2/COL4A2/FOS/SPRY2/DDR2/IL17RD	11	GO_BP	3
GO:0060602	branch elongation of an epithelium	4/144	19/16638	1.8854e-05	0.00213307	0.00179699	WNT5A/SOX9/FGFR2/SPRY2	4	GO_BP	3
GO:0061180	mammary gland epithelium development	6/144	65/16638	2.05477e-05	0.00222362	0.00187328	NR3C1/HOXA5/WNT5A/NTN1/FGFR2/EPHA2	6	GO_BP	3
GO:0050767	regulation of neurogenesis	13/144	379/16638	2.58008e-05	0.00263844	0.00222274	DSCAM/HOXB3/WNT5A/TENM4/NTN1/PROX1/MAP3K13/SEMA3C/SERPINE2/PRTG/RELN/LRP8/EFNB3	13	GO_BP	3
GO:0048705	skeletal system morphogenesis	10/144	225/16638	2.6501e-05	0.00263844	0.00222274	HOXA4/HOXA5/HOXB3/SOX9/DHRS3/FGFR2/HOXA3/HOXD4/HOXB4/HOXC4	10	GO_BP	3
GO:0007411	axon guidance	10/144	230/16638	3.19702e-05	0.00294718	0.00248283	DSCAM/WNT5A/EPHA3/NTN1/SEMA3C/KALRN/CNTN5/RELN/ANOS1/EFNB3	10	GO_BP	3
GO:0097485	neuron projection guidance	10/144	230/16638	3.19702e-05	0.00294718	0.00248283	DSCAM/WNT5A/EPHA3/NTN1/SEMA3C/KALRN/CNTN5/RELN/ANOS1/EFNB3	10	GO_BP	3
GO:0061138	morphogenesis of a branching epithelium	9/144	185/16638	3.35122e-05	0.00297899	0.00250963	HOXA5/WNT5A/SOX9/PROX1/SEMA3C/FGFR2/COL4A1/EPHA2/SPRY2	9	GO_BP	3
GO:0048568	embryonic organ development	14/144	449/16638	3.57495e-05	0.00306829	0.00258486	HOXA4/HOXA5/HOXB3/WNT5A/SOX9/NTN1/PROX1/FGFR2/HOXA3/EPHA2/HOXD4/HOXB4/HOXC4/SPRY2	14	GO_BP	3
GO:0031346	positive regulation of cell projection organization	12/144	345/16638	4.66585e-05	0.00374678	0.00315645	DSCAM/ATP1B2/WNT5A/EPHA3/NTN1/MAP3K13/ENC1/DAB2IP/VLDLR/DDR2/RELN/LRP8	12	GO_BP	3
GO:0099054	presynapse assembly	5/144	46/16638	4.66654e-05	0.00374678	0.00315645	WNT5A/LRFN5/CNTN5/EFNB3/LRRC4B	5	GO_BP	3
GO:0060560	developmental growth involved in morphogenesis	10/144	242/16638	4.91778e-05	0.00380193	0.00320291	DSCAM/S100B/WNT5A/SOX9/NTN1/MAP3K13/SEMA3C/RIMS2/FGFR2/SPRY2	10	GO_BP	3
GO:0051963	regulation of synapse assembly	7/144	111/16638	5.04072e-05	0.00380193	0.00320291	WNT5A/LRFN5/NTN1/CLSTN2/TPBG/EFNB3/LRRC4B	7	GO_BP	3
GO:0021801	cerebral cortex radial glia-guided migration	4/144	26/16638	6.93761e-05	0.00490231	0.00412992	SRGAP2C/DAB2IP/RELN/LRP8	4	GO_BP	3
GO:0022030	telencephalon glial cell migration	4/144	26/16638	6.93761e-05	0.00490231	0.00412992	SRGAP2C/DAB2IP/RELN/LRP8	4	GO_BP	3
GO:0038063	collagen-activated tyrosine kinase receptor signaling pathway	3/144	10/16638	7.28748e-05	0.00490231	0.00412992	COL4A1/COL4A2/DDR2	3	GO_BP	3
GO:0071600	otic vesicle morphogenesis	3/144	10/16638	7.28748e-05	0.00490231	0.00412992	SOX9/PROX1/FGFR2	3	GO_BP	3
GO:0099172	presynapse organization	5/144	51/16638	7.72426e-05	0.00505939	0.00426225	WNT5A/LRFN5/CNTN5/EFNB3/LRRC4B	5	GO_BP	3
GO:1901888	regulation of cell junction assembly	9/144	208/16638	8.31782e-05	0.00530848	0.00447209	WNT5A/EPHA3/LRFN5/NTN1/CLSTN2/TPBG/EPHA2/EFNB3/LRRC4B	9	GO_BP	3
GO:0008306	associative learning	6/144	84/16638	8.83807e-05	0.00549949	0.00463301	CLSTN2/TPBG/HMGCR/FOS/SLC6A1/RELN	6	GO_BP	3
GO:0003401	axis elongation	4/144	29/16638	0.000108018	0.00655749	0.00552432	WNT5A/SOX9/FGFR2/SPRY2	4	GO_BP	3
GO:0009952	anterior/posterior pattern specification	9/144	216/16638	0.000110934	0.00657415	0.00553835	HOXA4/HOXA5/HOXB3/WNT5A/SEMA3C/HOXA3/HOXD4/HOXB4/HOXC4	9	GO_BP	3
GO:0034329	cell junction assembly	13/144	441/16638	0.000120614	0.00698159	0.00588159	DSCAM/WNT5A/EPHA3/LRFN5/NTN1/CLSTN2/GJA1/SRGAP2C/CNTN5/TPBG/EPHA2/EFNB3/LRRC4B	13	GO_BP	3
GO:0060441	epithelial tube branching involved in lung morphogenesis	4/144	30/16638	0.000123802	0.00700326	0.00589985	HOXA5/SOX9/FGFR2/SPRY2	4	GO_BP	3
GO:0042063	gliogenesis	11/144	327/16638	0.000130857	0.00723787	0.0060975	NR3C1/ATP1B2/SOX9/TENM4/NTN1/SRGAP2C/SERPINE2/TNFRSF21/DAB2IP/RELN/LRP8	11	GO_BP	3
GO:1904705	regulation of vascular associated smooth muscle cell proliferation	5/144	58/16638	0.000143532	0.00770824	0.00649375	CDKN1A/IGFBP5/FGFR2/GJA1/DDR2	5	GO_BP	3
GO:0060562	epithelial tube morphogenesis	11/144	331/16638	0.000145555	0.00770824	0.00649375	NR3C1/HOXA5/WNT5A/SOX9/NTN1/PROX1/FGFR2/COL4A1/IRX1/EPHA2/SPRY2	11	GO_BP	3
GO:1990874	vascular associated smooth muscle cell proliferation	5/144	60/16638	0.000168724	0.00857259	0.00722192	CDKN1A/IGFBP5/FGFR2/GJA1/DDR2	5	GO_BP	3
GO:0021819	layer formation in cerebral cortex	3/144	13/16638	0.000170404	0.00857259	0.00722192	DAB2IP/RELN/LRP8	3	GO_BP	3
GO:0016358	dendrite development	9/144	230/16638	0.000178141	0.00857259	0.00722192	DSCAM/CTNNA2/SRGAP2C/TPBG/TANC2/DAB2IP/VLDLR/RELN/LRP8	9	GO_BP	3
GO:0048588	developmental cell growth	9/144	230/16638	0.000178141	0.00857259	0.00722192	PRMT2/DSCAM/S100B/WNT5A/SOX9/NTN1/MAP3K13/SEMA3C/RIMS2	9	GO_BP	3
GO:0048813	dendrite morphogenesis	7/144	136/16638	0.000181044	0.00857259	0.00722192	DSCAM/CTNNA2/TPBG/TANC2/VLDLR/RELN/LRP8	7	GO_BP	3
GO:0051962	positive regulation of nervous system development	10/144	284/16638	0.000184291	0.00857259	0.00722192	DSCAM/TENM4/NTN1/MAP3K13/CLSTN2/SERPINE2/TPBG/RELN/LRP8/LRRC4B	10	GO_BP	3
GO:0001558	regulation of cell growth	12/144	400/16638	0.000188663	0.00857259	0.00722192	CDKN1A/DSCAM/IGFBP5/WNT5A/NTN1/MAP3K13/SEMA3C/RIMS2/GNG4/GJA1/SERPINE2/IGFBP4	12	GO_BP	3
GO:0035270	endocrine system development	7/144	137/16638	0.00018943	0.00857259	0.00722192	NR3C1/HOXA5/DKK3/HOXB3/WNT5A/SOX9/HOXA3	7	GO_BP	3
GO:0045926	negative regulation of growth	9/144	236/16638	0.000215884	0.00959527	0.00808348	CDKN1A/IGFBP5/WNT5A/NTN1/SEMA3C/GNG4/GJA1/SERPINE2/MT2A	9	GO_BP	3
GO:0021799	cerebral cortex radially oriented cell migration	4/144	35/16638	0.000228731	0.00998794	0.00841428	SRGAP2C/DAB2IP/RELN/LRP8	4	GO_BP	3
GO:1904707	positive regulation of vascular associated smooth muscle cell proliferation	4/144	36/16638	0.000255603	0.0109689	0.00924068	IGFBP5/FGFR2/GJA1/DDR2	4	GO_BP	3
GO:0038065	collagen-activated signaling pathway	3/144	15/16638	0.000267675	0.011104	0.00935452	COL4A1/COL4A2/DDR2	3	GO_BP	3
GO:0071599	otic vesicle development	3/144	15/16638	0.000267675	0.011104	0.00935452	SOX9/PROX1/FGFR2	3	GO_BP	3
GO:0003002	regionalization	12/144	417/16638	0.000276223	0.0112708	0.00949503	HOXA4/HOXA5/HOXB3/WNT5A/SEMA3C/FGFR2/HOXA3/IRX1/HOXD4/HOXB4/HOXC4/RELN	12	GO_BP	3
GO:0042472	inner ear morphogenesis	6/144	104/16638	0.000286419	0.0114983	0.00968669	WNT5A/SOX9/NTN1/PROX1/FGFR2/SPRY2	6	GO_BP	3
GO:0033002	muscle cell proliferation	8/144	196/16638	0.000308625	0.0121932	0.010272	CDKN1A/PDE1A/IGFBP5/TENM4/FGFR2/GJA1/FOS/DDR2	8	GO_BP	3
GO:0060411	cardiac septum morphogenesis	5/144	69/16638	0.000326222	0.0125354	0.0105604	WNT5A/DHRS3/PROX1/SEMA3C/FGFR2	5	GO_BP	3
GO:1900006	positive regulation of dendrite development	3/144	16/16638	0.000327361	0.0125354	0.0105604	DAB2IP/VLDLR/LRP8	3	GO_BP	3
GO:0002067	glandular epithelial cell differentiation	5/144	70/16638	0.000348894	0.0131575	0.0110845	HOXA5/WNT5A/SOX9/PROX1/FGFR2	5	GO_BP	3
GO:0048754	branching morphogenesis of an epithelial tube	7/144	154/16638	0.000387051	0.0143787	0.0121132	HOXA5/WNT5A/SOX9/FGFR2/COL4A1/EPHA2/SPRY2	7	GO_BP	3
GO:0040037	negative regulation of fibroblast growth factor receptor signaling pathway	3/144	18/16638	0.000470997	0.0172399	0.0145236	SULF2/WNT5A/SPRY2	3	GO_BP	3
GO:0030903	notochord development	3/144	19/16638	0.000555774	0.0195155	0.0164407	WNT5A/SOX9/EPHA2	3	GO_BP	3
GO:2001224	positive regulation of neuron migration	3/144	19/16638	0.000555774	0.0195155	0.0164407	SRGAP2C/DAB2IP/RELN	3	GO_BP	3
GO:0033674	positive regulation of kinase activity	10/144	327/16638	0.000563008	0.0195155	0.0164407	CDKN1A/WNT5A/PROX1/MAP3K13/FGFR2/EPHA2/DAB2IP/DDR2/RELN/LRP8	10	GO_BP	3
GO:0001837	epithelial to mesenchymal transition	7/144	164/16638	0.000564532	0.0195155	0.0164407	WNT5A/SOX9/EPHA3/FGFR2/DAB2IP/SPRY2/IL17RD	7	GO_BP	3
GO:0002065	columnar/cuboidal epithelial cell differentiation	6/144	119/16638	0.000589238	0.0200906	0.0169252	CDKN1A/HOXA5/WNT5A/SOX9/PROX1/FGFR2	6	GO_BP	3
GO:0008038	neuron recognition	4/144	45/16638	0.000608708	0.020474	0.0172482	DSCAM/EPHA3/TNFRSF21/EFNB3	4	GO_BP	3
GO:1904862	inhibitory synapse assembly	3/144	20/16638	0.000649721	0.0214522	0.0180723	WNT5A/CLSTN2/SRGAP2C	3	GO_BP	3
GO:2000648	positive regulation of stem cell proliferation	4/144	46/16638	0.000662236	0.0214522	0.0180723	WNT5A/SOX9/HOXA3/GJA1	4	GO_BP	3
GO:0007389	pattern specification process	12/144	460/16638	0.000663649	0.0214522	0.0180723	HOXA4/HOXA5/HOXB3/WNT5A/SEMA3C/FGFR2/HOXA3/IRX1/HOXD4/HOXB4/HOXC4/RELN	12	GO_BP	3
GO:0021795	cerebral cortex cell migration	4/144	47/16638	0.000719015	0.0229439	0.019329	SRGAP2C/DAB2IP/RELN/LRP8	4	GO_BP	3
GO:0042471	ear morphogenesis	6/144	125/16638	0.000763517	0.0235696	0.019856	WNT5A/SOX9/NTN1/PROX1/FGFR2/SPRY2	6	GO_BP	3
GO:0051347	positive regulation of transferase activity	11/144	403/16638	0.000770958	0.0235696	0.019856	CDKN1A/WNT5A/PROX1/MAP3K13/FGFR2/EPHA2/DAB2IP/DDR2/RELN/DBI/LRP8	11	GO_BP	3
GO:0050804	modulation of chemical synaptic transmission	12/144	468/16638	0.000771507	0.0235696	0.019856	S100B/WNT5A/STXBP5/CLSTN2/RIMS2/SERPINE2/HMGCR/GRIA2/SLC6A1/RELN/LRP8/EFNB3	12	GO_BP	3
GO:2001222	regulation of neuron migration	4/144	48/16638	0.000779153	0.0235696	0.019856	CTNNA2/SRGAP2C/DAB2IP/RELN	4	GO_BP	3
GO:0099177	regulation of trans-synaptic signaling	12/144	469/16638	0.000785968	0.0235696	0.019856	S100B/WNT5A/STXBP5/CLSTN2/RIMS2/SERPINE2/HMGCR/GRIA2/SLC6A1/RELN/LRP8/EFNB3	12	GO_BP	3
GO:0048013	ephrin receptor signaling pathway	4/144	50/16638	0.000909943	0.0268156	0.0225906	EPHA3/KALRN/EPHA2/EFNB3	4	GO_BP	3
GO:1990138	neuron projection extension	7/144	178/16638	0.000915759	0.0268156	0.0225906	DSCAM/S100B/WNT5A/NTN1/MAP3K13/SEMA3C/RIMS2	7	GO_BP	3
GO:0048145	regulation of fibroblast proliferation	5/144	87/16638	0.000947167	0.0274128	0.0230937	MIF/CDKN1A/WNT5A/DAB2IP/DDR2	5	GO_BP	3
GO:0090090	negative regulation of canonical Wnt signaling pathway	6/144	131/16638	0.000975213	0.0279	0.0235042	DKK3/WNT5A/SOX9/TPBG/IGFBP4/DAB2IP	6	GO_BP	3
GO:0048660	regulation of smooth muscle cell proliferation	6/144	132/16638	0.00101449	0.0286938	0.0241729	CDKN1A/PDE1A/IGFBP5/FGFR2/GJA1/DDR2	6	GO_BP	3
GO:0048146	positive regulation of fibroblast proliferation	4/144	52/16638	0.00105547	0.0291897	0.0245907	MIF/CDKN1A/WNT5A/DDR2	4	GO_BP	3
GO:0060688	regulation of morphogenesis of a branching structure	4/144	52/16638	0.00105547	0.0291897	0.0245907	WNT5A/SOX9/MAP3K13/FGFR2	4	GO_BP	3
GO:0030308	negative regulation of cell growth	7/144	183/16638	0.00107631	0.0294389	0.0248006	CDKN1A/WNT5A/NTN1/SEMA3C/GNG4/GJA1/SERPINE2	7	GO_BP	3
GO:0030324	lung development	7/144	184/16638	0.00111092	0.0300553	0.0253199	HOXA5/IGFBP5/WNT5A/SOX9/PROX1/FGFR2/SPRY2	7	GO_BP	3
GO:0048659	smooth muscle cell proliferation	6/144	135/16638	0.00113964	0.0303553	0.0255726	CDKN1A/PDE1A/IGFBP5/FGFR2/GJA1/DDR2	6	GO_BP	3
GO:0031345	negative regulation of cell projection organization	7/144	185/16638	0.0011464	0.0303553	0.0255726	WNT5A/NTN1/SEMA3C/SRGAP2C/PMP22/SPRY2/EFNB3	7	GO_BP	3
GO:0050673	epithelial cell proliferation	11/144	425/16638	0.00118596	0.0310721	0.0261765	CDKN1A/HOXA5/IGFBP5/SULF2/WNT5A/SOX9/PROX1/FGFR2/IGFBP4/EPHA2/DAB2IP	11	GO_BP	3
GO:0060425	lung morphogenesis	4/144	54/16638	0.00121661	0.031251	0.0263272	HOXA5/SOX9/FGFR2/SPRY2	4	GO_BP	3
GO:0030516	regulation of axon extension	5/144	92/16638	0.0012179	0.031251	0.0263272	DSCAM/WNT5A/NTN1/MAP3K13/SEMA3C	5	GO_BP	3
GO:0030323	respiratory tube development	7/144	188/16638	0.00125821	0.0315009	0.0265377	HOXA5/IGFBP5/WNT5A/SOX9/PROX1/FGFR2/SPRY2	7	GO_BP	3
GO:0002053	positive regulation of mesenchymal cell proliferation	3/144	25/16638	0.00127	0.0315009	0.0265377	WNT5A/SOX9/FGFR2	3	GO_BP	3
GO:0033598	mammary gland epithelial cell proliferation	3/144	25/16638	0.00127	0.0315009	0.0265377	HOXA5/WNT5A/EPHA2	3	GO_BP	3
GO:0001942	hair follicle development	5/144	93/16638	0.00127826	0.0315009	0.0265377	IGFBP5/WNT5A/SOX9/FGFR2/LDB2	5	GO_BP	3
GO:0060998	regulation of dendritic spine development	4/144	55/16638	0.00130331	0.0318032	0.0267924	SRGAP2C/TANC2/RELN/LRP8	4	GO_BP	3
GO:0060828	regulation of canonical Wnt signaling pathway	8/144	245/16638	0.00133012	0.0320891	0.0270333	DKK3/SULF2/WNT5A/SOX9/FGFR2/TPBG/IGFBP4/DAB2IP	8	GO_BP	3
GO:0016525	negative regulation of angiogenesis	5/144	94/16638	0.00134081	0.0320891	0.0270333	HOXA5/COL4A2/EPHA2/DAB2IP/SPRY2	5	GO_BP	3
GO:0048762	mesenchymal cell differentiation	8/144	246/16638	0.00136497	0.0323562	0.0272583	WNT5A/SOX9/EPHA3/SEMA3C/FGFR2/DAB2IP/SPRY2/IL17RD	8	GO_BP	3
GO:0070371	ERK1 and ERK2 cascade	9/144	306/16638	0.00139337	0.0324372	0.0273265	MIF/SOX9/TIMP3/FGFR2/TPBG/HMGCR/EPHA2/DAB2IP/SPRY2	9	GO_BP	3
GO:2000181	negative regulation of blood vessel morphogenesis	5/144	95/16638	0.00140558	0.0324372	0.0273265	HOXA5/COL4A2/EPHA2/DAB2IP/SPRY2	5	GO_BP	3
GO:0060384	innervation	3/144	26/16638	0.0014266	0.0324372	0.0273265	SULF2/VCAM1/SERPINE2	3	GO_BP	3
GO:0060740	prostate gland epithelium morphogenesis	3/144	26/16638	0.0014266	0.0324372	0.0273265	WNT5A/SOX9/FGFR2	3	GO_BP	3
GO:0021675	nerve development	5/144	96/16638	0.00147264	0.0324372	0.0273265	HOXB3/SULF2/VCAM1/HOXA3/SERPINE2	5	GO_BP	3
GO:0022404	molting cycle process	5/144	96/16638	0.00147264	0.0324372	0.0273265	IGFBP5/WNT5A/SOX9/FGFR2/LDB2	5	GO_BP	3
GO:0022405	hair cycle process	5/144	96/16638	0.00147264	0.0324372	0.0273265	IGFBP5/WNT5A/SOX9/FGFR2/LDB2	5	GO_BP	3
GO:1901343	negative regulation of vasculature development	5/144	96/16638	0.00147264	0.0324372	0.0273265	HOXA5/COL4A2/EPHA2/DAB2IP/SPRY2	5	GO_BP	3
GO:0060485	mesenchyme development	9/144	310/16638	0.00152371	0.0332676	0.0280261	HOXA5/WNT5A/SOX9/EPHA3/SEMA3C/FGFR2/DAB2IP/SPRY2/IL17RD	9	GO_BP	3
GO:0048638	regulation of developmental growth	9/144	311/16638	0.00155778	0.0337157	0.0284036	CDKN1A/DSCAM/WNT5A/NTN1/PROX1/MAP3K13/SEMA3C/RIMS2/FGFR2	9	GO_BP	3
GO:0060575	intestinal epithelial cell differentiation	3/144	27/16638	0.00159481	0.0342198	0.0288282	CDKN1A/HOXA5/SOX9	3	GO_BP	3
GO:0050890	cognition	9/144	313/16638	0.00162776	0.0346281	0.0291722	S100B/CLSTN2/TPBG/HMGCR/FOS/VLDLR/SLC6A1/RELN/METTL23	9	GO_BP	3
GO:0050768	negative regulation of neurogenesis	6/144	145/16638	0.00164386	0.0346742	0.0292111	WNT5A/NTN1/PROX1/SEMA3C/PRTG/EFNB3	6	GO_BP	3
GO:0051216	cartilage development	7/144	199/16638	0.00174308	0.0364581	0.0307139	HOXA5/HOXB3/SULF2/WNT5A/SOX9/HOXA3/HOXC4	7	GO_BP	3
GO:0099175	regulation of postsynapse organization	5/144	100/16638	0.00176462	0.036511	0.0307585	WNT5A/TANC2/RELN/LRP8/LRRC4B	5	GO_BP	3
GO:0060512	prostate gland morphogenesis	3/144	28/16638	0.00177494	0.036511	0.0307585	WNT5A/SOX9/FGFR2	3	GO_BP	3
GO:0022029	telencephalon cell migration	4/144	60/16638	0.00180234	0.0367708	0.0309773	SRGAP2C/DAB2IP/RELN/LRP8	4	GO_BP	3
GO:0007612	learning	6/144	149/16638	0.00188717	0.0381884	0.0321716	CLSTN2/TPBG/HMGCR/FOS/SLC6A1/RELN	6	GO_BP	3
GO:0035148	tube formation	6/144	150/16638	0.00195205	0.0388616	0.0327387	WNT5A/SOX9/PROX1/FGFR2/IRX1/DAB2IP	6	GO_BP	3
GO:0051961	negative regulation of nervous system development	6/144	150/16638	0.00195205	0.0388616	0.0327387	WNT5A/NTN1/PROX1/SEMA3C/PRTG/EFNB3	6	GO_BP	3
GO:0003416	endochondral bone growth	3/144	29/16638	0.00196728	0.0388616	0.0327387	SOX9/FGFR2/DDR2	3	GO_BP	3
GO:0048144	fibroblast proliferation	5/144	104/16638	0.00209698	0.0410975	0.0346223	MIF/CDKN1A/WNT5A/DAB2IP/DDR2	5	GO_BP	3
GO:0021885	forebrain cell migration	4/144	63/16638	0.00215808	0.0418678	0.0352713	SRGAP2C/DAB2IP/RELN/LRP8	4	GO_BP	3
GO:0043507	positive regulation of JUN kinase activity	3/144	30/16638	0.00217211	0.0418678	0.0352713	WNT5A/MAP3K13/DAB2IP	3	GO_BP	3
GO:0003279	cardiac septum development	5/144	105/16638	0.00218675	0.0418678	0.0352713	WNT5A/DHRS3/PROX1/SEMA3C/FGFR2	5	GO_BP	3
GO:0060541	respiratory system development	7/144	210/16638	0.00236224	0.0429081	0.0361476	HOXA5/IGFBP5/WNT5A/SOX9/PROX1/FGFR2/SPRY2	7	GO_BP	3
GO:0048639	positive regulation of developmental growth	6/144	156/16638	0.00237749	0.0429081	0.0361476	DSCAM/NTN1/PROX1/MAP3K13/RIMS2/FGFR2	6	GO_BP	3
GO:0030878	thyroid gland development	3/144	31/16638	0.00238971	0.0429081	0.0361476	HOXA5/HOXB3/HOXA3	3	GO_BP	3
GO:0040036	regulation of fibroblast growth factor receptor signaling pathway	3/144	31/16638	0.00238971	0.0429081	0.0361476	SULF2/WNT5A/SPRY2	3	GO_BP	3
GO:0060348	bone development	7/144	211/16638	0.00242597	0.0429081	0.0361476	SULF2/SOX9/DHRS3/FGFR2/GJA1/HOXB4/DDR2	7	GO_BP	3
GO:0071900	regulation of protein serine/threonine kinase activity	8/144	270/16638	0.00244369	0.0429081	0.0361476	CDKN1A/WNT5A/PROX1/MAP3K13/CCNG2/DAB2IP/SPRY2/HERC5	8	GO_BP	3
GO:0050770	regulation of axonogenesis	6/144	157/16638	0.00245469	0.0429081	0.0361476	DSCAM/WNT5A/NTN1/MAP3K13/SEMA3C/EFNB3	6	GO_BP	3
GO:0050806	positive regulation of synaptic transmission	6/144	157/16638	0.00245469	0.0429081	0.0361476	CLSTN2/RIMS2/SERPINE2/HMGCR/RELN/EFNB3	6	GO_BP	3
GO:0032496	response to lipopolysaccharide	9/144	333/16638	0.0024763	0.0429081	0.0361476	LDOC1/MIF/WNT5A/LITAF/VCAM1/PDE4B/FGFR2/FOS/DAB2IP	9	GO_BP	3
GO:0007611	learning or memory	8/144	271/16638	0.00249999	0.0429081	0.0361476	S100B/CLSTN2/TPBG/HMGCR/FOS/VLDLR/SLC6A1/RELN	8	GO_BP	3
GO:0035265	organ growth	6/144	158/16638	0.00253375	0.0429081	0.0361476	SOX9/TENM4/PROX1/FGFR2/SPRY2/DDR2	6	GO_BP	3
GO:0048645	animal organ formation	4/144	66/16638	0.00255953	0.0429081	0.0361476	WNT5A/FGFR2/HOXA3/RBM20	4	GO_BP	3
GO:0050771	negative regulation of axonogenesis	4/144	66/16638	0.00255953	0.0429081	0.0361476	WNT5A/NTN1/SEMA3C/EFNB3	4	GO_BP	3
GO:0071300	cellular response to retinoic acid	4/144	66/16638	0.00255953	0.0429081	0.0361476	WNT5A/SOX9/EPHA3/FGFR2	4	GO_BP	3
GO:0061387	regulation of extent of cell growth	5/144	109/16638	0.00257402	0.0429081	0.0361476	DSCAM/WNT5A/NTN1/MAP3K13/SEMA3C	5	GO_BP	3
GO:0045860	positive regulation of protein kinase activity	8/144	273/16638	0.00261564	0.0429081	0.0361476	CDKN1A/WNT5A/PROX1/MAP3K13/DAB2IP/DDR2/RELN/LRP8	8	GO_BP	3
GO:0010464	regulation of mesenchymal cell proliferation	3/144	32/16638	0.00262034	0.0429081	0.0361476	WNT5A/SOX9/FGFR2	3	GO_BP	3
GO:0098868	bone growth	3/144	32/16638	0.00262034	0.0429081	0.0361476	SOX9/FGFR2/DDR2	3	GO_BP	3
GO:0099174	regulation of presynapse organization	3/144	32/16638	0.00262034	0.0429081	0.0361476	LRFN5/EFNB3/LRRC4B	3	GO_BP	3
GO:0140058	neuron projection arborization	3/144	32/16638	0.00262034	0.0429081	0.0361476	WNT5A/MAP3K13/TPBG	3	GO_BP	3
GO:1904861	excitatory synapse assembly	3/144	32/16638	0.00262034	0.0429081	0.0361476	WNT5A/SRGAP2C/LRRC4B	3	GO_BP	3
GO:1905606	regulation of presynapse assembly	3/144	32/16638	0.00262034	0.0429081	0.0361476	LRFN5/EFNB3/LRRC4B	3	GO_BP	3
GO:0072089	stem cell proliferation	5/144	110/16638	0.00267814	0.0435679	0.0367035	WNT5A/SOX9/HOXA3/GJA1/HOXB4	5	GO_BP	3
GO:0051896	regulation of phosphatidylinositol 3-kinase/protein kinase B signal transduction	7/144	216/16638	0.00276479	0.0446254	0.0375944	IGFBP5/SOX9/TPBG/EPHA2/DAB2IP/SPRY2/DDR2	7	GO_BP	3
GO:0045859	regulation of protein kinase activity	11/144	474/16638	0.00278939	0.0446254	0.0375944	CDKN1A/WNT5A/PROX1/MAP3K13/CCNG2/DAB2IP/SPRY2/DDR2/RELN/HERC5/LRP8	11	GO_BP	3
GO:0090596	sensory organ morphogenesis	8/144	276/16638	0.00279693	0.0446254	0.0375944	DSCAM/WNT5A/SOX9/NTN1/PROX1/FGFR2/EPHA2/SPRY2	8	GO_BP	3
GO:0030178	negative regulation of Wnt signaling pathway	6/144	164/16638	0.00304905	0.0483382	0.0407222	DKK3/WNT5A/SOX9/TPBG/IGFBP4/DAB2IP	6	GO_BP	3
GO:0048841	regulation of axon extension involved in axon guidance	3/144	34/16638	0.00312171	0.0491767	0.0414286	DSCAM/WNT5A/SEMA3C	3	GO_BP	3
GO:0004714	transmembrane receptor protein tyrosine kinase activity	5/139	60/17148	0.000124305	0.0353802	0.0319902	EPHA3/FGFR2/EPHA2/DDR2/EFNB3	5	GO_MF	3
GO:0005041	low-density lipoprotein particle receptor activity	3/139	15/17148	0.000220813	0.0353802	0.0319902	LRP1B/VLDLR/LRP8	3	GO_MF	3
GO:0005003	ephrin receptor activity	3/139	18/17148	0.000389014	0.0353802	0.0319902	EPHA3/EPHA2/EFNB3	3	GO_MF	3
GO:0030228	lipoprotein particle receptor activity	3/139	18/17148	0.000389014	0.0353802	0.0319902	LRP1B/VLDLR/LRP8	3	GO_MF	3
GO:0019199	transmembrane receptor protein kinase activity	5/139	79/17148	0.000453592	0.0353802	0.0319902	EPHA3/FGFR2/EPHA2/DDR2/EFNB3	5	GO_MF	3
GO:0098984	neuron to neuron synapse	12/145	357/17567	4.136e-05	0.00604765	0.00559992	ATP1B2/LRFN5/BAALC/STXBP5/KALRN/CLSTN2/PDE4B/RGS9/GRIA2/GNG3/EFNB3/LRRC4B	12	GO_CC	3
GO:0099634	postsynaptic specialization membrane	7/145	122/17567	6.85472e-05	0.00604765	0.00559992	LRFN5/CLSTN2/RGS9/KCND3/GRIA2/EFNB3/LRRC4B	7	GO_CC	3
GO:0045211	postsynaptic membrane	10/145	274/17567	9.39057e-05	0.00604765	0.00559992	GABBR2/LRFN5/CLSTN2/RGS9/KCND3/GRIA2/SLC6A1/DGKB/EFNB3/LRRC4B	10	GO_CC	3
GO:0097060	synaptic membrane	12/145	392/17567	0.000101059	0.00604765	0.00559992	GABBR2/LRFN5/CLSTN2/RIMS2/CNTN5/RGS9/KCND3/GRIA2/SLC6A1/DGKB/EFNB3/LRRC4B	12	GO_CC	3
GO:0099572	postsynaptic specialization	11/145	341/17567	0.00012547	0.00604765	0.00559992	LRFN5/BAALC/KALRN/CLSTN2/PDE4B/RGS9/KCND3/GRIA2/GNG3/EFNB3/LRRC4B	11	GO_CC	3
GO:0098839	postsynaptic density membrane	6/145	99/17567	0.000170064	0.00683092	0.0063252	LRFN5/CLSTN2/RGS9/GRIA2/EFNB3/LRRC4B	6	GO_CC	3
GO:0014069	postsynaptic density	10/145	311/17567	0.000262608	0.00904122	0.00837186	LRFN5/BAALC/KALRN/CLSTN2/PDE4B/RGS9/GRIA2/GNG3/EFNB3/LRRC4B	10	GO_CC	3
GO:0032279	asymmetric synapse	10/145	327/17567	0.000390714	0.0117703	0.0108989	LRFN5/BAALC/KALRN/CLSTN2/PDE4B/RGS9/GRIA2/GNG3/EFNB3/LRRC4B	10	GO_CC	3
GO:0015629	actin cytoskeleton	12/145	489/17567	0.000751675	0.0201282	0.018638	PDLIM3/EPHA3/NTN1/VCAM1/KALRN/CTNNA2/POTEF/PKNOX2/CTTNBP2/GAS7/SPRY2/DDR2	12	GO_CC	3
GO:0043235	receptor complex	10/145	402/17567	0.00187593	0.0452099	0.0418629	GABBR2/GFRA1/STXBP5/FGFR2/LRP1B/EPHA2/GRIA2/VLDLR/DDR2/LRP8	10	GO_CC	3
GO:0043025	neuronal cell body	11/145	483/17567	0.00224587	0.0492049	0.0455621	PDE1A/DSCAM/S100B/GFRA1/ENC1/KCND3/GRIA2/DAB2IP/SLC6A1/KCNIP4/LRP8	11	GO_CC	3
R-HSA-5617472	Activation of anterior HOX genes in hindbrain development during early embryogenesis	6/94	62/10784	1.5496e-05	0.0037423	0.0033602	3201/3213/3200/3233/3214/3221	6	Reactome	3
R-HSA-5619507	Activation of HOX genes during differentiation	6/94	62/10784	1.5496e-05	0.0037423	0.0033602	3201/3213/3200/3233/3214/3221	6	Reactome	3
GO:0051960	regulation of nervous system development	20/187	454/16638	2.03022e-07	0.000605614	0.000504135	CLSTN2/SEMA3C/PROX1/VCAN/ETV5/DCC/RELN/LRRN3/ANXA2/MT3/NEFL/BMP7/MAP3K13/PAX6/LDLR/NRXN1/LRP2/SEMA3A/SEMA5A/NCAN	20	GO_BP	4
GO:0022612	gland morphogenesis	10/187	121/16638	1.08761e-06	0.000846975	0.000705053	EPHA2/SEMA3C/PROX1/NR3C1/WNT4/CEBPB/BMP7/PAX6/MMP2/CRIP1	10	GO_BP	4
GO:0001667	ameboidal-type cell migration	18/187	420/16638	1.26828e-06	0.000846975	0.000705053	EPHA2/KITLG/GADD45A/NR2F2/SEMA3C/PROX1/PRKX/TIMP1/GLIPR2/NRP2/ITGA2/CDH13/BMP7/PAX6/SEMA3A/ENPP2/SEMA5A/ACTA2	18	GO_BP	4
GO:0050767	regulation of neurogenesis	17/187	379/16638	1.36763e-06	0.000846975	0.000705053	SEMA3C/PROX1/VCAN/ETV5/DCC/RELN/ANXA2/MT3/NEFL/BMP7/MAP3K13/PAX6/LDLR/LRP2/SEMA3A/SEMA5A/NCAN	17	GO_BP	4
GO:0030330	DNA damage response, signal transduction by p53 class mediator	8/187	72/16638	1.41967e-06	0.000846975	0.000705053	MIF/CDKN1A/MDM2/PLK3/PMAIP1/PPM1D/E2F7/MSX1	8	GO_BP	4
GO:0007411	axon guidance	13/187	230/16638	2.06094e-06	0.000878255	0.000731091	NRXN3/CNTN5/NCAM1/SEMA3C/DCC/RELN/NRP2/BMP7/PAX6/NRXN1/SEMA3A/ECE1/SEMA5A	13	GO_BP	4
GO:0097485	neuron projection guidance	13/187	230/16638	2.06094e-06	0.000878255	0.000731091	NRXN3/CNTN5/NCAM1/SEMA3C/DCC/RELN/NRP2/BMP7/PAX6/NRXN1/SEMA3A/ECE1/SEMA5A	13	GO_BP	4
GO:0000079	regulation of cyclin-dependent protein serine/threonine kinase activity	8/187	78/16638	2.62595e-06	0.000979152	0.000815082	CDKN1A/GADD45A/NR2F2/CDKN1C/PROX1/SERTAD1/HERC5/CCND2	8	GO_BP	4
GO:0048568	embryonic organ development	18/187	449/16638	3.25511e-06	0.00104417	0.000869202	HOXC4/HOXD4/EPHA2/KITLG/NR2F2/CDKN1C/PROX1/CHST11/INSIG1/CEBPB/HOXA4/BMP7/PAX6/E2F7/MSX1/ECE1/LRIG3/EYA1	18	GO_BP	4
GO:1904029	regulation of cyclin-dependent protein kinase activity	8/187	81/16638	3.50039e-06	0.00104417	0.000869202	CDKN1A/GADD45A/NR2F2/CDKN1C/PROX1/SERTAD1/HERC5/CCND2	8	GO_BP	4
GO:0001755	neural crest cell migration	7/187	59/16638	4.21706e-06	0.00114359	0.000951966	KITLG/SEMA3C/NRP2/BMP7/PAX6/SEMA3A/SEMA5A	7	GO_BP	4
GO:0090497	mesenchymal cell migration	7/187	61/16638	5.29179e-06	0.00131545	0.00109503	KITLG/SEMA3C/NRP2/BMP7/PAX6/SEMA3A/SEMA5A	7	GO_BP	4
GO:0071526	semaphorin-plexin signaling pathway	6/187	44/16638	9.2079e-06	0.00211286	0.00175882	NCAM1/SEMA3C/NRP2/SEMA3A/ECE1/SEMA5A	6	GO_BP	4
GO:0007409	axonogenesis	17/187	443/16638	1.09465e-05	0.00233239	0.00194157	NRXN3/CNTN5/NCAM1/SEMA3C/DCC/RELN/NRP2/MT3/NEFL/BMP7/MAP3K13/PAX6/S100B/NRXN1/SEMA3A/ECE1/SEMA5A	17	GO_BP	4
GO:0060411	cardiac septum morphogenesis	7/187	69/16638	1.21331e-05	0.00241286	0.00200855	DHRS3/SEMA3C/PROX1/MDM2/NRP2/BMP7/LRP2	7	GO_BP	4
GO:0070482	response to oxygen levels	14/187	323/16638	1.77583e-05	0.00331081	0.00275604	CHCHD2/CDKN1A/FOXO1/MDM2/PLK3/PMAIP1/ITGA2/MT3/BMP7/RYR1/KCNMA1/FOS/MMP2/HILPDA	14	GO_BP	4
GO:0072331	signal transduction by p53 class mediator	10/187	171/16638	2.3873e-05	0.00418901	0.00348708	MIF/CDKN1A/RRM2B/MDM2/PLK3/PMAIP1/NUPR1/PPM1D/E2F7/MSX1	10	GO_BP	4
GO:0003151	outflow tract morphogenesis	7/187	78/16638	2.72886e-05	0.00433949	0.00361235	DHRS3/SEMA3C/NRP2/BMP7/RYR1/LRP2/EYA1	7	GO_BP	4
GO:0001764	neuron migration	10/187	175/16638	2.9124e-05	0.00433949	0.00361235	NR2F2/SRGAP2C/DCC/RELN/NRP2/CEP85L/NEXMIF/PAX6/SEMA3A/KIRREL3	10	GO_BP	4
GO:0048640	negative regulation of developmental growth	8/187	108/16638	2.96027e-05	0.00433949	0.00361235	CDKN1A/SEMA3C/DCC/GDF15/MT3/SEMA3A/SEMA5A/SOCS2	8	GO_BP	4
GO:0071478	cellular response to radiation	10/187	177/16638	3.2101e-05	0.00433949	0.00361235	CDKN1A/GADD45A/MDM2/NMT1/TIMP1/NEDD4/DDB2/CCND2/MMP2/CRIP1	10	GO_BP	4
GO:0031667	response to nutrient levels	17/187	483/16638	3.30266e-05	0.00433949	0.00361235	CDKN1A/PROX1/FOXO1/MDM2/ASS1/PMAIP1/GDF15/DDIT3/UPP1/ITGA2/WNT4/MT3/PPM1D/BMP7/FOS/LDLR/FAM107A	17	GO_BP	4
GO:0014032	neural crest cell development	7/187	81/16638	3.49138e-05	0.00433949	0.00361235	KITLG/SEMA3C/NRP2/BMP7/PAX6/SEMA3A/SEMA5A	7	GO_BP	4
GO:0072332	intrinsic apoptotic signaling pathway by p53 class mediator	7/187	81/16638	3.49138e-05	0.00433949	0.00361235	MIF/CDKN1A/RRM2B/MDM2/PMAIP1/NUPR1/MSX1	7	GO_BP	4
GO:0048732	gland development	16/187	438/16638	3.64258e-05	0.00434633	0.00361804	EPHA2/CDKN1C/SEMA3C/PROX1/NR3C1/ASS1/ITGA2/WNT4/CEBPB/BMP7/PAX6/E2F7/MSX1/MMP2/CRIP1/SOCS2	16	GO_BP	4
GO:0050768	negative regulation of neurogenesis	9/187	145/16638	3.85021e-05	0.00441737	0.00367718	SEMA3C/PROX1/DCC/MT3/BMP7/PAX6/LDLR/SEMA3A/SEMA5A	9	GO_BP	4
GO:0010975	regulation of neuron projection development	16/187	443/16638	4.1727e-05	0.00451486	0.00375834	NR2F1/SEMA3C/MDM2/DCC/RELN/TANC2/MT3/NEDD4/NEFL/BMP7/ITGA6/MAP3K13/PAX6/SEMA3A/SEMA5A/ROR2	16	GO_BP	4
GO:0090130	tissue migration	13/187	305/16638	4.23789e-05	0.00451486	0.00375834	EPHA2/KITLG/GADD45A/NR2F2/PROX1/PRKX/GLIPR2/NRP2/ITGA2/CDH13/ENPP2/SEMA5A/ACTA2	13	GO_BP	4
GO:0060485	mesenchyme development	13/187	310/16638	5.00755e-05	0.00499351	0.00415678	KITLG/NCAM1/SEMA3C/MDM2/GLIPR2/NRP2/WNT4/BMP7/PAX6/MSX1/SEMA3A/SEMA5A/ACTA2	13	GO_BP	4
GO:0051961	negative regulation of nervous system development	9/187	150/16638	5.02197e-05	0.00499351	0.00415678	SEMA3C/PROX1/DCC/MT3/BMP7/PAX6/LDLR/SEMA3A/SEMA5A	9	GO_BP	4
GO:2001224	positive regulation of neuron migration	4/187	19/16638	5.24834e-05	0.00505026	0.00420402	SRGAP2C/RELN/PAX6/SEMA3A	4	GO_BP	4
GO:0048864	stem cell development	7/187	87/16638	5.54424e-05	0.00516827	0.00430225	KITLG/SEMA3C/NRP2/BMP7/PAX6/SEMA3A/SEMA5A	7	GO_BP	4
GO:0034644	cellular response to UV	7/187	88/16638	5.96683e-05	0.00539365	0.00448987	CDKN1A/MDM2/TIMP1/NEDD4/DDB2/MMP2/CRIP1	7	GO_BP	4
GO:0071482	cellular response to light stimulus	8/187	121/16638	6.68431e-05	0.0058645	0.00488182	CDKN1A/MDM2/NMT1/TIMP1/NEDD4/DDB2/MMP2/CRIP1	8	GO_BP	4
GO:0045664	regulation of neuron differentiation	10/187	194/16638	6.97464e-05	0.00591726	0.00492574	PROX1/ETV5/TUNAR/RELN/BMP7/MAP3K13/PAX6/S100B/SOCS2/EYA1	10	GO_BP	4
GO:0072001	renal system development	13/187	321/16638	7.14118e-05	0.00591726	0.00492574	RRM2B/CDKN1C/PROX1/ASS1/PRKX/COL4A1/WNT4/BMP7/LRP2/KIRREL3/EYA1/ACTA2/PLCE1	13	GO_BP	4
GO:0009314	response to radiation	15/187	417/16638	7.63383e-05	0.0060912	0.00507054	CDKN1A/GADD45A/MDM2/PLK3/NMT1/TIMP1/PPM1D/NEDD4/DDB2/PPP1R1B/CCND2/FOS/MMP2/CRIP1/EYA1	15	GO_BP	4
GO:0071453	cellular response to oxygen levels	9/187	159/16638	7.89274e-05	0.0060912	0.00507054	CHCHD2/FOXO1/MDM2/PLK3/PMAIP1/MT3/BMP7/FOS/HILPDA	9	GO_BP	4
GO:0001666	response to hypoxia	12/187	280/16638	7.96369e-05	0.0060912	0.00507054	CHCHD2/MDM2/PLK3/PMAIP1/ITGA2/MT3/BMP7/RYR1/KCNMA1/FOS/MMP2/HILPDA	12	GO_BP	4
GO:0050807	regulation of synapse organization	11/187	239/16638	8.43469e-05	0.00629017	0.00523616	CLSTN2/RELN/NRP2/LRRN3/CTTNBP2/TANC2/NEDD4/NEFL/NRXN1/PTPRT/ROR2	11	GO_BP	4
GO:0014033	neural crest cell differentiation	7/187	94/16638	9.09167e-05	0.00647195	0.00538749	KITLG/SEMA3C/NRP2/BMP7/PAX6/SEMA3A/SEMA5A	7	GO_BP	4
GO:0051962	positive regulation of nervous system development	12/187	284/16638	9.11237e-05	0.00647195	0.00538749	CLSTN2/VCAN/ETV5/RELN/LRRN3/NEFL/MAP3K13/PAX6/NRXN1/LRP2/SEMA5A/NCAN	12	GO_BP	4
GO:0050808	synapse organization	16/187	477/16638	9.96308e-05	0.00691159	0.00575346	CNTN5/CLSTN2/CHCHD10/SRGAP2C/RELN/NRP2/LRRN3/CTTNBP2/COL4A1/TANC2/NEDD4/NEFL/NRXN1/KIRREL3/PTPRT/ROR2	16	GO_BP	4
GO:0050803	regulation of synapse structure or activity	11/187	245/16638	0.000105145	0.00712836	0.00593391	CLSTN2/RELN/NRP2/LRRN3/CTTNBP2/TANC2/NEDD4/NEFL/NRXN1/PTPRT/ROR2	11	GO_BP	4
GO:0048762	mesenchymal cell differentiation	11/187	246/16638	0.000109006	0.00722585	0.00601506	KITLG/NCAM1/SEMA3C/GLIPR2/NRP2/WNT4/BMP7/PAX6/MSX1/SEMA3A/SEMA5A	11	GO_BP	4
GO:0048562	embryonic organ morphogenesis	12/187	293/16638	0.000122297	0.00781902	0.00650884	HOXC4/HOXD4/EPHA2/PROX1/CHST11/INSIG1/HOXA4/BMP7/PAX6/MSX1/LRIG3/EYA1	12	GO_BP	4
GO:0071456	cellular response to hypoxia	8/187	132/16638	0.000123196	0.00781902	0.00650884	CHCHD2/MDM2/PLK3/PMAIP1/MT3/BMP7/FOS/HILPDA	8	GO_BP	4
GO:2000134	negative regulation of G1/S transition of mitotic cell cycle	6/187	70/16638	0.000134299	0.00828391	0.00689583	CDKN1A/MDM2/PLK3/E2F7/MYO16/FAM107A	6	GO_BP	4
GO:0010631	epithelial cell migration	12/187	297/16638	0.000138852	0.00828391	0.00689583	EPHA2/KITLG/GADD45A/NR2F2/PROX1/PRKX/GLIPR2/NRP2/ITGA2/CDH13/ENPP2/SEMA5A	12	GO_BP	4
GO:0036293	response to decreased oxygen levels	12/187	297/16638	0.000138852	0.00828391	0.00689583	CHCHD2/MDM2/PLK3/PMAIP1/ITGA2/MT3/BMP7/RYR1/KCNMA1/FOS/MMP2/HILPDA	12	GO_BP	4
GO:0043065	positive regulation of apoptotic process	16/187	492/16638	0.000142307	0.00832358	0.00692885	DUSP6/BBC3/GADD45A/UBE2M/NR3C1/FOXO1/PMAIP1/DDIT3/NUPR1/BMP7/ITGA6/TNFRSF12A/KCNMA1/MSX1/GADD45B/MMP2	16	GO_BP	4
GO:0090132	epithelium migration	12/187	300/16638	0.000152497	0.00874803	0.00728218	EPHA2/KITLG/GADD45A/NR2F2/PROX1/PRKX/GLIPR2/NRP2/ITGA2/CDH13/ENPP2/SEMA5A	12	GO_BP	4
GO:0097193	intrinsic apoptotic signaling pathway	12/187	302/16638	0.000162218	0.00913011	0.00760024	MIF/CDKN1A/BBC3/RRM2B/EPHA2/MDM2/PMAIP1/DDIT3/NUPR1/CEBPB/MSX1/CRIP1	12	GO_BP	4
GO:0003279	cardiac septum development	7/187	105/16638	0.000182272	0.0100688	0.00838166	DHRS3/SEMA3C/PROX1/MDM2/NRP2/BMP7/LRP2	7	GO_BP	4
GO:0001503	ossification	14/187	404/16638	0.00019572	0.0103046	0.00857789	DHRS3/EPHA2/VCAN/TENT5A/MRC2/WNT4/COL1A2/CEBPB/JUND/BMP7/RYR1/MMP2/SMOC1/ROR2	14	GO_BP	4
GO:2001222	regulation of neuron migration	5/187	48/16638	0.000196724	0.0103046	0.00857789	SRGAP2C/RELN/NEXMIF/PAX6/SEMA3A	5	GO_BP	4
GO:1902807	negative regulation of cell cycle G1/S phase transition	6/187	75/16638	0.000196902	0.0103046	0.00857789	CDKN1A/MDM2/PLK3/E2F7/MYO16/FAM107A	6	GO_BP	4
GO:0001822	kidney development	12/187	311/16638	0.000212808	0.0105492	0.00878151	RRM2B/CDKN1C/PROX1/ASS1/PRKX/WNT4/BMP7/LRP2/KIRREL3/EYA1/ACTA2/PLCE1	12	GO_BP	4
GO:0048638	regulation of developmental growth	12/187	311/16638	0.000212808	0.0105492	0.00878151	CDKN1A/DUSP6/SEMA3C/PROX1/SYT1/DCC/GDF15/MT3/MAP3K13/SEMA3A/SEMA5A/SOCS2	12	GO_BP	4
GO:0036294	cellular response to decreased oxygen levels	8/187	143/16638	0.000214096	0.0105492	0.00878151	CHCHD2/MDM2/PLK3/PMAIP1/MT3/BMP7/FOS/HILPDA	8	GO_BP	4
GO:1904238	pericyte cell differentiation	3/187	11/16638	0.000215722	0.0105492	0.00878151	EPHA2/WNT4/ACTA2	3	GO_BP	4
GO:0048705	skeletal system morphogenesis	10/187	225/16638	0.000235397	0.0113256	0.00942785	HOXC4/DHRS3/HOXD4/CHST11/INSIG1/HOXA4/BMP7/MSX1/MMP2/EYA1	10	GO_BP	4
GO:0035249	synaptic transmission, glutamatergic	7/187	110/16638	0.000243126	0.0115118	0.00958286	NR3C1/SYT1/GRIA2/RELN/GRIA4/NRXN1/ROR2	7	GO_BP	4
GO:0042770	signal transduction in response to DNA damage	9/187	187/16638	0.000269074	0.0125414	0.0104399	MIF/CDKN1A/GADD45A/MDM2/PLK3/PMAIP1/PPM1D/E2F7/MSX1	9	GO_BP	4
GO:0043589	skin morphogenesis	3/187	12/16638	0.000285253	0.0128926	0.0107323	ITGA2/COL1A2/ITGA6	3	GO_BP	4
GO:1901030	positive regulation of mitochondrial outer membrane permeabilization involved in apoptotic signaling pathway	3/187	12/16638	0.000285253	0.0128926	0.0107323	BBC3/CHCHD10/NMT1	3	GO_BP	4
GO:0050673	epithelial cell proliferation	14/187	425/16638	0.00032788	0.0144568	0.0120344	CDKN1A/EPHA2/NR2F2/CDKN1C/PROX1/PRKX/NRP2/NUPR1/CEBPB/CDH13/PAX6/IGFBP4/SEMA5A/EYA1	14	GO_BP	4
GO:0016049	cell growth	15/187	477/16638	0.000329555	0.0144568	0.0120344	CDKN1A/SEMA3C/SYT1/DCC/NRP2/MT3/MAP3K13/S100B/IGFBP4/MSX1/SEMA3A/SEMA5A/FAM107A/SOCS2/PLCE1	15	GO_BP	4
GO:0071214	cellular response to abiotic stimulus	12/187	328/16638	0.000345587	0.0147269	0.0122592	CDKN1A/GADD45A/MDM2/NMT1/TIMP1/PIEZO2/ITGA2/NEDD4/DDB2/CCND2/MMP2/CRIP1	12	GO_BP	4
GO:0104004	cellular response to environmental stimulus	12/187	328/16638	0.000345587	0.0147269	0.0122592	CDKN1A/GADD45A/MDM2/NMT1/TIMP1/PIEZO2/ITGA2/NEDD4/DDB2/CCND2/MMP2/CRIP1	12	GO_BP	4
GO:0046660	female sex differentiation	7/187	120/16638	0.000413733	0.0173826	0.0144699	KITLG/NR2F2/WNT4/NUPR1/CEBPB/LRP2/MMP2	7	GO_BP	4
GO:0048863	stem cell differentiation	10/187	243/16638	0.000433879	0.017751	0.0147766	HOXD4/KITLG/SEMA3C/ZFP36L2/NRP2/BMP7/PAX6/MSX1/SEMA3A/SEMA5A	10	GO_BP	4
GO:1902253	regulation of intrinsic apoptotic signaling pathway by p53 class mediator	4/187	32/16638	0.000434404	0.017751	0.0147766	MIF/RRM2B/MDM2/MSX1	4	GO_BP	4
GO:0071496	cellular response to external stimulus	12/187	337/16638	0.000440642	0.0177626	0.0147863	CDKN1A/GADD45A/FOXO1/MDM2/PIEZO2/PMAIP1/UPP1/ITGA2/WNT4/PPM1D/FOS/FAM107A	12	GO_BP	4
GO:0051412	response to corticosterone	3/187	14/16638	0.000464204	0.0184629	0.0153692	CDKN1A/NEFL/FOS	3	GO_BP	4
GO:2001244	positive regulation of intrinsic apoptotic signaling pathway	5/187	58/16638	0.000480825	0.0188724	0.0157101	BBC3/PMAIP1/DDIT3/NUPR1/MSX1	5	GO_BP	4
GO:0003206	cardiac chamber morphogenesis	7/187	124/16638	0.000504239	0.0195343	0.0162611	DHRS3/SEMA3C/PROX1/MDM2/NRP2/BMP7/LRP2	7	GO_BP	4
GO:0051384	response to glucocorticoid	7/187	125/16638	0.000529162	0.020237	0.0168461	CDKN1A/NR3C1/ASS1/ZFP36L2/NEFL/FOS/FAM107A	7	GO_BP	4
GO:0031346	positive regulation of cell projection organization	12/187	345/16638	0.000542834	0.0204971	0.0170626	CDC42EP5/RELN/ITGA2/NEFL/BMP7/ITGA6/MAP3K13/TENM2/ENPP2/SEMA5A/ROR2/PLCE1	12	GO_BP	4
GO:0070365	hepatocyte differentiation	3/187	15/16638	0.000575469	0.0213125	0.0177413	PROX1/ITGA2/E2F7	3	GO_BP	4
GO:0048706	embryonic skeletal system development	7/187	127/16638	0.000581948	0.0213125	0.0177413	HOXC4/HOXD4/CHST11/HOXA4/BMP7/EYA1/KIAA1217	7	GO_BP	4
GO:0045666	positive regulation of neuron differentiation	6/187	92/16638	0.00059576	0.0213125	0.0177413	PROX1/ETV5/BMP7/PAX6/S100B/SOCS2	6	GO_BP	4
GO:0001558	regulation of cell growth	13/187	400/16638	0.000607114	0.0213125	0.0177413	CDKN1A/SEMA3C/SYT1/DCC/MT3/MAP3K13/IGFBP4/MSX1/SEMA3A/SEMA5A/FAM107A/SOCS2/PLCE1	13	GO_BP	4
GO:0030900	forebrain development	13/187	400/16638	0.000607114	0.0213125	0.0177413	NR2F2/PROX1/SRGAP2C/RELN/NRP2/WNT4/NEFL/PAX6/MSX1/LRP2/SEMA3A/KIRREL3/SEMA5A	13	GO_BP	4
GO:0045598	regulation of fat cell differentiation	7/187	128/16638	0.000609866	0.0213125	0.0177413	FOXO1/METRNL/ZFP36L2/DDIT3/INSIG1/CEBPB/BMP7	7	GO_BP	4
GO:0048608	reproductive structure development	11/187	301/16638	0.000614441	0.0213125	0.0177413	KITLG/NR2F2/CDKN1C/WNT4/NUPR1/CEBPB/BMP7/LRP2/MMP2/CRIP1/ROR2	11	GO_BP	4
GO:0048704	embryonic skeletal system morphogenesis	6/187	93/16638	0.000630988	0.0214103	0.0178227	HOXC4/HOXD4/CHST11/HOXA4/BMP7/EYA1	6	GO_BP	4
GO:0003007	heart morphogenesis	10/187	255/16638	0.000631614	0.0214103	0.0178227	DHRS3/SEMA3C/PROX1/MDM2/NRP2/BMP7/RYR1/MSX1/LRP2/EYA1	10	GO_BP	4
GO:0030879	mammary gland development	7/187	129/16638	0.000638838	0.0214118	0.017824	EPHA2/NR3C1/ITGA2/WNT4/CEBPB/MSX1/SOCS2	7	GO_BP	4
GO:0061458	reproductive system development	11/187	305/16638	0.000685217	0.0223712	0.0186226	KITLG/NR2F2/CDKN1C/WNT4/NUPR1/CEBPB/BMP7/LRP2/MMP2/CRIP1/ROR2	11	GO_BP	4
GO:0043491	phosphatidylinositol 3-kinase/protein kinase B signal transduction	10/187	258/16638	0.000691245	0.0223712	0.0186226	EPHA2/PLK3/GDF15/DDIT3/NEDD4/MYO16/LRP2/SEMA5A/NOX4/ROR2	10	GO_BP	4
GO:1902285	semaphorin-plexin signaling pathway involved in neuron projection guidance	3/187	16/16638	0.00070243	0.0223712	0.0186226	NRP2/SEMA3A/ECE1	3	GO_BP	4
GO:0045669	positive regulation of osteoblast differentiation	5/187	63/16638	0.000704958	0.0223712	0.0186226	TENT5A/WNT4/CEBPB/JUND/BMP7	5	GO_BP	4
GO:2000179	positive regulation of neural precursor cell proliferation	5/187	63/16638	0.000704958	0.0223712	0.0186226	PROX1/VCAN/PAX6/LRP2/NCAN	5	GO_BP	4
GO:0043516	regulation of DNA damage response, signal transduction by p53 class mediator	4/187	37/16638	0.000763676	0.0239794	0.0199613	MIF/MDM2/PMAIP1/MSX1	4	GO_BP	4
GO:2000177	regulation of neural precursor cell proliferation	6/187	97/16638	0.000788339	0.0244378	0.0203429	PROX1/FOXO1/VCAN/PAX6/LRP2/NCAN	6	GO_BP	4
GO:2001242	regulation of intrinsic apoptotic signaling pathway	8/187	174/16638	0.000794659	0.0244378	0.0203429	MIF/BBC3/RRM2B/MDM2/PMAIP1/DDIT3/NUPR1/MSX1	8	GO_BP	4
GO:0061180	mammary gland epithelium development	5/187	65/16638	0.000813585	0.0245586	0.0204435	EPHA2/NR3C1/WNT4/CEBPB/MSX1	5	GO_BP	4
GO:0048659	smooth muscle cell proliferation	7/187	135/16638	0.000836408	0.0245586	0.0204435	CDKN1A/MDM2/PDE1A/DDIT3/ITGA2/CDH13/MMP2	7	GO_BP	4
GO:0048846	axon extension involved in axon guidance	4/187	38/16638	0.000846091	0.0245586	0.0204435	SEMA3C/NRP2/SEMA3A/SEMA5A	4	GO_BP	4
GO:1902284	neuron projection extension involved in neuron projection guidance	4/187	38/16638	0.000846091	0.0245586	0.0204435	SEMA3C/NRP2/SEMA3A/SEMA5A	4	GO_BP	4
GO:0050890	cognition	11/187	313/16638	0.000847242	0.0245586	0.0204435	NRXN3/CLSTN2/RELN/PPP1R1B/PAX6/S100B/CCND2/FOS/LDLR/NRXN1/FAM107A	11	GO_BP	4
GO:0050804	modulation of chemical synaptic transmission	14/187	468/16638	0.000847984	0.0245586	0.0204435	SHISA9/CLSTN2/SYT1/GRIA2/DCC/SLC38A1/RELN/GRIA4/NEFL/S100B/NRXN1/FAM107A/ROR2/SORCS2	14	GO_BP	4
GO:0099177	regulation of trans-synaptic signaling	14/187	469/16638	0.000865601	0.0246963	0.0205581	SHISA9/CLSTN2/SYT1/GRIA2/DCC/SLC38A1/RELN/GRIA4/NEFL/S100B/NRXN1/FAM107A/ROR2/SORCS2	14	GO_BP	4
GO:0050771	negative regulation of axonogenesis	5/187	66/16638	0.000872356	0.0246963	0.0205581	SEMA3C/DCC/MT3/SEMA3A/SEMA5A	5	GO_BP	4
GO:0032963	collagen metabolic process	6/187	99/16638	0.000877576	0.0246963	0.0205581	MRC2/ITGA2/WNT4/COL1A2/LARP6/MMP2	6	GO_BP	4
GO:0001649	osteoblast differentiation	9/187	221/16638	0.000901258	0.0251257	0.0209156	EPHA2/VCAN/TENT5A/MRC2/WNT4/CEBPB/JUND/BMP7/SMOC1	9	GO_BP	4
GO:0010977	negative regulation of neuron projection development	7/187	137/16638	0.000912023	0.0251904	0.0209694	NR2F1/SEMA3C/MDM2/DCC/MT3/SEMA3A/SEMA5A	7	GO_BP	4
GO:1990138	neuron projection extension	8/187	178/16638	0.000921099	0.0252077	0.0209838	SEMA3C/SYT1/NRP2/MT3/MAP3K13/S100B/SEMA3A/SEMA5A	8	GO_BP	4
GO:0045859	regulation of protein kinase activity	14/187	474/16638	0.000958397	0.0258077	0.0214833	CDKN1A/GADD45A/NR2F2/CDKN1C/PROX1/RELN/MT3/SERTAD1/MAP3K13/HERC5/CCND2/PTPRT/NOX4/PLCE1	14	GO_BP	4
GO:0010632	regulation of epithelial cell migration	9/187	223/16638	0.000960328	0.0258077	0.0214833	EPHA2/GADD45A/NR2F2/PROX1/GLIPR2/NRP2/ITGA2/ENPP2/SEMA5A	9	GO_BP	4
GO:0008585	female gonad development	6/187	101/16638	0.000974404	0.025889	0.021551	KITLG/NR2F2/WNT4/NUPR1/CEBPB/MMP2	6	GO_BP	4
GO:0007565	female pregnancy	8/187	180/16638	0.000990106	0.025889	0.021551	NR2F2/TIMP1/SLC38A1/ITGA2/WNT4/ACSL4/FOS/MMP2	8	GO_BP	4
GO:0007611	learning or memory	10/187	271/16638	0.00100598	0.025889	0.021551	NRXN3/CLSTN2/RELN/PPP1R1B/PAX6/S100B/CCND2/FOS/LDLR/NRXN1	10	GO_BP	4
GO:0006977	DNA damage response, signal transduction by p53 class mediator resulting in cell cycle arrest	3/187	18/16638	0.00100675	0.025889	0.021551	CDKN1A/MDM2/PLK3	3	GO_BP	4
GO:1905146	lysosomal protein catabolic process	3/187	18/16638	0.00100675	0.025889	0.021551	DPP7/LDLR/LRP2	3	GO_BP	4
GO:0045930	negative regulation of mitotic cell cycle	9/187	226/16638	0.0010548	0.0268928	0.0223865	CDKN1A/CDKN1C/MDM2/PLK3/ZFP36L2/BMP7/E2F7/MYO16/FAM107A	9	GO_BP	4
GO:1901796	regulation of signal transduction by p53 class mediator	6/187	103/16638	0.00107925	0.027283	0.0227114	MIF/RRM2B/MDM2/PLK3/PMAIP1/MSX1	6	GO_BP	4
GO:2001233	regulation of apoptotic signaling pathway	12/187	374/16638	0.00109594	0.0274721	0.0228688	MIF/BBC3/RRM2B/MDM2/PMAIP1/DDIT3/WNT4/NUPR1/ITGA6/TNFRSF12A/MSX1/EYA1	12	GO_BP	4
GO:0045786	negative regulation of cell cycle	12/187	375/16638	0.00112125	0.0278724	0.023202	CDKN1A/NR2F2/CDKN1C/PROX1/MDM2/PLK3/ZFP36L2/NUPR1/BMP7/E2F7/MYO16/FAM107A	12	GO_BP	4
GO:0031345	negative regulation of cell projection organization	8/187	185/16638	0.00118086	0.0286882	0.0238811	NR2F1/SEMA3C/MDM2/SRGAP2C/DCC/MT3/SEMA3A/SEMA5A	8	GO_BP	4
GO:0055093	response to hyperoxia	3/187	19/16638	0.00118567	0.0286882	0.0238811	CDKN1A/FOXO1/MMP2	3	GO_BP	4
GO:0048588	developmental cell growth	9/187	230/16638	0.00119233	0.0286882	0.0238811	SEMA3C/SYT1/DCC/NRP2/MT3/MAP3K13/S100B/SEMA3A/SEMA5A	9	GO_BP	4
GO:0046545	development of primary female sexual characteristics	6/187	105/16638	0.00119254	0.0286882	0.0238811	KITLG/NR2F2/WNT4/NUPR1/CEBPB/MMP2	6	GO_BP	4
GO:0031960	response to corticosteroid	7/187	147/16638	0.00137466	0.0324943	0.0270494	CDKN1A/NR3C1/ASS1/ZFP36L2/NEFL/FOS/FAM107A	7	GO_BP	4
GO:0042474	middle ear morphogenesis	3/187	20/16638	0.00138343	0.0324943	0.0270494	INSIG1/MSX1/EYA1	3	GO_BP	4
GO:0090128	regulation of synapse maturation	3/187	20/16638	0.00138343	0.0324943	0.0270494	RELN/NEFL/NRXN1	3	GO_BP	4
GO:0045926	negative regulation of growth	9/187	236/16638	0.00142551	0.0328009	0.0273047	CDKN1A/SEMA3C/DCC/GDF15/MT3/MSX1/SEMA3A/SEMA5A/SOCS2	9	GO_BP	4
GO:0050769	positive regulation of neurogenesis	9/187	236/16638	0.00142551	0.0328009	0.0273047	VCAN/ETV5/RELN/NEFL/MAP3K13/PAX6/LRP2/SEMA5A/NCAN	9	GO_BP	4
GO:0009411	response to UV	7/187	148/16638	0.00142947	0.0328009	0.0273047	CDKN1A/MDM2/TIMP1/NEDD4/DDB2/MMP2/CRIP1	7	GO_BP	4
GO:0061387	regulation of extent of cell growth	6/187	109/16638	0.00144625	0.0329325	0.0274142	SEMA3C/DCC/MT3/MAP3K13/SEMA3A/SEMA5A	6	GO_BP	4
GO:0034329	cell junction assembly	13/187	441/16638	0.00147627	0.0333615	0.0277713	EPHA2/CNTN5/CLSTN2/SRGAP2C/ITGA2/LRRN3/WNT4/CDH13/ITGA6/NRXN1/CDH20/KIRREL3/FAM107A	13	GO_BP	4
GO:0032355	response to estradiol	6/187	111/16638	0.00158758	0.0351102	0.029227	NR2F2/ASS1/ITGA2/BMP7/MMP2/SOCS2	6	GO_BP	4
GO:0045736	negative regulation of cyclin-dependent protein serine/threonine kinase activity	3/187	21/16638	0.00160073	0.0351102	0.029227	CDKN1A/NR2F2/CDKN1C	3	GO_BP	4
GO:1902254	negative regulation of intrinsic apoptotic signaling pathway by p53 class mediator	3/187	21/16638	0.00160073	0.0351102	0.029227	MIF/RRM2B/MDM2	3	GO_BP	4
GO:1904030	negative regulation of cyclin-dependent protein kinase activity	3/187	21/16638	0.00160073	0.0351102	0.029227	CDKN1A/NR2F2/CDKN1C	3	GO_BP	4
GO:0071230	cellular response to amino acid stimulus	5/187	76/16638	0.0016478	0.0358788	0.0298668	ASS1/COL4A1/COL1A2/CEBPB/MMP2	5	GO_BP	4
GO:0060560	developmental growth involved in morphogenesis	9/187	242/16638	0.0016941	0.0365693	0.0304416	SEMA3C/SYT1/DCC/NRP2/MT3/MAP3K13/S100B/SEMA3A/SEMA5A	9	GO_BP	4
GO:0033002	muscle cell proliferation	8/187	196/16638	0.00170403	0.0365693	0.0304416	CDKN1A/MDM2/PDE1A/DDIT3/ITGA2/CDH13/FOS/MMP2	8	GO_BP	4
GO:0030517	negative regulation of axon extension	4/187	46/16638	0.00174432	0.0371664	0.0309387	SEMA3C/MT3/SEMA3A/SEMA5A	4	GO_BP	4
GO:0031669	cellular response to nutrient levels	9/187	244/16638	0.00179215	0.0379147	0.0315616	CDKN1A/FOXO1/MDM2/PMAIP1/UPP1/WNT4/PPM1D/FOS/FAM107A	9	GO_BP	4
GO:0043410	positive regulation of MAPK cascade	13/187	452/16638	0.00183562	0.0383461	0.0319207	MIF/GADD45A/GLIPR2/GDF15/MT3/MAP3K13/IGFBP4/GADD45B/SEMA3A/DNAJC27/NOX4/ACTA2/PLCE1	13	GO_BP	4
GO:0007039	protein catabolic process in the vacuole	3/187	22/16638	0.00183825	0.0383461	0.0319207	DPP7/LDLR/LRP2	3	GO_BP	4
GO:0001935	endothelial cell proliferation	7/187	155/16638	0.00186256	0.0385834	0.0321183	EPHA2/NR2F2/PROX1/PRKX/NRP2/CDH13/SEMA5A	7	GO_BP	4
GO:0014075	response to amine	4/187	47/16638	0.00189004	0.0386163	0.0321456	RRM2B/ASS1/ITGA2/PPP1R1B	4	GO_BP	4
GO:0050919	negative chemotaxis	4/187	47/16638	0.00189004	0.0386163	0.0321456	SEMA3C/NRP2/SEMA3A/SEMA5A	4	GO_BP	4
GO:0001763	morphogenesis of a branching structure	8/187	200/16638	0.00193431	0.0389868	0.0324541	EPHA2/SEMA3C/PROX1/COL4A1/WNT4/BMP7/MAP3K13/EYA1	8	GO_BP	4
GO:0044703	multi-organism reproductive process	8/187	200/16638	0.00193431	0.0389868	0.0324541	NR2F2/TIMP1/SLC38A1/ITGA2/WNT4/ACSL4/FOS/MMP2	8	GO_BP	4
GO:0050770	regulation of axonogenesis	7/187	157/16638	0.00200328	0.0398386	0.0331631	SEMA3C/DCC/MT3/NEFL/MAP3K13/SEMA3A/SEMA5A	7	GO_BP	4
GO:2000045	regulation of G1/S transition of mitotic cell cycle	7/187	157/16638	0.00200328	0.0398386	0.0331631	CDKN1A/MDM2/PLK3/E2F7/MYO16/CCND2/FAM107A	7	GO_BP	4
GO:0044331	cell-cell adhesion mediated by cadherin	4/187	48/16638	0.00204397	0.040113	0.0333915	CDH13/NEXMIF/CDH20/ADAM19	4	GO_BP	4
GO:0045599	negative regulation of fat cell differentiation	4/187	48/16638	0.00204397	0.040113	0.0333915	FOXO1/ZFP36L2/DDIT3/INSIG1	4	GO_BP	4
GO:0060537	muscle tissue development	12/187	405/16638	0.0021401	0.0414544	0.0345081	NR2F2/SEMA3C/PROX1/HIVEP3/NUPR1/BMP7/RYR1/FOS/MSX1/LRP2/NOX4/EYA1	12	GO_BP	4
GO:0007389	pattern specification process	13/187	460/16638	0.00214012	0.0414544	0.0345081	HOXC4/HOXD4/NR2F2/SEMA3C/RELN/DDIT3/NRP2/HOXA4/BMP7/PAX6/MSX1/LRP2/EYA1	13	GO_BP	4
GO:0071385	cellular response to glucocorticoid stimulus	4/187	49/16638	0.00220636	0.0424618	0.0353468	NR3C1/ASS1/ZFP36L2/FAM107A	4	GO_BP	4
GO:0002065	columnar/cuboidal epithelial cell differentiation	6/187	119/16638	0.0022604	0.0432228	0.0359803	CDKN1A/PROX1/WNT4/CEBPB/BMP7/PAX6	6	GO_BP	4
GO:0003148	outflow tract septum morphogenesis	3/187	24/16638	0.00237647	0.0446031	0.0371292	SEMA3C/NRP2/LRP2	3	GO_BP	4
GO:0010894	negative regulation of steroid biosynthetic process	3/187	24/16638	0.00237647	0.0446031	0.0371292	PROX1/WNT4/INSIG1	3	GO_BP	4
GO:1902692	regulation of neuroblast proliferation	4/187	50/16638	0.00237743	0.0446031	0.0371292	PROX1/VCAN/PAX6/NCAN	4	GO_BP	4
GO:0048675	axon extension	6/187	121/16638	0.0024579	0.0458244	0.0381459	SEMA3C/NRP2/MT3/MAP3K13/SEMA3A/SEMA5A	6	GO_BP	4
GO:0071560	cellular response to transforming growth factor beta stimulus	9/187	256/16638	0.00248006	0.0459505	0.0382509	CDKN1C/NR3C1/CHST11/GDF15/ZFP36L2/WNT4/COL1A2/FOS/ACTA2	9	GO_BP	4
GO:0045667	regulation of osteoblast differentiation	6/187	122/16638	0.00256138	0.0468903	0.0390332	TENT5A/WNT4/CEBPB/JUND/BMP7/SMOC1	6	GO_BP	4
GO:0071229	cellular response to acid chemical	5/187	84/16638	0.00256223	0.0468903	0.0390332	ASS1/COL4A1/COL1A2/CEBPB/MMP2	5	GO_BP	4
GO:0042594	response to starvation	8/187	210/16638	0.00261821	0.047334	0.0394026	CDKN1A/FOXO1/PMAIP1/DDIT3/UPP1/WNT4/PPM1D/FOS	8	GO_BP	4
GO:0044706	multi-multicellular organism process	8/187	210/16638	0.00261821	0.047334	0.0394026	NR2F2/TIMP1/SLC38A1/ITGA2/WNT4/ACSL4/FOS/MMP2	8	GO_BP	4
GO:0003205	cardiac chamber development	7/187	165/16638	0.00265028	0.0475571	0.0395882	DHRS3/SEMA3C/PROX1/MDM2/NRP2/BMP7/LRP2	7	GO_BP	4
GO:0001919	regulation of receptor recycling	3/187	25/16638	0.00267837	0.0475571	0.0395882	ANXA2/LDLR/ECE1	3	GO_BP	4
GO:0032967	positive regulation of collagen biosynthetic process	3/187	25/16638	0.00267837	0.0475571	0.0395882	ITGA2/WNT4/LARP6	3	GO_BP	4
GO:0009416	response to light stimulus	10/187	310/16638	0.00271215	0.0478718	0.0398503	CDKN1A/MDM2/NMT1/TIMP1/NEDD4/DDB2/PPP1R1B/FOS/MMP2/CRIP1	10	GO_BP	4
GO:0043525	positive regulation of neuron apoptotic process	4/187	52/16638	0.00274654	0.0481937	0.0401182	UBE2M/NR3C1/DDIT3/NUPR1	4	GO_BP	4
GO:0043542	endothelial cell migration	8/187	213/16638	0.00285648	0.0498296	0.04148	EPHA2/GADD45A/NR2F2/PROX1/PRKX/NRP2/CDH13/SEMA5A	8	GO_BP	4
GO:0062023	collagen-containing extracellular matrix	17/188	425/17567	3.3581e-06	0.000879821	0.000777664	NCAM1/VCAN/TIMP1/GDF15/ANXA2/COL4A1/COL1A2/CD151/CDH13/AEBP1/BMP7/MMP2/ADAM19/ITIH5/NCAN/ACTA2/SMOC1	17	GO_CC	4
GO:0097060	synaptic membrane	15/188	392/17567	2.17438e-05	0.00284844	0.00251771	NRXN3/SHISA9/CNTN5/CLSTN2/SYT1/GRIA2/DCC/GABBR2/NRP2/GRIA4/TENM2/KCNMA1/NRXN1/PTPRT/SORCS2	15	GO_CC	4
GO:0098839	postsynaptic density membrane	7/188	99/17567	9.33606e-05	0.00596948	0.00527636	SHISA9/CLSTN2/GRIA2/DCC/GRIA4/PTPRT/SORCS2	7	GO_CC	4
GO:0043197	dendritic spine	9/188	173/17567	0.000104362	0.00596948	0.00527636	SHISA9/GRIA2/CTTNBP2/TANC2/GRIA4/MT3/NEDD4/TENM2/SORCS2	9	GO_CC	4
GO:0044309	neuron spine	9/188	175/17567	0.000113921	0.00596948	0.00527636	SHISA9/GRIA2/CTTNBP2/TANC2/GRIA4/MT3/NEDD4/TENM2/SORCS2	9	GO_CC	4
GO:0045211	postsynaptic membrane	11/188	274/17567	0.000183762	0.00802429	0.00709258	SHISA9/CLSTN2/GRIA2/DCC/GABBR2/NRP2/GRIA4/TENM2/KCNMA1/PTPRT/SORCS2	11	GO_CC	4
GO:0099634	postsynaptic specialization membrane	7/188	122/17567	0.000341852	0.0126447	0.0111765	SHISA9/CLSTN2/GRIA2/DCC/GRIA4/PTPRT/SORCS2	7	GO_CC	4
GO:0005604	basement membrane	6/188	89/17567	0.000386098	0.0126447	0.0111765	TIMP1/ANXA2/COL4A1/CD151/ACTA2/SMOC1	6	GO_CC	4
GO:0005811	lipid droplet	6/188	101/17567	0.000757645	0.0220559	0.019495	DHRS3/RBP1/ANXA2/ACSL4/LSS/HILPDA	6	GO_CC	4
GO:0030666	endocytic vesicle membrane	8/188	198/17567	0.00133843	0.0350669	0.0309952	SYT1/MDM2/GRIA2/WNT4/GRIA4/LDLR/LRP2/ROR2	8	GO_CC	4
hsa04115	p53 signaling pathway	11/99	75/8014	1.48056e-09	3.03515e-07	2.63384e-07	1026/27113/50484/1647/4193/5366/9540/8493/1643/894/4616	11	KEGG	4	Cellular Processes	Cell growth and death
hsa05202	Transcriptional misregulation in cancer	13/99	180/8014	2.75571e-07	2.8246e-05	2.45113e-05	1026/1848/1647/2308/4193/2119/1649/26471/1051/1643/894/4616/2138	13	KEGG	4	Human Diseases	Cancer: overview
hsa05210	Colorectal cancer	8/99	86/8014	9.79079e-06	0.000669037	0.000580577	1026/27113/1647/1630/5366/1643/2353/4616	8	KEGG	4	Human Diseases	Cancer: specific types
hsa05222	Small cell lung cancer	7/99	92/8014	0.000131797	0.00675461	0.00586151	1026/1647/3673/1282/1643/3655/4616	7	KEGG	4	Human Diseases	Cancer: specific types
hsa05217	Basal cell carcinoma	5/99	63/8014	0.00103649	0.0317914	0.0275879	1026/1647/54361/1643/4616	5	KEGG	4	Human Diseases	Cancer: specific types
hsa05216	Thyroid cancer	4/99	37/8014	0.00105855	0.0317914	0.0275879	1026/1647/1643/4616	4	KEGG	4	Human Diseases	Cancer: specific types
hsa04068	FoxO signaling pathway	7/99	130/8014	0.00108556	0.0317914	0.0275879	1026/1647/2308/4193/1263/894/4616	7	KEGG	4	Environmental Information Processing	Signal transduction
hsa04933	AGE-RAGE signaling pathway in diabetic complications	6/99	100/8014	0.0014275	0.0365797	0.0317431	2308/1282/1278/4313/50507/51196	6	KEGG	4	Human Diseases	Endocrine and metabolic disease
hsa05218	Melanoma	5/99	72/8014	0.00189062	0.043064	0.0373701	1026/1647/4193/1643/4616	5	KEGG	4	Human Diseases	Cancer: specific types
hsa05214	Glioma	5/99	75/8014	0.00226533	0.0447549	0.0388373	1026/1647/4193/1643/4616	5	KEGG	4	Human Diseases	Cancer: specific types
hsa05220	Chronic myeloid leukemia	5/99	76/8014	0.00240148	0.0447549	0.0388373	1026/1647/4193/1643/4616	5	KEGG	4	Human Diseases	Cancer: specific types
R-HSA-1474244	Extracellular matrix organization	14/122	300/10784	7.04944e-06	0.00351767	0.00306465	7276/4684/1462/7076/3673/1282/1278/977/655/3655/9378/4313/8728/1463	14	Reactome	4
R-HSA-3000171	Non-integrin membrane-ECM interactions	6/122	59/10784	5.11653e-05	0.0127657	0.0111217	7276/3673/1282/1278/3655/9378	6	Reactome	4
R-HSA-9614085	FOXO-mediated transcription	6/122	64/10784	8.13082e-05	0.0135243	0.0117826	1026/27113/1647/2908/2308/1649	6	Reactome	4
R-HSA-3000178	ECM proteoglycans	6/122	76/10784	0.000212323	0.0264873	0.0230762	4684/1462/3673/1282/1278/1463	6	Reactome	4
GO:0005741	mitochondrial outer membrane	2/5	208/17567	0.00136284	0.018979	0.00874033	SLC44A2/ARMCX1	2	GO_CC	5
GO:0031968	organelle outer membrane	2/5	236/17567	0.00174984	0.018979	0.00874033	SLC44A2/ARMCX1	2	GO_CC	5
GO:0019867	outer membrane	2/5	238/17567	0.00177928	0.018979	0.00874033	SLC44A2/ARMCX1	2	GO_CC	5
GO:0044754	autolysosome	1/5	12/17567	0.00341122	0.0272711	0.0125591	MAP1LC3A	1	GO_CC	5
GO:0005767	secondary lysosome	1/5	18/17567	0.00511334	0.0272711	0.0125591	MAP1LC3A	1	GO_CC	5
GO:0031527	filopodium membrane	1/5	18/17567	0.00511334	0.0272711	0.0125591	GAP43	1	GO_CC	5
GO:0005774	vacuolar membrane	2/5	458/17567	0.00643745	0.0294284	0.0135525	SLC44A2/MAP1LC3A	2	GO_CC	5
R-HSA-8934903	Receptor Mediated Mitophagy	1/4	11/10784	0.00407445	0.0401807	0.0140985	84557	1	Reactome	5
R-HSA-5205685	PINK1-PRKN Mediated Mitophagy	1/4	22/10784	0.00813643	0.0401807	0.0140985	84557	1	Reactome	5
R-HSA-1483191	Synthesis of PC	1/4	28/10784	0.0103468	0.0401807	0.0140985	57153	1	Reactome	5
R-HSA-5205647	Mitophagy	1/4	29/10784	0.0107148	0.0401807	0.0140985	84557	1	Reactome	5
GO:0030295	protein kinase activator activity	2/6	122/17148	0.000739124	0.0136238	0.0026889	MT3/NRG3	2	GO_MF	6
GO:0019209	kinase activator activity	2/6	131/17148	0.000851485	0.0136238	0.0026889	MT3/NRG3	2	GO_MF	6
GO:0019887	protein kinase regulator activity	2/6	220/17148	0.0023757	0.0240581	0.00474831	MT3/NRG3	2	GO_MF	6
GO:0019207	kinase regulator activity	2/6	248/17148	0.00300726	0.0240581	0.00474831	MT3/NRG3	2	GO_MF	6
GO:0016863	intramolecular oxidoreductase activity, transposing C=C bonds	1/6	15/17148	0.00523772	0.0265223	0.00523467	MIF	1	GO_MF	6
GO:0019841	retinol binding	1/6	16/17148	0.00558609	0.0265223	0.00523467	RBP1	1	GO_MF	6
GO:0030297	transmembrane receptor protein tyrosine kinase activator activity	1/6	18/17148	0.00628252	0.0265223	0.00523467	NRG3	1	GO_MF	6
GO:0016918	retinal binding	1/6	19/17148	0.00663058	0.0265223	0.00523467	RBP1	1	GO_MF	6
GO:0045499	chemorepellent activity	1/6	28/17148	0.00975857	0.0278329	0.00549334	NRG3	1	GO_MF	6
GO:0017147	Wnt-protein binding	1/6	32/17148	0.0111462	0.0278329	0.00549334	WLS	1	GO_MF	6
GO:0048018	receptor ligand activity	2/6	490/17148	0.0113249	0.0278329	0.00549334	MIF/NRG3	2	GO_MF	6
GO:0030296	protein tyrosine kinase activator activity	1/6	33/17148	0.0114928	0.0278329	0.00549334	NRG3	1	GO_MF	6
GO:0030546	signaling receptor activator activity	2/6	495/17148	0.0115484	0.0278329	0.00549334	MIF/NRG3	2	GO_MF	6
GO:0005501	retinoid binding	1/6	38/17148	0.0132245	0.0278329	0.00549334	RBP1	1	GO_MF	6
GO:0019840	isoprenoid binding	1/6	38/17148	0.0132245	0.0278329	0.00549334	RBP1	1	GO_MF	6
GO:0042056	chemoattractant activity	1/6	40/17148	0.0139165	0.0278329	0.00549334	MIF	1	GO_MF	6
GO:0005504	fatty acid binding	1/6	47/17148	0.0163352	0.0302672	0.00597379	RBP1	1	GO_MF	6
GO:0016860	intramolecular oxidoreductase activity	1/6	49/17148	0.0170253	0.0302672	0.00597379	MIF	1	GO_MF	6
GO:0005507	copper ion binding	1/6	60/17148	0.0208139	0.035055	0.00691876	MT3	1	GO_MF	6
GO:0033293	monocarboxylic acid binding	1/6	78/17148	0.0269872	0.0402489	0.00794387	RBP1	1	GO_MF	6
GO:0016209	antioxidant activity	1/6	80/17148	0.0276711	0.0402489	0.00794387	MT3	1	GO_MF	6
GO:0030971	receptor tyrosine kinase binding	1/6	80/17148	0.0276711	0.0402489	0.00794387	NRG3	1	GO_MF	6
GO:0043178	alcohol binding	1/6	88/17148	0.0304028	0.0422996	0.0083486	RBP1	1	GO_MF	6
hsa00360	Phenylalanine metabolism	1/3	16/8014	0.00597831	0.0298916	0.0125859	4282	1	KEGG	6	Metabolism	Amino acid metabolism
hsa00350	Tyrosine metabolism	1/3	36/8014	0.0134176	0.0335441	0.0141238	4282	1	KEGG	6	Metabolism	Amino acid metabolism
R-HSA-1250342	PI3K events in ERBB4 signaling	1/7	10/10784	0.00647486	0.0479516	0.0197943	10718	1	Reactome	6
R-HSA-5661231	Metallothioneins bind metals	1/7	11/10784	0.00712037	0.0479516	0.0197943	4504	1	Reactome	6
R-HSA-8847993	ERBB2 Activates PTK6 Signaling	1/7	13/10784	0.0084103	0.0479516	0.0197943	10718	1	Reactome	6
R-HSA-1250347	SHC1 events in ERBB4 signaling	1/7	14/10784	0.00905473	0.0479516	0.0197943	10718	1	Reactome	6
R-HSA-2453864	Retinoid cycle disease events	1/7	14/10784	0.00905473	0.0479516	0.0197943	5947	1	Reactome	6
R-HSA-2474795	Diseases associated with visual transduction	1/7	14/10784	0.00905473	0.0479516	0.0197943	5947	1	Reactome	6
R-HSA-5660526	Response to metal ions	1/7	14/10784	0.00905473	0.0479516	0.0197943	4504	1	Reactome	6
R-HSA-9675143	Diseases of the neuronal system	1/7	14/10784	0.00905473	0.0479516	0.0197943	5947	1	Reactome	6
R-HSA-6785631	ERBB2 Regulates Cell Motility	1/7	15/10784	0.0096988	0.0479516	0.0197943	10718	1	Reactome	6
R-HSA-1963640	GRB2 events in ERBB2 signaling	1/7	16/10784	0.0103425	0.0479516	0.0197943	10718	1	Reactome	6
R-HSA-1963642	PI3K events in ERBB2 signaling	1/7	16/10784	0.0103425	0.0479516	0.0197943	10718	1	Reactome	6
GO:0007411	axon guidance	14/168	230/16638	8.95637e-08	0.000114686	0.000102385	ANOS1/NRXN3/BOC/ROBO1/ALCAM/SEMA3C/BMPR1B/NCAM1/LGI1/OTX2/UNC5D/NRCAM/ROBO2/CHN1	14	GO_BP	7
GO:0097485	neuron projection guidance	14/168	230/16638	8.95637e-08	0.000114686	0.000102385	ANOS1/NRXN3/BOC/ROBO1/ALCAM/SEMA3C/BMPR1B/NCAM1/LGI1/OTX2/UNC5D/NRCAM/ROBO2/CHN1	14	GO_BP	7
GO:0040013	negative regulation of locomotion	16/168	329/16638	2.31495e-07	0.00019762	0.000176424	MIF/RIPOR2/ROBO1/SEMA3C/LIMCH1/ADAMTS9/NR2F2/NEXMIF/KANK1/DPYSL3/CLDN5/COL3A1/FRMD5/ROBO2/CYP1B1/SULF1	16	GO_BP	7
GO:0007409	axonogenesis	18/168	443/16638	5.64456e-07	0.000361393	0.000322631	ANOS1/NRXN3/BOC/ROBO1/ALCAM/SEMA3C/BMPR1B/NCAM1/LGI1/OTX2/LRRC4C/FGFR2/UNC5D/NEFL/NRCAM/S100B/ROBO2/CHN1	18	GO_BP	7
GO:0050808	synapse organization	18/168	477/16638	1.6305e-06	0.000744367	0.000664529	COL4A1/CDH6/WASF1/GRID2/TNC/GRIA1/LRRC4C/NEGR1/DNER/LRFN5/NEFL/NRCAM/SNCG/NLGN4X/ROBO2/CTTNBP2/HOMER1/CDH10	18	GO_BP	7
GO:2000146	negative regulation of cell motility	14/168	294/16638	1.74393e-06	0.000744367	0.000664529	MIF/RIPOR2/ROBO1/LIMCH1/ADAMTS9/NR2F2/NEXMIF/KANK1/DPYSL3/CLDN5/COL3A1/FRMD5/CYP1B1/SULF1	14	GO_BP	7
GO:0030336	negative regulation of cell migration	13/168	279/16638	5.24718e-06	0.00191972	0.00171382	MIF/RIPOR2/ROBO1/LIMCH1/ADAMTS9/NR2F2/NEXMIF/KANK1/DPYSL3/CLDN5/COL3A1/CYP1B1/SULF1	13	GO_BP	7
GO:0034329	cell junction assembly	16/168	441/16638	1.04289e-05	0.00303374	0.00270835	CDH6/LIMCH1/ARHGAP6/GRID2/GRIA1/NEGR1/CDH18/DNER/LRFN5/CORO2B/NRCAM/CLDN5/FAM107A/NLGN4X/ROBO2/CDH10	16	GO_BP	7
GO:0007215	glutamate receptor signaling pathway	6/168	50/16638	1.06613e-05	0.00303374	0.00270835	GRID2/GRIA1/GRM8/GRIK1/GRIK2/HOMER1	6	GO_BP	7
GO:0050804	modulation of chemical synaptic transmission	16/168	468/16638	2.16745e-05	0.00494915	0.00441832	SYT1/GRID2/GRIA1/LGI1/LRRC4C/GRM8/NEFL/S100B/NSG1/NMU/GRIK1/FAM107A/SNCG/NLGN4X/GRIK2/HOMER1	16	GO_BP	7
GO:0099177	regulation of trans-synaptic signaling	16/168	469/16638	2.22454e-05	0.00494915	0.00441832	SYT1/GRID2/GRIA1/LGI1/LRRC4C/GRM8/NEFL/S100B/NSG1/NMU/GRIK1/FAM107A/SNCG/NLGN4X/GRIK2/HOMER1	16	GO_BP	7
GO:0072001	renal system development	13/168	321/16638	2.3403e-05	0.00494915	0.00441832	RARB/EDNRB/COL4A1/SULF2/ANGPT1/IL6R/FGFR2/KIF26B/ROBO2/PRKX/SULF1/GPC3/EGR1	13	GO_BP	7
GO:0010573	vascular endothelial growth factor production	5/168	35/16638	2.51226e-05	0.00494915	0.00441832	SULF2/IL6R/CYP1B1/SULF1/CCBE1	5	GO_BP	7
GO:0032835	glomerulus development	6/168	68/16638	6.32138e-05	0.0115636	0.0103233	EDNRB/SULF2/ANGPT1/IL6R/SULF1/EGR1	6	GO_BP	7
GO:0031290	retinal ganglion cell axon guidance	4/168	23/16638	7.64512e-05	0.0123695	0.0110428	ALCAM/BMPR1B/NRCAM/ROBO2	4	GO_BP	7
GO:0001822	kidney development	12/168	311/16638	7.72792e-05	0.0123695	0.0110428	RARB/EDNRB/SULF2/ANGPT1/IL6R/FGFR2/KIF26B/ROBO2/PRKX/SULF1/GPC3/EGR1	12	GO_BP	7
GO:0003148	outflow tract septum morphogenesis	4/168	24/16638	9.10218e-05	0.0129504	0.0115614	ROBO1/SEMA3C/FGFR2/ROBO2	4	GO_BP	7
GO:0035235	ionotropic glutamate receptor signaling pathway	4/168	24/16638	9.10218e-05	0.0129504	0.0115614	GRID2/GRIA1/GRIK1/GRIK2	4	GO_BP	7
GO:0030111	regulation of Wnt signaling pathway	12/168	319/16638	9.83208e-05	0.0132526	0.0118312	SULF2/KANK1/TMEM131L/FGFR2/GRB10/IGFBP4/DCDC2/DKK2/SULF1/RSPO1/GPC3/EGR1	12	GO_BP	7
GO:0098742	cell-cell adhesion via plasma-membrane adhesion molecules	11/168	277/16638	0.000119903	0.0147914	0.013205	ROBO1/ALCAM/CDH6/GRID2/LRRC4C/CDH18/UNC5D/LRFN5/CLDN5/ROBO2/CDH10	11	GO_BP	7
GO:0035249	synaptic transmission, glutamatergic	7/168	110/16638	0.000125593	0.0147914	0.013205	SYT1/GRID2/GRIA1/GRM8/GRIK1/GRIK2/HOMER1	7	GO_BP	7
GO:0035418	protein localization to synapse	6/168	77/16638	0.000127064	0.0147914	0.013205	LGI1/GRIP1/DLG2/NSG1/NETO2/HOMER1	6	GO_BP	7
GO:0099560	synaptic membrane adhesion	4/168	27/16638	0.000146824	0.0163486	0.0145951	CDH6/LRRC4C/LRFN5/CDH10	4	GO_BP	7
GO:0060512	prostate gland morphogenesis	4/168	28/16638	0.000169953	0.0176167	0.0157272	CRIP1/TNC/FGFR2/SULF1	4	GO_BP	7
GO:0060560	developmental growth involved in morphogenesis	10/168	242/16638	0.00017773	0.0176167	0.0157272	SYT1/ALCAM/SEMA3C/WASF1/TNC/FGFR2/NRCAM/S100B/KIF26B/SPAG6	10	GO_BP	7
GO:0072006	nephron development	8/168	155/16638	0.00017885	0.0176167	0.0157272	EDNRB/SULF2/ANGPT1/IL6R/KIF26B/SULF1/GPC3/EGR1	8	GO_BP	7
GO:0010575	positive regulation of vascular endothelial growth factor production	4/168	29/16638	0.000195601	0.0185531	0.0165632	SULF2/CYP1B1/SULF1/CCBE1	4	GO_BP	7
GO:0002063	chondrocyte development	4/168	31/16638	0.000255088	0.0225269	0.0201108	SULF2/BMPR1B/CHST11/SULF1	4	GO_BP	7
GO:0010574	regulation of vascular endothelial growth factor production	4/168	31/16638	0.000255088	0.0225269	0.0201108	SULF2/CYP1B1/SULF1/CCBE1	4	GO_BP	7
GO:0048706	embryonic skeletal system development	7/168	127/16638	0.000305656	0.0260929	0.0232942	HOXA4/SULF2/HOXB4/HOXB3/FGFR2/CHST11/SULF1	7	GO_BP	7
GO:0010812	negative regulation of cell-substrate adhesion	5/168	59/16638	0.000318725	0.0261357	0.0233325	ARHGAP6/NEXMIF/KANK1/CORO2B/FAM107A	5	GO_BP	7
GO:1990806	ligand-gated ion channel signaling pathway	4/168	33/16638	0.000326569	0.0261357	0.0233325	GRID2/GRIA1/GRIK1/GRIK2	4	GO_BP	7
GO:0097120	receptor localization to synapse	5/168	61/16638	0.000372649	0.0289198	0.025818	LGI1/GRIP1/DLG2/NSG1/NETO2	5	GO_BP	7
GO:0050931	pigment cell differentiation	4/168	36/16638	0.000459161	0.0337819	0.0301585	EDNRB/ADAMTS9/KITLG/RAB38	4	GO_BP	7
GO:0061448	connective tissue development	10/168	274/16638	0.000477731	0.0337819	0.0301585	RARB/SULF2/BMPR1B/CRIP1/IL6R/HOXB3/CHST11/COL3A1/SULF1/EGR1	10	GO_BP	7
GO:0016055	Wnt signaling pathway	13/168	437/16638	0.00050316	0.0337819	0.0301585	EDNRB/SULF2/KANK1/TMEM131L/FGFR2/GRB10/IGFBP4/DCDC2/DKK2/SULF1/RSPO1/GPC3/EGR1	13	GO_BP	7
GO:0007158	neuron cell-cell adhesion	3/168	16/16638	0.000514109	0.0337819	0.0301585	NRXN3/NCAM2/NLGN4X	3	GO_BP	7
GO:0030201	heparan sulfate proteoglycan metabolic process	3/168	16/16638	0.000514109	0.0337819	0.0301585	SULF2/HS6ST2/SULF1	3	GO_BP	7
GO:0198738	cell-cell signaling by wnt	13/168	439/16638	0.000525174	0.0337819	0.0301585	EDNRB/SULF2/KANK1/TMEM131L/FGFR2/GRB10/IGFBP4/DCDC2/DKK2/SULF1/RSPO1/GPC3/EGR1	13	GO_BP	7
GO:0030177	positive regulation of Wnt signaling pathway	7/168	139/16638	0.000527635	0.0337819	0.0301585	SULF2/KANK1/FGFR2/DKK2/SULF1/RSPO1/GPC3	7	GO_BP	7
GO:0010975	regulation of neuron projection development	13/168	443/16638	0.000571662	0.035708	0.031878	ROBO1/SEMA3C/GRID2/KANK1/LRRC4C/LYN/NEGR1/DPYSL3/NEFL/NRCAM/DGKG/ROBO2/CHN1	13	GO_BP	7
GO:0090263	positive regulation of canonical Wnt signaling pathway	6/168	104/16638	0.000650166	0.0396446	0.0353925	SULF2/KANK1/FGFR2/DKK2/RSPO1/GPC3	6	GO_BP	7
GO:0007162	negative regulation of cell adhesion	10/168	289/16638	0.000721854	0.0429923	0.0383811	RIPOR2/ARHGAP6/ANGPT1/TNC/NEXMIF/KANK1/TMEM131L/CORO2B/FAM107A/CYP1B1	10	GO_BP	7
GO:1902414	protein localization to cell junction	6/168	107/16638	0.000755396	0.0439675	0.0392517	LGI1/GRIP1/DLG2/NSG1/NETO2/HOMER1	6	GO_BP	7
GO:0060828	regulation of canonical Wnt signaling pathway	9/168	245/16638	0.000873272	0.0488534	0.0436135	SULF2/KANK1/TMEM131L/FGFR2/IGFBP4/DKK2/RSPO1/GPC3/EGR1	9	GO_BP	7
GO:0007416	synapse assembly	8/168	197/16638	0.000887086	0.0488534	0.0436135	GRID2/GRIA1/NEGR1/DNER/LRFN5/NRCAM/NLGN4X/ROBO2	8	GO_BP	7
GO:1903539	protein localization to postsynaptic membrane	4/168	43/16638	0.00091062	0.0488534	0.0436135	LGI1/GRIP1/NSG1/NETO2	4	GO_BP	7
GO:0002062	chondrocyte differentiation	6/168	111/16638	0.000915643	0.0488534	0.0436135	RARB/SULF2/BMPR1B/CHST11/COL3A1/SULF1	6	GO_BP	7
GO:0060070	canonical Wnt signaling pathway	10/168	299/16638	0.000935816	0.0489107	0.0436647	EDNRB/SULF2/KANK1/TMEM131L/FGFR2/IGFBP4/DKK2/RSPO1/GPC3/EGR1	10	GO_BP	7
GO:0008066	glutamate receptor activity	5/165	27/17148	5.27975e-06	0.00174232	0.00155614	GRID2/GRIA1/GRM8/GRIK1/GRIK2	5	GO_MF	7
GO:0004970	ionotropic glutamate receptor activity	4/165	19/17148	2.86206e-05	0.0047224	0.00421777	GRID2/GRIA1/GRIK1/GRIK2	4	GO_MF	7
GO:0097110	scaffold protein binding	6/165	68/17148	4.84369e-05	0.00532806	0.00475872	GRID2/GRIA1/LYN/NLGN4X/GRIK2/HOMER1	6	GO_MF	7
GO:0048407	platelet-derived growth factor binding	3/165	11/17148	0.000136384	0.0112517	0.0100493	COL4A1/COL1A2/COL3A1	3	GO_MF	7
GO:0005539	glycosaminoglycan binding	9/165	232/17148	0.000419048	0.0276572	0.0247018	ANOS1/SULF2/NELL2/NELL1/FGFR2/DPYSL3/COL25A1/SULF1/RSPO1	9	GO_MF	7
GO:0035254	glutamate receptor binding	4/165	41/17148	0.000634206	0.0348813	0.031154	GRIA1/NSG1/NETO2/HOMER1	4	GO_MF	7
GO:0030020	extracellular matrix structural constituent conferring tensile strength	4/165	45/17148	0.000905652	0.042695	0.0381327	COL4A1/COL1A2/COL3A1/COL25A1	4	GO_MF	7
GO:0017124	SH3 domain binding	6/165	120/17148	0.00107239	0.0431806	0.0385664	ARHGAP6/ELMO1/LYN/DPYSL3/CTTNBP2/ENKUR	6	GO_MF	7
GO:0031681	G-protein beta-subunit binding	3/165	22/17148	0.00117765	0.0431806	0.0385664	GNGT1/GRIA1/RASD1	3	GO_MF	7
GO:0099634	postsynaptic specialization membrane	11/172	122/17567	3.15582e-08	6.2981e-06	5.27956e-06	GRID2/GRIA1/LRRC4C/LRFN5/DLG2/NRCAM/GRIK1/NLGN4X/NETO2/GRIK2/CDH10	11	GO_CC	7
GO:0098839	postsynaptic density membrane	10/172	99/17567	4.58044e-08	6.2981e-06	5.27956e-06	GRID2/GRIA1/LRRC4C/LRFN5/DLG2/NRCAM/GRIK1/NLGN4X/NETO2/GRIK2	10	GO_CC	7
GO:0045211	postsynaptic membrane	15/172	274/17567	8.3777e-08	7.67956e-06	6.4376e-06	LRRTM4/GRID2/GRIA1/LRRC4C/GRIP1/LRFN5/DLG2/NRCAM/NSG1/GRIK1/NLGN4X/NETO2/KCTD16/GRIK2/CDH10	15	GO_CC	7
GO:0099572	postsynaptic specialization	16/172	341/17567	2.52453e-07	1.73562e-05	1.45493e-05	BNIP3/GRID2/RTN1/GRIA1/LRRC4C/GRIP1/LYN/LRFN5/DLG2/NRCAM/GRIK1/NLGN4X/NETO2/GRIK2/HOMER1/CDH10	16	GO_CC	7
GO:0097060	synaptic membrane	17/172	392/17567	3.19191e-07	1.75555e-05	1.47164e-05	SYT1/NRXN3/LRRTM4/GRID2/GRIA1/LRRC4C/GRIP1/LRFN5/DLG2/NRCAM/NSG1/GRIK1/NLGN4X/NETO2/KCTD16/GRIK2/CDH10	17	GO_CC	7
GO:0098978	glutamatergic synapse	17/172	405/17567	5.0373e-07	2.30876e-05	1.93538e-05	SYT1/SYT10/CDH6/GRID2/GRIA1/LGI1/LRRC4C/LYN/LRFN5/NRCAM/NSG1/NLGN4X/NETO2/CTTNBP2/GRIK2/HOMER1/CDH10	17	GO_CC	7
GO:0014069	postsynaptic density	14/172	311/17567	2.38305e-06	8.28317e-05	6.9436e-05	BNIP3/GRID2/RTN1/GRIA1/LRRC4C/GRIP1/LRFN5/DLG2/NRCAM/GRIK1/NLGN4X/NETO2/GRIK2/HOMER1	14	GO_CC	7
GO:0098984	neuron to neuron synapse	15/172	357/17567	2.40965e-06	8.28317e-05	6.9436e-05	SYT1/BNIP3/GRID2/RTN1/GRIA1/LRRC4C/GRIP1/LRFN5/DLG2/NRCAM/GRIK1/NLGN4X/NETO2/GRIK2/HOMER1	15	GO_CC	7
GO:0032279	asymmetric synapse	14/172	327/17567	4.26367e-06	0.000130279	0.00010921	BNIP3/GRID2/RTN1/GRIA1/LRRC4C/GRIP1/LRFN5/DLG2/NRCAM/GRIK1/NLGN4X/NETO2/GRIK2/HOMER1	14	GO_CC	7
GO:0060076	excitatory synapse	6/172	63/17567	3.45586e-05	0.000950361	0.000796666	SYT1/GRID2/GRIA1/FGFR2/NLGN4X/HOMER1	6	GO_CC	7
GO:0044304	main axon	6/172	67/17567	4.91453e-05	0.00122863	0.00102993	LGI1/DLG2/NRCAM/CLDN5/IQCJ-SCHIP1/ROBO2	6	GO_CC	7
GO:0043025	neuronal cell body	15/172	483/17567	8.36026e-05	0.00191589	0.00160605	PCSK2/ALCAM/BMPR1B/RTN1/GRIA1/GRIP1/NEGR1/DNER/BRINP3/DLG2/S100B/PPP1R1B/SNCG/GRIK2/HOMER1	15	GO_CC	7
GO:0005912	adherens junction	9/172	186/17567	9.20047e-05	0.00194625	0.0016315	CDH6/PDLIM3/FRMD4B/LYN/CDH18/CCDC85A/DLG2/FRMD5/CDH10	9	GO_CC	7
GO:0032838	plasma membrane bounded cell projection cytoplasm	9/172	223/17567	0.000357853	0.00702926	0.00589247	DNAH6/NEFL/DLG2/HYDIN/DCDC2/GRIK2/SPAG6/ENKUR/CCDC113	9	GO_CC	7
GO:0008328	ionotropic glutamate receptor complex	4/172	41/17567	0.000677464	0.0124202	0.0104116	GRID2/GRIA1/GRIK1/GRIK2	4	GO_CC	7
GO:0098878	neurotransmitter receptor complex	4/172	46/17567	0.00105097	0.0159555	0.0133751	GRID2/GRIA1/GRIK1/GRIK2	4	GO_CC	7
GO:0043194	axon initial segment	3/172	21/17567	0.00107746	0.0159555	0.0133751	LGI1/NRCAM/IQCJ-SCHIP1	3	GO_CC	7
GO:0098644	complex of collagen trimers	3/172	21/17567	0.00107746	0.0159555	0.0133751	COL4A1/COL1A2/COL3A1	3	GO_CC	7
GO:0099568	cytoplasmic region	9/172	261/17567	0.00110238	0.0159555	0.0133751	DNAH6/NEFL/DLG2/HYDIN/DCDC2/GRIK2/SPAG6/ENKUR/CCDC113	9	GO_CC	7
GO:0042734	presynaptic membrane	7/172	165/17567	0.00121404	0.016693	0.0139934	SYT1/NRXN3/GRIA1/GRIK1/KCTD16/GRIK2/CDH10	7	GO_CC	7
GO:0005581	collagen trimer	5/172	86/17567	0.00155995	0.0204279	0.0171242	COL4A1/COL1A2/COL3A1/COL25A1/CCBE1	5	GO_CC	7
GO:0005930	axoneme	6/172	135/17567	0.00214268	0.0265882	0.0222883	DNAH6/HYDIN/DCDC2/SPAG6/ENKUR/CCDC113	6	GO_CC	7
GO:0097014	ciliary plasm	6/172	136/17567	0.00222374	0.0265882	0.0222883	DNAH6/HYDIN/DCDC2/SPAG6/ENKUR/CCDC113	6	GO_CC	7
GO:0098802	plasma membrane signaling receptor complex	7/172	187/17567	0.0024767	0.0283789	0.0237894	BMPR1B/GRID2/IL6R/GRIA1/LYN/GRIK1/GRIK2	7	GO_CC	7
GO:0062023	collagen-containing extracellular matrix	11/172	425/17567	0.00317266	0.0340069	0.0285073	COL4A1/ADAMTS9/COL1A2/NCAM1/ANGPT1/TNC/FGFR2/COL3A1/COL25A1/SULF1/GPC3	11	GO_CC	7
GO:0015629	actin cytoskeleton	12/172	489/17567	0.0032152	0.0340069	0.0285073	WASF1/LIMCH1/ARHGAP6/PDLIM3/DPYSL3/CORO2B/CLDN5/TPM2/FAM107A/TSPAN5/CTTNBP2/KLHL20	12	GO_CC	7
GO:0016342	catenin complex	3/172	31/17567	0.00338958	0.0345235	0.0289403	CDH6/CDH18/CDH10	3	GO_CC	7
GO:0097228	sperm principal piece	3/172	33/17567	0.00405584	0.0386253	0.0323787	FSIP2/SPAG6/ENKUR	3	GO_CC	7
GO:0099571	postsynaptic cytoskeleton	2/172	10/17567	0.00407322	0.0386253	0.0323787	NEFL/CTTNBP2	2	GO_CC	7
GO:0098981	cholinergic synapse	2/172	11/17567	0.00494645	0.0453425	0.0380096	NEFL/PLD1	2	GO_CC	7
hsa04724	Glutamatergic synapse	8/86	116/8014	3.13415e-05	0.00396412	0.00385698	2792/2890/5332/2918/2897/5337/2898/9456	8	KEGG	7	Organismal Systems	Nervous system
hsa04514	Cell adhesion molecules	9/86	157/8014	4.28554e-05	0.00396412	0.00385698	9369/214/4684/57689/257194/4897/7122/4685/57502	9	KEGG	7	Environmental Information Processing	Signaling molecules and interaction
R-HSA-6794361	Neurexins and neuroligins	7/112	55/10784	1.45201e-06	0.00064688	0.000578937	6857/341359/9369/80059/1740/57502/9456	7	Reactome	7
R-HSA-6794362	Protein-protein interactions at synapses	8/112	86/10784	2.84969e-06	0.00064688	0.000578937	6857/341359/9369/80059/2890/1740/57502/9456	8	Reactome	7
R-HSA-112316	Neuronal System	15/112	410/10784	2.0831e-05	0.00315243	0.00282133	6857/341359/2792/9369/80059/2890/23426/4747/1740/2897/57502/9132/2898/5613/9456	15	Reactome	7
R-HSA-428542	Regulation of commissural axon pathfinding by SLIT and ROBO	3/112	10/10784	0.000124104	0.0140858	0.0126064	6091/4753/6092	3	Reactome	7
R-HSA-3000171	Non-integrin membrane-ECM interactions	5/112	59/10784	0.000353894	0.0321336	0.0287585	7276/1282/1278/3371/1281	5	Reactome	7
GO:1903421	regulation of synaptic vesicle recycling	3/21	26/16638	4.42224e-06	0.00319728	0.00230887	SYT11/SNCA/DNM3	3	GO_BP	8
GO:0001774	microglial cell activation	3/21	45/16638	2.37658e-05	0.00665233	0.0048039	SYT11/SNCA/C5AR1	3	GO_BP	8
GO:0002269	leukocyte activation involved in inflammatory response	3/21	48/16638	2.88974e-05	0.00665233	0.0048039	SYT11/SNCA/C5AR1	3	GO_BP	8
GO:0061900	glial cell activation	3/21	52/16638	3.68041e-05	0.00665233	0.0048039	SYT11/SNCA/C5AR1	3	GO_BP	8
GO:0006979	response to oxidative stress	5/21	375/16638	8.55653e-05	0.00958371	0.00692075	MAP1LC3A/SNCA/RCAN1/MGST1/FBLN5	5	GO_BP	8
GO:0048488	synaptic vesicle endocytosis	3/21	70/16638	8.98388e-05	0.00958371	0.00692075	SYT11/SNCA/DNM3	3	GO_BP	8
GO:0140238	presynaptic endocytosis	3/21	71/16638	9.37262e-05	0.00958371	0.00692075	SYT11/SNCA/DNM3	3	GO_BP	8
GO:0150076	neuroinflammatory response	3/21	74/16638	0.000106044	0.00958371	0.00692075	SYT11/SNCA/C5AR1	3	GO_BP	8
GO:0036465	synaptic vesicle recycling	3/21	81/16638	0.000138782	0.0111488	0.00805099	SYT11/SNCA/DNM3	3	GO_BP	8
GO:0034599	cellular response to oxidative stress	4/21	237/16638	0.000198539	0.0143544	0.0103658	MAP1LC3A/SNCA/MGST1/FBLN5	4	GO_BP	8
GO:0042116	macrophage activation	3/21	103/16638	0.000282578	0.0185731	0.0134123	SYT11/SNCA/C5AR1	3	GO_BP	8
GO:0015837	amine transport	3/21	108/16638	0.000324886	0.0195744	0.0141354	SLC44A2/SYT11/SNCA	3	GO_BP	8
GO:0071280	cellular response to copper ion	2/21	25/16638	0.000447291	0.0248164	0.0179209	MAP1LC3A/SNCA	2	GO_BP	8
GO:0062197	cellular response to chemical stress	4/21	299/16638	0.000480539	0.0248164	0.0179209	MAP1LC3A/SNCA/MGST1/FBLN5	4	GO_BP	8
GO:0051953	negative regulation of amine transport	2/21	28/16638	0.000562302	0.027103	0.0195721	SYT11/SNCA	2	GO_BP	8
GO:0010575	positive regulation of vascular endothelial growth factor production	2/21	29/16638	0.000603495	0.0272704	0.019693	CCBE1/C5AR1	2	GO_BP	8
GO:0010039	response to iron ion	2/21	30/16638	0.00064611	0.0274787	0.0198434	MAP1LC3A/SNCA	2	GO_BP	8
GO:0010574	regulation of vascular endothelial growth factor production	2/21	31/16638	0.000690144	0.0277208	0.0200182	CCBE1/C5AR1	2	GO_BP	8
GO:0010573	vascular endothelial growth factor production	2/21	35/16638	0.000880405	0.0318266	0.0229832	CCBE1/C5AR1	2	GO_BP	8
GO:0046688	response to copper ion	2/21	35/16638	0.000880405	0.0318266	0.0229832	MAP1LC3A/SNCA	2	GO_BP	8
GO:0014059	regulation of dopamine secretion	2/21	37/16638	0.000983964	0.0338765	0.0244635	SYT11/SNCA	2	GO_BP	8
GO:0014046	dopamine secretion	2/21	41/16638	0.00120781	0.039693	0.0286638	SYT11/SNCA	2	GO_BP	8
GO:0005774	vacuolar membrane	6/22	458/17567	1.59001e-05	0.00147871	0.00105443	SLC44A2/MAP1LC3A/SYT11/ATP6V0D2/MGST1/TMEM163	6	GO_CC	8
GO:0005765	lysosomal membrane	5/22	417/17567	0.000138793	0.00430257	0.00306805	SLC44A2/SYT11/ATP6V0D2/MGST1/TMEM163	5	GO_CC	8
GO:0098852	lytic vacuole membrane	5/22	417/17567	0.000138793	0.00430257	0.00306805	SLC44A2/SYT11/ATP6V0D2/MGST1/TMEM163	5	GO_CC	8
GO:0030667	secretory granule membrane	4/22	308/17567	0.000528188	0.0122804	0.00875681	SLC44A2/SNCA/MGST1/C5AR1	4	GO_CC	8
GO:0008021	synaptic vesicle	3/22	205/17567	0.00204762	0.0380857	0.0271579	SYT11/SNCA/TMEM163	3	GO_CC	8
GO:0070382	exocytic vesicle	3/22	224/17567	0.00263385	0.0408247	0.029111	SYT11/SNCA/TMEM163	3	GO_CC	8
GO:0050804	modulation of chemical synaptic transmission	16/116	468/16638	1.56068e-07	0.000160812	0.000145601	PTN/NTRK2/GRM8/GRIK1/CBLN1/ATP1A2/YWHAH/DLGAP1/SYT11/CA2/CNTN4/NMU/EPHA7/LAMA2/USP46/SV2C	16	GO_BP	9
GO:0099177	regulation of trans-synaptic signaling	16/116	469/16638	1.60651e-07	0.000160812	0.000145601	PTN/NTRK2/GRM8/GRIK1/CBLN1/ATP1A2/YWHAH/DLGAP1/SYT11/CA2/CNTN4/NMU/EPHA7/LAMA2/USP46/SV2C	16	GO_BP	9
GO:0031345	negative regulation of cell projection organization	9/116	185/16638	5.86515e-06	0.00389901	0.00353021	SEMA3D/NR2F1/YWHAH/SLIT1/DAB2/EPHA7/DRAXIN/MT3/SPRY2	9	GO_BP	9
GO:0051961	negative regulation of nervous system development	8/116	150/16638	1.01091e-05	0.00389901	0.00353021	PTN/SEMA3D/CBLN1/YWHAH/SLIT1/EPHA7/DRAXIN/MT3	8	GO_BP	9
GO:0001539	cilium or flagellum-dependent cell motility	8/116	153/16638	1.16854e-05	0.00389901	0.00353021	TEKT1/DNAI1/SPAG6/CFAP69/CFAP43/EFHC1/CFAP46/CFAP221	8	GO_BP	9
GO:0060285	cilium-dependent cell motility	8/116	153/16638	1.16854e-05	0.00389901	0.00353021	TEKT1/DNAI1/SPAG6/CFAP69/CFAP43/EFHC1/CFAP46/CFAP221	8	GO_BP	9
GO:0048588	developmental cell growth	9/116	230/16638	3.33451e-05	0.00901109	0.00815873	SEMA3D/ALCAM/MAP3K13/SLIT1/SPAG6/MEIS1/EPHA7/DRAXIN/MT3	9	GO_BP	9
GO:0003341	cilium movement	8/116	184/16638	4.41402e-05	0.00901109	0.00815873	TEKT1/DNAI1/SPAG6/CFAP69/CFAP43/CFAP61/CFAP46/CFAP221	8	GO_BP	9
GO:0010977	negative regulation of neuron projection development	7/116	137/16638	4.86492e-05	0.00901109	0.00815873	SEMA3D/NR2F1/SLIT1/DAB2/EPHA7/DRAXIN/MT3	7	GO_BP	9
GO:0060560	developmental growth involved in morphogenesis	9/116	242/16638	4.95551e-05	0.00901109	0.00815873	SEMA3D/ALCAM/MAP3K13/SLIT1/SPAG6/EPHA7/DRAXIN/MT3/SPRY2	9	GO_BP	9
GO:1905809	negative regulation of synapse organization	3/116	11/16638	5.23109e-05	0.00901109	0.00815873	CBLN1/SLIT1/EPHA7	3	GO_BP	9
GO:0044782	cilium organization	11/116	369/16638	5.40125e-05	0.00901109	0.00815873	TEKT1/ABLIM1/RPGR/DNAI1/SPAG6/CFAP69/CFAP43/CFAP126/CFAP61/CFAP46/CFAP221	11	GO_BP	9
GO:0010975	regulation of neuron projection development	12/116	443/16638	6.16277e-05	0.00949067	0.00859295	PTN/NTRK2/SEMA3D/NR2F1/YWHAH/MAP3K13/SLIT1/DAB2/EPHA7/CSMD3/DRAXIN/MT3	12	GO_BP	9
GO:0050768	negative regulation of neurogenesis	7/116	145/16638	6.9749e-05	0.00993133	0.00899193	PTN/SEMA3D/YWHAH/SLIT1/EPHA7/DRAXIN/MT3	7	GO_BP	9
GO:0051960	regulation of nervous system development	12/116	454/16638	7.78697e-05	0.00993133	0.00899193	PTN/NTRK2/SEMA3D/CBLN1/YWHAH/LINGO2/TPBG/MAP3K13/SLIT1/EPHA7/DRAXIN/MT3	12	GO_BP	9
GO:0060294	cilium movement involved in cell motility	7/116	148/16638	7.93713e-05	0.00993133	0.00899193	TEKT1/DNAI1/SPAG6/CFAP69/CFAP43/CFAP46/CFAP221	7	GO_BP	9
GO:0006939	smooth muscle contraction	6/116	105/16638	9.25849e-05	0.0106968	0.00968499	SULF1/ATP1A2/EDNRB/NMU/DOCK4/PLCE1	6	GO_BP	9
GO:0050771	negative regulation of axonogenesis	5/116	66/16638	9.6175e-05	0.0106968	0.00968499	SEMA3D/SLIT1/EPHA7/DRAXIN/MT3	5	GO_BP	9
GO:0061387	regulation of extent of cell growth	6/116	109/16638	0.000113899	0.0114592	0.0103753	SEMA3D/MAP3K13/SLIT1/EPHA7/DRAXIN/MT3	6	GO_BP	9
GO:0050770	regulation of axonogenesis	7/116	157/16638	0.000114931	0.0114592	0.0103753	NTRK2/SEMA3D/MAP3K13/SLIT1/EPHA7/DRAXIN/MT3	7	GO_BP	9
GO:0016049	cell growth	12/116	477/16638	0.000124115	0.0114592	0.0103753	SEMA3D/ALCAM/MAP3K13/SLIT1/BTG1/DAB2/SPAG6/MEIS1/EPHA7/PLCE1/DRAXIN/MT3	12	GO_BP	9
GO:0051963	regulation of synapse assembly	6/116	111/16638	0.000125925	0.0114592	0.0103753	NTRK2/CBLN1/LINGO2/TPBG/SLIT1/EPHA7	6	GO_BP	9
GO:0003351	epithelial cilium movement involved in extracellular fluid movement	4/116	38/16638	0.000137886	0.012002	0.0108668	DNAI1/SPAG6/CFAP43/CFAP221	4	GO_BP	9
GO:0030201	heparan sulfate proteoglycan metabolic process	3/116	16/16638	0.000173076	0.0143335	0.0129777	SULF1/HS3ST3A1/HS6ST3	3	GO_BP	9
GO:0006858	extracellular transport	4/116	41/16638	0.00018615	0.0143335	0.0129777	DNAI1/SPAG6/CFAP43/CFAP221	4	GO_BP	9
GO:0120316	sperm flagellum assembly	4/116	41/16638	0.00018615	0.0143335	0.0129777	SPAG6/CFAP69/CFAP43/CFAP221	4	GO_BP	9
GO:0048675	axon extension	6/116	121/16638	0.000202027	0.0149799	0.013563	SEMA3D/ALCAM/MAP3K13/SLIT1/DRAXIN/MT3	6	GO_BP	9
GO:0035082	axoneme assembly	5/116	80/16638	0.000239424	0.0171188	0.0154995	DNAI1/SPAG6/CFAP69/CFAP43/CFAP46	5	GO_BP	9
GO:1990138	neuron projection extension	7/116	178/16638	0.000249497	0.0172239	0.0155947	SEMA3D/ALCAM/MAP3K13/SLIT1/SPAG6/DRAXIN/MT3	7	GO_BP	9
GO:0030517	negative regulation of axon extension	4/116	46/16638	0.000292023	0.0190738	0.0172696	SEMA3D/SLIT1/DRAXIN/MT3	4	GO_BP	9
GO:0030308	negative regulation of cell growth	7/116	183/16638	0.000295348	0.0190738	0.0172696	SEMA3D/SLIT1/BTG1/DAB2/EPHA7/DRAXIN/MT3	7	GO_BP	9
GO:0043410	positive regulation of MAPK cascade	11/116	452/16638	0.000319199	0.0199699	0.0180809	PDGFD/MIF/NTRK2/TPBG/MAP3K13/TPD52L1/GHR/PLCE1/MT3/SPRY2/GADD45B	11	GO_BP	9
GO:0007018	microtubule-based movement	10/116	389/16638	0.000392598	0.0231606	0.0209699	AGBL4/TEKT1/RPGR/DNAI1/SPAG6/CFAP69/CFAP43/CFAP61/CFAP46/CFAP221	10	GO_BP	9
GO:0006029	proteoglycan metabolic process	5/116	89/16638	0.000393337	0.0231606	0.0209699	SULF1/HS3ST3A1/COL2A1/HS6ST3/ADAMTS12	5	GO_BP	9
GO:0030516	regulation of axon extension	5/116	92/16638	0.00045836	0.0262182	0.0237382	SEMA3D/MAP3K13/SLIT1/DRAXIN/MT3	5	GO_BP	9
GO:0031290	retinal ganglion cell axon guidance	3/116	23/16638	0.000528219	0.0293749	0.0265963	ALCAM/SLIT1/EPHA7	3	GO_BP	9
GO:0006936	muscle contraction	9/116	337/16638	0.000587948	0.0318128	0.0288036	SULF1/KCND2/ATP1A2/EDNRB/PDE4D/SNTB1/NMU/DOCK4/PLCE1	9	GO_BP	9
GO:1901888	regulation of cell junction assembly	7/116	208/16638	0.000636627	0.0326737	0.0295831	NTRK2/CBLN1/LINGO2/TPBG/GPM6B/SLIT1/EPHA7	7	GO_BP	9
GO:0006940	regulation of smooth muscle contraction	4/116	57/16638	0.000666447	0.0326737	0.0295831	ATP1A2/NMU/DOCK4/PLCE1	4	GO_BP	9
GO:0060271	cilium assembly	9/116	343/16638	0.000666944	0.0326737	0.0295831	TEKT1/ABLIM1/RPGR/DNAI1/SPAG6/CFAP69/CFAP43/CFAP46/CFAP221	9	GO_BP	9
GO:0048015	phosphatidylinositol-mediated signaling	3/116	25/16638	0.00067907	0.0326737	0.0295831	CA8/PLCE1/PLCB4	3	GO_BP	9
GO:0010721	negative regulation of cell development	8/116	275/16638	0.000685463	0.0326737	0.0295831	PTN/SEMA3D/YWHAH/EDNRB/SLIT1/EPHA7/DRAXIN/MT3	8	GO_BP	9
GO:0003012	muscle system process	10/116	420/16638	0.000712214	0.0331593	0.0300228	SULF1/KCND2/ATP1A2/EDNRB/PDE4D/SNTB1/NMU/DOCK4/MEIS1/PLCE1	10	GO_BP	9
GO:0009100	glycoprotein metabolic process	9/116	349/16638	0.000754428	0.0337274	0.0305371	SULF1/HS3ST3A1/COL2A1/HS6ST3/GCNT1/ST8SIA1/PTX3/ADAMTS12/GALNT17	9	GO_BP	9
GO:0072006	nephron development	6/116	155/16638	0.000758107	0.0337274	0.0305371	SULF1/PDGFD/HS3ST3A1/EDNRB/PLCE1/WNT2B	6	GO_BP	9
GO:0070372	regulation of ERK1 and ERK2 cascade	8/116	284/16638	0.000845004	0.0367101	0.0332377	PDGFD/MIF/DUSP6/TPBG/DAB2/EPHA7/MT3/SPRY2	8	GO_BP	9
GO:0051965	positive regulation of synapse assembly	4/116	61/16638	0.000861824	0.0367101	0.0332377	NTRK2/CBLN1/LINGO2/TPBG	4	GO_BP	9
GO:0048640	negative regulation of developmental growth	5/116	108/16638	0.000951226	0.0389215	0.0352399	SEMA3D/SLIT1/EPHA7/DRAXIN/MT3	5	GO_BP	9
GO:0007288	sperm axoneme assembly	3/116	28/16638	0.000952624	0.0389215	0.0352399	SPAG6/CFAP69/CFAP43	3	GO_BP	9
GO:0001578	microtubule bundle formation	5/116	109/16638	0.000991482	0.0396989	0.0359438	DNAI1/SPAG6/CFAP69/CFAP43/CFAP46	5	GO_BP	9
GO:0007409	axonogenesis	10/116	443/16638	0.00106829	0.0410478	0.0371651	NTRK2/SEMA3D/ALCAM/MAP3K13/SLIT1/CNTN4/EPHA7/LAMA2/DRAXIN/MT3	10	GO_BP	9
GO:0002062	chondrocyte differentiation	5/116	111/16638	0.00107578	0.0410478	0.0371651	SULF1/COL2A1/WNT2B/EFEMP1/ADAMTS12	5	GO_BP	9
GO:0044458	motile cilium assembly	4/116	65/16638	0.00109447	0.0410478	0.0371651	SPAG6/CFAP69/CFAP43/CFAP221	4	GO_BP	9
GO:0007411	axon guidance	7/116	230/16638	0.00114673	0.0410478	0.0371651	SEMA3D/ALCAM/SLIT1/CNTN4/EPHA7/LAMA2/DRAXIN	7	GO_BP	9
GO:0097485	neuron projection guidance	7/116	230/16638	0.00114673	0.0410478	0.0371651	SEMA3D/ALCAM/SLIT1/CNTN4/EPHA7/LAMA2/DRAXIN	7	GO_BP	9
GO:0019934	cGMP-mediated signaling	3/116	30/16638	0.00116869	0.0410478	0.0371651	GUCY1A2/EDNRB/PDE10A	3	GO_BP	9
GO:1901889	negative regulation of cell junction assembly	3/116	30/16638	0.00116869	0.0410478	0.0371651	CBLN1/SLIT1/EPHA7	3	GO_BP	9
GO:0032835	glomerulus development	4/116	68/16638	0.00129557	0.0447196	0.0404896	SULF1/PDGFD/EDNRB/PLCE1	4	GO_BP	9
GO:0045926	negative regulation of growth	7/116	236/16638	0.00133035	0.0447241	0.0404936	SEMA3D/SLIT1/BTG1/DAB2/EPHA7/DRAXIN/MT3	7	GO_BP	9
GO:0050767	regulation of neurogenesis	9/116	379/16638	0.0013438	0.0447241	0.0404936	PTN/NTRK2/SEMA3D/YWHAH/MAP3K13/SLIT1/EPHA7/DRAXIN/MT3	9	GO_BP	9
GO:0070371	ERK1 and ERK2 cascade	8/116	306/16638	0.00136272	0.0447241	0.0404936	PDGFD/MIF/DUSP6/TPBG/DAB2/EPHA7/MT3/SPRY2	8	GO_BP	9
GO:0140058	neuron projection arborization	3/116	32/16638	0.00141337	0.0456383	0.0413214	PTN/TPBG/MAP3K13	3	GO_BP	9
GO:0001822	kidney development	8/116	311/16638	0.0015098	0.0472285	0.0427612	SULF1/PDGFD/HS3ST3A1/EDNRB/GCNT1/EPHA7/PLCE1/WNT2B	8	GO_BP	9
GO:0048638	regulation of developmental growth	8/116	311/16638	0.0015098	0.0472285	0.0427612	DUSP6/SEMA3D/MAP3K13/SLIT1/GHR/EPHA7/DRAXIN/MT3	8	GO_BP	9
GO:0019838	growth factor binding	7/110	132/17148	2.24896e-05	0.0075565	0.00700728	NTRK2/COL1A2/COL2A1/GHR/VASN/EPHA7/IL1R1	7	GO_MF	9
GO:0004089	carbonate dehydratase activity	3/110	14/17148	8.87967e-05	0.0149178	0.0138336	CA8/CA2/CA4	3	GO_MF	9
GO:0005930	axoneme	10/119	135/17567	2.68409e-08	3.22645e-06	2.98689e-06	TEKT1/DNAI1/SPAG6/CFAP43/CFAP126/CFAP61/EFHC1/CFAP46/CFAP221/SPAG8	10	GO_CC	9
GO:0097014	ciliary plasm	10/119	136/17567	2.88076e-08	3.22645e-06	2.98689e-06	TEKT1/DNAI1/SPAG6/CFAP43/CFAP126/CFAP61/EFHC1/CFAP46/CFAP221/SPAG8	10	GO_CC	9
GO:0032838	plasma membrane bounded cell projection cytoplasm	11/119	223/17567	3.41928e-07	2.55307e-05	2.3635e-05	AGBL4/TEKT1/DNAI1/SPAG6/CFAP43/CFAP126/CFAP61/EFHC1/CFAP46/CFAP221/SPAG8	11	GO_CC	9
GO:0099568	cytoplasmic region	11/119	261/17567	1.61504e-06	9.04423e-05	8.37271e-05	AGBL4/TEKT1/DNAI1/SPAG6/CFAP43/CFAP126/CFAP61/EFHC1/CFAP46/CFAP221/SPAG8	11	GO_CC	9
GO:0005879	axonemal microtubule	4/119	30/17567	4.78725e-05	0.00214469	0.00198545	TEKT1/CFAP126/EFHC1/SPAG8	4	GO_CC	9
GO:0031514	motile cilium	8/119	243/17567	0.00025032	0.00934528	0.00865141	TEKT1/RPGR/DNAI1/SPAG6/CFAP69/CFAP43/CFAP61/CFAP221	8	GO_CC	9
GO:0097729	9+2 motile cilium	6/119	166/17567	0.000936348	0.0299631	0.0277384	RPGR/DNAI1/SPAG6/CFAP69/CFAP43/CFAP221	6	GO_CC	9
GO:0043197	dendritic spine	6/119	173/17567	0.00115902	0.0306017	0.0283296	NTRK2/KCND2/ATP1A2/SYT11/LAMA2/MT3	6	GO_CC	9
GO:0044309	neuron spine	6/119	175/17567	0.00122953	0.0306017	0.0283296	NTRK2/KCND2/ATP1A2/SYT11/LAMA2/MT3	6	GO_CC	9
hsa00910	Nitrogen metabolism	3/61	17/8014	0.00026449	0.0428473	0.0389774	767/760/762	3	KEGG	9	Metabolism	Energy metabolism
GO:0002181	cytoplasmic translation	13/130	152/16638	1.92186e-10	4.48563e-07	4.11481e-07	RPS28/RPL17/RPL36/RPL37/RPS27/RPS15A/RPS21/RPL12/RPL27/RPS17/NEMF/EIF3D/RPS10	13	GO_BP	11
GO:0008589	regulation of smoothened signaling pathway	6/130	85/16638	5.34853e-05	0.0408123	0.0374384	FGFR2/DCDC2/OTX2/INTU/GLI3/DYNC2H1	6	GO_BP	11
GO:0030336	negative regulation of cell migration	10/130	279/16638	6.80019e-05	0.0408123	0.0374384	MIF/HDAC2/IGFBP3/CLDN5/RBBP7/SLIT2/IFITM1/SULF1/VCL/NR2F2	10	GO_BP	11
GO:0006983	ER overload response	3/130	11/16638	7.3464e-05	0.0408123	0.0374384	TMCO1/CCDC47/SELENOS	3	GO_BP	11
GO:0003341	cilium movement	8/130	184/16638	9.89765e-05	0.0408123	0.0374384	DNAH6/CFAP70/CFAP54/DNAH14/HYDIN/CFAP43/DYNC2H1/SPEF2	8	GO_BP	11
GO:2000146	negative regulation of cell motility	10/130	294/16638	0.000104916	0.0408123	0.0374384	MIF/HDAC2/IGFBP3/CLDN5/RBBP7/SLIT2/IFITM1/SULF1/VCL/NR2F2	10	GO_BP	11
GO:0042274	ribosomal small subunit biogenesis	6/130	100/16638	0.000132513	0.0441835	0.040531	RPS28/RPS27/RPS15A/RPS21/RPS17/PRKDC	6	GO_BP	11
GO:0003735	structural constituent of ribosome	11/136	158/17148	5.18366e-08	1.54991e-05	1.44051e-05	RPS28/RPL17/RPL36/RPL37/RPS27/RPS15A/RPS21/RPL12/RPL27/RPS17/RPS10	11	GO_MF	11
GO:0008569	minus-end-directed microtubule motor activity	3/136	17/17148	0.000305861	0.0457262	0.0424986	DNAH6/DNAH14/DYNC2H1	3	GO_MF	11
GO:0022626	cytosolic ribosome	12/139	113/17567	9.31316e-11	3.22235e-08	2.69592e-08	RPS28/RPL17/RPL36/RPL37/RPS27/RPS15A/RPS21/RPL12/RPL27/RPS17/NEMF/RPS10	12	GO_CC	11
GO:0005840	ribosome	14/139	227/17567	3.40941e-09	5.89828e-07	4.93467e-07	RPS28/RPL17/RPL36/RPL37/RPS27/RPS15A/RPS21/RPL12/RPL27/RPS17/NEMF/GADD45GIP1/BTF3/RPS10	14	GO_CC	11
GO:0044391	ribosomal subunit	12/139	183/17567	2.40054e-08	2.76863e-06	2.31631e-06	RPS28/RPL17/RPL36/RPL37/RPS27/RPS15A/RPS21/RPL12/RPL27/RPS17/GADD45GIP1/RPS10	12	GO_CC	11
GO:0022627	cytosolic small ribosomal subunit	6/139	39/17567	5.79611e-07	5.01364e-05	4.19455e-05	RPS28/RPS27/RPS15A/RPS21/RPS17/RPS10	6	GO_CC	11
GO:0005930	axoneme	9/139	135/17567	1.2601e-06	7.72984e-05	6.46701e-05	DNAH6/EFHC2/CFAP70/DCDC2/CFAP54/HYDIN/CFAP43/GLI3/DYNC2H1	9	GO_CC	11
GO:0097014	ciliary plasm	9/139	136/17567	1.34043e-06	7.72984e-05	6.46701e-05	DNAH6/EFHC2/CFAP70/DCDC2/CFAP54/HYDIN/CFAP43/GLI3/DYNC2H1	9	GO_CC	11
GO:0015935	small ribosomal subunit	6/139	73/17567	2.42591e-05	0.00105757	0.000884794	RPS28/RPS27/RPS15A/RPS21/RPS17/RPS10	6	GO_CC	11
GO:0030286	dynein complex	5/139	44/17567	2.44525e-05	0.00105757	0.000884794	DNAH6/CFAP70/TPR/DNAH14/DYNC2H1	5	GO_CC	11
GO:0097729	9+2 motile cilium	8/139	166/17567	5.29533e-05	0.00203576	0.00170318	DNAH6/CFAP70/DNAH14/IFT88/CFAP43/DYNC2H1/SPEF2/CCDC34	8	GO_CC	11
GO:0032838	plasma membrane bounded cell projection cytoplasm	9/139	223/17567	7.16069e-05	0.0024776	0.00207283	DNAH6/EFHC2/CFAP70/DCDC2/CFAP54/HYDIN/CFAP43/GLI3/DYNC2H1	9	GO_CC	11
GO:0005791	rough endoplasmic reticulum	5/139	56/17567	7.97072e-05	0.0025033	0.00209434	RPS28/RPS21/RPL27/CCDC47/RPN1	5	GO_CC	11
GO:0022625	cytosolic large ribosomal subunit	5/139	57/17567	8.68198e-05	0.0025033	0.00209434	RPL17/RPL36/RPL37/RPL12/RPL27	5	GO_CC	11
GO:0042788	polysomal ribosome	4/139	31/17567	0.000100049	0.00266284	0.00222781	RPS28/RPL36/RPS21/BTF3	4	GO_CC	11
GO:0031514	motile cilium	9/139	243/17567	0.000137673	0.00340249	0.00284663	DNAH6/CFAP70/INTU/DNAH14/IFT88/CFAP43/DYNC2H1/SPEF2/CCDC34	9	GO_CC	11
GO:0008250	oligosaccharyltransferase complex	3/139	14/17567	0.000165547	0.00381862	0.00319477	TUSC3/KRTCAP2/RPN1	3	GO_CC	11
GO:0099568	cytoplasmic region	9/139	261/17567	0.000234842	0.0045845	0.00383553	DNAH6/EFHC2/CFAP70/DCDC2/CFAP54/HYDIN/CFAP43/GLI3/DYNC2H1	9	GO_CC	11
GO:0005744	TIM23 mitochondrial import inner membrane translocase complex	3/139	16/17567	0.00025175	0.0045845	0.00383553	DNAJC19/PAM16/HSPA9	3	GO_CC	11
GO:0016581	NuRD complex	3/139	16/17567	0.00025175	0.0045845	0.00383553	HDAC2/RBBP7/CHD4	3	GO_CC	11
GO:0090545	CHD-type complex	3/139	16/17567	0.00025175	0.0045845	0.00383553	HDAC2/RBBP7/CHD4	3	GO_CC	11
GO:0032040	small-subunit processome	5/139	73/17567	0.000281473	0.0048051	0.00402009	RPS28/RPS27/RPS15A/RPS17/PRKDC	5	GO_CC	11
GO:0015934	large ribosomal subunit	6/139	114/17567	0.000291639	0.0048051	0.00402009	RPL17/RPL36/RPL37/RPL12/RPL27/GADD45GIP1	6	GO_CC	11
GO:0030867	rough endoplasmic reticulum membrane	3/139	24/17567	0.000868707	0.0136624	0.0114304	RPS28/RPL27/CCDC47	3	GO_CC	11
GO:0000781	chromosome, telomeric region	6/139	146/17567	0.00107902	0.0162322	0.0135803	HDAC2/RBBP7/CHD4/PPP1R10/PARP1/PRKDC	6	GO_CC	11
GO:0030684	preribosome	5/139	106/17567	0.00154259	0.022239	0.0186058	RPS28/RPS27/RPS15A/RPS17/PRKDC	5	GO_CC	11
GO:0005844	polysome	4/139	67/17567	0.00195611	0.0270725	0.0226496	RPS28/RPL36/RPS21/BTF3	4	GO_CC	11
GO:0035098	ESC/E(Z) complex	2/139	10/17567	0.00268326	0.0357079	0.0298743	HDAC2/RBBP7	2	GO_CC	11
GO:0097546	ciliary base	3/139	38/17567	0.00333988	0.0427999	0.0358077	IFT88/MOK/GLI3	3	GO_CC	11
hsa03010	Ribosome	11/67	169/8014	1.22474e-07	2.25352e-05	2.19164e-05	6234/6139/25873/6167/6232/6210/6227/6136/6155/6218/6204	11	KEGG	11
hsa05171	Coronavirus disease - COVID-19	12/67	229/8014	3.32105e-07	3.05537e-05	2.97147e-05	6234/6139/25873/6167/6232/6210/6227/6136/6155/6218/6204/3725	12	KEGG	11
R-HSA-156842	Eukaryotic Translation Elongation	12/86	94/10784	8.43499e-12	4.51272e-09	4.0044e-09	6234/6139/25873/6167/6232/6210/6227/6136/6155/6218/1937/6204	12	Reactome	11
R-HSA-72689	Formation of a pool of free 40S subunits	12/86	102/10784	2.26743e-11	6.06538e-09	5.38217e-09	6234/6139/25873/6167/6232/6210/6227/6136/6155/6218/8664/6204	12	Reactome	11
R-HSA-168273	Influenza Viral RNA Transcription and Replication	13/86	135/10784	4.13445e-11	6.89342e-09	6.11694e-09	6234/6139/25873/6167/6232/6210/6227/6136/6155/7175/6218/142/6204	13	Reactome	11
R-HSA-156827	L13a-mediated translational silencing of Ceruloplasmin expression	12/86	112/10784	6.95426e-11	6.89342e-09	6.11694e-09	6234/6139/25873/6167/6232/6210/6227/6136/6155/6218/8664/6204	12	Reactome	11
R-HSA-1799339	SRP-dependent cotranslational protein targeting to membrane	12/86	113/10784	7.73094e-11	6.89342e-09	6.11694e-09	6234/6139/25873/6167/6232/6210/6227/6136/6155/6218/6184/6204	12	Reactome	11
R-HSA-72706	GTP hydrolysis and joining of the 60S ribosomal subunit	12/86	113/10784	7.73094e-11	6.89342e-09	6.11694e-09	6234/6139/25873/6167/6232/6210/6227/6136/6155/6218/8664/6204	12	Reactome	11
R-HSA-156902	Peptide chain elongation	11/86	90/10784	1.07269e-10	7.17365e-09	6.3656e-09	6234/6139/25873/6167/6232/6210/6227/6136/6155/6218/6204	11	Reactome	11
R-HSA-192823	Viral mRNA Translation	11/86	90/10784	1.07269e-10	7.17365e-09	6.3656e-09	6234/6139/25873/6167/6232/6210/6227/6136/6155/6218/6204	11	Reactome	11
R-HSA-2408557	Selenocysteine synthesis	11/86	93/10784	1.54181e-10	7.67086e-09	6.80681e-09	6234/6139/25873/6167/6232/6210/6227/6136/6155/6218/6204	11	Reactome	11
R-HSA-72613	Eukaryotic Translation Initiation	12/86	120/10784	1.57719e-10	7.67086e-09	6.80681e-09	6234/6139/25873/6167/6232/6210/6227/6136/6155/6218/8664/6204	12	Reactome	11
R-HSA-72737	Cap-dependent Translation Initiation	12/86	120/10784	1.57719e-10	7.67086e-09	6.80681e-09	6234/6139/25873/6167/6232/6210/6227/6136/6155/6218/8664/6204	12	Reactome	11
R-HSA-72764	Eukaryotic Translation Termination	11/86	94/10784	1.73497e-10	7.73509e-09	6.8638e-09	6234/6139/25873/6167/6232/6210/6227/6136/6155/6218/6204	11	Reactome	11
R-HSA-975956	Nonsense Mediated Decay (NMD) independent of the Exon Junction Complex (EJC)	11/86	96/10784	2.18781e-10	9.0037e-09	7.98951e-09	6234/6139/25873/6167/6232/6210/6227/6136/6155/6218/6204	11	Reactome	11
R-HSA-168255	Influenza Infection	13/86	156/10784	2.57383e-10	9.8357e-09	8.72779e-09	6234/6139/25873/6167/6232/6210/6227/6136/6155/7175/6218/142/6204	13	Reactome	11
R-HSA-9633012	Response of EIF2AK4 (GCN2) to amino acid deficiency	11/86	102/10784	4.25257e-10	1.51675e-08	1.3459e-08	6234/6139/25873/6167/6232/6210/6227/6136/6155/6218/6204	11	Reactome	11
R-HSA-2408522	Selenoamino acid metabolism	11/86	109/10784	8.75641e-10	2.92793e-08	2.59812e-08	6234/6139/25873/6167/6232/6210/6227/6136/6155/6218/6204	11	Reactome	11
R-HSA-927802	Nonsense-Mediated Decay (NMD)	11/86	116/10784	1.71492e-09	5.09712e-08	4.52298e-08	6234/6139/25873/6167/6232/6210/6227/6136/6155/6218/6204	11	Reactome	11
R-HSA-975957	Nonsense Mediated Decay (NMD) enhanced by the Exon Junction Complex (EJC)	11/86	116/10784	1.71492e-09	5.09712e-08	4.52298e-08	6234/6139/25873/6167/6232/6210/6227/6136/6155/6218/6204	11	Reactome	11
R-HSA-72766	Translation	15/86	274/10784	3.50358e-09	9.86535e-08	8.75411e-08	6234/6139/25873/6167/6232/6210/6227/6136/6155/6218/8664/90480/1937/6184/6204	15	Reactome	11
R-HSA-9010553	Regulation of expression of SLITs and ROBOs	12/86	172/10784	1.01367e-08	2.71156e-07	2.40613e-07	6234/6139/25873/6167/6232/6210/6227/6136/6155/6218/9353/6204	12	Reactome	11
R-HSA-376176	Signaling by ROBO receptors	13/86	219/10784	1.64786e-08	4.19812e-07	3.72524e-07	6234/6139/25873/6167/6232/6210/6227/6136/6155/6218/9353/6204/4753	13	Reactome	11
R-HSA-6791226	Major pathway of rRNA processing in the nucleolus and cytosol	12/86	184/10784	2.16435e-08	5.26331e-07	4.67044e-07	6234/6139/25873/6167/6232/6210/6227/6136/6155/4691/6218/6204	12	Reactome	11
R-HSA-8868773	rRNA processing in the nucleus and cytosol	12/86	194/10784	3.90534e-08	8.74442e-07	7.75943e-07	6234/6139/25873/6167/6232/6210/6227/6136/6155/4691/6218/6204	12	Reactome	11
R-HSA-9711097	Cellular response to starvation	11/86	156/10784	3.92273e-08	8.74442e-07	7.75943e-07	6234/6139/25873/6167/6232/6210/6227/6136/6155/6218/6204	11	Reactome	11
R-HSA-72312	rRNA processing	12/86	203/10784	6.45258e-08	1.38085e-06	1.22531e-06	6234/6139/25873/6167/6232/6210/6227/6136/6155/4691/6218/6204	12	Reactome	11
R-HSA-9679506	SARS-CoV Infections	16/86	409/10784	1.15693e-07	2.38061e-06	2.11246e-06	6234/6232/6210/6227/3066/1655/7175/5931/7991/1108/6218/7335/6635/6184/6204/477	16	Reactome	11
R-HSA-9754678	SARS-CoV-2 modulates host translation machinery	7/86	51/10784	1.3956e-07	2.76536e-06	2.45387e-06	6234/6232/6210/6227/6218/6635/6204	7	Reactome	11
R-HSA-72695	Formation of the ternary complex, and subsequently, the 43S complex	7/86	52/10784	1.60236e-07	3.06166e-06	2.71679e-06	6234/6232/6210/6227/6218/8664/6204	7	Reactome	11
R-HSA-72649	Translation initiation complex formation	7/86	59/10784	3.90625e-07	6.96615e-06	6.18147e-06	6234/6232/6210/6227/6218/8664/6204	7	Reactome	11
R-HSA-72702	Ribosomal scanning and start codon recognition	7/86	59/10784	3.90625e-07	6.96615e-06	6.18147e-06	6234/6232/6210/6227/6218/8664/6204	7	Reactome	11
R-HSA-9735869	SARS-CoV-1 modulates host translation machinery	6/86	37/10784	4.11172e-07	7.09602e-06	6.29672e-06	6234/6232/6210/6227/6218/6204	6	Reactome	11
R-HSA-72662	Activation of the mRNA upon binding of the cap-binding complex and eIFs, and subsequent binding to 43S	7/86	60/10784	4.39384e-07	7.34595e-06	6.51849e-06	6234/6232/6210/6227/6218/8664/6204	7	Reactome	11
R-HSA-9694516	SARS-CoV-2 Infection	12/86	294/10784	3.39702e-06	5.50728e-05	4.88694e-05	6234/6232/6210/6227/1655/7175/7991/6218/7335/6635/6184/6204	12	Reactome	11
R-HSA-9705683	SARS-CoV-2-host interactions	9/86	198/10784	2.68303e-05	0.000422183	0.000374627	6234/6232/6210/6227/7175/6218/7335/6635/6204	9	Reactome	11
R-HSA-71291	Metabolism of amino acids and derivatives	12/86	365/10784	3.01376e-05	0.000460674	0.000408783	6234/6139/25873/6167/6232/6210/6227/6136/6155/6218/1036/6204	12	Reactome	11
R-HSA-9692914	SARS-CoV-1-host interactions	6/86	93/10784	9.4416e-05	0.00140313	0.00124508	6234/6232/6210/6227/6218/6204	6	Reactome	11
R-HSA-9678108	SARS-CoV-1 Infection	7/86	139/10784	0.000116903	0.00169035	0.00149995	6234/6232/6210/6227/1655/6218/6204	7	Reactome	11
R-HSA-1268020	Mitochondrial protein import	5/86	64/10784	0.000151126	0.00212769	0.00188803	51142/131118/51025/3313/26517	5	Reactome	11
R-HSA-427389	ERCC6 (CSB) and EHMT2 (G9a) positively regulate rRNA expression	3/86	16/10784	0.00025441	0.00348998	0.00309687	3066/5931/1108	3	Reactome	11
R-HSA-5250913	Positive epigenetic regulation of rRNA expression	4/86	43/10784	0.000367048	0.00490927	0.00435628	3066/5931/1108/60	4	Reactome	11
R-HSA-9619665	EGR2 and SOX10-mediated initiation of Schwann cell myelination	3/86	28/10784	0.00138896	0.0177312	0.0157339	3066/84059/3912	3	Reactome	11
R-HSA-8943724	Regulation of PTEN gene transcription	4/86	61/10784	0.00139198	0.0177312	0.0157339	3066/5931/1108/3725	4	Reactome	11
R-HSA-6804758	Regulation of TP53 Activity through Acetylation	3/86	30/10784	0.0017017	0.0211723	0.0187874	3066/5931/1108	3	Reactome	11
R-HSA-3214815	HDACs deacetylate histones	3/86	32/10784	0.0020552	0.0249893	0.0221745	3066/5931/1108	3	Reactome	11
R-HSA-428542	Regulation of commissural axon pathfinding by SLIT and ROBO	2/86	10/10784	0.00271366	0.0322624	0.0286283	9353/4753	2	Reactome	11
