# Supplementary material for: TNF alpha unmasks enteric malate aspartate shuttle dysfunction bridging Parkinson disease and intestinal inflammation
Source: Nat Commun. 2026 Apr 1;17:3217. doi: 10.1038/s41467-026-71317-y (PMC13057073; doi:10.1038/s41467-026-71317-y)
Supplement: Supplementary file 9 — Supplementary Data 7 [file 41467_2026_71317_MOESM9_ESM.xlsx]

## Sheet: all clusters - Iso
source	target	ligand	receptor	prob	pval	interaction_name	interaction_name_2	pathway_name	annotation	evidence
Glia	Glia	BMP7	ACVR1_ACVR2A	0.000678572	0	BMP7_ACVR1_ACVR2A	BMP7 - (ACVR1+ACVR2A)	BMP	Secreted Signaling	KEGG: hsa04350; PMID:26893264
proliferating	Glia	BMP7	ACVR1_ACVR2A	0.000550617	0	BMP7_ACVR1_ACVR2A	BMP7 - (ACVR1+ACVR2A)	BMP	Secreted Signaling	KEGG: hsa04350; PMID:26893264
Glia	Enteric Neurons	BMP7	ACVR1_ACVR2A	0.00111586	0	BMP7_ACVR1_ACVR2A	BMP7 - (ACVR1+ACVR2A)	BMP	Secreted Signaling	KEGG: hsa04350; PMID:26893264
proliferating	Enteric Neurons	BMP7	ACVR1_ACVR2A	0.000905526	0	BMP7_ACVR1_ACVR2A	BMP7 - (ACVR1+ACVR2A)	BMP	Secreted Signaling	KEGG: hsa04350; PMID:26893264
Glia	proliferating	BMP7	ACVR1_ACVR2A	0.00087536	0	BMP7_ACVR1_ACVR2A	BMP7 - (ACVR1+ACVR2A)	BMP	Secreted Signaling	KEGG: hsa04350; PMID:26893264
proliferating	proliferating	BMP7	ACVR1_ACVR2A	0.000710324	0	BMP7_ACVR1_ACVR2A	BMP7 - (ACVR1+ACVR2A)	BMP	Secreted Signaling	KEGG: hsa04350; PMID:26893264
Glia	Glia	BMP7	ACVR1_ACVR2B	0.000608824	0	BMP7_ACVR1_ACVR2B	BMP7 - (ACVR1+ACVR2B)	BMP	Secreted Signaling	KEGG: hsa04350; PMID:26893264
proliferating	Glia	BMP7	ACVR1_ACVR2B	0.000494014	0	BMP7_ACVR1_ACVR2B	BMP7 - (ACVR1+ACVR2B)	BMP	Secreted Signaling	KEGG: hsa04350; PMID:26893264
Glia	Enteric Neurons	BMP7	ACVR1_ACVR2B	0.00102396	0	BMP7_ACVR1_ACVR2B	BMP7 - (ACVR1+ACVR2B)	BMP	Secreted Signaling	KEGG: hsa04350; PMID:26893264
proliferating	Enteric Neurons	BMP7	ACVR1_ACVR2B	0.000830932	0	BMP7_ACVR1_ACVR2B	BMP7 - (ACVR1+ACVR2B)	BMP	Secreted Signaling	KEGG: hsa04350; PMID:26893264
Glia	proliferating	BMP7	ACVR1_ACVR2B	0.000840282	0	BMP7_ACVR1_ACVR2B	BMP7 - (ACVR1+ACVR2B)	BMP	Secreted Signaling	KEGG: hsa04350; PMID:26893264
proliferating	proliferating	BMP7	ACVR1_ACVR2B	0.000681855	0	BMP7_ACVR1_ACVR2B	BMP7 - (ACVR1+ACVR2B)	BMP	Secreted Signaling	KEGG: hsa04350; PMID:26893264
Glia	Glia	BMP7	ACVR1_BMPR2	0.00127965	0	BMP7_ACVR1_BMPR2	BMP7 - (ACVR1+BMPR2)	BMP	Secreted Signaling	KEGG: hsa04350; PMID:26893264
proliferating	Glia	BMP7	ACVR1_BMPR2	0.00103847	0	BMP7_ACVR1_BMPR2	BMP7 - (ACVR1+BMPR2)	BMP	Secreted Signaling	KEGG: hsa04350; PMID:26893264
Glia	Enteric Neurons	BMP7	ACVR1_BMPR2	0.00146352	0	BMP7_ACVR1_BMPR2	BMP7 - (ACVR1+BMPR2)	BMP	Secreted Signaling	KEGG: hsa04350; PMID:26893264
proliferating	Enteric Neurons	BMP7	ACVR1_BMPR2	0.00118773	0	BMP7_ACVR1_BMPR2	BMP7 - (ACVR1+BMPR2)	BMP	Secreted Signaling	KEGG: hsa04350; PMID:26893264
Glia	proliferating	BMP7	ACVR1_BMPR2	0.00131768	0	BMP7_ACVR1_BMPR2	BMP7 - (ACVR1+BMPR2)	BMP	Secreted Signaling	KEGG: hsa04350; PMID:26893264
proliferating	proliferating	BMP7	ACVR1_BMPR2	0.00106934	0	BMP7_ACVR1_BMPR2	BMP7 - (ACVR1+BMPR2)	BMP	Secreted Signaling	KEGG: hsa04350; PMID:26893264
Glia	Glia	BMP7	BMPR1A_ACVR2A	0.00132438	0	BMP7_BMPR1A_ACVR2A	BMP7 - (BMPR1A+ACVR2A)	BMP	Secreted Signaling	KEGG: hsa04350; PMID:26893264
proliferating	Glia	BMP7	BMPR1A_ACVR2A	0.00107478	0	BMP7_BMPR1A_ACVR2A	BMP7 - (BMPR1A+ACVR2A)	BMP	Secreted Signaling	KEGG: hsa04350; PMID:26893264
Glia	Enteric Neurons	BMP7	BMPR1A_ACVR2A	0.00233315	0	BMP7_BMPR1A_ACVR2A	BMP7 - (BMPR1A+ACVR2A)	BMP	Secreted Signaling	KEGG: hsa04350; PMID:26893264
proliferating	Enteric Neurons	BMP7	BMPR1A_ACVR2A	0.0018938	0	BMP7_BMPR1A_ACVR2A	BMP7 - (BMPR1A+ACVR2A)	BMP	Secreted Signaling	KEGG: hsa04350; PMID:26893264
Glia	proliferating	BMP7	BMPR1A_ACVR2A	0.0022899	0	BMP7_BMPR1A_ACVR2A	BMP7 - (BMPR1A+ACVR2A)	BMP	Secreted Signaling	KEGG: hsa04350; PMID:26893264
proliferating	proliferating	BMP7	BMPR1A_ACVR2A	0.00185867	0	BMP7_BMPR1A_ACVR2A	BMP7 - (BMPR1A+ACVR2A)	BMP	Secreted Signaling	KEGG: hsa04350; PMID:26893264
Glia	Glia	BMP7	BMPR1A_ACVR2B	0.00118833	0	BMP7_BMPR1A_ACVR2B	BMP7 - (BMPR1A+ACVR2B)	BMP	Secreted Signaling	KEGG: hsa04350; PMID:26893264
proliferating	Glia	BMP7	BMPR1A_ACVR2B	0.000964347	0	BMP7_BMPR1A_ACVR2B	BMP7 - (BMPR1A+ACVR2B)	BMP	Secreted Signaling	KEGG: hsa04350; PMID:26893264
Glia	Enteric Neurons	BMP7	BMPR1A_ACVR2B	0.00214121	0	BMP7_BMPR1A_ACVR2B	BMP7 - (BMPR1A+ACVR2B)	BMP	Secreted Signaling	KEGG: hsa04350; PMID:26893264
proliferating	Enteric Neurons	BMP7	BMPR1A_ACVR2B	0.00173793	0	BMP7_BMPR1A_ACVR2B	BMP7 - (BMPR1A+ACVR2B)	BMP	Secreted Signaling	KEGG: hsa04350; PMID:26893264
Glia	proliferating	BMP7	BMPR1A_ACVR2B	0.00219827	0	BMP7_BMPR1A_ACVR2B	BMP7 - (BMPR1A+ACVR2B)	BMP	Secreted Signaling	KEGG: hsa04350; PMID:26893264
proliferating	proliferating	BMP7	BMPR1A_ACVR2B	0.00178426	0	BMP7_BMPR1A_ACVR2B	BMP7 - (BMPR1A+ACVR2B)	BMP	Secreted Signaling	KEGG: hsa04350; PMID:26893264
Glia	Glia	BMP7	BMPR1A_BMPR2	0.00249609	0	BMP7_BMPR1A_BMPR2	BMP7 - (BMPR1A+BMPR2)	BMP	Secreted Signaling	KEGG: hsa04350; PMID:26893264
proliferating	Glia	BMP7	BMPR1A_BMPR2	0.00202611	0	BMP7_BMPR1A_BMPR2	BMP7 - (BMPR1A+BMPR2)	BMP	Secreted Signaling	KEGG: hsa04350; PMID:26893264
Glia	Enteric Neurons	BMP7	BMPR1A_BMPR2	0.0030589	0	BMP7_BMPR1A_BMPR2	BMP7 - (BMPR1A+BMPR2)	BMP	Secreted Signaling	KEGG: hsa04350; PMID:26893264
proliferating	Enteric Neurons	BMP7	BMPR1A_BMPR2	0.00248322	0	BMP7_BMPR1A_BMPR2	BMP7 - (BMPR1A+BMPR2)	BMP	Secreted Signaling	KEGG: hsa04350; PMID:26893264
Glia	proliferating	BMP7	BMPR1A_BMPR2	0.00344452	0	BMP7_BMPR1A_BMPR2	BMP7 - (BMPR1A+BMPR2)	BMP	Secreted Signaling	KEGG: hsa04350; PMID:26893264
proliferating	proliferating	BMP7	BMPR1A_BMPR2	0.00279647	0	BMP7_BMPR1A_BMPR2	BMP7 - (BMPR1A+BMPR2)	BMP	Secreted Signaling	KEGG: hsa04350; PMID:26893264
Glia	Glia	BMP7	BMPR1B_ACVR2A	0.00114337	0	BMP7_BMPR1B_ACVR2A	BMP7 - (BMPR1B+ACVR2A)	BMP	Secreted Signaling	KEGG: hsa04350; PMID:26893264
proliferating	Glia	BMP7	BMPR1B_ACVR2A	0.000927855	0	BMP7_BMPR1B_ACVR2A	BMP7 - (BMPR1B+ACVR2A)	BMP	Secreted Signaling	KEGG: hsa04350; PMID:26893264
Glia	proliferating	BMP7	BMPR1B_ACVR2A	0.00181606	0	BMP7_BMPR1B_ACVR2A	BMP7 - (BMPR1B+ACVR2A)	BMP	Secreted Signaling	KEGG: hsa04350; PMID:26893264
proliferating	proliferating	BMP7	BMPR1B_ACVR2A	0.00147393	0	BMP7_BMPR1B_ACVR2A	BMP7 - (BMPR1B+ACVR2A)	BMP	Secreted Signaling	KEGG: hsa04350; PMID:26893264
Glia	Glia	BMP7	BMPR1B_ACVR2B	0.0010259	0	BMP7_BMPR1B_ACVR2B	BMP7 - (BMPR1B+ACVR2B)	BMP	Secreted Signaling	KEGG: hsa04350; PMID:26893264
proliferating	Glia	BMP7	BMPR1B_ACVR2B	0.000832505	0	BMP7_BMPR1B_ACVR2B	BMP7 - (BMPR1B+ACVR2B)	BMP	Secreted Signaling	KEGG: hsa04350; PMID:26893264
Glia	proliferating	BMP7	BMPR1B_ACVR2B	0.00174335	0	BMP7_BMPR1B_ACVR2B	BMP7 - (BMPR1B+ACVR2B)	BMP	Secreted Signaling	KEGG: hsa04350; PMID:26893264
proliferating	proliferating	BMP7	BMPR1B_ACVR2B	0.0014149	0	BMP7_BMPR1B_ACVR2B	BMP7 - (BMPR1B+ACVR2B)	BMP	Secreted Signaling	KEGG: hsa04350; PMID:26893264
Glia	Glia	BMP7	BMPR1B_BMPR2	0.00215529	0	BMP7_BMPR1B_BMPR2	BMP7 - (BMPR1B+BMPR2)	BMP	Secreted Signaling	KEGG: hsa04350; PMID:26893264
proliferating	Glia	BMP7	BMPR1B_BMPR2	0.00174936	0	BMP7_BMPR1B_BMPR2	BMP7 - (BMPR1B+BMPR2)	BMP	Secreted Signaling	KEGG: hsa04350; PMID:26893264
Glia	proliferating	BMP7	BMPR1B_BMPR2	0.00273241	0	BMP7_BMPR1B_BMPR2	BMP7 - (BMPR1B+BMPR2)	BMP	Secreted Signaling	KEGG: hsa04350; PMID:26893264
proliferating	proliferating	BMP7	BMPR1B_BMPR2	0.00221803	0	BMP7_BMPR1B_BMPR2	BMP7 - (BMPR1B+BMPR2)	BMP	Secreted Signaling	KEGG: hsa04350; PMID:26893264
Glia	Enteric Neurons	WNT2B	FZD3_LRP6	0.00263723	0	WNT2B_FZD3_LRP6	WNT2B - (FZD3+LRP6)	WNT	Secreted Signaling	KEGG: hsa04310; PMID: 23209147
Glia	proliferating	WNT2B	FZD3_LRP6	0.0023659	0.01	WNT2B_FZD3_LRP6	WNT2B - (FZD3+LRP6)	WNT	Secreted Signaling	KEGG: hsa04310; PMID: 23209147
Glia	Glia	WNT4	FZD3_LRP6	0.00182728	0	WNT4_FZD3_LRP6	WNT4 - (FZD3+LRP6)	WNT	Secreted Signaling	KEGG: hsa04310; PMID: 23209147
Glia	Enteric Neurons	WNT4	FZD3_LRP6	0.00218019	0	WNT4_FZD3_LRP6	WNT4 - (FZD3+LRP6)	WNT	Secreted Signaling	KEGG: hsa04310; PMID: 23209147
Glia	proliferating	WNT4	FZD3_LRP6	0.00195588	0	WNT4_FZD3_LRP6	WNT4 - (FZD3+LRP6)	WNT	Secreted Signaling	KEGG: hsa04310; PMID: 23209147
proliferating	Glia	WNT7A	FZD3_LRP6	0.00105118	0	WNT7A_FZD3_LRP6	WNT7A - (FZD3+LRP6)	WNT	Secreted Signaling	KEGG: hsa04310; PMID: 23209147
proliferating	Enteric Neurons	WNT7A	FZD3_LRP6	0.00125443	0	WNT7A_FZD3_LRP6	WNT7A - (FZD3+LRP6)	WNT	Secreted Signaling	KEGG: hsa04310; PMID: 23209147
proliferating	proliferating	WNT7A	FZD3_LRP6	0.00112538	0	WNT7A_FZD3_LRP6	WNT7A - (FZD3+LRP6)	WNT	Secreted Signaling	KEGG: hsa04310; PMID: 23209147
proliferating	Glia	WNT7B	FZD3_LRP6	0.00136447	0	WNT7B_FZD3_LRP6	WNT7B - (FZD3+LRP6)	WNT	Secreted Signaling	KEGG: hsa04310; PMID: 23209147
proliferating	Enteric Neurons	WNT7B	FZD3_LRP6	0.00162815	0	WNT7B_FZD3_LRP6	WNT7B - (FZD3+LRP6)	WNT	Secreted Signaling	KEGG: hsa04310; PMID: 23209147
proliferating	proliferating	WNT7B	FZD3_LRP6	0.00146064	0	WNT7B_FZD3_LRP6	WNT7B - (FZD3+LRP6)	WNT	Secreted Signaling	KEGG: hsa04310; PMID: 23209147
Glia	Glia	WNT5A	FZD3	0.00458275	0	WNT5A_FZD3	WNT5A - FZD3	ncWNT	Secreted Signaling	KEGG: hsa04310
proliferating	Glia	WNT5A	FZD3	0.00439223	0	WNT5A_FZD3	WNT5A - FZD3	ncWNT	Secreted Signaling	KEGG: hsa04310
Glia	Enteric Neurons	WNT5A	FZD3	0.00458261	0	WNT5A_FZD3	WNT5A - FZD3	ncWNT	Secreted Signaling	KEGG: hsa04310
proliferating	Enteric Neurons	WNT5A	FZD3	0.00439209	0	WNT5A_FZD3	WNT5A - FZD3	ncWNT	Secreted Signaling	KEGG: hsa04310
Glia	proliferating	WNT5A	FZD3	0.00556441	0	WNT5A_FZD3	WNT5A - FZD3	ncWNT	Secreted Signaling	KEGG: hsa04310
proliferating	proliferating	WNT5A	FZD3	0.00533329	0	WNT5A_FZD3	WNT5A - FZD3	ncWNT	Secreted Signaling	KEGG: hsa04310
Enteric Neurons	Glia	NRG1	ERBB4	0.0202182	0	NRG1_ERBB4	NRG1 - ERBB4	NRG	Secreted Signaling	KEGG: hsa04012
Enteric Neurons	Enteric Neurons	NRG1	ERBB4	0.0187046	0	NRG1_ERBB4	NRG1 - ERBB4	NRG	Secreted Signaling	KEGG: hsa04012
Enteric Neurons	proliferating	NRG1	ERBB4	0.0188315	0	NRG1_ERBB4	NRG1 - ERBB4	NRG	Secreted Signaling	KEGG: hsa04012
Enteric Neurons	Glia	NRG3	ERBB4	0.0865033	0	NRG3_ERBB4	NRG3 - ERBB4	NRG	Secreted Signaling	KEGG: hsa04012
Enteric Neurons	Enteric Neurons	NRG3	ERBB4	0.0804346	0	NRG3_ERBB4	NRG3 - ERBB4	NRG	Secreted Signaling	KEGG: hsa04012
Enteric Neurons	proliferating	NRG3	ERBB4	0.0809459	0	NRG3_ERBB4	NRG3 - ERBB4	NRG	Secreted Signaling	KEGG: hsa04012
Glia	Glia	FGF2	FGFR1	0.00206148	0	FGF2_FGFR1	FGF2 - FGFR1	FGF	Secreted Signaling	PMC: 4393358
proliferating	Glia	FGF2	FGFR1	0.00201626	0	FGF2_FGFR1	FGF2 - FGFR1	FGF	Secreted Signaling	PMC: 4393358
Glia	proliferating	FGF2	FGFR1	0.0026483	0	FGF2_FGFR1	FGF2 - FGFR1	FGF	Secreted Signaling	PMC: 4393358
proliferating	proliferating	FGF2	FGFR1	0.00259025	0	FGF2_FGFR1	FGF2 - FGFR1	FGF	Secreted Signaling	PMC: 4393358
Glia	Glia	FGF2	FGFR2	0.000709576	0	FGF2_FGFR2	FGF2 - FGFR2	FGF	Secreted Signaling	PMC: 4393358
proliferating	Glia	FGF2	FGFR2	0.000693993	0	FGF2_FGFR2	FGF2 - FGFR2	FGF	Secreted Signaling	PMC: 4393358
Glia	proliferating	FGF2	FGFR2	0.00157739	0	FGF2_FGFR2	FGF2 - FGFR2	FGF	Secreted Signaling	PMC: 4393358
proliferating	proliferating	FGF2	FGFR2	0.00154278	0	FGF2_FGFR2	FGF2 - FGFR2	FGF	Secreted Signaling	PMC: 4393358
Enteric Neurons	Glia	FGF9	FGFR1	0.00253693	0	FGF9_FGFR1	FGF9 - FGFR1	FGF	Secreted Signaling	PMC: 4393358
Enteric Neurons	Enteric Neurons	FGF9	FGFR1	0.000706657	0	FGF9_FGFR1	FGF9 - FGFR1	FGF	Secreted Signaling	PMC: 4393358
Enteric Neurons	proliferating	FGF9	FGFR1	0.00325866	0	FGF9_FGFR1	FGF9 - FGFR1	FGF	Secreted Signaling	PMC: 4393358
Enteric Neurons	Glia	FGF9	FGFR2	0.000873504	0	FGF9_FGFR2	FGF9 - FGFR2	FGF	Secreted Signaling	PMC: 4393358
Enteric Neurons	proliferating	FGF9	FGFR2	0.00194142	0	FGF9_FGFR2	FGF9 - FGFR2	FGF	Secreted Signaling	PMC: 4393358
Glia	Glia	MDK	SDC2	0.0107375	0	MDK_SDC2	MDK - SDC2	MK	Secreted Signaling	PMID: 28356350
Enteric Neurons	Glia	MDK	SDC2	0.00537063	0	MDK_SDC2	MDK - SDC2	MK	Secreted Signaling	PMID: 28356350
proliferating	Glia	MDK	SDC2	0.0108219	0	MDK_SDC2	MDK - SDC2	MK	Secreted Signaling	PMID: 28356350
Glia	proliferating	MDK	SDC2	0.0175743	0	MDK_SDC2	MDK - SDC2	MK	Secreted Signaling	PMID: 28356350
Enteric Neurons	proliferating	MDK	SDC2	0.00882066	0	MDK_SDC2	MDK - SDC2	MK	Secreted Signaling	PMID: 28356350
proliferating	proliferating	MDK	SDC2	0.0177115	0	MDK_SDC2	MDK - SDC2	MK	Secreted Signaling	PMID: 28356350
Glia	Glia	MDK	PTPRZ1	0.0861888	0	MDK_PTPRZ1	MDK - PTPRZ1	MK	Secreted Signaling	PMID: 28356350
Enteric Neurons	Glia	MDK	PTPRZ1	0.044818	0	MDK_PTPRZ1	MDK - PTPRZ1	MK	Secreted Signaling	PMID: 28356350
proliferating	Glia	MDK	PTPRZ1	0.0868144	0	MDK_PTPRZ1	MDK - PTPRZ1	MK	Secreted Signaling	PMID: 28356350
Glia	proliferating	MDK	PTPRZ1	0.090808	0	MDK_PTPRZ1	MDK - PTPRZ1	MK	Secreted Signaling	PMID: 28356350
proliferating	proliferating	MDK	PTPRZ1	0.0914638	0	MDK_PTPRZ1	MDK - PTPRZ1	MK	Secreted Signaling	PMID: 28356350
Glia	Glia	MDK	LRP1	0.0361876	0	MDK_LRP1	MDK - LRP1	MK	Secreted Signaling	PMID: 28356350
proliferating	Glia	MDK	LRP1	0.0364648	0	MDK_LRP1	MDK - LRP1	MK	Secreted Signaling	PMID: 28356350
Glia	Enteric Neurons	MDK	LRP1	0.0296323	0	MDK_LRP1	MDK - LRP1	MK	Secreted Signaling	PMID: 28356350
proliferating	Enteric Neurons	MDK	LRP1	0.0298608	0	MDK_LRP1	MDK - LRP1	MK	Secreted Signaling	PMID: 28356350
Glia	proliferating	MDK	LRP1	0.0261599	0	MDK_LRP1	MDK - LRP1	MK	Secreted Signaling	PMID: 28356350
Glia	Glia	MDK	NCL	0.0727108	0	MDK_NCL	MDK - NCL	MK	Secreted Signaling	PMID: 28356350
proliferating	Glia	MDK	NCL	0.0732464	0	MDK_NCL	MDK - NCL	MK	Secreted Signaling	PMID: 28356350
Glia	Enteric Neurons	MDK	NCL	0.0814208	0	MDK_NCL	MDK - NCL	MK	Secreted Signaling	PMID: 28356350
proliferating	Enteric Neurons	MDK	NCL	0.0820149	0	MDK_NCL	MDK - NCL	MK	Secreted Signaling	PMID: 28356350
Glia	proliferating	MDK	NCL	0.0883417	0	MDK_NCL	MDK - NCL	MK	Secreted Signaling	PMID: 28356350
proliferating	proliferating	MDK	NCL	0.0889814	0	MDK_NCL	MDK - NCL	MK	Secreted Signaling	PMID: 28356350
Glia	Glia	PTN	PTPRZ1	0.182065	0	PTN_PTPRZ1	PTN - PTPRZ1	PTN	Secreted Signaling	PMID: 28356350; PMID: 25620911
proliferating	Glia	PTN	PTPRZ1	0.153854	0	PTN_PTPRZ1	PTN - PTPRZ1	PTN	Secreted Signaling	PMID: 28356350; PMID: 25620911
Glia	proliferating	PTN	PTPRZ1	0.190751	0	PTN_PTPRZ1	PTN - PTPRZ1	PTN	Secreted Signaling	PMID: 28356350; PMID: 25620911
proliferating	proliferating	PTN	PTPRZ1	0.161459	0	PTN_PTPRZ1	PTN - PTPRZ1	PTN	Secreted Signaling	PMID: 28356350; PMID: 25620911
Glia	Glia	PTN	SDC2	0.024976	0	PTN_SDC2	PTN - SDC2	PTN	Secreted Signaling	PMID: 28356350; PMID: 25620911
proliferating	Glia	PTN	SDC2	0.0204959	0	PTN_SDC2	PTN - SDC2	PTN	Secreted Signaling	PMID: 28356350; PMID: 25620911
Glia	proliferating	PTN	SDC2	0.0405073	0	PTN_SDC2	PTN - SDC2	PTN	Secreted Signaling	PMID: 28356350; PMID: 25620911
Enteric Neurons	proliferating	PTN	SDC2	0.0186961	0	PTN_SDC2	PTN - SDC2	PTN	Secreted Signaling	PMID: 28356350; PMID: 25620911
proliferating	proliferating	PTN	SDC2	0.0333366	0	PTN_SDC2	PTN - SDC2	PTN	Secreted Signaling	PMID: 28356350; PMID: 25620911
Glia	Glia	PTN	SDC3	0.0229321	0	PTN_SDC3	PTN - SDC3	PTN	Secreted Signaling	PMID: 28356350; PMID: 25620911
proliferating	Glia	PTN	SDC3	0.0188117	0.03	PTN_SDC3	PTN - SDC3	PTN	Secreted Signaling	PMID: 28356350; PMID: 25620911
Glia	Enteric Neurons	PTN	SDC3	0.0288436	0	PTN_SDC3	PTN - SDC3	PTN	Secreted Signaling	PMID: 28356350; PMID: 25620911
proliferating	Enteric Neurons	PTN	SDC3	0.0236867	0	PTN_SDC3	PTN - SDC3	PTN	Secreted Signaling	PMID: 28356350; PMID: 25620911
Glia	proliferating	PTN	SDC3	0.0356004	0	PTN_SDC3	PTN - SDC3	PTN	Secreted Signaling	PMID: 28356350; PMID: 25620911
proliferating	proliferating	PTN	SDC3	0.0292719	0.02	PTN_SDC3	PTN - SDC3	PTN	Secreted Signaling	PMID: 28356350; PMID: 25620911
Glia	Glia	PTN	NCL	0.156157	0	PTN_NCL	PTN - NCL	PTN	Secreted Signaling	PMID: 28356350; PMID: 25620911
proliferating	Glia	PTN	NCL	0.131315	0	PTN_NCL	PTN - NCL	PTN	Secreted Signaling	PMID: 28356350; PMID: 25620911
Glia	Enteric Neurons	PTN	NCL	0.172998	0	PTN_NCL	PTN - NCL	PTN	Secreted Signaling	PMID: 28356350; PMID: 25620911
proliferating	Enteric Neurons	PTN	NCL	0.145941	0	PTN_NCL	PTN - NCL	PTN	Secreted Signaling	PMID: 28356350; PMID: 25620911
Glia	proliferating	PTN	NCL	0.186125	0	PTN_NCL	PTN - NCL	PTN	Secreted Signaling	PMID: 28356350; PMID: 25620911
proliferating	proliferating	PTN	NCL	0.157406	0	PTN_NCL	PTN - NCL	PTN	Secreted Signaling	PMID: 28356350; PMID: 25620911
Enteric Neurons	Enteric Neurons	SEMA3A	NRP1_PLXNA2	0.000875561	0	SEMA3A_NRP1_PLXNA2	SEMA3A - (NRP1+PLXNA2)	SEMA3	Secreted Signaling	PMID: 27533782
Enteric Neurons	proliferating	SEMA3A	NRP1_PLXNA2	0.000735472	0	SEMA3A_NRP1_PLXNA2	SEMA3A - (NRP1+PLXNA2)	SEMA3	Secreted Signaling	PMID: 27533782
Enteric Neurons	Enteric Neurons	SEMA3A	NRP1_PLXNA4	0.000697785	0	SEMA3A_NRP1_PLXNA4	SEMA3A - (NRP1+PLXNA4)	SEMA3	Secreted Signaling	PMID: 27533782
Glia	Enteric Neurons	SEMA3C	NRP1_PLXNA2	0.00525262	0	SEMA3C_NRP1_PLXNA2	SEMA3C - (NRP1+PLXNA2)	SEMA3	Secreted Signaling	PMID: 27533782
proliferating	Enteric Neurons	SEMA3C	NRP1_PLXNA2	0.00418811	0	SEMA3C_NRP1_PLXNA2	SEMA3C - (NRP1+PLXNA2)	SEMA3	Secreted Signaling	PMID: 27533782
Glia	proliferating	SEMA3C	NRP1_PLXNA2	0.00441531	0	SEMA3C_NRP1_PLXNA2	SEMA3C - (NRP1+PLXNA2)	SEMA3	Secreted Signaling	PMID: 27533782
proliferating	proliferating	SEMA3C	NRP1_PLXNA2	0.00351989	0	SEMA3C_NRP1_PLXNA2	SEMA3C - (NRP1+PLXNA2)	SEMA3	Secreted Signaling	PMID: 27533782
Glia	Enteric Neurons	SEMA3C	NRP1_PLXNA4	0.00418985	0	SEMA3C_NRP1_PLXNA4	SEMA3C - (NRP1+PLXNA4)	SEMA3	Secreted Signaling	PMID: 27533782
proliferating	Enteric Neurons	SEMA3C	NRP1_PLXNA4	0.00334	0	SEMA3C_NRP1_PLXNA4	SEMA3C - (NRP1+PLXNA4)	SEMA3	Secreted Signaling	PMID: 27533782
Glia	Glia	SEMA3C	NRP2_PLXNA2	0.00474014	0	SEMA3C_NRP2_PLXNA2	SEMA3C - (NRP2+PLXNA2)	SEMA3	Secreted Signaling	PMID: 27533782
proliferating	Glia	SEMA3C	NRP2_PLXNA2	0.00377909	0	SEMA3C_NRP2_PLXNA2	SEMA3C - (NRP2+PLXNA2)	SEMA3	Secreted Signaling	PMID: 27533782
Glia	Enteric Neurons	SEMA3C	NRP2_PLXNA2	0.0101854	0	SEMA3C_NRP2_PLXNA2	SEMA3C - (NRP2+PLXNA2)	SEMA3	Secreted Signaling	PMID: 27533782
proliferating	Enteric Neurons	SEMA3C	NRP2_PLXNA2	0.00812938	0	SEMA3C_NRP2_PLXNA2	SEMA3C - (NRP2+PLXNA2)	SEMA3	Secreted Signaling	PMID: 27533782
Glia	proliferating	SEMA3C	NRP2_PLXNA2	0.00376066	0	SEMA3C_NRP2_PLXNA2	SEMA3C - (NRP2+PLXNA2)	SEMA3	Secreted Signaling	PMID: 27533782
proliferating	proliferating	SEMA3C	NRP2_PLXNA2	0.0029976	0.01	SEMA3C_NRP2_PLXNA2	SEMA3C - (NRP2+PLXNA2)	SEMA3	Secreted Signaling	PMID: 27533782
Glia	Enteric Neurons	SEMA3C	NRP2_PLXNA4	0.00813274	0	SEMA3C_NRP2_PLXNA4	SEMA3C - (NRP2+PLXNA4)	SEMA3	Secreted Signaling	PMID: 27533782
proliferating	Enteric Neurons	SEMA3C	NRP2_PLXNA4	0.00648834	0	SEMA3C_NRP2_PLXNA4	SEMA3C - (NRP2+PLXNA4)	SEMA3	Secreted Signaling	PMID: 27533782
Glia	Glia	GRN	SORT1	0.000642525	0	GRN_SORT1	GRN - SORT1	GRN	Secreted Signaling	PMID: 29555433
Glia	Enteric Neurons	GRN	SORT1	0.000655779	0	GRN_SORT1	GRN - SORT1	GRN	Secreted Signaling	PMID: 29555433
Glia	proliferating	GRN	SORT1	0.00152426	0	GRN_SORT1	GRN - SORT1	GRN	Secreted Signaling	PMID: 29555433
Enteric Neurons	Enteric Neurons	PTPRS	NTRK3	0.0128424	0	PTPRS_NTRK3	PTPRS - NTRK3	PTPR	Secreted Signaling	PMID:21262467;PMID:25385546;
proliferating	Enteric Neurons	PTPRS	NTRK3	0.00976246	0	PTPRS_NTRK3	PTPRS - NTRK3	PTPR	Secreted Signaling	PMID:21262467;PMID:25385546;
Enteric Neurons	Enteric Neurons	SLITRK5	PTPRS	0.00874315	0	SLITRK5_PTPRS	SLITRK5 - PTPRS	SLITRK	Secreted Signaling	PMID: 30648269;PMID: 30822649
Enteric Neurons	proliferating	SLITRK5	PTPRS	0.00663969	0	SLITRK5_PTPRS	SLITRK5 - PTPRS	SLITRK	Secreted Signaling	PMID: 30648269;PMID: 30822649
Glia	Glia	PPIA	BSG	0.0519058	0	PPIA_BSG	PPIA - BSG	CypA	Secreted Signaling	PMID: 36012604
Enteric Neurons	Glia	PPIA	BSG	0.0494378	0	PPIA_BSG	PPIA - BSG	CypA	Secreted Signaling	PMID: 36012604
proliferating	Glia	PPIA	BSG	0.0633402	0	PPIA_BSG	PPIA - BSG	CypA	Secreted Signaling	PMID: 36012604
proliferating	Enteric Neurons	PPIA	BSG	0.0479507	0	PPIA_BSG	PPIA - BSG	CypA	Secreted Signaling	PMID: 36012604
Glia	proliferating	PPIA	BSG	0.0645181	0	PPIA_BSG	PPIA - BSG	CypA	Secreted Signaling	PMID: 36012604
Enteric Neurons	proliferating	PPIA	BSG	0.0614893	0	PPIA_BSG	PPIA - BSG	CypA	Secreted Signaling	PMID: 36012604
proliferating	proliferating	PPIA	BSG	0.0785008	0	PPIA_BSG	PPIA - BSG	CypA	Secreted Signaling	PMID: 36012604
Glia	Enteric Neurons	SLIT1	ROBO1	0.0260381	0	SLIT1_ROBO1	SLIT1 - ROBO1	SLIT	Secreted Signaling	PMID:10102268
Enteric Neurons	Enteric Neurons	SLIT1	ROBO1	0.0241447	0	SLIT1_ROBO1	SLIT1 - ROBO1	SLIT	Secreted Signaling	PMID:10102268
Glia	Glia	COL4A1	ITGA2_ITGB1	0.00415898	0	COL4A1_ITGA2_ITGB1	COL4A1 - (ITGA2+ITGB1)	COLLAGEN	ECM-Receptor	KEGG: hsa04512
proliferating	Glia	COL4A1	ITGA2_ITGB1	0.00205043	0	COL4A1_ITGA2_ITGB1	COL4A1 - (ITGA2+ITGB1)	COLLAGEN	ECM-Receptor	KEGG: hsa04512
Glia	proliferating	COL4A1	ITGA2_ITGB1	0.00360262	0	COL4A1_ITGA2_ITGB1	COL4A1 - (ITGA2+ITGB1)	COLLAGEN	ECM-Receptor	KEGG: hsa04512
proliferating	proliferating	COL4A1	ITGA2_ITGB1	0.00177563	0	COL4A1_ITGA2_ITGB1	COL4A1 - (ITGA2+ITGB1)	COLLAGEN	ECM-Receptor	KEGG: hsa04512
Glia	Glia	COL4A2	ITGA2_ITGB1	0.00880857	0	COL4A2_ITGA2_ITGB1	COL4A2 - (ITGA2+ITGB1)	COLLAGEN	ECM-Receptor	KEGG: hsa04512
Enteric Neurons	Glia	COL4A2	ITGA2_ITGB1	0.00166298	0	COL4A2_ITGA2_ITGB1	COL4A2 - (ITGA2+ITGB1)	COLLAGEN	ECM-Receptor	KEGG: hsa04512
proliferating	Glia	COL4A2	ITGA2_ITGB1	0.00819946	0	COL4A2_ITGA2_ITGB1	COL4A2 - (ITGA2+ITGB1)	COLLAGEN	ECM-Receptor	KEGG: hsa04512
Glia	proliferating	COL4A2	ITGA2_ITGB1	0.00763497	0	COL4A2_ITGA2_ITGB1	COL4A2 - (ITGA2+ITGB1)	COLLAGEN	ECM-Receptor	KEGG: hsa04512
Enteric Neurons	proliferating	COL4A2	ITGA2_ITGB1	0.00144004	0	COL4A2_ITGA2_ITGB1	COL4A2 - (ITGA2+ITGB1)	COLLAGEN	ECM-Receptor	KEGG: hsa04512
proliferating	proliferating	COL4A2	ITGA2_ITGB1	0.00710643	0	COL4A2_ITGA2_ITGB1	COL4A2 - (ITGA2+ITGB1)	COLLAGEN	ECM-Receptor	KEGG: hsa04512
Glia	Glia	COL4A5	ITGA2_ITGB1	0.00919945	0	COL4A5_ITGA2_ITGB1	COL4A5 - (ITGA2+ITGB1)	COLLAGEN	ECM-Receptor	KEGG: hsa04512
proliferating	Glia	COL4A5	ITGA2_ITGB1	0.00291283	0	COL4A5_ITGA2_ITGB1	COL4A5 - (ITGA2+ITGB1)	COLLAGEN	ECM-Receptor	KEGG: hsa04512
Glia	proliferating	COL4A5	ITGA2_ITGB1	0.00797419	0	COL4A5_ITGA2_ITGB1	COL4A5 - (ITGA2+ITGB1)	COLLAGEN	ECM-Receptor	KEGG: hsa04512
proliferating	proliferating	COL4A5	ITGA2_ITGB1	0.00252275	0	COL4A5_ITGA2_ITGB1	COL4A5 - (ITGA2+ITGB1)	COLLAGEN	ECM-Receptor	KEGG: hsa04512
Glia	Glia	COL4A6	ITGA2_ITGB1	0.00218542	0	COL4A6_ITGA2_ITGB1	COL4A6 - (ITGA2+ITGB1)	COLLAGEN	ECM-Receptor	KEGG: hsa04512
Glia	proliferating	COL4A6	ITGA2_ITGB1	0.00189257	0	COL4A6_ITGA2_ITGB1	COL4A6 - (ITGA2+ITGB1)	COLLAGEN	ECM-Receptor	KEGG: hsa04512
Glia	Glia	COL6A1	ITGA2_ITGB1	0.0074802	0	COL6A1_ITGA2_ITGB1	COL6A1 - (ITGA2+ITGB1)	COLLAGEN	ECM-Receptor	KEGG: hsa04512
Enteric Neurons	Glia	COL6A1	ITGA2_ITGB1	0.00281809	0	COL6A1_ITGA2_ITGB1	COL6A1 - (ITGA2+ITGB1)	COLLAGEN	ECM-Receptor	KEGG: hsa04512
proliferating	Glia	COL6A1	ITGA2_ITGB1	0.00438338	0	COL6A1_ITGA2_ITGB1	COL6A1 - (ITGA2+ITGB1)	COLLAGEN	ECM-Receptor	KEGG: hsa04512
Glia	proliferating	COL6A1	ITGA2_ITGB1	0.00648243	0	COL6A1_ITGA2_ITGB1	COL6A1 - (ITGA2+ITGB1)	COLLAGEN	ECM-Receptor	KEGG: hsa04512
Enteric Neurons	proliferating	COL6A1	ITGA2_ITGB1	0.00244066	0	COL6A1_ITGA2_ITGB1	COL6A1 - (ITGA2+ITGB1)	COLLAGEN	ECM-Receptor	KEGG: hsa04512
proliferating	proliferating	COL6A1	ITGA2_ITGB1	0.00379711	0	COL6A1_ITGA2_ITGB1	COL6A1 - (ITGA2+ITGB1)	COLLAGEN	ECM-Receptor	KEGG: hsa04512
proliferating	Glia	LAMA1	ITGA2_ITGB1	0.00132947	0	LAMA1_ITGA2_ITGB1	LAMA1 - (ITGA2+ITGB1)	LAMININ	ECM-Receptor	KEGG: hsa04512
proliferating	proliferating	LAMA1	ITGA2_ITGB1	0.00115118	0	LAMA1_ITGA2_ITGB1	LAMA1 - (ITGA2+ITGB1)	LAMININ	ECM-Receptor	KEGG: hsa04512
Glia	Glia	LAMA2	ITGA2_ITGB1	0.00329902	0	LAMA2_ITGA2_ITGB1	LAMA2 - (ITGA2+ITGB1)	LAMININ	ECM-Receptor	KEGG: hsa04512
proliferating	Glia	LAMA2	ITGA2_ITGB1	0.00139972	0	LAMA2_ITGA2_ITGB1	LAMA2 - (ITGA2+ITGB1)	LAMININ	ECM-Receptor	KEGG: hsa04512
Glia	proliferating	LAMA2	ITGA2_ITGB1	0.00285737	0	LAMA2_ITGA2_ITGB1	LAMA2 - (ITGA2+ITGB1)	LAMININ	ECM-Receptor	KEGG: hsa04512
proliferating	proliferating	LAMA2	ITGA2_ITGB1	0.00121202	0	LAMA2_ITGA2_ITGB1	LAMA2 - (ITGA2+ITGB1)	LAMININ	ECM-Receptor	KEGG: hsa04512
Glia	Glia	LAMC1	ITGA2_ITGB1	0.0013803	0	LAMC1_ITGA2_ITGB1	LAMC1 - (ITGA2+ITGB1)	LAMININ	ECM-Receptor	KEGG: hsa04512
proliferating	Glia	LAMC1	ITGA2_ITGB1	0.00116796	0	LAMC1_ITGA2_ITGB1	LAMC1 - (ITGA2+ITGB1)	LAMININ	ECM-Receptor	KEGG: hsa04512
Glia	proliferating	LAMC1	ITGA2_ITGB1	0.0011952	0	LAMC1_ITGA2_ITGB1	LAMC1 - (ITGA2+ITGB1)	LAMININ	ECM-Receptor	KEGG: hsa04512
proliferating	proliferating	LAMC1	ITGA2_ITGB1	0.00101131	0	LAMC1_ITGA2_ITGB1	LAMC1 - (ITGA2+ITGB1)	LAMININ	ECM-Receptor	KEGG: hsa04512
proliferating	Glia	LAMA1	ITGAV_ITGB8	0.00122952	0	LAMA1_ITGAV_ITGB8	LAMA1 - (ITGAV+ITGB8)	LAMININ	ECM-Receptor	KEGG: hsa04512
proliferating	proliferating	LAMA1	ITGAV_ITGB8	0.00123716	0	LAMA1_ITGAV_ITGB8	LAMA1 - (ITGAV+ITGB8)	LAMININ	ECM-Receptor	KEGG: hsa04512
Glia	Glia	LAMA2	ITGAV_ITGB8	0.00305147	0	LAMA2_ITGAV_ITGB8	LAMA2 - (ITGAV+ITGB8)	LAMININ	ECM-Receptor	KEGG: hsa04512
proliferating	Glia	LAMA2	ITGAV_ITGB8	0.0012945	0	LAMA2_ITGAV_ITGB8	LAMA2 - (ITGAV+ITGB8)	LAMININ	ECM-Receptor	KEGG: hsa04512
Glia	proliferating	LAMA2	ITGAV_ITGB8	0.00307038	0	LAMA2_ITGAV_ITGB8	LAMA2 - (ITGAV+ITGB8)	LAMININ	ECM-Receptor	KEGG: hsa04512
proliferating	proliferating	LAMA2	ITGAV_ITGB8	0.00130254	0	LAMA2_ITGAV_ITGB8	LAMA2 - (ITGAV+ITGB8)	LAMININ	ECM-Receptor	KEGG: hsa04512
Glia	Glia	LAMC1	ITGAV_ITGB8	0.00127654	0	LAMC1_ITGAV_ITGB8	LAMC1 - (ITGAV+ITGB8)	LAMININ	ECM-Receptor	KEGG: hsa04512
proliferating	Glia	LAMC1	ITGAV_ITGB8	0.00108015	0	LAMC1_ITGAV_ITGB8	LAMC1 - (ITGAV+ITGB8)	LAMININ	ECM-Receptor	KEGG: hsa04512
Glia	proliferating	LAMC1	ITGAV_ITGB8	0.00128446	0	LAMC1_ITGAV_ITGB8	LAMC1 - (ITGAV+ITGB8)	LAMININ	ECM-Receptor	KEGG: hsa04512
proliferating	proliferating	LAMC1	ITGAV_ITGB8	0.00108685	0	LAMC1_ITGAV_ITGB8	LAMC1 - (ITGAV+ITGB8)	LAMININ	ECM-Receptor	KEGG: hsa04512
Glia	Glia	COL4A1	ITGAV_ITGB8	0.00384714	0	COL4A1_ITGAV_ITGB8	COL4A1 - (ITGAV+ITGB8)	COLLAGEN	ECM-Receptor	KEGG: hsa04512
proliferating	Glia	COL4A1	ITGAV_ITGB8	0.00189639	0	COL4A1_ITGAV_ITGB8	COL4A1 - (ITGAV+ITGB8)	COLLAGEN	ECM-Receptor	KEGG: hsa04512
Glia	proliferating	COL4A1	ITGAV_ITGB8	0.00387097	0	COL4A1_ITGAV_ITGB8	COL4A1 - (ITGAV+ITGB8)	COLLAGEN	ECM-Receptor	KEGG: hsa04512
proliferating	proliferating	COL4A1	ITGAV_ITGB8	0.00190816	0	COL4A1_ITGAV_ITGB8	COL4A1 - (ITGAV+ITGB8)	COLLAGEN	ECM-Receptor	KEGG: hsa04512
Glia	Glia	COL4A2	ITGAV_ITGB8	0.00815096	0	COL4A2_ITGAV_ITGB8	COL4A2 - (ITGAV+ITGB8)	COLLAGEN	ECM-Receptor	KEGG: hsa04512
proliferating	Glia	COL4A2	ITGAV_ITGB8	0.00758697	0	COL4A2_ITGAV_ITGB8	COL4A2 - (ITGAV+ITGB8)	COLLAGEN	ECM-Receptor	KEGG: hsa04512
Glia	proliferating	COL4A2	ITGAV_ITGB8	0.00820122	0	COL4A2_ITGAV_ITGB8	COL4A2 - (ITGAV+ITGB8)	COLLAGEN	ECM-Receptor	KEGG: hsa04512
proliferating	proliferating	COL4A2	ITGAV_ITGB8	0.00763378	0	COL4A2_ITGAV_ITGB8	COL4A2 - (ITGAV+ITGB8)	COLLAGEN	ECM-Receptor	KEGG: hsa04512
Glia	Glia	COL4A5	ITGAV_ITGB8	0.00851291	0	COL4A5_ITGAV_ITGB8	COL4A5 - (ITGAV+ITGB8)	COLLAGEN	ECM-Receptor	KEGG: hsa04512
proliferating	Glia	COL4A5	ITGAV_ITGB8	0.00269418	0	COL4A5_ITGAV_ITGB8	COL4A5 - (ITGAV+ITGB8)	COLLAGEN	ECM-Receptor	KEGG: hsa04512
Glia	proliferating	COL4A5	ITGAV_ITGB8	0.00856538	0	COL4A5_ITGAV_ITGB8	COL4A5 - (ITGAV+ITGB8)	COLLAGEN	ECM-Receptor	KEGG: hsa04512
proliferating	proliferating	COL4A5	ITGAV_ITGB8	0.00271088	0	COL4A5_ITGAV_ITGB8	COL4A5 - (ITGAV+ITGB8)	COLLAGEN	ECM-Receptor	KEGG: hsa04512
Glia	Glia	COL4A6	ITGAV_ITGB8	0.00202126	0	COL4A6_ITGAV_ITGB8	COL4A6 - (ITGAV+ITGB8)	COLLAGEN	ECM-Receptor	KEGG: hsa04512
Glia	proliferating	COL4A6	ITGAV_ITGB8	0.0020338	0	COL4A6_ITGAV_ITGB8	COL4A6 - (ITGAV+ITGB8)	COLLAGEN	ECM-Receptor	KEGG: hsa04512
Glia	Glia	COL6A1	ITGAV_ITGB8	0.00692107	0	COL6A1_ITGAV_ITGB8	COL6A1 - (ITGAV+ITGB8)	COLLAGEN	ECM-Receptor	KEGG: hsa04512
Enteric Neurons	Glia	COL6A1	ITGAV_ITGB8	0.00260653	0	COL6A1_ITGAV_ITGB8	COL6A1 - (ITGAV+ITGB8)	COLLAGEN	ECM-Receptor	KEGG: hsa04512
proliferating	Glia	COL6A1	ITGAV_ITGB8	0.00405479	0.02	COL6A1_ITGAV_ITGB8	COL6A1 - (ITGAV+ITGB8)	COLLAGEN	ECM-Receptor	KEGG: hsa04512
Glia	proliferating	COL6A1	ITGAV_ITGB8	0.0069638	0	COL6A1_ITGAV_ITGB8	COL6A1 - (ITGAV+ITGB8)	COLLAGEN	ECM-Receptor	KEGG: hsa04512
Enteric Neurons	proliferating	COL6A1	ITGAV_ITGB8	0.00262269	0	COL6A1_ITGAV_ITGB8	COL6A1 - (ITGAV+ITGB8)	COLLAGEN	ECM-Receptor	KEGG: hsa04512
proliferating	Enteric Neurons	LAMA1	SV2A	0.00245007	0	LAMA1_SV2A	LAMA1 - SV2A	LAMININ	ECM-Receptor	KEGG: hsa04512
proliferating	proliferating	LAMA1	SV2A	0.000244533	0	LAMA1_SV2A	LAMA1 - SV2A	LAMININ	ECM-Receptor	KEGG: hsa04512
Glia	Enteric Neurons	LAMA2	SV2A	0.00606967	0	LAMA2_SV2A	LAMA2 - SV2A	LAMININ	ECM-Receptor	KEGG: hsa04512
proliferating	Enteric Neurons	LAMA2	SV2A	0.00257939	0	LAMA2_SV2A	LAMA2 - SV2A	LAMININ	ECM-Receptor	KEGG: hsa04512
Glia	proliferating	LAMA2	SV2A	0.000607778	0	LAMA2_SV2A	LAMA2 - SV2A	LAMININ	ECM-Receptor	KEGG: hsa04512
proliferating	proliferating	LAMA2	SV2A	0.00025747	0.03	LAMA2_SV2A	LAMA2 - SV2A	LAMININ	ECM-Receptor	KEGG: hsa04512
Glia	Enteric Neurons	LAMC1	SV2A	0.00254364	0	LAMC1_SV2A	LAMC1 - SV2A	LAMININ	ECM-Receptor	KEGG: hsa04512
proliferating	Enteric Neurons	LAMC1	SV2A	0.00215273	0	LAMC1_SV2A	LAMC1 - SV2A	LAMININ	ECM-Receptor	KEGG: hsa04512
Glia	proliferating	LAMC1	SV2A	0.000253893	0	LAMC1_SV2A	LAMC1 - SV2A	LAMININ	ECM-Receptor	KEGG: hsa04512
proliferating	proliferating	LAMC1	SV2A	0.000214799	0	LAMC1_SV2A	LAMC1 - SV2A	LAMININ	ECM-Receptor	KEGG: hsa04512
Glia	Glia	AGRN	DAG1	0.000993923	0	AGRN_DAG1	AGRN - DAG1	AGRN	ECM-Receptor	KEGG: hsa04512
proliferating	Glia	AGRN	DAG1	0.000875153	0	AGRN_DAG1	AGRN - DAG1	AGRN	ECM-Receptor	KEGG: hsa04512
Glia	proliferating	AGRN	DAG1	0.00186721	0	AGRN_DAG1	AGRN - DAG1	AGRN	ECM-Receptor	KEGG: hsa04512
proliferating	proliferating	AGRN	DAG1	0.00164426	0	AGRN_DAG1	AGRN - DAG1	AGRN	ECM-Receptor	KEGG: hsa04512
proliferating	Glia	HSPG2	DAG1	0.000218133	0	HSPG2_DAG1	HSPG2 - DAG1	HSPG	ECM-Receptor	KEGG: hsa04512
proliferating	Enteric Neurons	HSPG2	DAG1	0.000141796	0	HSPG2_DAG1	HSPG2 - DAG1	HSPG	ECM-Receptor	KEGG: hsa04512
proliferating	proliferating	HSPG2	DAG1	0.00041007	0	HSPG2_DAG1	HSPG2 - DAG1	HSPG	ECM-Receptor	KEGG: hsa04512
proliferating	Glia	LAMA1	DAG1	0.000567998	0	LAMA1_DAG1	LAMA1 - DAG1	LAMININ	ECM-Receptor	KEGG: hsa04512
proliferating	Enteric Neurons	LAMA1	DAG1	0.000369268	0	LAMA1_DAG1	LAMA1 - DAG1	LAMININ	ECM-Receptor	KEGG: hsa04512
proliferating	proliferating	LAMA1	DAG1	0.00106745	0	LAMA1_DAG1	LAMA1 - DAG1	LAMININ	ECM-Receptor	KEGG: hsa04512
Glia	Glia	LAMA2	DAG1	0.00141106	0	LAMA2_DAG1	LAMA2 - DAG1	LAMININ	ECM-Receptor	KEGG: hsa04512
proliferating	Glia	LAMA2	DAG1	0.000598036	0	LAMA2_DAG1	LAMA2 - DAG1	LAMININ	ECM-Receptor	KEGG: hsa04512
Glia	Enteric Neurons	LAMA2	DAG1	0.000917631	0	LAMA2_DAG1	LAMA2 - DAG1	LAMININ	ECM-Receptor	KEGG: hsa04512
proliferating	Enteric Neurons	LAMA2	DAG1	0.000388801	0.01	LAMA2_DAG1	LAMA2 - DAG1	LAMININ	ECM-Receptor	KEGG: hsa04512
Glia	proliferating	LAMA2	DAG1	0.00264988	0	LAMA2_DAG1	LAMA2 - DAG1	LAMININ	ECM-Receptor	KEGG: hsa04512
proliferating	proliferating	LAMA2	DAG1	0.00112388	0	LAMA2_DAG1	LAMA2 - DAG1	LAMININ	ECM-Receptor	KEGG: hsa04512
Glia	Glia	LAMC1	DAG1	0.000589732	0	LAMC1_DAG1	LAMC1 - DAG1	LAMININ	ECM-Receptor	KEGG: hsa04512
proliferating	Glia	LAMC1	DAG1	0.00049895	0	LAMC1_DAG1	LAMC1 - DAG1	LAMININ	ECM-Receptor	KEGG: hsa04512
Glia	Enteric Neurons	LAMC1	DAG1	0.000383401	0	LAMC1_DAG1	LAMC1 - DAG1	LAMININ	ECM-Receptor	KEGG: hsa04512
proliferating	Enteric Neurons	LAMC1	DAG1	0.000324371	0	LAMC1_DAG1	LAMC1 - DAG1	LAMININ	ECM-Receptor	KEGG: hsa04512
Glia	proliferating	LAMC1	DAG1	0.00110828	0	LAMC1_DAG1	LAMC1 - DAG1	LAMININ	ECM-Receptor	KEGG: hsa04512
proliferating	proliferating	LAMC1	DAG1	0.000937748	0	LAMC1_DAG1	LAMC1 - DAG1	LAMININ	ECM-Receptor	KEGG: hsa04512
Enteric Neurons	Glia	RELN	LRP8	0.000441599	0	RELN_LRP8	RELN - LRP8	RELN	ECM-Receptor	PMID: 14578885
Enteric Neurons	Enteric Neurons	RELN	LRP8	0.00059933	0	RELN_LRP8	RELN - LRP8	RELN	ECM-Receptor	PMID: 14578885
Enteric Neurons	proliferating	RELN	LRP8	0.000460324	0	RELN_LRP8	RELN - LRP8	RELN	ECM-Receptor	PMID: 14578885
Enteric Neurons	Enteric Neurons	Glu-SLC1A1_GLS	GRIA1	0.0030668	0	Glutamate-Glu-SLC1A1_GLS_GRIA1	Glu-(SLC1A1+GLS) - GRIA1	Glutamate	Non-protein Signaling	PMID: 24155668;PMID: 14612154
Enteric Neurons	Enteric Neurons	Glu-SLC1A2_GLS	GRIA1	0.0045428	0	Glutamate-Glu-SLC1A2_GLS_GRIA1	Glu-(SLC1A2+GLS) - GRIA1	Glutamate	Non-protein Signaling	PMID: 24155668;PMID: 14612154
Glia	Enteric Neurons	Glu-SLC1A3_GLS	GRIA1	0.00930003	0	Glutamate-Glu-SLC1A3_GLS_GRIA1	Glu-(SLC1A3+GLS) - GRIA1	Glutamate	Non-protein Signaling	PMID: 24155668;PMID: 14612154
proliferating	Enteric Neurons	Glu-SLC1A3_GLS	GRIA1	0.00843552	0	Glutamate-Glu-SLC1A3_GLS_GRIA1	Glu-(SLC1A3+GLS) - GRIA1	Glutamate	Non-protein Signaling	PMID: 24155668;PMID: 14612154
Enteric Neurons	Enteric Neurons	Glu-SLC1A1_GLS	GRIA2	0.0154456	0	Glutamate-Glu-SLC1A1_GLS_GRIA2	Glu-(SLC1A1+GLS) - GRIA2	Glutamate	Non-protein Signaling	PMID: 24155668;PMID: 14612154
Enteric Neurons	Enteric Neurons	Glu-SLC1A2_GLS	GRIA2	0.0227435	0	Glutamate-Glu-SLC1A2_GLS_GRIA2	Glu-(SLC1A2+GLS) - GRIA2	Glutamate	Non-protein Signaling	PMID: 24155668;PMID: 14612154
Glia	Enteric Neurons	Glu-SLC1A3_GLS	GRIA2	0.0456857	0	Glutamate-Glu-SLC1A3_GLS_GRIA2	Glu-(SLC1A3+GLS) - GRIA2	Glutamate	Non-protein Signaling	PMID: 24155668;PMID: 14612154
proliferating	Enteric Neurons	Glu-SLC1A3_GLS	GRIA2	0.0415808	0	Glutamate-Glu-SLC1A3_GLS_GRIA2	Glu-(SLC1A3+GLS) - GRIA2	Glutamate	Non-protein Signaling	PMID: 24155668;PMID: 14612154
Enteric Neurons	Enteric Neurons	Glu-SLC1A1_GLS	GRIA4	0.00839647	0	Glutamate-Glu-SLC1A1_GLS_GRIA4	Glu-(SLC1A1+GLS) - GRIA4	Glutamate	Non-protein Signaling	PMID: 24155668;PMID: 14612154
Enteric Neurons	Enteric Neurons	Glu-SLC1A2_GLS	GRIA4	0.0124057	0	Glutamate-Glu-SLC1A2_GLS_GRIA4	Glu-(SLC1A2+GLS) - GRIA4	Glutamate	Non-protein Signaling	PMID: 24155668;PMID: 14612154
Glia	Enteric Neurons	Glu-SLC1A3_GLS	GRIA4	0.0251885	0	Glutamate-Glu-SLC1A3_GLS_GRIA4	Glu-(SLC1A3+GLS) - GRIA4	Glutamate	Non-protein Signaling	PMID: 24155668;PMID: 14612154
proliferating	Enteric Neurons	Glu-SLC1A3_GLS	GRIA4	0.0228812	0	Glutamate-Glu-SLC1A3_GLS_GRIA4	Glu-(SLC1A3+GLS) - GRIA4	Glutamate	Non-protein Signaling	PMID: 24155668;PMID: 14612154
Enteric Neurons	Enteric Neurons	Glu-SLC1A1_GLS	GRIK2	0.00664407	0	Glutamate-Glu-SLC1A1_GLS_GRIK2	Glu-(SLC1A1+GLS) - GRIK2	Glutamate	Non-protein Signaling	PMID: 24155668;PMID: 14612154
Enteric Neurons	Enteric Neurons	Glu-SLC1A2_GLS	GRIK2	0.0098248	0	Glutamate-Glu-SLC1A2_GLS_GRIK2	Glu-(SLC1A2+GLS) - GRIK2	Glutamate	Non-protein Signaling	PMID: 24155668;PMID: 14612154
Glia	Enteric Neurons	Glu-SLC1A3_GLS	GRIK2	0.0200022	0	Glutamate-Glu-SLC1A3_GLS_GRIK2	Glu-(SLC1A3+GLS) - GRIK2	Glutamate	Non-protein Signaling	PMID: 24155668;PMID: 14612154
proliferating	Enteric Neurons	Glu-SLC1A3_GLS	GRIK2	0.0181611	0	Glutamate-Glu-SLC1A3_GLS_GRIK2	Glu-(SLC1A3+GLS) - GRIK2	Glutamate	Non-protein Signaling	PMID: 24155668;PMID: 14612154
Enteric Neurons	Enteric Neurons	Glu-SLC1A1_GLS	GRIK3	0.00160957	0	Glutamate-Glu-SLC1A1_GLS_GRIK3	Glu-(SLC1A1+GLS) - GRIK3	Glutamate	Non-protein Signaling	PMID: 24155668;PMID: 14612154
Enteric Neurons	Enteric Neurons	Glu-SLC1A2_GLS	GRIK3	0.00238591	0	Glutamate-Glu-SLC1A2_GLS_GRIK3	Glu-(SLC1A2+GLS) - GRIK3	Glutamate	Non-protein Signaling	PMID: 24155668;PMID: 14612154
Glia	Enteric Neurons	Glu-SLC1A3_GLS	GRIK3	0.00489555	0	Glutamate-Glu-SLC1A3_GLS_GRIK3	Glu-(SLC1A3+GLS) - GRIK3	Glutamate	Non-protein Signaling	PMID: 24155668;PMID: 14612154
proliferating	Enteric Neurons	Glu-SLC1A3_GLS	GRIK3	0.00443863	0	Glutamate-Glu-SLC1A3_GLS_GRIK3	Glu-(SLC1A3+GLS) - GRIK3	Glutamate	Non-protein Signaling	PMID: 24155668;PMID: 14612154
Enteric Neurons	Enteric Neurons	Glu-SLC1A1_GLS	GRM3	0.00141488	0	Glutamate-Glu-SLC1A1_GLS_GRM3	Glu-(SLC1A1+GLS) - GRM3	Glutamate	Non-protein Signaling	PMID: 24155668;PMID: 14612154
Enteric Neurons	Enteric Neurons	Glu-SLC1A2_GLS	GRM3	0.00209751	0	Glutamate-Glu-SLC1A2_GLS_GRM3	Glu-(SLC1A2+GLS) - GRM3	Glutamate	Non-protein Signaling	PMID: 24155668;PMID: 14612154
Glia	Enteric Neurons	Glu-SLC1A3_GLS	GRM3	0.0043051	0	Glutamate-Glu-SLC1A3_GLS_GRM3	Glu-(SLC1A3+GLS) - GRM3	Glutamate	Non-protein Signaling	PMID: 24155668;PMID: 14612154
proliferating	Enteric Neurons	Glu-SLC1A3_GLS	GRM3	0.00390308	0	Glutamate-Glu-SLC1A3_GLS_GRM3	Glu-(SLC1A3+GLS) - GRM3	Glutamate	Non-protein Signaling	PMID: 24155668;PMID: 14612154
Enteric Neurons	Enteric Neurons	Glu-SLC1A1_GLS	GRM5	0.00177867	0	Glutamate-Glu-SLC1A1_GLS_GRM5	Glu-(SLC1A1+GLS) - GRM5	Glutamate	Non-protein Signaling	PMID: 24155668;PMID: 14612154
Enteric Neurons	Enteric Neurons	Glu-SLC1A2_GLS	GRM5	0.00263637	0	Glutamate-Glu-SLC1A2_GLS_GRM5	Glu-(SLC1A2+GLS) - GRM5	Glutamate	Non-protein Signaling	PMID: 24155668;PMID: 14612154
Glia	Enteric Neurons	Glu-SLC1A3_GLS	GRM5	0.00540802	0	Glutamate-Glu-SLC1A3_GLS_GRM5	Glu-(SLC1A3+GLS) - GRM5	Glutamate	Non-protein Signaling	PMID: 24155668;PMID: 14612154
proliferating	Enteric Neurons	Glu-SLC1A3_GLS	GRM5	0.00490351	0	Glutamate-Glu-SLC1A3_GLS_GRM5	Glu-(SLC1A3+GLS) - GRM5	Glutamate	Non-protein Signaling	PMID: 24155668;PMID: 14612154
Enteric Neurons	Enteric Neurons	Glu-SLC1A1_GLS	GRM7	0.00179835	0	Glutamate-Glu-SLC1A1_GLS_GRM7	Glu-(SLC1A1+GLS) - GRM7	Glutamate	Non-protein Signaling	PMID: 24155668;PMID: 14612154
Enteric Neurons	Enteric Neurons	Glu-SLC1A2_GLS	GRM7	0.0026655	0	Glutamate-Glu-SLC1A2_GLS_GRM7	Glu-(SLC1A2+GLS) - GRM7	Glutamate	Non-protein Signaling	PMID: 24155668;PMID: 14612154
Glia	Enteric Neurons	Glu-SLC1A3_GLS	GRM7	0.00546761	0	Glutamate-Glu-SLC1A3_GLS_GRM7	Glu-(SLC1A3+GLS) - GRM7	Glutamate	Non-protein Signaling	PMID: 24155668;PMID: 14612154
proliferating	Enteric Neurons	Glu-SLC1A3_GLS	GRM7	0.00495757	0	Glutamate-Glu-SLC1A3_GLS_GRM7	Glu-(SLC1A3+GLS) - GRM7	Glutamate	Non-protein Signaling	PMID: 24155668;PMID: 14612154
proliferating	Enteric Neurons	2AG-DAGLB	CNR1	0.000340383	0	2arachidonoylglycerol-2AG-DAGLB_CNR1	2AG-DAGLB - CNR1	2-AG	Non-protein Signaling	PMID: 15115777
Enteric Neurons	Glia	Cholesterol-DHCR24	RORA	0.00492144	0	Cholesterol-Cholesterol-DHCR24_RORA	CHOLESTEROL-DHCR24 - RORA	Cholesterol	Non-protein Signaling	HMRbase;PMID:12467577;PDB:1N83
Enteric Neurons	Enteric Neurons	Cholesterol-DHCR24	RORA	0.00623208	0	Cholesterol-Cholesterol-DHCR24_RORA	CHOLESTEROL-DHCR24 - RORA	Cholesterol	Non-protein Signaling	HMRbase;PMID:12467577;PDB:1N83
Enteric Neurons	proliferating	Cholesterol-DHCR24	RORA	0.00454365	0	Cholesterol-Cholesterol-DHCR24_RORA	CHOLESTEROL-DHCR24 - RORA	Cholesterol	Non-protein Signaling	HMRbase;PMID:12467577;PDB:1N83
Enteric Neurons	Glia	Cholesterol-DHCR7	RORA	0.00313375	0	Cholesterol-Cholesterol-DHCR7_RORA	CHOLESTEROL-DHCR7 - RORA	Cholesterol	Non-protein Signaling	HMRbase;PMID:12467577;PDB:1N83
proliferating	Glia	Cholesterol-DHCR7	RORA	0.00273632	0.03	Cholesterol-Cholesterol-DHCR7_RORA	CHOLESTEROL-DHCR7 - RORA	Cholesterol	Non-protein Signaling	HMRbase;PMID:12467577;PDB:1N83
Enteric Neurons	Enteric Neurons	Cholesterol-DHCR7	RORA	0.0039702	0	Cholesterol-Cholesterol-DHCR7_RORA	CHOLESTEROL-DHCR7 - RORA	Cholesterol	Non-protein Signaling	HMRbase;PMID:12467577;PDB:1N83
proliferating	Enteric Neurons	Cholesterol-DHCR7	RORA	0.00346707	0	Cholesterol-Cholesterol-DHCR7_RORA	CHOLESTEROL-DHCR7 - RORA	Cholesterol	Non-protein Signaling	HMRbase;PMID:12467577;PDB:1N83
Enteric Neurons	proliferating	Cholesterol-DHCR7	RORA	0.00289279	0	Cholesterol-Cholesterol-DHCR7_RORA	CHOLESTEROL-DHCR7 - RORA	Cholesterol	Non-protein Signaling	HMRbase;PMID:12467577;PDB:1N83
Enteric Neurons	Glia	Cholesterol-LIPA	RORA	0.00586605	0	Cholesterol-Cholesterol-LIPA_RORA	CHOLESTEROL-LIPA - RORA	Cholesterol	Non-protein Signaling	HMRbase;PMID:12467577;PDB:1N83
Enteric Neurons	Enteric Neurons	Cholesterol-LIPA	RORA	0.00742638	0	Cholesterol-Cholesterol-LIPA_RORA	CHOLESTEROL-LIPA - RORA	Cholesterol	Non-protein Signaling	HMRbase;PMID:12467577;PDB:1N83
Enteric Neurons	Enteric Neurons	CADM1	CADM1	0.0335503	0	CADM1_CADM1	CADM1 - CADM1	CADM	Cell-Cell Contact	PMID: 24503895
Enteric Neurons	Enteric Neurons	CADM3	CADM3	0.00133083	0	CADM3_CADM3	CADM3 - CADM3	CADM	Cell-Cell Contact	KEGG: hsa04514
Glia	Glia	CD46	JAG1	0.00327692	0	CD46_JAG1	CD46 - JAG1	CD46	Cell-Cell Contact	PMID: 23086448
Enteric Neurons	Glia	CD46	JAG1	0.00486568	0	CD46_JAG1	CD46 - JAG1	CD46	Cell-Cell Contact	PMID: 23086448
proliferating	Glia	CD46	JAG1	0.00317733	0	CD46_JAG1	CD46 - JAG1	CD46	Cell-Cell Contact	PMID: 23086448
Enteric Neurons	proliferating	CD46	JAG1	0.00337657	0	CD46_JAG1	CD46 - JAG1	CD46	Cell-Cell Contact	PMID: 23086448
Glia	Glia	CD99	CD99	0.0779434	0	CD99_CD99	CD99 - CD99	CD99	Cell-Cell Contact	KEGG: hsa04514
proliferating	Glia	CD99	CD99	0.0759415	0	CD99_CD99	CD99 - CD99	CD99	Cell-Cell Contact	KEGG: hsa04514
Glia	proliferating	CD99	CD99	0.0759415	0	CD99_CD99	CD99 - CD99	CD99	Cell-Cell Contact	KEGG: hsa04514
proliferating	proliferating	CD99	CD99	0.0739869	0	CD99_CD99	CD99 - CD99	CD99	Cell-Cell Contact	KEGG: hsa04514
Glia	Glia	CD99	CD99L2	0.00613957	0	CD99_CD99L2	CD99 - CD99L2	CD99	Cell-Cell Contact	KEGG: hsa04514
proliferating	Glia	CD99	CD99L2	0.00596995	0	CD99_CD99L2	CD99 - CD99L2	CD99	Cell-Cell Contact	KEGG: hsa04514
Glia	Enteric Neurons	CD99	CD99L2	0.0082032	0	CD99_CD99L2	CD99 - CD99L2	CD99	Cell-Cell Contact	KEGG: hsa04514
proliferating	Enteric Neurons	CD99	CD99L2	0.00797702	0	CD99_CD99L2	CD99 - CD99L2	CD99	Cell-Cell Contact	KEGG: hsa04514
Glia	proliferating	CD99	CD99L2	0.00611792	0	CD99_CD99L2	CD99 - CD99L2	CD99	Cell-Cell Contact	KEGG: hsa04514
proliferating	proliferating	CD99	CD99L2	0.00594889	0	CD99_CD99L2	CD99 - CD99L2	CD99	Cell-Cell Contact	KEGG: hsa04514
Enteric Neurons	Glia	CDH4	CDH4	0.00141498	0	CDH4_CDH4	CDH4 - CDH4	CDH	Cell-Cell Contact	KEGG: hsa04514
Glia	Enteric Neurons	CDH4	CDH4	0.00141498	0	CDH4_CDH4	CDH4 - CDH4	CDH	Cell-Cell Contact	KEGG: hsa04514
Enteric Neurons	Enteric Neurons	CDH4	CDH4	0.00976611	0	CDH4_CDH4	CDH4 - CDH4	CDH	Cell-Cell Contact	KEGG: hsa04514
proliferating	Enteric Neurons	CDH4	CDH4	0.00243954	0	CDH4_CDH4	CDH4 - CDH4	CDH	Cell-Cell Contact	KEGG: hsa04514
Enteric Neurons	proliferating	CDH4	CDH4	0.00243954	0	CDH4_CDH4	CDH4 - CDH4	CDH	Cell-Cell Contact	KEGG: hsa04514
Glia	Glia	CDH2	CDH2	0.103681	0	CDH2_CDH2	CDH2 - CDH2	CDH	Cell-Cell Contact	KEGG: hsa04514
proliferating	Glia	CDH2	CDH2	0.106888	0	CDH2_CDH2	CDH2 - CDH2	CDH	Cell-Cell Contact	KEGG: hsa04514
Glia	proliferating	CDH2	CDH2	0.106888	0	CDH2_CDH2	CDH2 - CDH2	CDH	Cell-Cell Contact	KEGG: hsa04514
proliferating	proliferating	CDH2	CDH2	0.110182	0	CDH2_CDH2	CDH2 - CDH2	CDH	Cell-Cell Contact	KEGG: hsa04514
Enteric Neurons	Glia	CNTN1	NRCAM	0.0359484	0	CNTN1_NRCAM	CNTN1 - NRCAM	CNTN	Cell-Cell Contact	KEGG: hsa04514
Enteric Neurons	Enteric Neurons	CNTN1	NRCAM	0.0722054	0	CNTN1_NRCAM	CNTN1 - NRCAM	CNTN	Cell-Cell Contact	KEGG: hsa04514
Enteric Neurons	proliferating	CNTN1	NRCAM	0.0522968	0	CNTN1_NRCAM	CNTN1 - NRCAM	CNTN	Cell-Cell Contact	KEGG: hsa04514
proliferating	Glia	EFNA5	EPHA3	0.0185354	0	EFNA5_EPHA3	EFNA5 - EPHA3	EPHA	Cell-Cell Contact	PMID: 15114347
Glia	Enteric Neurons	EFNA5	EPHA3	0.00827199	0	EFNA5_EPHA3	EFNA5 - EPHA3	EPHA	Cell-Cell Contact	PMID: 15114347
proliferating	Enteric Neurons	EFNA5	EPHA3	0.0194539	0	EFNA5_EPHA3	EFNA5 - EPHA3	EPHA	Cell-Cell Contact	PMID: 15114347
Glia	proliferating	EFNA5	EPHA3	0.00939817	0	EFNA5_EPHA3	EFNA5 - EPHA3	EPHA	Cell-Cell Contact	PMID: 15114347
Enteric Neurons	proliferating	EFNA5	EPHA3	0.00904822	0	EFNA5_EPHA3	EFNA5 - EPHA3	EPHA	Cell-Cell Contact	PMID: 15114347
proliferating	proliferating	EFNA5	EPHA3	0.0220685	0	EFNA5_EPHA3	EFNA5 - EPHA3	EPHA	Cell-Cell Contact	PMID: 15114347
proliferating	Glia	EFNA5	EPHA4	0.00301383	0	EFNA5_EPHA4	EFNA5 - EPHA4	EPHA	Cell-Cell Contact	PMID: 15114347
proliferating	Enteric Neurons	EFNA5	EPHA4	0.00282643	0	EFNA5_EPHA4	EFNA5 - EPHA4	EPHA	Cell-Cell Contact	PMID: 15114347
Glia	proliferating	EFNA5	EPHA4	0.00157269	0	EFNA5_EPHA4	EFNA5 - EPHA4	EPHA	Cell-Cell Contact	PMID: 15114347
Enteric Neurons	proliferating	EFNA5	EPHA4	0.00151368	0	EFNA5_EPHA4	EFNA5 - EPHA4	EPHA	Cell-Cell Contact	PMID: 15114347
proliferating	proliferating	EFNA5	EPHA4	0.0037327	0	EFNA5_EPHA4	EFNA5 - EPHA4	EPHA	Cell-Cell Contact	PMID: 15114347
Glia	Enteric Neurons	EFNA5	EPHA5	0.00484453	0	EFNA5_EPHA5	EFNA5 - EPHA5	EPHA	Cell-Cell Contact	PMID: 15114347
Enteric Neurons	Enteric Neurons	EFNA5	EPHA5	0.00466334	0	EFNA5_EPHA5	EFNA5 - EPHA5	EPHA	Cell-Cell Contact	PMID: 15114347
proliferating	Enteric Neurons	EFNA5	EPHA5	0.0114467	0	EFNA5_EPHA5	EFNA5 - EPHA5	EPHA	Cell-Cell Contact	PMID: 15114347
Glia	Enteric Neurons	EFNA5	EPHA7	0.00155997	0	EFNA5_EPHA7	EFNA5 - EPHA7	EPHA	Cell-Cell Contact	PMID: 15114347
Enteric Neurons	Enteric Neurons	EFNA5	EPHA7	0.00150145	0	EFNA5_EPHA7	EFNA5 - EPHA7	EPHA	Cell-Cell Contact	PMID: 15114347
proliferating	Enteric Neurons	EFNA5	EPHA7	0.00370259	0	EFNA5_EPHA7	EFNA5 - EPHA7	EPHA	Cell-Cell Contact	PMID: 15114347
proliferating	Glia	EFNA5	EPHB2	0.00423437	0	EFNA5_EPHB2	EFNA5 - EPHB2	EPHA	Cell-Cell Contact	PMID:15107857; PMID: 15114347
proliferating	Enteric Neurons	EFNA5	EPHB2	0.00431364	0	EFNA5_EPHB2	EFNA5 - EPHB2	EPHA	Cell-Cell Contact	PMID:15107857; PMID: 15114347
Glia	proliferating	EFNA5	EPHB2	0.00391245	0	EFNA5_EPHB2	EFNA5 - EPHB2	EPHA	Cell-Cell Contact	PMID:15107857; PMID: 15114347
Enteric Neurons	proliferating	EFNA5	EPHB2	0.00376599	0	EFNA5_EPHB2	EFNA5 - EPHB2	EPHA	Cell-Cell Contact	PMID:15107857; PMID: 15114347
proliferating	proliferating	EFNA5	EPHB2	0.00925621	0	EFNA5_EPHB2	EFNA5 - EPHB2	EPHA	Cell-Cell Contact	PMID:15107857; PMID: 15114347
Glia	Glia	EFNB1	EPHA4	0.00245923	0	EFNB1_EPHA4	EFNB1 - EPHA4	EPHB	Cell-Cell Contact	PMID: 15114347
proliferating	Glia	EFNB1	EPHA4	0.00280853	0	EFNB1_EPHA4	EFNB1 - EPHA4	EPHB	Cell-Cell Contact	PMID: 15114347
Glia	Enteric Neurons	EFNB1	EPHA4	0.00230624	0	EFNB1_EPHA4	EFNB1 - EPHA4	EPHB	Cell-Cell Contact	PMID: 15114347
proliferating	Enteric Neurons	EFNB1	EPHA4	0.00263387	0	EFNB1_EPHA4	EFNB1 - EPHA4	EPHB	Cell-Cell Contact	PMID: 15114347
Glia	proliferating	EFNB1	EPHA4	0.00304623	0	EFNB1_EPHA4	EFNB1 - EPHA4	EPHB	Cell-Cell Contact	PMID: 15114347
proliferating	proliferating	EFNB1	EPHA4	0.00347861	0	EFNB1_EPHA4	EFNB1 - EPHA4	EPHB	Cell-Cell Contact	PMID: 15114347
Glia	Enteric Neurons	EFNB1	EPHB1	0.00861179	0	EFNB1_EPHB1	EFNB1 - EPHB1	EPHB	Cell-Cell Contact	PMID: 15114347
proliferating	Enteric Neurons	EFNB1	EPHB1	0.00982637	0	EFNB1_EPHB1	EFNB1 - EPHB1	EPHB	Cell-Cell Contact	PMID: 15114347
Glia	proliferating	EFNB1	EPHB1	0.00149638	0	EFNB1_EPHB1	EFNB1 - EPHB1	EPHB	Cell-Cell Contact	PMID: 15114347
proliferating	proliferating	EFNB1	EPHB1	0.00170915	0	EFNB1_EPHB1	EFNB1 - EPHB1	EPHB	Cell-Cell Contact	PMID: 15114347
Glia	Glia	EFNB1	EPHB2	0.00345595	0	EFNB1_EPHB2	EFNB1 - EPHB2	EPHB	Cell-Cell Contact	PMID: 15114347
proliferating	Glia	EFNB1	EPHB2	0.00394626	0	EFNB1_EPHB2	EFNB1 - EPHB2	EPHB	Cell-Cell Contact	PMID: 15114347
Glia	Enteric Neurons	EFNB1	EPHB2	0.0035207	0	EFNB1_EPHB2	EFNB1 - EPHB2	EPHB	Cell-Cell Contact	PMID: 15114347
proliferating	Enteric Neurons	EFNB1	EPHB2	0.00402016	0	EFNB1_EPHB2	EFNB1 - EPHB2	EPHB	Cell-Cell Contact	PMID: 15114347
Glia	proliferating	EFNB1	EPHB2	0.00756162	0	EFNB1_EPHB2	EFNB1 - EPHB2	EPHB	Cell-Cell Contact	PMID: 15114347
proliferating	proliferating	EFNB1	EPHB2	0.00862937	0	EFNB1_EPHB2	EFNB1 - EPHB2	EPHB	Cell-Cell Contact	PMID: 15114347
Glia	proliferating	EFNB1	EPHB3	0.00179352	0	EFNB1_EPHB3	EFNB1 - EPHB3	EPHB	Cell-Cell Contact	PMID: 15114347
proliferating	proliferating	EFNB1	EPHB3	0.00204845	0	EFNB1_EPHB3	EFNB1 - EPHB3	EPHB	Cell-Cell Contact	PMID: 15114347
Glia	Glia	EFNB2	EPHA4	0.00110235	0	EFNB2_EPHA4	EFNB2 - EPHA4	EPHB	Cell-Cell Contact	PMID: 15114347
proliferating	Glia	EFNB2	EPHA4	0.0022719	0	EFNB2_EPHA4	EFNB2 - EPHA4	EPHB	Cell-Cell Contact	PMID: 15114347
Glia	Enteric Neurons	EFNB2	EPHA4	0.00103368	0	EFNB2_EPHA4	EFNB2 - EPHA4	EPHB	Cell-Cell Contact	PMID: 15114347
proliferating	Enteric Neurons	EFNB2	EPHA4	0.00213054	0	EFNB2_EPHA4	EFNB2 - EPHA4	EPHB	Cell-Cell Contact	PMID: 15114347
Glia	proliferating	EFNB2	EPHA4	0.00136591	0	EFNB2_EPHA4	EFNB2 - EPHA4	EPHB	Cell-Cell Contact	PMID: 15114347
proliferating	proliferating	EFNB2	EPHA4	0.00281431	0	EFNB2_EPHA4	EFNB2 - EPHA4	EPHB	Cell-Cell Contact	PMID: 15114347
Glia	Enteric Neurons	EFNB2	EPHB1	0.0038734	0	EFNB2_EPHB1	EFNB2 - EPHB1	EPHB	Cell-Cell Contact	PMID: 15114347
Enteric Neurons	Enteric Neurons	EFNB2	EPHB1	0.002654	0	EFNB2_EPHB1	EFNB2 - EPHB1	EPHB	Cell-Cell Contact	PMID: 15114347
proliferating	Enteric Neurons	EFNB2	EPHB1	0.00795954	0	EFNB2_EPHB1	EFNB2 - EPHB1	EPHB	Cell-Cell Contact	PMID: 15114347
proliferating	proliferating	EFNB2	EPHB1	0.00138229	0.02	EFNB2_EPHB1	EFNB2 - EPHB1	EPHB	Cell-Cell Contact	PMID: 15114347
Glia	Glia	EFNB2	EPHB2	0.00154998	0	EFNB2_EPHB2	EFNB2 - EPHB2	EPHB	Cell-Cell Contact	PMID: 15114347
proliferating	Glia	EFNB2	EPHB2	0.00319294	0	EFNB2_EPHB2	EFNB2 - EPHB2	EPHB	Cell-Cell Contact	PMID: 15114347
Glia	Enteric Neurons	EFNB2	EPHB2	0.00157907	0	EFNB2_EPHB2	EFNB2 - EPHB2	EPHB	Cell-Cell Contact	PMID: 15114347
proliferating	Enteric Neurons	EFNB2	EPHB2	0.00325278	0	EFNB2_EPHB2	EFNB2 - EPHB2	EPHB	Cell-Cell Contact	PMID: 15114347
Glia	proliferating	EFNB2	EPHB2	0.00339908	0	EFNB2_EPHB2	EFNB2 - EPHB2	EPHB	Cell-Cell Contact	PMID: 15114347
Enteric Neurons	proliferating	EFNB2	EPHB2	0.00232865	0	EFNB2_EPHB2	EFNB2 - EPHB2	EPHB	Cell-Cell Contact	PMID: 15114347
proliferating	proliferating	EFNB2	EPHB2	0.00698834	0	EFNB2_EPHB2	EFNB2 - EPHB2	EPHB	Cell-Cell Contact	PMID: 15114347
Glia	proliferating	EFNB2	EPHB3	0.000803645	0	EFNB2_EPHB3	EFNB2 - EPHB3	EPHB	Cell-Cell Contact	PMID: 15114347
Enteric Neurons	proliferating	EFNB2	EPHB3	0.000550112	0	EFNB2_EPHB3	EFNB2 - EPHB3	EPHB	Cell-Cell Contact	PMID: 15114347
proliferating	proliferating	EFNB2	EPHB3	0.00165681	0	EFNB2_EPHB3	EFNB2 - EPHB3	EPHB	Cell-Cell Contact	PMID: 15114347
Glia	Glia	EFNB3	EPHA4	0.000988344	0	EFNB3_EPHA4	EFNB3 - EPHA4	EPHB	Cell-Cell Contact	PMID: 15114347
Glia	Enteric Neurons	EFNB3	EPHA4	0.000926773	0	EFNB3_EPHA4	EFNB3 - EPHA4	EPHB	Cell-Cell Contact	PMID: 15114347
Glia	proliferating	EFNB3	EPHA4	0.00122468	0	EFNB3_EPHA4	EFNB3 - EPHA4	EPHB	Cell-Cell Contact	PMID: 15114347
Glia	Enteric Neurons	EFNB3	EPHB1	0.00347382	0	EFNB3_EPHB1	EFNB3 - EPHB1	EPHB	Cell-Cell Contact	PMID: 15114347
Enteric Neurons	Enteric Neurons	EFNB3	EPHB1	0.00226374	0	EFNB3_EPHB1	EFNB3 - EPHB1	EPHB	Cell-Cell Contact	PMID: 15114347
proliferating	Enteric Neurons	EFNB3	EPHB1	0.00128025	0	EFNB3_EPHB1	EFNB3 - EPHB1	EPHB	Cell-Cell Contact	PMID: 15114347
Glia	Glia	EFNB3	EPHB2	0.00138975	0	EFNB3_EPHB2	EFNB3 - EPHB2	EPHB	Cell-Cell Contact	PMID: 15114347
Glia	Enteric Neurons	EFNB3	EPHB2	0.00141584	0	EFNB3_EPHB2	EFNB3 - EPHB2	EPHB	Cell-Cell Contact	PMID: 15114347
Glia	proliferating	EFNB3	EPHB2	0.00304828	0	EFNB3_EPHB2	EFNB3 - EPHB2	EPHB	Cell-Cell Contact	PMID: 15114347
Enteric Neurons	proliferating	EFNB3	EPHB2	0.00198614	0	EFNB3_EPHB2	EFNB3 - EPHB2	EPHB	Cell-Cell Contact	PMID: 15114347
Glia	proliferating	EFNB3	EPHB3	0.000720511	0	EFNB3_EPHB3	EFNB3 - EPHB3	EPHB	Cell-Cell Contact	PMID: 15114347
Enteric Neurons	proliferating	EFNB3	EPHB3	0.000469075	0	EFNB3_EPHB3	EFNB3 - EPHB3	EPHB	Cell-Cell Contact	PMID: 15114347
proliferating	proliferating	EFNB3	EPHB3	0.000265076	0	EFNB3_EPHB3	EFNB3 - EPHB3	EPHB	Cell-Cell Contact	PMID: 15114347
Glia	Glia	JAM2	ITGAV_ITGB1	0.00224755	0	JAM2_ITGAV_ITGB1	JAM2 - (ITGAV+ITGB1)	JAM	Cell-Cell Contact	KEGG: hsa04514
proliferating	Glia	JAM2	ITGAV_ITGB1	0.0025733	0	JAM2_ITGAV_ITGB1	JAM2 - (ITGAV+ITGB1)	JAM	Cell-Cell Contact	KEGG: hsa04514
Glia	proliferating	JAM2	ITGAV_ITGB1	0.00198851	0	JAM2_ITGAV_ITGB1	JAM2 - (ITGAV+ITGB1)	JAM	Cell-Cell Contact	KEGG: hsa04514
proliferating	proliferating	JAM2	ITGAV_ITGB1	0.0022768	0	JAM2_ITGAV_ITGB1	JAM2 - (ITGAV+ITGB1)	JAM	Cell-Cell Contact	KEGG: hsa04514
Glia	Glia	JAM2	JAM3	0.00100503	0	JAM2_JAM3	JAM2 - JAM3	JAM	Cell-Cell Contact	PMC1237098; PMID: 11590146
proliferating	Glia	JAM2	JAM3	0.0011509	0	JAM2_JAM3	JAM2 - JAM3	JAM	Cell-Cell Contact	PMC1237098; PMID: 11590146
Glia	Enteric Neurons	JAM2	JAM3	0.0024792	0	JAM2_JAM3	JAM2 - JAM3	JAM	Cell-Cell Contact	PMC1237098; PMID: 11590146
proliferating	Enteric Neurons	JAM2	JAM3	0.00283842	0	JAM2_JAM3	JAM2 - JAM3	JAM	Cell-Cell Contact	PMC1237098; PMID: 11590146
Glia	proliferating	JAM2	JAM3	0.00262706	0	JAM2_JAM3	JAM2 - JAM3	JAM	Cell-Cell Contact	PMC1237098; PMID: 11590146
proliferating	proliferating	JAM2	JAM3	0.00300764	0	JAM2_JAM3	JAM2 - JAM3	JAM	Cell-Cell Contact	PMC1237098; PMID: 11590146
Glia	Glia	JAM2	JAM2	0.000625326	0	JAM2_JAM2	JAM2 - JAM2	JAM	Cell-Cell Contact	KEGG: hsa04514
proliferating	Glia	JAM2	JAM2	0.000716126	0	JAM2_JAM2	JAM2 - JAM2	JAM	Cell-Cell Contact	KEGG: hsa04514
Glia	proliferating	JAM2	JAM2	0.000716126	0	JAM2_JAM2	JAM2 - JAM2	JAM	Cell-Cell Contact	KEGG: hsa04514
proliferating	proliferating	JAM2	JAM2	0.000820099	0	JAM2_JAM2	JAM2 - JAM2	JAM	Cell-Cell Contact	KEGG: hsa04514
Enteric Neurons	Enteric Neurons	JAM3	JAM3	0.00977538	0	JAM3_JAM3	JAM3 - JAM3	JAM	Cell-Cell Contact	KEGG: hsa04514
proliferating	Enteric Neurons	JAM3	JAM3	0.0103539	0	JAM3_JAM3	JAM3 - JAM3	JAM	Cell-Cell Contact	KEGG: hsa04514
Enteric Neurons	proliferating	JAM3	JAM3	0.0103539	0	JAM3_JAM3	JAM3 - JAM3	JAM	Cell-Cell Contact	KEGG: hsa04514
proliferating	proliferating	JAM3	JAM3	0.0109662	0	JAM3_JAM3	JAM3 - JAM3	JAM	Cell-Cell Contact	KEGG: hsa04514
Enteric Neurons	Enteric Neurons	L1CAM	L1CAM	0.00134471	0	L1CAM_L1CAM	L1CAM - L1CAM	L1CAM	Cell-Cell Contact	PMID: 18701456
Enteric Neurons	Glia	MPZL1	MPZL1	0.00822666	0	MPZL1_MPZL1	MPZL1 - MPZL1	MPZ	Cell-Cell Contact	KEGG: hsa04514
Glia	Enteric Neurons	MPZL1	MPZL1	0.00822666	0	MPZL1_MPZL1	MPZL1 - MPZL1	MPZ	Cell-Cell Contact	KEGG: hsa04514
Enteric Neurons	Enteric Neurons	MPZL1	MPZL1	0.0095838	0	MPZL1_MPZL1	MPZL1 - MPZL1	MPZ	Cell-Cell Contact	KEGG: hsa04514
Glia	Glia	NCAM1	FGFR1	0.0150529	0	NCAM1_FGFR1	NCAM1 - FGFR1	NCAM	Cell-Cell Contact	PMID: 12791257
Enteric Neurons	Glia	NCAM1	FGFR1	0.037162	0	NCAM1_FGFR1	NCAM1 - FGFR1	NCAM	Cell-Cell Contact	PMID: 12791257
proliferating	Glia	NCAM1	FGFR1	0.0217148	0	NCAM1_FGFR1	NCAM1 - FGFR1	NCAM	Cell-Cell Contact	PMID: 12791257
Glia	proliferating	NCAM1	FGFR1	0.0192666	0	NCAM1_FGFR1	NCAM1 - FGFR1	NCAM	Cell-Cell Contact	PMID: 12791257
Enteric Neurons	proliferating	NCAM1	FGFR1	0.0472675	0	NCAM1_FGFR1	NCAM1 - FGFR1	NCAM	Cell-Cell Contact	PMID: 12791257
proliferating	proliferating	NCAM1	FGFR1	0.0277407	0	NCAM1_FGFR1	NCAM1 - FGFR1	NCAM	Cell-Cell Contact	PMID: 12791257
Enteric Neurons	Enteric Neurons	NCAM1	NCAM1	0.142329	0	NCAM1_NCAM1	NCAM1 - NCAM1	NCAM	Cell-Cell Contact	KEGG: hsa04514
proliferating	Enteric Neurons	NCAM1	NCAM1	0.0871223	0	NCAM1_NCAM1	NCAM1 - NCAM1	NCAM	Cell-Cell Contact	KEGG: hsa04514
Enteric Neurons	proliferating	NCAM1	NCAM1	0.0871223	0	NCAM1_NCAM1	NCAM1 - NCAM1	NCAM	Cell-Cell Contact	KEGG: hsa04514
Glia	Enteric Neurons	NCAM1	NCAM2	0.0309106	0	NCAM1_NCAM2	NCAM1 - NCAM2	NCAM	Cell-Cell Contact	KEGG: hsa04514
Enteric Neurons	Enteric Neurons	NCAM1	NCAM2	0.074548	0	NCAM1_NCAM2	NCAM1 - NCAM2	NCAM	Cell-Cell Contact	KEGG: hsa04514
proliferating	Enteric Neurons	NCAM1	NCAM2	0.044275	0	NCAM1_NCAM2	NCAM1 - NCAM2	NCAM	Cell-Cell Contact	KEGG: hsa04514
Glia	Enteric Neurons	NCAM1	L1CAM	0.00588426	0	NCAM1_L1CAM	NCAM1 - L1CAM	NCAM	Cell-Cell Contact	KEGG: hsa04514
Enteric Neurons	Enteric Neurons	NCAM1	L1CAM	0.0147282	0	NCAM1_L1CAM	NCAM1 - L1CAM	NCAM	Cell-Cell Contact	KEGG: hsa04514
proliferating	Enteric Neurons	NCAM1	L1CAM	0.00852354	0	NCAM1_L1CAM	NCAM1 - L1CAM	NCAM	Cell-Cell Contact	KEGG: hsa04514
Glia	Enteric Neurons	NCAM2	L1CAM	0.00122447	0	NCAM2_L1CAM	NCAM2 - L1CAM	NCAM	Cell-Cell Contact	KEGG: hsa04514
Enteric Neurons	Enteric Neurons	NCAM2	L1CAM	0.00720381	0	NCAM2_L1CAM	NCAM2 - L1CAM	NCAM	Cell-Cell Contact	KEGG: hsa04514
proliferating	Enteric Neurons	NCAM2	L1CAM	0.00103056	0	NCAM2_L1CAM	NCAM2 - L1CAM	NCAM	Cell-Cell Contact	KEGG: hsa04514
Enteric Neurons	Enteric Neurons	NECTIN1	CADM3	0.00111109	0	NECTIN1_CADM3	NECTIN1 - CADM3	NECTIN	Cell-Cell Contact	PMID: 23027581
Glia	Enteric Neurons	NECTIN3	NECTIN1	0.00294858	0	NECTIN3_NECTIN1	NECTIN3 - NECTIN1	NECTIN	Cell-Cell Contact	PMID: 23027581
Enteric Neurons	Enteric Neurons	NECTIN3	NECTIN1	0.000861592	0	NECTIN3_NECTIN1	NECTIN3 - NECTIN1	NECTIN	Cell-Cell Contact	PMID: 23027581
proliferating	Enteric Neurons	NECTIN3	NECTIN1	0.00331113	0	NECTIN3_NECTIN1	NECTIN3 - NECTIN1	NECTIN	Cell-Cell Contact	PMID: 23027581
Glia	Glia	NECTIN3	NECTIN2	0.00166918	0	NECTIN3_NECTIN2	NECTIN3 - NECTIN2	NECTIN	Cell-Cell Contact	PMID: 23027581
proliferating	Glia	NECTIN3	NECTIN2	0.00187472	0	NECTIN3_NECTIN2	NECTIN3 - NECTIN2	NECTIN	Cell-Cell Contact	PMID: 23027581
Glia	Enteric Neurons	NECTIN3	NECTIN2	0.00228327	0	NECTIN3_NECTIN2	NECTIN3 - NECTIN2	NECTIN	Cell-Cell Contact	PMID: 23027581
proliferating	Enteric Neurons	NECTIN3	NECTIN2	0.00256422	0	NECTIN3_NECTIN2	NECTIN3 - NECTIN2	NECTIN	Cell-Cell Contact	PMID: 23027581
Glia	proliferating	NECTIN3	NECTIN2	0.00242368	0	NECTIN3_NECTIN2	NECTIN3 - NECTIN2	NECTIN	Cell-Cell Contact	PMID: 23027581
proliferating	proliferating	NECTIN3	NECTIN2	0.00272187	0	NECTIN3_NECTIN2	NECTIN3 - NECTIN2	NECTIN	Cell-Cell Contact	PMID: 23027581
Enteric Neurons	Glia	NEGR1	NEGR1	0.00629255	0	NEGR1_NEGR1	NEGR1 - NEGR1	NEGR	Cell-Cell Contact	KEGG: hsa04514
Glia	Enteric Neurons	NEGR1	NEGR1	0.00629255	0	NEGR1_NEGR1	NEGR1 - NEGR1	NEGR	Cell-Cell Contact	KEGG: hsa04514
Enteric Neurons	Enteric Neurons	NEGR1	NEGR1	0.0325257	0	NEGR1_NEGR1	NEGR1 - NEGR1	NEGR	Cell-Cell Contact	KEGG: hsa04514
Glia	Enteric Neurons	LRRC4C	NTNG1	0.000537887	0	LRRC4C_NTNG1	LRRC4C - NTNG1	NGL	Cell-Cell Contact	KEGG: hsa04514
Enteric Neurons	Enteric Neurons	LRRC4C	NTNG1	0.00115379	0	LRRC4C_NTNG1	LRRC4C - NTNG1	NGL	Cell-Cell Contact	KEGG: hsa04514
proliferating	Enteric Neurons	LRRC4C	NTNG1	0.000455685	0	LRRC4C_NTNG1	LRRC4C - NTNG1	NGL	Cell-Cell Contact	KEGG: hsa04514
Enteric Neurons	Glia	LRRC4B	PTPRF	0.00250324	0	LRRC4B_PTPRF	LRRC4B - PTPRF	NGL	Cell-Cell Contact	KEGG: hsa04514
Enteric Neurons	Enteric Neurons	LRRC4B	PTPRF	0.0022781	0	LRRC4B_PTPRF	LRRC4B - PTPRF	NGL	Cell-Cell Contact	KEGG: hsa04514
Enteric Neurons	proliferating	LRRC4B	PTPRF	0.00265704	0	LRRC4B_PTPRF	LRRC4B - PTPRF	NGL	Cell-Cell Contact	KEGG: hsa04514
Glia	Glia	DLK1	NOTCH1	0.00162216	0	DLK1_NOTCH1	DLK1 - NOTCH1	NOTCH	Cell-Cell Contact	PMID: 22353464
proliferating	Glia	DLK1	NOTCH1	0.00145052	0	DLK1_NOTCH1	DLK1 - NOTCH1	NOTCH	Cell-Cell Contact	PMID: 22353464
Glia	proliferating	DLK1	NOTCH1	0.0038747	0	DLK1_NOTCH1	DLK1 - NOTCH1	NOTCH	Cell-Cell Contact	PMID: 22353464
proliferating	proliferating	DLK1	NOTCH1	0.00346554	0	DLK1_NOTCH1	DLK1 - NOTCH1	NOTCH	Cell-Cell Contact	PMID: 22353464
Glia	Glia	DLK1	NOTCH2	0.00176904	0	DLK1_NOTCH2	DLK1 - NOTCH2	NOTCH	Cell-Cell Contact	PMID: 22353464
proliferating	Glia	DLK1	NOTCH2	0.00158188	0	DLK1_NOTCH2	DLK1 - NOTCH2	NOTCH	Cell-Cell Contact	PMID: 22353464
Glia	proliferating	DLK1	NOTCH2	0.00345391	0	DLK1_NOTCH2	DLK1 - NOTCH2	NOTCH	Cell-Cell Contact	PMID: 22353464
proliferating	proliferating	DLK1	NOTCH2	0.00308905	0	DLK1_NOTCH2	DLK1 - NOTCH2	NOTCH	Cell-Cell Contact	PMID: 22353464
Glia	Glia	DLK1	NOTCH3	0.00118088	0	DLK1_NOTCH3	DLK1 - NOTCH3	NOTCH	Cell-Cell Contact	PMID: 22353464
proliferating	Glia	DLK1	NOTCH3	0.00105588	0	DLK1_NOTCH3	DLK1 - NOTCH3	NOTCH	Cell-Cell Contact	PMID: 22353464
Glia	proliferating	DLK1	NOTCH3	0.00144432	0	DLK1_NOTCH3	DLK1 - NOTCH3	NOTCH	Cell-Cell Contact	PMID: 22353464
proliferating	proliferating	DLK1	NOTCH3	0.00129147	0	DLK1_NOTCH3	DLK1 - NOTCH3	NOTCH	Cell-Cell Contact	PMID: 22353464
proliferating	Glia	DLL1	NOTCH1	0.000502558	0	DLL1_NOTCH1	DLL1 - NOTCH1	NOTCH	Cell-Cell Contact	PMID: 22353464
proliferating	proliferating	DLL1	NOTCH1	0.00120228	0	DLL1_NOTCH1	DLL1 - NOTCH1	NOTCH	Cell-Cell Contact	PMID: 22353464
proliferating	Glia	DLL1	NOTCH3	0.000365734	0	DLL1_NOTCH3	DLL1 - NOTCH3	NOTCH	Cell-Cell Contact	PMID: 22353464
proliferating	proliferating	DLL1	NOTCH3	0.000447406	0	DLL1_NOTCH3	DLL1 - NOTCH3	NOTCH	Cell-Cell Contact	PMID: 22353464
Enteric Neurons	Glia	DLL3	NOTCH1	0.000934359	0	DLL3_NOTCH1	DLL3 - NOTCH1	NOTCH	Cell-Cell Contact	PMID: 22353464
Enteric Neurons	proliferating	DLL3	NOTCH1	0.00223395	0	DLL3_NOTCH1	DLL3 - NOTCH1	NOTCH	Cell-Cell Contact	PMID: 22353464
Enteric Neurons	Glia	DLL3	NOTCH2	0.00101903	0	DLL3_NOTCH2	DLL3 - NOTCH2	NOTCH	Cell-Cell Contact	PMID: 22353464
Enteric Neurons	proliferating	DLL3	NOTCH2	0.00199099	0	DLL3_NOTCH2	DLL3 - NOTCH2	NOTCH	Cell-Cell Contact	PMID: 22353464
Enteric Neurons	Glia	DLL3	NOTCH3	0.000680055	0	DLL3_NOTCH3	DLL3 - NOTCH3	NOTCH	Cell-Cell Contact	PMID: 22353464
Enteric Neurons	proliferating	DLL3	NOTCH3	0.000831859	0	DLL3_NOTCH3	DLL3 - NOTCH3	NOTCH	Cell-Cell Contact	PMID: 22353464
Glia	Glia	JAG1	NOTCH1	0.00103941	0	JAG1_NOTCH1	JAG1 - NOTCH1	NOTCH	Cell-Cell Contact	PMID: 22353464
proliferating	Glia	JAG1	NOTCH1	0.000720459	0	JAG1_NOTCH1	JAG1 - NOTCH1	NOTCH	Cell-Cell Contact	PMID: 22353464
Glia	proliferating	JAG1	NOTCH1	0.00248476	0	JAG1_NOTCH1	JAG1 - NOTCH1	NOTCH	Cell-Cell Contact	PMID: 22353464
proliferating	proliferating	JAG1	NOTCH1	0.00172305	0	JAG1_NOTCH1	JAG1 - NOTCH1	NOTCH	Cell-Cell Contact	PMID: 22353464
Glia	Glia	JAG1	NOTCH2	0.00113359	0	JAG1_NOTCH2	JAG1 - NOTCH2	NOTCH	Cell-Cell Contact	PMID: 22353464
proliferating	Glia	JAG1	NOTCH2	0.00078576	0	JAG1_NOTCH2	JAG1 - NOTCH2	NOTCH	Cell-Cell Contact	PMID: 22353464
Glia	proliferating	JAG1	NOTCH2	0.00221459	0	JAG1_NOTCH2	JAG1 - NOTCH2	NOTCH	Cell-Cell Contact	PMID: 22353464
proliferating	proliferating	JAG1	NOTCH2	0.00153557	0	JAG1_NOTCH2	JAG1 - NOTCH2	NOTCH	Cell-Cell Contact	PMID: 22353464
Glia	Glia	JAG1	NOTCH3	0.00075654	0	JAG1_NOTCH3	JAG1 - NOTCH3	NOTCH	Cell-Cell Contact	PMID: 22353464
proliferating	Glia	JAG1	NOTCH3	0.000524342	0	JAG1_NOTCH3	JAG1 - NOTCH3	NOTCH	Cell-Cell Contact	PMID: 22353464
Glia	proliferating	JAG1	NOTCH3	0.000925401	0	JAG1_NOTCH3	JAG1 - NOTCH3	NOTCH	Cell-Cell Contact	PMID: 22353464
proliferating	proliferating	JAG1	NOTCH3	0.00064141	0	JAG1_NOTCH3	JAG1 - NOTCH3	NOTCH	Cell-Cell Contact	PMID: 22353464
proliferating	Glia	DLL1	NOTCH2	0.000548119	0	DLL1_NOTCH2	DLL1 - NOTCH2	NOTCH	Cell-Cell Contact	PMID: 22353464
proliferating	proliferating	DLL1	NOTCH2	0.00107141	0	DLL1_NOTCH2	DLL1 - NOTCH2	NOTCH	Cell-Cell Contact	PMID: 22353464
Enteric Neurons	Glia	NRXN1	NLGN1	0.0578626	0	NRXN1_NLGN1	NRXN1 - NLGN1	NRXN	Cell-Cell Contact	KEGG: hsa04514
Enteric Neurons	Enteric Neurons	NRXN1	NLGN1	0.102505	0	NRXN1_NLGN1	NRXN1 - NLGN1	NRXN	Cell-Cell Contact	KEGG: hsa04514
Enteric Neurons	proliferating	NRXN1	NLGN1	0.0624218	0	NRXN1_NLGN1	NRXN1 - NLGN1	NRXN	Cell-Cell Contact	KEGG: hsa04514
Enteric Neurons	Glia	NRXN1	NLGN2	0.00689419	0	NRXN1_NLGN2	NRXN1 - NLGN2	NRXN	Cell-Cell Contact	KEGG: hsa04514
Enteric Neurons	Enteric Neurons	NRXN1	NLGN2	0.0116681	0	NRXN1_NLGN2	NRXN1 - NLGN2	NRXN	Cell-Cell Contact	KEGG: hsa04514
Enteric Neurons	proliferating	NRXN1	NLGN2	0.00675764	0	NRXN1_NLGN2	NRXN1 - NLGN2	NRXN	Cell-Cell Contact	KEGG: hsa04514
Enteric Neurons	Glia	NRXN2	NLGN1	0.0139045	0	NRXN2_NLGN1	NRXN2 - NLGN1	NRXN	Cell-Cell Contact	KEGG: hsa04514
Enteric Neurons	Enteric Neurons	NRXN2	NLGN1	0.025552	0	NRXN2_NLGN1	NRXN2 - NLGN1	NRXN	Cell-Cell Contact	KEGG: hsa04514
Enteric Neurons	proliferating	NRXN2	NLGN1	0.0150554	0	NRXN2_NLGN1	NRXN2 - NLGN1	NRXN	Cell-Cell Contact	KEGG: hsa04514
Enteric Neurons	Glia	NRXN2	NLGN2	0.00159129	0	NRXN2_NLGN2	NRXN2 - NLGN2	NRXN	Cell-Cell Contact	KEGG: hsa04514
Enteric Neurons	Enteric Neurons	NRXN2	NLGN2	0.00270319	0	NRXN2_NLGN2	NRXN2 - NLGN2	NRXN	Cell-Cell Contact	KEGG: hsa04514
Enteric Neurons	proliferating	NRXN2	NLGN2	0.00155961	0	NRXN2_NLGN2	NRXN2 - NLGN2	NRXN	Cell-Cell Contact	KEGG: hsa04514
Enteric Neurons	Glia	NRXN3	NLGN1	0.0288386	0	NRXN3_NLGN1	NRXN3 - NLGN1	NRXN	Cell-Cell Contact	KEGG: hsa04514
Enteric Neurons	Enteric Neurons	NRXN3	NLGN1	0.052332	0	NRXN3_NLGN1	NRXN3 - NLGN1	NRXN	Cell-Cell Contact	KEGG: hsa04514
Enteric Neurons	proliferating	NRXN3	NLGN1	0.0311865	0	NRXN3_NLGN1	NRXN3 - NLGN1	NRXN	Cell-Cell Contact	KEGG: hsa04514
Enteric Neurons	Glia	NRXN3	NLGN2	0.00334527	0	NRXN3_NLGN2	NRXN3 - NLGN2	NRXN	Cell-Cell Contact	KEGG: hsa04514
Enteric Neurons	Enteric Neurons	NRXN3	NLGN2	0.00567577	0	NRXN3_NLGN2	NRXN3 - NLGN2	NRXN	Cell-Cell Contact	KEGG: hsa04514
Enteric Neurons	proliferating	NRXN3	NLGN2	0.00327878	0	NRXN3_NLGN2	NRXN3 - NLGN2	NRXN	Cell-Cell Contact	KEGG: hsa04514
Glia	Glia	PTPRM	PTPRM	0.0175874	0	PTPRM_PTPRM	PTPRM - PTPRM	PTPRM	Cell-Cell Contact	KEGG: hsa04514
Enteric Neurons	Glia	SEMA6A	PLXNA2	0.00169256	0	SEMA6A_PLXNA2	SEMA6A - PLXNA2	SEMA6	Cell-Cell Contact	PMID: 27533782
Enteric Neurons	Enteric Neurons	SEMA6A	PLXNA2	0.0018968	0	SEMA6A_PLXNA2	SEMA6A - PLXNA2	SEMA6	Cell-Cell Contact	PMID: 27533782
Glia	proliferating	SEMA6A	PLXNA2	0.0026745	0.03	SEMA6A_PLXNA2	SEMA6A - PLXNA2	SEMA6	Cell-Cell Contact	PMID: 27533782
Enteric Neurons	proliferating	SEMA6A	PLXNA2	0.0031352	0.01	SEMA6A_PLXNA2	SEMA6A - PLXNA2	SEMA6	Cell-Cell Contact	PMID: 27533782
Glia	Enteric Neurons	SEMA6A	PLXNA4	0.00102776	0	SEMA6A_PLXNA4	SEMA6A - PLXNA4	SEMA6	Cell-Cell Contact	PMID: 27533782
Enteric Neurons	Enteric Neurons	SEMA6A	PLXNA4	0.00120515	0	SEMA6A_PLXNA4	SEMA6A - PLXNA4	SEMA6	Cell-Cell Contact	PMID: 27533782
proliferating	Enteric Neurons	SEMA6A	PLXNA4	0.000475536	0	SEMA6A_PLXNA4	SEMA6A - PLXNA4	SEMA6	Cell-Cell Contact	PMID: 27533782
Glia	Glia	GJA1	GJA1	0.00082261	0	GJA1_GJA1	GJA1 - GJA1	GAP	Cell-Cell Contact	PMID: 32532966;PMID: 15094344
proliferating	Glia	GJC1	GJA1	0.000833312	0	GJC1_GJA1	GJC1 - GJA1	GAP	Cell-Cell Contact	PMID: 32532966;PMID: 15094344
proliferating	proliferating	GJC1	GJC1	0.000844154	0	GJC1_GJC1	GJC1 - GJC1	GAP	Cell-Cell Contact	PMID: 32532966;PMID: 15094344
Enteric Neurons	Glia	PCDHB2	PCDHB2	0.00302466	0	PCDHB2_PCDHB2	PCDHB2 - PCDHB2	PCDH	Cell-Cell Contact	PMID: 35253643; PMID: 32694982
Glia	Enteric Neurons	PCDHB2	PCDHB2	0.00302466	0	PCDHB2_PCDHB2	PCDHB2 - PCDHB2	PCDH	Cell-Cell Contact	PMID: 35253643; PMID: 32694982
Enteric Neurons	Enteric Neurons	PCDHB2	PCDHB2	0.011626	0	PCDHB2_PCDHB2	PCDHB2 - PCDHB2	PCDH	Cell-Cell Contact	PMID: 35253643; PMID: 32694982
proliferating	Enteric Neurons	PCDHB2	PCDHB2	0.0023221	0	PCDHB2_PCDHB2	PCDHB2 - PCDHB2	PCDH	Cell-Cell Contact	PMID: 35253643; PMID: 32694982
Enteric Neurons	proliferating	PCDHB2	PCDHB2	0.0023221	0	PCDHB2_PCDHB2	PCDHB2 - PCDHB2	PCDH	Cell-Cell Contact	PMID: 35253643; PMID: 32694982
Enteric Neurons	Glia	PCDHGB6	PCDHGB6	0.00331468	0	PCDHGB6_PCDHGB6	PCDHGB6 - PCDHGB6	PCDH	Cell-Cell Contact	PMID: 35253643; PMID: 32694982
Glia	Enteric Neurons	PCDHGB6	PCDHGB6	0.00331468	0	PCDHGB6_PCDHGB6	PCDHGB6 - PCDHGB6	PCDH	Cell-Cell Contact	PMID: 35253643; PMID: 32694982
Enteric Neurons	Enteric Neurons	PCDHGB6	PCDHGB6	0.00975996	0	PCDHGB6_PCDHGB6	PCDHGB6 - PCDHGB6	PCDH	Cell-Cell Contact	PMID: 35253643; PMID: 32694982
Enteric Neurons	Glia	FLRT1	ADGRL1	0.000285628	0	FLRT1_ADGRL1	FLRT1 - ADGRL1	ADGRL	Cell-Cell Contact	PMID: 25728924;PMID: 34022279;PMID: 27091502;PMID: 35907405
Enteric Neurons	Enteric Neurons	FLRT1	ADGRL1	0.000924784	0	FLRT1_ADGRL1	FLRT1 - ADGRL1	ADGRL	Cell-Cell Contact	PMID: 25728924;PMID: 34022279;PMID: 27091502;PMID: 35907405
Enteric Neurons	proliferating	FLRT1	ADGRL1	0.000453599	0	FLRT1_ADGRL1	FLRT1 - ADGRL1	ADGRL	Cell-Cell Contact	PMID: 25728924;PMID: 34022279;PMID: 27091502;PMID: 35907405
Enteric Neurons	Enteric Neurons	NRXN1	ADGRL1	0.0151862	0	NRXN1_ADGRL1	NRXN1 - ADGRL1	ADGRL	Cell-Cell Contact	PMID: 25728924;PMID: 34022279;PMID: 27091502;PMID: 35907405
Enteric Neurons	proliferating	NRXN1	ADGRL1	0.00750329	0	NRXN1_ADGRL1	NRXN1 - ADGRL1	ADGRL	Cell-Cell Contact	PMID: 25728924;PMID: 34022279;PMID: 27091502;PMID: 35907405
Enteric Neurons	Glia	NRXN2	ADGRL1	0.00109158	0	NRXN2_ADGRL1	NRXN2 - ADGRL1	ADGRL	Cell-Cell Contact	PMID: 25728924;PMID: 34022279;PMID: 27091502;PMID: 35907405
Enteric Neurons	Enteric Neurons	NRXN2	ADGRL1	0.00352788	0	NRXN2_ADGRL1	NRXN2 - ADGRL1	ADGRL	Cell-Cell Contact	PMID: 25728924;PMID: 34022279;PMID: 27091502;PMID: 35907405
Enteric Neurons	proliferating	NRXN2	ADGRL1	0.0017327	0	NRXN2_ADGRL1	NRXN2 - ADGRL1	ADGRL	Cell-Cell Contact	PMID: 25728924;PMID: 34022279;PMID: 27091502;PMID: 35907405
Enteric Neurons	Glia	NRXN3	ADGRL1	0.00229603	0	NRXN3_ADGRL1	NRXN3 - ADGRL1	ADGRL	Cell-Cell Contact	PMID: 25728924;PMID: 34022279;PMID: 27091502;PMID: 35907405
Enteric Neurons	Enteric Neurons	NRXN3	ADGRL1	0.00740061	0	NRXN3_ADGRL1	NRXN3 - ADGRL1	ADGRL	Cell-Cell Contact	PMID: 25728924;PMID: 34022279;PMID: 27091502;PMID: 35907405
Enteric Neurons	proliferating	NRXN3	ADGRL1	0.00364197	0	NRXN3_ADGRL1	NRXN3 - ADGRL1	ADGRL	Cell-Cell Contact	PMID: 25728924;PMID: 34022279;PMID: 27091502;PMID: 35907405
Enteric Neurons	Enteric Neurons	TENM2	ADGRL1	0.00806286	0	TENM2_ADGRL1	TENM2 - ADGRL1	ADGRL	Cell-Cell Contact	PMID: 25728924;PMID: 34022279;PMID: 27091502;PMID: 35907405
Glia	Enteric Neurons	TENM3	ADGRL1	0.00652458	0	TENM3_ADGRL1	TENM3 - ADGRL1	ADGRL	Cell-Cell Contact	PMID: 25728924;PMID: 34022279;PMID: 27091502;PMID: 35907405
Enteric Neurons	Enteric Neurons	TENM3	ADGRL1	0.00688987	0	TENM3_ADGRL1	TENM3 - ADGRL1	ADGRL	Cell-Cell Contact	PMID: 25728924;PMID: 34022279;PMID: 27091502;PMID: 35907405
proliferating	Enteric Neurons	TENM3	ADGRL1	0.00961315	0	TENM3_ADGRL1	TENM3 - ADGRL1	ADGRL	Cell-Cell Contact	PMID: 25728924;PMID: 34022279;PMID: 27091502;PMID: 35907405
Glia	Enteric Neurons	TENM4	ADGRL1	0.00345756	0	TENM4_ADGRL1	TENM4 - ADGRL1	ADGRL	Cell-Cell Contact	PMID: 25728924;PMID: 34022279;PMID: 27091502;PMID: 35907405
proliferating	Enteric Neurons	TENM4	ADGRL1	0.00315807	0	TENM4_ADGRL1	TENM4 - ADGRL1	ADGRL	Cell-Cell Contact	PMID: 25728924;PMID: 34022279;PMID: 27091502;PMID: 35907405
Enteric Neurons	Glia	TENM2_FLRT1	ADGRL1	0.000845937	0	TENM2_FLRT1_ADGRL1	(TENM2+FLRT1) - ADGRL1	ADGRL	Cell-Cell Contact	PMID: 25728924;PMID: 34022279;PMID: 27091502;PMID: 35907405
Enteric Neurons	Enteric Neurons	TENM2_FLRT1	ADGRL1	0.00273548	0	TENM2_FLRT1_ADGRL1	(TENM2+FLRT1) - ADGRL1	ADGRL	Cell-Cell Contact	PMID: 25728924;PMID: 34022279;PMID: 27091502;PMID: 35907405
Enteric Neurons	proliferating	TENM2_FLRT1	ADGRL1	0.00134297	0	TENM2_FLRT1_ADGRL1	(TENM2+FLRT1) - ADGRL1	ADGRL	Cell-Cell Contact	PMID: 25728924;PMID: 34022279;PMID: 27091502;PMID: 35907405
Enteric Neurons	Glia	TENM4_FLRT1	ADGRL1	0.00037866	0	TENM4_FLRT1_ADGRL1	(TENM4+FLRT1) - ADGRL1	ADGRL	Cell-Cell Contact	PMID: 25728924;PMID: 34022279;PMID: 27091502;PMID: 35907405
Enteric Neurons	Enteric Neurons	TENM4_FLRT1	ADGRL1	0.00122574	0	TENM4_FLRT1_ADGRL1	(TENM4+FLRT1) - ADGRL1	ADGRL	Cell-Cell Contact	PMID: 25728924;PMID: 34022279;PMID: 27091502;PMID: 35907405
Enteric Neurons	proliferating	TENM4_FLRT1	ADGRL1	0.000601308	0	TENM4_FLRT1_ADGRL1	(TENM4+FLRT1) - ADGRL1	ADGRL	Cell-Cell Contact	PMID: 25728924;PMID: 34022279;PMID: 27091502;PMID: 35907405
Enteric Neurons	Glia	FLRT1	ADGRL2	0.0031619	0	FLRT1_ADGRL2	FLRT1 - ADGRL2	ADGRL	Cell-Cell Contact	PMID: 25728924;PMID: 34022279;PMID: 27091502;PMID: 35907405
Enteric Neurons	Enteric Neurons	FLRT1	ADGRL2	0.00379224	0	FLRT1_ADGRL2	FLRT1 - ADGRL2	ADGRL	Cell-Cell Contact	PMID: 25728924;PMID: 34022279;PMID: 27091502;PMID: 35907405
Enteric Neurons	proliferating	FLRT1	ADGRL2	0.00466381	0	FLRT1_ADGRL2	FLRT1 - ADGRL2	ADGRL	Cell-Cell Contact	PMID: 25728924;PMID: 34022279;PMID: 27091502;PMID: 35907405
Enteric Neurons	Glia	TENM2	ADGRL2	0.0270991	0	TENM2_ADGRL2	TENM2 - ADGRL2	ADGRL	Cell-Cell Contact	PMID: 25728924;PMID: 34022279;PMID: 27091502;PMID: 35907405
Enteric Neurons	Enteric Neurons	TENM2	ADGRL2	0.0323466	0	TENM2_ADGRL2	TENM2 - ADGRL2	ADGRL	Cell-Cell Contact	PMID: 25728924;PMID: 34022279;PMID: 27091502;PMID: 35907405
Enteric Neurons	proliferating	TENM2	ADGRL2	0.0395205	0	TENM2_ADGRL2	TENM2 - ADGRL2	ADGRL	Cell-Cell Contact	PMID: 25728924;PMID: 34022279;PMID: 27091502;PMID: 35907405
proliferating	Glia	TENM3	ADGRL2	0.0321908	0	TENM3_ADGRL2	TENM3 - ADGRL2	ADGRL	Cell-Cell Contact	PMID: 25728924;PMID: 34022279;PMID: 27091502;PMID: 35907405
Glia	Enteric Neurons	TENM3	ADGRL2	0.0262982	0	TENM3_ADGRL2	TENM3 - ADGRL2	ADGRL	Cell-Cell Contact	PMID: 25728924;PMID: 34022279;PMID: 27091502;PMID: 35907405
Enteric Neurons	Enteric Neurons	TENM3	ADGRL2	0.0277396	0	TENM3_ADGRL2	TENM3 - ADGRL2	ADGRL	Cell-Cell Contact	PMID: 25728924;PMID: 34022279;PMID: 27091502;PMID: 35907405
proliferating	Enteric Neurons	TENM3	ADGRL2	0.0383854	0	TENM3_ADGRL2	TENM3 - ADGRL2	ADGRL	Cell-Cell Contact	PMID: 25728924;PMID: 34022279;PMID: 27091502;PMID: 35907405
Glia	proliferating	TENM3	ADGRL2	0.0321752	0	TENM3_ADGRL2	TENM3 - ADGRL2	ADGRL	Cell-Cell Contact	PMID: 25728924;PMID: 34022279;PMID: 27091502;PMID: 35907405
Enteric Neurons	proliferating	TENM3	ADGRL2	0.0339276	0	TENM3_ADGRL2	TENM3 - ADGRL2	ADGRL	Cell-Cell Contact	PMID: 25728924;PMID: 34022279;PMID: 27091502;PMID: 35907405
proliferating	proliferating	TENM3	ADGRL2	0.0468337	0	TENM3_ADGRL2	TENM3 - ADGRL2	ADGRL	Cell-Cell Contact	PMID: 25728924;PMID: 34022279;PMID: 27091502;PMID: 35907405
Glia	Glia	TENM4	ADGRL2	0.0117496	0	TENM4_ADGRL2	TENM4 - ADGRL2	ADGRL	Cell-Cell Contact	PMID: 25728924;PMID: 34022279;PMID: 27091502;PMID: 35907405
Glia	Enteric Neurons	TENM4	ADGRL2	0.0140678	0	TENM4_ADGRL2	TENM4 - ADGRL2	ADGRL	Cell-Cell Contact	PMID: 25728924;PMID: 34022279;PMID: 27091502;PMID: 35907405
proliferating	Enteric Neurons	TENM4	ADGRL2	0.0128611	0.03	TENM4_ADGRL2	TENM4 - ADGRL2	ADGRL	Cell-Cell Contact	PMID: 25728924;PMID: 34022279;PMID: 27091502;PMID: 35907405
Glia	proliferating	TENM4	ADGRL2	0.01726	0	TENM4_ADGRL2	TENM4 - ADGRL2	ADGRL	Cell-Cell Contact	PMID: 25728924;PMID: 34022279;PMID: 27091502;PMID: 35907405
proliferating	proliferating	TENM4	ADGRL2	0.0157839	0	TENM4_ADGRL2	TENM4 - ADGRL2	ADGRL	Cell-Cell Contact	PMID: 25728924;PMID: 34022279;PMID: 27091502;PMID: 35907405
Enteric Neurons	Glia	FLRT1	ADGRL3	0.00323656	0	FLRT1_ADGRL3	FLRT1 - ADGRL3	ADGRL	Cell-Cell Contact	PMID: 25728924;PMID: 34022279;PMID: 27091502;PMID: 35907405
Enteric Neurons	Enteric Neurons	FLRT1	ADGRL3	0.00820561	0	FLRT1_ADGRL3	FLRT1 - ADGRL3	ADGRL	Cell-Cell Contact	PMID: 25728924;PMID: 34022279;PMID: 27091502;PMID: 35907405
Enteric Neurons	proliferating	FLRT1	ADGRL3	0.00277694	0	FLRT1_ADGRL3	FLRT1 - ADGRL3	ADGRL	Cell-Cell Contact	PMID: 25728924;PMID: 34022279;PMID: 27091502;PMID: 35907405
Glia	Enteric Neurons	TENM2	ADGRL3	0.0373178	0	TENM2_ADGRL3	TENM2 - ADGRL3	ADGRL	Cell-Cell Contact	PMID: 25728924;PMID: 34022279;PMID: 27091502;PMID: 35907405
Enteric Neurons	Enteric Neurons	TENM2	ADGRL3	0.0677319	0	TENM2_ADGRL3	TENM2 - ADGRL3	ADGRL	Cell-Cell Contact	PMID: 25728924;PMID: 34022279;PMID: 27091502;PMID: 35907405
Glia	Enteric Neurons	TENM3	ADGRL3	0.0554459	0	TENM3_ADGRL3	TENM3 - ADGRL3	ADGRL	Cell-Cell Contact	PMID: 25728924;PMID: 34022279;PMID: 27091502;PMID: 35907405
Enteric Neurons	Enteric Neurons	TENM3	ADGRL3	0.0583892	0	TENM3_ADGRL3	TENM3 - ADGRL3	ADGRL	Cell-Cell Contact	PMID: 25728924;PMID: 34022279;PMID: 27091502;PMID: 35907405
proliferating	Enteric Neurons	TENM3	ADGRL3	0.0798317	0	TENM3_ADGRL3	TENM3 - ADGRL3	ADGRL	Cell-Cell Contact	PMID: 25728924;PMID: 34022279;PMID: 27091502;PMID: 35907405
Glia	Enteric Neurons	TENM4	ADGRL3	0.0300786	0	TENM4_ADGRL3	TENM4 - ADGRL3	ADGRL	Cell-Cell Contact	PMID: 25728924;PMID: 34022279;PMID: 27091502;PMID: 35907405
proliferating	Enteric Neurons	TENM4	ADGRL3	0.027537	0	TENM4_ADGRL3	TENM4 - ADGRL3	ADGRL	Cell-Cell Contact	PMID: 25728924;PMID: 34022279;PMID: 27091502;PMID: 35907405
Enteric Neurons	Glia	TENM3_FLRT1	ADGRL3	0.00881116	0	TENM3_FLRT1_ADGRL3	(TENM3+FLRT1) - ADGRL3	ADGRL	Cell-Cell Contact	PMID: 25728924;PMID: 34022279;PMID: 27091502;PMID: 35907405
Enteric Neurons	Enteric Neurons	TENM3_FLRT1	ADGRL3	0.0221487	0	TENM3_FLRT1_ADGRL3	(TENM3+FLRT1) - ADGRL3	ADGRL	Cell-Cell Contact	PMID: 25728924;PMID: 34022279;PMID: 27091502;PMID: 35907405
Enteric Neurons	proliferating	TENM3_FLRT1	ADGRL3	0.00756592	0	TENM3_FLRT1_ADGRL3	(TENM3+FLRT1) - ADGRL3	ADGRL	Cell-Cell Contact	PMID: 25728924;PMID: 34022279;PMID: 27091502;PMID: 35907405
Enteric Neurons	Enteric Neurons	FLRT1	FLRT1	0.000633214	0	FLRT1_FLRT1	FLRT1 - FLRT1	FLRT	Cell-Cell Contact	PMID: 27091502
Enteric Neurons	Glia	FLRT1	UNC5B	0.000823887	0	FLRT1_UNC5B	FLRT1 - UNC5B	UNC5	Cell-Cell Contact	PMID: 27091502
Enteric Neurons	proliferating	FLRT1	UNC5B	0.000624296	0	FLRT1_UNC5B	FLRT1 - UNC5B	UNC5	Cell-Cell Contact	PMID: 27091502
Enteric Neurons	Glia	FLRT1	UNC5C	0.000880245	0	FLRT1_UNC5C	FLRT1 - UNC5C	UNC5	Cell-Cell Contact	PMID: 27091502
Enteric Neurons	Enteric Neurons	FLRT1	UNC5C	0.00075939	0	FLRT1_UNC5C	FLRT1 - UNC5C	UNC5	Cell-Cell Contact	PMID: 27091502
Enteric Neurons	proliferating	FLRT1	UNC5C	0.000528128	0	FLRT1_UNC5C	FLRT1 - UNC5C	UNC5	Cell-Cell Contact	PMID: 27091502
Enteric Neurons	Glia	NRXN1	CLSTN1	0.0389729	0	NRXN1_CLSTN1	NRXN1 - CLSTN1	NRXN	Cell-Cell Contact	PMID: 32434929
Enteric Neurons	Enteric Neurons	NRXN1	CLSTN1	0.0515138	0	NRXN1_CLSTN1	NRXN1 - CLSTN1	NRXN	Cell-Cell Contact	PMID: 32434929
Enteric Neurons	proliferating	NRXN1	CLSTN1	0.0411412	0	NRXN1_CLSTN1	NRXN1 - CLSTN1	NRXN	Cell-Cell Contact	PMID: 32434929
Enteric Neurons	Glia	NRXN2	CLSTN1	0.00922476	0	NRXN2_CLSTN1	NRXN2 - CLSTN1	NRXN	Cell-Cell Contact	PMID: 32434929
Enteric Neurons	Enteric Neurons	NRXN2	CLSTN1	0.0123158	0	NRXN2_CLSTN1	NRXN2 - CLSTN1	NRXN	Cell-Cell Contact	PMID: 32434929
Enteric Neurons	proliferating	NRXN2	CLSTN1	0.00975479	0	NRXN2_CLSTN1	NRXN2 - CLSTN1	NRXN	Cell-Cell Contact	PMID: 32434929
Enteric Neurons	Glia	NRXN3	CLSTN1	0.0192306	0	Q9HDB5_CLSTN1	NRXN3 - CLSTN1	NRXN	Cell-Cell Contact	PMID: 32434929
Enteric Neurons	Enteric Neurons	NRXN3	CLSTN1	0.0255879	0	Q9HDB5_CLSTN1	NRXN3 - CLSTN1	NRXN	Cell-Cell Contact	PMID: 32434929
Enteric Neurons	proliferating	NRXN3	CLSTN1	0.0203237	0	Q9HDB5_CLSTN1	NRXN3 - CLSTN1	NRXN	Cell-Cell Contact	PMID: 32434929
Enteric Neurons	Glia	NRXN1	CLSTN2	0.0129367	0	NRXN1_CLSTN2	NRXN1 - CLSTN2	NRXN	Cell-Cell Contact	PMID: 32434929
Glia	Enteric Neurons	NRXN1	CLSTN2	0.0103994	0	NRXN1_CLSTN2	NRXN1 - CLSTN2	NRXN	Cell-Cell Contact	PMID: 32434929
Enteric Neurons	Enteric Neurons	NRXN1	CLSTN2	0.045539	0	NRXN1_CLSTN2	NRXN1 - CLSTN2	NRXN	Cell-Cell Contact	PMID: 32434929
Enteric Neurons	Glia	NRXN2	CLSTN2	0.00300003	0	NRXN2_CLSTN2	NRXN2 - CLSTN2	NRXN	Cell-Cell Contact	PMID: 32434929
Glia	Enteric Neurons	NRXN2	CLSTN2	0.00230801	0	NRXN2_CLSTN2	NRXN2 - CLSTN2	NRXN	Cell-Cell Contact	PMID: 32434929
Enteric Neurons	Enteric Neurons	NRXN2	CLSTN2	0.0108354	0	NRXN2_CLSTN2	NRXN2 - CLSTN2	NRXN	Cell-Cell Contact	PMID: 32434929
Enteric Neurons	proliferating	NRXN2	CLSTN2	0.00183754	0	NRXN2_CLSTN2	NRXN2 - CLSTN2	NRXN	Cell-Cell Contact	PMID: 32434929
Enteric Neurons	Glia	NRXN3	CLSTN2	0.00629697	0	Q9HDB5_CLSTN2	NRXN3 - CLSTN2	NRXN	Cell-Cell Contact	PMID: 32434929
Glia	Enteric Neurons	NRXN3	CLSTN2	0.00315383	0	Q9HDB5_CLSTN2	NRXN3 - CLSTN2	NRXN	Cell-Cell Contact	PMID: 32434929
Enteric Neurons	Enteric Neurons	NRXN3	CLSTN2	0.0225485	0	Q9HDB5_CLSTN2	NRXN3 - CLSTN2	NRXN	Cell-Cell Contact	PMID: 32434929
Enteric Neurons	proliferating	NRXN3	CLSTN2	0.0038619	0	Q9HDB5_CLSTN2	NRXN3 - CLSTN2	NRXN	Cell-Cell Contact	PMID: 32434929
Enteric Neurons	Enteric Neurons	NRXN1	CLSTN3	0.0147517	0	NRXN1_CLSTN3	NRXN1 - CLSTN3	NRXN	Cell-Cell Contact	PMID: 32434929
Enteric Neurons	Enteric Neurons	NRXN2	CLSTN3	0.00342579	0	NRXN2_CLSTN3	NRXN2 - CLSTN3	NRXN	Cell-Cell Contact	PMID: 32434929
Enteric Neurons	Enteric Neurons	NRXN3	CLSTN3	0.00718726	0	Q9HDB5_CLSTN3	NRXN3 - CLSTN3	NRXN	Cell-Cell Contact	PMID: 32434929
Enteric Neurons	Glia	NRXN1	DAG1	0.0136025	0	NRXN1_DAG1	NRXN1 - DAG1	NRXN	Cell-Cell Contact	PMID: 21628410
Enteric Neurons	Enteric Neurons	NRXN1	DAG1	0.0088838	0	NRXN1_DAG1	NRXN1 - DAG1	NRXN	Cell-Cell Contact	PMID: 21628410
Enteric Neurons	proliferating	NRXN1	DAG1	0.0252736	0	NRXN1_DAG1	NRXN1 - DAG1	NRXN	Cell-Cell Contact	PMID: 21628410
Enteric Neurons	Glia	NRXN2	DAG1	0.00315606	0	NRXN2_DAG1	NRXN2 - DAG1	NRXN	Cell-Cell Contact	PMID: 21628410
Enteric Neurons	Enteric Neurons	NRXN2	DAG1	0.00205369	0	NRXN2_DAG1	NRXN2 - DAG1	NRXN	Cell-Cell Contact	PMID: 21628410
Glia	proliferating	NRXN2	DAG1	0.00125561	0	NRXN2_DAG1	NRXN2 - DAG1	NRXN	Cell-Cell Contact	PMID: 21628410
Enteric Neurons	proliferating	NRXN2	DAG1	0.0059178	0	NRXN2_DAG1	NRXN2 - DAG1	NRXN	Cell-Cell Contact	PMID: 21628410
Enteric Neurons	Enteric Neurons	LRFN5	PTPRD	0.0661153	0	LRFN5_PTPRD	LRFN5 - PTPRD	PTPR	Cell-Cell Contact	PMID: 29674953;PMID: 23916315
proliferating	Enteric Neurons	LRFN5	PTPRD	0.0367169	0	LRFN5_PTPRD	LRFN5 - PTPRD	PTPR	Cell-Cell Contact	PMID: 29674953;PMID: 23916315
Enteric Neurons	proliferating	LRFN5	PTPRD	0.0338617	0	LRFN5_PTPRD	LRFN5 - PTPRD	PTPR	Cell-Cell Contact	PMID: 29674953;PMID: 23916315
Enteric Neurons	Glia	LRFN5	PTPRF	0.0189226	0	LRFN5_PTPRF	LRFN5 - PTPRF	PTPR	Cell-Cell Contact	PMID: 29674953;PMID: 23916315
Enteric Neurons	Enteric Neurons	LRFN5	PTPRF	0.0172462	0	LRFN5_PTPRF	LRFN5 - PTPRF	PTPR	Cell-Cell Contact	PMID: 29674953;PMID: 23916315
Enteric Neurons	proliferating	LRFN5	PTPRF	0.0200649	0	LRFN5_PTPRF	LRFN5 - PTPRF	PTPR	Cell-Cell Contact	PMID: 29674953;PMID: 23916315
Enteric Neurons	Glia	LRFN5	PTPRS	0.029184	0	LRFN5_PTPRS	LRFN5 - PTPRS	PTPR	Cell-Cell Contact	PMID: 29674953;PMID: 23916315
Enteric Neurons	Enteric Neurons	LRFN5	PTPRS	0.0543026	0	LRFN5_PTPRS	LRFN5 - PTPRS	PTPR	Cell-Cell Contact	PMID: 29674953;PMID: 23916315
proliferating	Enteric Neurons	LRFN5	PTPRS	0.0299881	0.04	LRFN5_PTPRS	LRFN5 - PTPRS	PTPR	Cell-Cell Contact	PMID: 29674953;PMID: 23916315
Enteric Neurons	proliferating	LRFN5	PTPRS	0.0416993	0	LRFN5_PTPRS	LRFN5 - PTPRS	PTPR	Cell-Cell Contact	PMID: 29674953;PMID: 23916315
Enteric Neurons	Glia	LRRC4B	PTPRD	0.0041941	0.03	LRRC4B_PTPRD	LRRC4B - PTPRD	PTPR	Cell-Cell Contact	PMID: 29674953;PMID: 23916315
Enteric Neurons	Enteric Neurons	LRRC4B	PTPRD	0.00912727	0	LRRC4B_PTPRD	LRRC4B - PTPRD	PTPR	Cell-Cell Contact	PMID: 29674953;PMID: 23916315
Enteric Neurons	proliferating	LRRC4B	PTPRD	0.0045395	0	LRRC4B_PTPRD	LRRC4B - PTPRD	PTPR	Cell-Cell Contact	PMID: 29674953;PMID: 23916315
Enteric Neurons	Glia	LRRC4B	PTPRS	0.00389607	0.03	LRRC4B_PTPRS	LRRC4B - PTPRS	PTPR	Cell-Cell Contact	PMID: 29674953;PMID: 23916315
Enteric Neurons	Enteric Neurons	LRRC4B	PTPRS	0.00741566	0	LRRC4B_PTPRS	LRRC4B - PTPRS	PTPR	Cell-Cell Contact	PMID: 29674953;PMID: 23916315
Enteric Neurons	proliferating	LRRC4B	PTPRS	0.00562975	0	LRRC4B_PTPRS	LRRC4B - PTPRS	PTPR	Cell-Cell Contact	PMID: 29674953;PMID: 23916315
Enteric Neurons	Glia	LRRC4C	PTPRF	0.0045545	0	LRRC4C_PTPRF	LRRC4C - PTPRF	PTPR	Cell-Cell Contact	PMID: 29674953;PMID: 23916315
Enteric Neurons	Enteric Neurons	LRRC4C	PTPRF	0.00414563	0	LRRC4C_PTPRF	LRRC4C - PTPRF	PTPR	Cell-Cell Contact	PMID: 29674953;PMID: 23916315
Enteric Neurons	proliferating	LRRC4C	PTPRF	0.00483371	0	LRRC4C_PTPRF	LRRC4C - PTPRF	PTPR	Cell-Cell Contact	PMID: 29674953;PMID: 23916315
Glia	Enteric Neurons	NRXN1	LRRTM2	0.00368845	0	NRXN1_LRRTM2	NRXN1 - LRRTM2	NRXN	Cell-Cell Contact	PMID:20519524;PMID:20064387;PMID:20064388;
Enteric Neurons	Enteric Neurons	NRXN1	LRRTM2	0.0165305	0	NRXN1_LRRTM2	NRXN1 - LRRTM2	NRXN	Cell-Cell Contact	PMID:20519524;PMID:20064387;PMID:20064388;
proliferating	Enteric Neurons	NRXN1	LRRTM2	0.00266767	0	NRXN1_LRRTM2	NRXN1 - LRRTM2	NRXN	Cell-Cell Contact	PMID:20519524;PMID:20064387;PMID:20064388;
Glia	Enteric Neurons	NRXN2	LRRTM2	0.000814305	0	NRXN2_LRRTM2	NRXN2 - LRRTM2	NRXN	Cell-Cell Contact	PMID:20519524;PMID:20064387;PMID:20064388;
Enteric Neurons	Enteric Neurons	NRXN2	LRRTM2	0.00384419	0	NRXN2_LRRTM2	NRXN2 - LRRTM2	NRXN	Cell-Cell Contact	PMID:20519524;PMID:20064387;PMID:20064388;
proliferating	Enteric Neurons	NRXN2	LRRTM2	0.000585085	0	NRXN2_LRRTM2	NRXN2 - LRRTM2	NRXN	Cell-Cell Contact	PMID:20519524;PMID:20064387;PMID:20064388;
Glia	Enteric Neurons	NRXN3	LRRTM2	0.00111334	0	NRXN3_LRRTM2	NRXN3 - LRRTM2	NRXN	Cell-Cell Contact	PMID:20519524;PMID:20064387;PMID:20064388;
Enteric Neurons	Enteric Neurons	NRXN3	LRRTM2	0.00806135	0	NRXN3_LRRTM2	NRXN3 - LRRTM2	NRXN	Cell-Cell Contact	PMID:20519524;PMID:20064387;PMID:20064388;
proliferating	Enteric Neurons	NRXN3	LRRTM2	0.000968066	0	NRXN3_LRRTM2	NRXN3 - LRRTM2	NRXN	Cell-Cell Contact	PMID:20519524;PMID:20064387;PMID:20064388;
Glia	Enteric Neurons	NRXN1	LRRTM3	0.00291244	0	NRXN1_LRRTM3	NRXN1 - LRRTM3	NRXN	Cell-Cell Contact	PMID:20519524;PMID:20064387;PMID:20064388;
Enteric Neurons	Enteric Neurons	NRXN1	LRRTM3	0.0130882	0	NRXN1_LRRTM3	NRXN1 - LRRTM3	NRXN	Cell-Cell Contact	PMID:20519524;PMID:20064387;PMID:20064388;
proliferating	Enteric Neurons	NRXN1	LRRTM3	0.00210597	0	NRXN1_LRRTM3	NRXN1 - LRRTM3	NRXN	Cell-Cell Contact	PMID:20519524;PMID:20064387;PMID:20064388;
Glia	Enteric Neurons	NRXN2	LRRTM3	0.000642595	0	NRXN2_LRRTM3	NRXN2 - LRRTM3	NRXN	Cell-Cell Contact	PMID:20519524;PMID:20064387;PMID:20064388;
Enteric Neurons	Enteric Neurons	NRXN2	LRRTM3	0.00303552	0	NRXN2_LRRTM3	NRXN2 - LRRTM3	NRXN	Cell-Cell Contact	PMID:20519524;PMID:20064387;PMID:20064388;
proliferating	Enteric Neurons	NRXN2	LRRTM3	0.000461687	0	NRXN2_LRRTM3	NRXN2 - LRRTM3	NRXN	Cell-Cell Contact	PMID:20519524;PMID:20064387;PMID:20064388;
Glia	Enteric Neurons	NRXN3	LRRTM3	0.000878626	0	NRXN3_LRRTM3	NRXN3 - LRRTM3	NRXN	Cell-Cell Contact	PMID:20519524;PMID:20064387;PMID:20064388;
Enteric Neurons	Enteric Neurons	NRXN3	LRRTM3	0.00637122	0	NRXN3_LRRTM3	NRXN3 - LRRTM3	NRXN	Cell-Cell Contact	PMID:20519524;PMID:20064387;PMID:20064388;
proliferating	Enteric Neurons	NRXN3	LRRTM3	0.000763957	0	NRXN3_LRRTM3	NRXN3 - LRRTM3	NRXN	Cell-Cell Contact	PMID:20519524;PMID:20064387;PMID:20064388;
Glia	Enteric Neurons	NRXN1	LRRTM4	0.0138839	0	NRXN1_LRRTM4	NRXN1 - LRRTM4	NRXN	Cell-Cell Contact	PMID:20519524;PMID:20064387;PMID:20064388;
Enteric Neurons	Enteric Neurons	NRXN1	LRRTM4	0.0600825	0	NRXN1_LRRTM4	NRXN1 - LRRTM4	NRXN	Cell-Cell Contact	PMID:20519524;PMID:20064387;PMID:20064388;
Enteric Neurons	Glia	NRXN2	LRRTM4	0.00177757	0	NRXN2_LRRTM4	NRXN2 - LRRTM4	NRXN	Cell-Cell Contact	PMID:20519524;PMID:20064387;PMID:20064388;
Glia	Enteric Neurons	NRXN2	LRRTM4	0.0030898	0	NRXN2_LRRTM4	NRXN2 - LRRTM4	NRXN	Cell-Cell Contact	PMID:20519524;PMID:20064387;PMID:20064388;
Enteric Neurons	Enteric Neurons	NRXN2	LRRTM4	0.0144639	0	NRXN2_LRRTM4	NRXN2 - LRRTM4	NRXN	Cell-Cell Contact	PMID:20519524;PMID:20064387;PMID:20064388;
proliferating	Enteric Neurons	NRXN2	LRRTM4	0.00222147	0	NRXN2_LRRTM4	NRXN2 - LRRTM4	NRXN	Cell-Cell Contact	PMID:20519524;PMID:20064387;PMID:20064388;
Enteric Neurons	Glia	NRXN3	LRRTM4	0.0037361	0	NRXN3_LRRTM4	NRXN3 - LRRTM4	NRXN	Cell-Cell Contact	PMID:20519524;PMID:20064387;PMID:20064388;
Glia	Enteric Neurons	NRXN3	LRRTM4	0.00422092	0	NRXN3_LRRTM4	NRXN3 - LRRTM4	NRXN	Cell-Cell Contact	PMID:20519524;PMID:20064387;PMID:20064388;
Enteric Neurons	Enteric Neurons	NRXN3	LRRTM4	0.0299804	0	NRXN3_LRRTM4	NRXN3 - LRRTM4	NRXN	Cell-Cell Contact	PMID:20519524;PMID:20064387;PMID:20064388;
Glia	Enteric Neurons	PTPRS	LRRTM4	0.0219169	0	LRRTM4_PTPRS	PTPRS - LRRTM4	PTPR	Cell-Cell Contact	PMID:31995730
Enteric Neurons	Enteric Neurons	PTPRS	LRRTM4	0.0410452	0	LRRTM4_PTPRS	PTPRS - LRRTM4	PTPR	Cell-Cell Contact	PMID:31995730
proliferating	Enteric Neurons	PTPRS	LRRTM4	0.0314167	0	LRRTM4_PTPRS	PTPRS - LRRTM4	PTPR	Cell-Cell Contact	PMID:31995730
Glia	Glia	APP	TNFRSF21	0.00777282	0	APP_TNFRSF21	APP - TNFRSF21	APP	Cell-Cell Contact	PMID: 33075465
Enteric Neurons	Glia	APP	TNFRSF21	0.0094517	0	APP_TNFRSF21	APP - TNFRSF21	APP	Cell-Cell Contact	PMID: 33075465
Glia	Glia	CADM1	NECTIN3	0.00718509	0	CADM1_NECTIN3	CADM1 - NECTIN3	CADM	Cell-Cell Contact	uniprot
Enteric Neurons	Glia	CADM1	NECTIN3	0.0177619	0	CADM1_NECTIN3	CADM1 - NECTIN3	CADM	Cell-Cell Contact	uniprot
proliferating	Glia	CADM1	NECTIN3	0.00858369	0	CADM1_NECTIN3	CADM1 - NECTIN3	CADM	Cell-Cell Contact	uniprot
Glia	proliferating	CADM1	NECTIN3	0.00806435	0	CADM1_NECTIN3	CADM1 - NECTIN3	CADM	Cell-Cell Contact	uniprot
Enteric Neurons	proliferating	CADM1	NECTIN3	0.0199095	0	CADM1_NECTIN3	CADM1 - NECTIN3	CADM	Cell-Cell Contact	uniprot
proliferating	proliferating	CADM1	NECTIN3	0.00963244	0	CADM1_NECTIN3	CADM1 - NECTIN3	CADM	Cell-Cell Contact	uniprot
Enteric Neurons	Enteric Neurons	CADM3	CADM1	0.00675561	0	CADM3_CADM1	CADM3 - CADM1	CADM	Cell-Cell Contact	PMID: 33397712;
Enteric Neurons	Glia	CADM3	CADM4	0.00113096	0	CADM3_CADM4	CADM3 - CADM4	CADM	Cell-Cell Contact	PMID: 33397712;
Enteric Neurons	Enteric Neurons	CADM3	CADM4	0.00130601	0	CADM3_CADM4	CADM3 - CADM4	CADM	Cell-Cell Contact	PMID: 33397712;
Enteric Neurons	proliferating	CADM3	CADM4	0.000977137	0.03	CADM3_CADM4	CADM3 - CADM4	CADM	Cell-Cell Contact	PMID: 33397712;
Enteric Neurons	Enteric Neurons	CADM3	EPB41L1	0.00141051	0	CADM3_EPB41L1	CADM3 - EPB41L1	CADM	Cell-Cell Contact	uniprot
Enteric Neurons	Glia	CADM3	NECTIN3	0.00353044	0	CADM3_NECTIN3	CADM3 - NECTIN3	CADM	Cell-Cell Contact	uniprot
Enteric Neurons	proliferating	CADM3	NECTIN3	0.00396425	0	CADM3_NECTIN3	CADM3 - NECTIN3	CADM	Cell-Cell Contact	uniprot
Glia	proliferating	CD99	PILRB	0.00573421	0	CD99_PILRB	Cd99 - Pilrb	CD99	Cell-Cell Contact	uniprot;PMID:18234675
Enteric Neurons	proliferating	CD99	PILRB	0.000558506	0	CD99_PILRB	Cd99 - Pilrb	CD99	Cell-Cell Contact	uniprot;PMID:18234675
proliferating	proliferating	CD99	PILRB	0.00557572	0	CD99_PILRB	Cd99 - Pilrb	CD99	Cell-Cell Contact	uniprot;PMID:18234675
Glia	Glia	CNTN1	NOTCH1	0.00335148	0	CNTN1_NOTCH1	CNTN1 - NOTCH1	CNTN	Cell-Cell Contact	uniprot;PMID:14567914
Enteric Neurons	Glia	CNTN1	NOTCH1	0.00854858	0	CNTN1_NOTCH1	CNTN1 - NOTCH1	CNTN	Cell-Cell Contact	uniprot;PMID:14567914
Glia	proliferating	CNTN1	NOTCH1	0.00798615	0	CNTN1_NOTCH1	CNTN1 - NOTCH1	CNTN	Cell-Cell Contact	uniprot;PMID:14567914
Enteric Neurons	proliferating	CNTN1	NOTCH1	0.0202243	0	CNTN1_NOTCH1	CNTN1 - NOTCH1	CNTN	Cell-Cell Contact	uniprot;PMID:14567914
Enteric Neurons	Glia	CNTN1	NOTCH2	0.00931679	0	CNTN1_NOTCH2	CNTN1 - NOTCH2	CNTN	Cell-Cell Contact	reactome;PMID:14567914;PMID: 33957164
Glia	proliferating	CNTN1	NOTCH2	0.00712207	0	CNTN1_NOTCH2	CNTN1 - NOTCH2	CNTN	Cell-Cell Contact	reactome;PMID:14567914;PMID: 33957164
Enteric Neurons	proliferating	CNTN1	NOTCH2	0.0180602	0	CNTN1_NOTCH2	CNTN1 - NOTCH2	CNTN	Cell-Cell Contact	reactome;PMID:14567914;PMID: 33957164

## Sheet: all clusters - SNCA 3x
source	target	ligand	receptor	prob	pval	interaction_name	interaction_name_2	pathway_name	annotation	evidence
Glia	Glia	BMP5	ACVR1_ACVR2A	0.000923233	0	BMP5_ACVR1_ACVR2A	BMP5 - (ACVR1+ACVR2A)	BMP	Secreted Signaling	KEGG: hsa04350; PMID:26893264
Glia	Enteric Neurons	BMP5	ACVR1_ACVR2A	0.00166301	0	BMP5_ACVR1_ACVR2A	BMP5 - (ACVR1+ACVR2A)	BMP	Secreted Signaling	KEGG: hsa04350; PMID:26893264
Glia	proliferating	BMP5	ACVR1_ACVR2A	0.00113737	0	BMP5_ACVR1_ACVR2A	BMP5 - (ACVR1+ACVR2A)	BMP	Secreted Signaling	KEGG: hsa04350; PMID:26893264
Glia	Glia	BMP5	ACVR1_ACVR2B	0.000871365	0	BMP5_ACVR1_ACVR2B	BMP5 - (ACVR1+ACVR2B)	BMP	Secreted Signaling	KEGG: hsa04350; PMID:26893264
Glia	Enteric Neurons	BMP5	ACVR1_ACVR2B	0.00157559	0	BMP5_ACVR1_ACVR2B	BMP5 - (ACVR1+ACVR2B)	BMP	Secreted Signaling	KEGG: hsa04350; PMID:26893264
Glia	proliferating	BMP5	ACVR1_ACVR2B	0.00111038	0	BMP5_ACVR1_ACVR2B	BMP5 - (ACVR1+ACVR2B)	BMP	Secreted Signaling	KEGG: hsa04350; PMID:26893264
Glia	Glia	BMP5	ACVR1_BMPR2	0.00178511	0	BMP5_ACVR1_BMPR2	BMP5 - (ACVR1+BMPR2)	BMP	Secreted Signaling	KEGG: hsa04350; PMID:26893264
Glia	Enteric Neurons	BMP5	ACVR1_BMPR2	0.00218676	0	BMP5_ACVR1_BMPR2	BMP5 - (ACVR1+BMPR2)	BMP	Secreted Signaling	KEGG: hsa04350; PMID:26893264
Glia	proliferating	BMP5	ACVR1_BMPR2	0.00172969	0	BMP5_ACVR1_BMPR2	BMP5 - (ACVR1+BMPR2)	BMP	Secreted Signaling	KEGG: hsa04350; PMID:26893264
Glia	Glia	BMP5	BMPR1A_ACVR2A	0.00182962	0	BMP5_BMPR1A_ACVR2A	BMP5 - (BMPR1A+ACVR2A)	BMP	Secreted Signaling	KEGG: hsa04350; PMID:26893264
Glia	Enteric Neurons	BMP5	BMPR1A_ACVR2A	0.00326559	0	BMP5_BMPR1A_ACVR2A	BMP5 - (BMPR1A+ACVR2A)	BMP	Secreted Signaling	KEGG: hsa04350; PMID:26893264
Glia	proliferating	BMP5	BMPR1A_ACVR2A	0.00304563	0	BMP5_BMPR1A_ACVR2A	BMP5 - (BMPR1A+ACVR2A)	BMP	Secreted Signaling	KEGG: hsa04350; PMID:26893264
Glia	Glia	BMP5	BMPR1A_ACVR2B	0.00172692	0	BMP5_BMPR1A_ACVR2B	BMP5 - (BMPR1A+ACVR2B)	BMP	Secreted Signaling	KEGG: hsa04350; PMID:26893264
Glia	Enteric Neurons	BMP5	BMPR1A_ACVR2B	0.00309418	0	BMP5_BMPR1A_ACVR2B	BMP5 - (BMPR1A+ACVR2B)	BMP	Secreted Signaling	KEGG: hsa04350; PMID:26893264
Glia	proliferating	BMP5	BMPR1A_ACVR2B	0.00297349	0	BMP5_BMPR1A_ACVR2B	BMP5 - (BMPR1A+ACVR2B)	BMP	Secreted Signaling	KEGG: hsa04350; PMID:26893264
Glia	Glia	BMP5	BMPR1A_BMPR2	0.00353466	0	BMP5_BMPR1A_BMPR2	BMP5 - (BMPR1A+BMPR2)	BMP	Secreted Signaling	KEGG: hsa04350; PMID:26893264
Glia	Enteric Neurons	BMP5	BMPR1A_BMPR2	0.00429187	0	BMP5_BMPR1A_BMPR2	BMP5 - (BMPR1A+BMPR2)	BMP	Secreted Signaling	KEGG: hsa04350; PMID:26893264
Glia	proliferating	BMP5	BMPR1A_BMPR2	0.00462713	0	BMP5_BMPR1A_BMPR2	BMP5 - (BMPR1A+BMPR2)	BMP	Secreted Signaling	KEGG: hsa04350; PMID:26893264
Glia	Glia	BMP5	BMPR1B_ACVR2A	0.00142254	0	BMP5_BMPR1B_ACVR2A	BMP5 - (BMPR1B+ACVR2A)	BMP	Secreted Signaling	KEGG: hsa04350; PMID:26893264
Glia	Enteric Neurons	BMP5	BMPR1B_ACVR2A	0.00142408	0	BMP5_BMPR1B_ACVR2A	BMP5 - (BMPR1B+ACVR2A)	BMP	Secreted Signaling	KEGG: hsa04350; PMID:26893264
Glia	proliferating	BMP5	BMPR1B_ACVR2A	0.00241605	0	BMP5_BMPR1B_ACVR2A	BMP5 - (BMPR1B+ACVR2A)	BMP	Secreted Signaling	KEGG: hsa04350; PMID:26893264
Glia	Glia	BMP5	BMPR1B_ACVR2B	0.00134266	0	BMP5_BMPR1B_ACVR2B	BMP5 - (BMPR1B+ACVR2B)	BMP	Secreted Signaling	KEGG: hsa04350; PMID:26893264
Glia	Enteric Neurons	BMP5	BMPR1B_ACVR2B	0.0013492	0	BMP5_BMPR1B_ACVR2B	BMP5 - (BMPR1B+ACVR2B)	BMP	Secreted Signaling	KEGG: hsa04350; PMID:26893264
Glia	proliferating	BMP5	BMPR1B_ACVR2B	0.00235879	0	BMP5_BMPR1B_ACVR2B	BMP5 - (BMPR1B+ACVR2B)	BMP	Secreted Signaling	KEGG: hsa04350; PMID:26893264
Glia	Glia	BMP5	BMPR1B_BMPR2	0.00274926	0	BMP5_BMPR1B_BMPR2	BMP5 - (BMPR1B+BMPR2)	BMP	Secreted Signaling	KEGG: hsa04350; PMID:26893264
Glia	Enteric Neurons	BMP5	BMPR1B_BMPR2	0.00187272	0	BMP5_BMPR1B_BMPR2	BMP5 - (BMPR1B+BMPR2)	BMP	Secreted Signaling	KEGG: hsa04350; PMID:26893264
Glia	proliferating	BMP5	BMPR1B_BMPR2	0.00367183	0	BMP5_BMPR1B_BMPR2	BMP5 - (BMPR1B+BMPR2)	BMP	Secreted Signaling	KEGG: hsa04350; PMID:26893264
Glia	Glia	BMP7	ACVR1_ACVR2A	0.00136459	0	BMP7_ACVR1_ACVR2A	BMP7 - (ACVR1+ACVR2A)	BMP	Secreted Signaling	KEGG: hsa04350; PMID:26893264
Glia	Enteric Neurons	BMP7	ACVR1_ACVR2A	0.00245716	0	BMP7_ACVR1_ACVR2A	BMP7 - (ACVR1+ACVR2A)	BMP	Secreted Signaling	KEGG: hsa04350; PMID:26893264
proliferating	Enteric Neurons	BMP7	ACVR1_ACVR2A	0.00204614	0	BMP7_ACVR1_ACVR2A	BMP7 - (ACVR1+ACVR2A)	BMP	Secreted Signaling	KEGG: hsa04350; PMID:26893264
Glia	proliferating	BMP7	ACVR1_ACVR2A	0.00168093	0	BMP7_ACVR1_ACVR2A	BMP7 - (ACVR1+ACVR2A)	BMP	Secreted Signaling	KEGG: hsa04350; PMID:26893264
proliferating	proliferating	BMP7	ACVR1_ACVR2A	0.00139957	0.04	BMP7_ACVR1_ACVR2A	BMP7 - (ACVR1+ACVR2A)	BMP	Secreted Signaling	KEGG: hsa04350; PMID:26893264
Glia	Glia	BMP7	ACVR1_ACVR2B	0.00128796	0	BMP7_ACVR1_ACVR2B	BMP7 - (ACVR1+ACVR2B)	BMP	Secreted Signaling	KEGG: hsa04350; PMID:26893264
Glia	Enteric Neurons	BMP7	ACVR1_ACVR2B	0.00232809	0	BMP7_ACVR1_ACVR2B	BMP7 - (ACVR1+ACVR2B)	BMP	Secreted Signaling	KEGG: hsa04350; PMID:26893264
proliferating	Enteric Neurons	BMP7	ACVR1_ACVR2B	0.00193861	0	BMP7_ACVR1_ACVR2B	BMP7 - (ACVR1+ACVR2B)	BMP	Secreted Signaling	KEGG: hsa04350; PMID:26893264
Glia	proliferating	BMP7	ACVR1_ACVR2B	0.00164106	0	BMP7_ACVR1_ACVR2B	BMP7 - (ACVR1+ACVR2B)	BMP	Secreted Signaling	KEGG: hsa04350; PMID:26893264
proliferating	proliferating	BMP7	ACVR1_ACVR2B	0.00136636	0	BMP7_ACVR1_ACVR2B	BMP7 - (ACVR1+ACVR2B)	BMP	Secreted Signaling	KEGG: hsa04350; PMID:26893264
Glia	Glia	BMP7	ACVR1_BMPR2	0.00263742	0	BMP7_ACVR1_BMPR2	BMP7 - (ACVR1+BMPR2)	BMP	Secreted Signaling	KEGG: hsa04350; PMID:26893264
Glia	Enteric Neurons	BMP7	ACVR1_BMPR2	0.0032302	0	BMP7_ACVR1_BMPR2	BMP7 - (ACVR1+BMPR2)	BMP	Secreted Signaling	KEGG: hsa04350; PMID:26893264
proliferating	Enteric Neurons	BMP7	ACVR1_BMPR2	0.00269021	0	BMP7_ACVR1_BMPR2	BMP7 - (ACVR1+BMPR2)	BMP	Secreted Signaling	KEGG: hsa04350; PMID:26893264
Glia	proliferating	BMP7	ACVR1_BMPR2	0.00255559	0	BMP7_ACVR1_BMPR2	BMP7 - (ACVR1+BMPR2)	BMP	Secreted Signaling	KEGG: hsa04350; PMID:26893264
Glia	Glia	BMP7	BMPR1A_ACVR2A	0.00270312	0	BMP7_BMPR1A_ACVR2A	BMP7 - (BMPR1A+ACVR2A)	BMP	Secreted Signaling	KEGG: hsa04350; PMID:26893264
Glia	Enteric Neurons	BMP7	BMPR1A_ACVR2A	0.00482133	0	BMP7_BMPR1A_ACVR2A	BMP7 - (BMPR1A+ACVR2A)	BMP	Secreted Signaling	KEGG: hsa04350; PMID:26893264
proliferating	Enteric Neurons	BMP7	BMPR1A_ACVR2A	0.00401643	0	BMP7_BMPR1A_ACVR2A	BMP7 - (BMPR1A+ACVR2A)	BMP	Secreted Signaling	KEGG: hsa04350; PMID:26893264
Glia	proliferating	BMP7	BMPR1A_ACVR2A	0.00449706	0	BMP7_BMPR1A_ACVR2A	BMP7 - (BMPR1A+ACVR2A)	BMP	Secreted Signaling	KEGG: hsa04350; PMID:26893264
proliferating	proliferating	BMP7	BMPR1A_ACVR2A	0.00374609	0	BMP7_BMPR1A_ACVR2A	BMP7 - (BMPR1A+ACVR2A)	BMP	Secreted Signaling	KEGG: hsa04350; PMID:26893264
Glia	Glia	BMP7	BMPR1A_ACVR2B	0.00255151	0	BMP7_BMPR1A_ACVR2B	BMP7 - (BMPR1A+ACVR2B)	BMP	Secreted Signaling	KEGG: hsa04350; PMID:26893264
Glia	Enteric Neurons	BMP7	BMPR1A_ACVR2B	0.00456864	0	BMP7_BMPR1A_ACVR2B	BMP7 - (BMPR1A+ACVR2B)	BMP	Secreted Signaling	KEGG: hsa04350; PMID:26893264
proliferating	Enteric Neurons	BMP7	BMPR1A_ACVR2B	0.00380576	0	BMP7_BMPR1A_ACVR2B	BMP7 - (BMPR1A+ACVR2B)	BMP	Secreted Signaling	KEGG: hsa04350; PMID:26893264
Glia	proliferating	BMP7	BMPR1A_ACVR2B	0.00439068	0	BMP7_BMPR1A_ACVR2B	BMP7 - (BMPR1A+ACVR2B)	BMP	Secreted Signaling	KEGG: hsa04350; PMID:26893264
proliferating	proliferating	BMP7	BMPR1A_ACVR2B	0.00365741	0	BMP7_BMPR1A_ACVR2B	BMP7 - (BMPR1A+ACVR2B)	BMP	Secreted Signaling	KEGG: hsa04350; PMID:26893264
Glia	Glia	BMP7	BMPR1A_BMPR2	0.00521792	0	BMP7_BMPR1A_BMPR2	BMP7 - (BMPR1A+BMPR2)	BMP	Secreted Signaling	KEGG: hsa04350; PMID:26893264
Glia	Enteric Neurons	BMP7	BMPR1A_BMPR2	0.00633343	0	BMP7_BMPR1A_BMPR2	BMP7 - (BMPR1A+BMPR2)	BMP	Secreted Signaling	KEGG: hsa04350; PMID:26893264
proliferating	Enteric Neurons	BMP7	BMPR1A_BMPR2	0.00527743	0	BMP7_BMPR1A_BMPR2	BMP7 - (BMPR1A+BMPR2)	BMP	Secreted Signaling	KEGG: hsa04350; PMID:26893264
Glia	proliferating	BMP7	BMPR1A_BMPR2	0.00682707	0	BMP7_BMPR1A_BMPR2	BMP7 - (BMPR1A+BMPR2)	BMP	Secreted Signaling	KEGG: hsa04350; PMID:26893264
proliferating	proliferating	BMP7	BMPR1A_BMPR2	0.00568923	0	BMP7_BMPR1A_BMPR2	BMP7 - (BMPR1A+BMPR2)	BMP	Secreted Signaling	KEGG: hsa04350; PMID:26893264
Glia	Glia	BMP7	BMPR1B_ACVR2A	0.00210209	0	BMP7_BMPR1B_ACVR2A	BMP7 - (BMPR1B+ACVR2A)	BMP	Secreted Signaling	KEGG: hsa04350; PMID:26893264
proliferating	Glia	BMP7	BMPR1B_ACVR2A	0.00175036	0	BMP7_BMPR1B_ACVR2A	BMP7 - (BMPR1B+ACVR2A)	BMP	Secreted Signaling	KEGG: hsa04350; PMID:26893264
Glia	Enteric Neurons	BMP7	BMPR1B_ACVR2A	0.00210437	0	BMP7_BMPR1B_ACVR2A	BMP7 - (BMPR1B+ACVR2A)	BMP	Secreted Signaling	KEGG: hsa04350; PMID:26893264
proliferating	Enteric Neurons	BMP7	BMPR1B_ACVR2A	0.00175226	0	BMP7_BMPR1B_ACVR2A	BMP7 - (BMPR1B+ACVR2A)	BMP	Secreted Signaling	KEGG: hsa04350; PMID:26893264
Glia	proliferating	BMP7	BMPR1B_ACVR2A	0.00356852	0	BMP7_BMPR1B_ACVR2A	BMP7 - (BMPR1B+ACVR2A)	BMP	Secreted Signaling	KEGG: hsa04350; PMID:26893264
proliferating	proliferating	BMP7	BMPR1B_ACVR2A	0.00297214	0	BMP7_BMPR1B_ACVR2A	BMP7 - (BMPR1B+ACVR2A)	BMP	Secreted Signaling	KEGG: hsa04350; PMID:26893264
Glia	Glia	BMP7	BMPR1B_ACVR2B	0.00198413	0	BMP7_BMPR1B_ACVR2B	BMP7 - (BMPR1B+ACVR2B)	BMP	Secreted Signaling	KEGG: hsa04350; PMID:26893264
proliferating	Glia	BMP7	BMPR1B_ACVR2B	0.0016521	0	BMP7_BMPR1B_ACVR2B	BMP7 - (BMPR1B+ACVR2B)	BMP	Secreted Signaling	KEGG: hsa04350; PMID:26893264
Glia	Enteric Neurons	BMP7	BMPR1B_ACVR2B	0.0019938	0	BMP7_BMPR1B_ACVR2B	BMP7 - (BMPR1B+ACVR2B)	BMP	Secreted Signaling	KEGG: hsa04350; PMID:26893264
proliferating	Enteric Neurons	BMP7	BMPR1B_ACVR2B	0.00166015	0	BMP7_BMPR1B_ACVR2B	BMP7 - (BMPR1B+ACVR2B)	BMP	Secreted Signaling	KEGG: hsa04350; PMID:26893264
Glia	proliferating	BMP7	BMPR1B_ACVR2B	0.00348403	0	BMP7_BMPR1B_ACVR2B	BMP7 - (BMPR1B+ACVR2B)	BMP	Secreted Signaling	KEGG: hsa04350; PMID:26893264
proliferating	proliferating	BMP7	BMPR1B_ACVR2B	0.00290173	0	BMP7_BMPR1B_ACVR2B	BMP7 - (BMPR1B+ACVR2B)	BMP	Secreted Signaling	KEGG: hsa04350; PMID:26893264
Glia	Glia	BMP7	BMPR1B_BMPR2	0.00406002	0	BMP7_BMPR1B_BMPR2	BMP7 - (BMPR1B+BMPR2)	BMP	Secreted Signaling	KEGG: hsa04350; PMID:26893264
proliferating	Glia	BMP7	BMPR1B_BMPR2	0.00338179	0	BMP7_BMPR1B_BMPR2	BMP7 - (BMPR1B+BMPR2)	BMP	Secreted Signaling	KEGG: hsa04350; PMID:26893264
Glia	Enteric Neurons	BMP7	BMPR1B_BMPR2	0.00276673	0	BMP7_BMPR1B_BMPR2	BMP7 - (BMPR1B+BMPR2)	BMP	Secreted Signaling	KEGG: hsa04350; PMID:26893264
Glia	proliferating	BMP7	BMPR1B_BMPR2	0.00542006	0	BMP7_BMPR1B_BMPR2	BMP7 - (BMPR1B+BMPR2)	BMP	Secreted Signaling	KEGG: hsa04350; PMID:26893264
proliferating	proliferating	BMP7	BMPR1B_BMPR2	0.00451565	0	BMP7_BMPR1B_BMPR2	BMP7 - (BMPR1B+BMPR2)	BMP	Secreted Signaling	KEGG: hsa04350; PMID:26893264
Glia	Glia	WNT2B	FZD3_LRP6	0.00470596	0	WNT2B_FZD3_LRP6	WNT2B - (FZD3+LRP6)	WNT	Secreted Signaling	KEGG: hsa04310; PMID: 23209147
Glia	Enteric Neurons	WNT2B	FZD3_LRP6	0.0043926	0	WNT2B_FZD3_LRP6	WNT2B - (FZD3+LRP6)	WNT	Secreted Signaling	KEGG: hsa04310; PMID: 23209147
Glia	proliferating	WNT2B	FZD3_LRP6	0.00451713	0	WNT2B_FZD3_LRP6	WNT2B - (FZD3+LRP6)	WNT	Secreted Signaling	KEGG: hsa04310; PMID: 23209147
Glia	Glia	WNT3	FZD3_LRP6	0.00239256	0	WNT3_FZD3_LRP6	WNT3 - (FZD3+LRP6)	WNT	Secreted Signaling	KEGG: hsa04310; PMID: 23209147
proliferating	Glia	WNT3	FZD3_LRP6	0.00172042	0	WNT3_FZD3_LRP6	WNT3 - (FZD3+LRP6)	WNT	Secreted Signaling	KEGG: hsa04310; PMID: 23209147
Glia	Enteric Neurons	WNT3	FZD3_LRP6	0.00223291	0	WNT3_FZD3_LRP6	WNT3 - (FZD3+LRP6)	WNT	Secreted Signaling	KEGG: hsa04310; PMID: 23209147
proliferating	Enteric Neurons	WNT3	FZD3_LRP6	0.00160557	0	WNT3_FZD3_LRP6	WNT3 - (FZD3+LRP6)	WNT	Secreted Signaling	KEGG: hsa04310; PMID: 23209147
Glia	proliferating	WNT3	FZD3_LRP6	0.00229716	0	WNT3_FZD3_LRP6	WNT3 - (FZD3+LRP6)	WNT	Secreted Signaling	KEGG: hsa04310; PMID: 23209147
proliferating	proliferating	WNT3	FZD3_LRP6	0.00165192	0	WNT3_FZD3_LRP6	WNT3 - (FZD3+LRP6)	WNT	Secreted Signaling	KEGG: hsa04310; PMID: 23209147
Glia	Glia	WNT5A	FZD3	0.0127457	0	WNT5A_FZD3	WNT5A - FZD3	ncWNT	Secreted Signaling	KEGG: hsa04310
proliferating	Glia	WNT5A	FZD3	0.011315	0	WNT5A_FZD3	WNT5A - FZD3	ncWNT	Secreted Signaling	KEGG: hsa04310
Glia	proliferating	WNT5A	FZD3	0.0118197	0	WNT5A_FZD3	WNT5A - FZD3	ncWNT	Secreted Signaling	KEGG: hsa04310
proliferating	proliferating	WNT5A	FZD3	0.0104919	0	WNT5A_FZD3	WNT5A - FZD3	ncWNT	Secreted Signaling	KEGG: hsa04310
Glia	Glia	WNT5B	FZD3	0.0115518	0	WNT5B_FZD3	WNT5B - FZD3	ncWNT	Secreted Signaling	KEGG: hsa04310
proliferating	Glia	WNT5B	FZD3	0.0115267	0	WNT5B_FZD3	WNT5B - FZD3	ncWNT	Secreted Signaling	KEGG: hsa04310
Glia	proliferating	WNT5B	FZD3	0.0107116	0	WNT5B_FZD3	WNT5B - FZD3	ncWNT	Secreted Signaling	KEGG: hsa04310
Enteric Neurons	Glia	NRG1	ERBB4	0.0372431	0	NRG1_ERBB4	NRG1 - ERBB4	NRG	Secreted Signaling	KEGG: hsa04012
Enteric Neurons	Enteric Neurons	NRG1	ERBB4	0.0278292	0	NRG1_ERBB4	NRG1 - ERBB4	NRG	Secreted Signaling	KEGG: hsa04012
Enteric Neurons	proliferating	NRG1	ERBB4	0.0351309	0	NRG1_ERBB4	NRG1 - ERBB4	NRG	Secreted Signaling	KEGG: hsa04012
Enteric Neurons	Glia	NRG3	ERBB4	0.147415	0	NRG3_ERBB4	NRG3 - ERBB4	NRG	Secreted Signaling	KEGG: hsa04012
Enteric Neurons	Enteric Neurons	NRG3	ERBB4	0.113435	0	NRG3_ERBB4	NRG3 - ERBB4	NRG	Secreted Signaling	KEGG: hsa04012
Enteric Neurons	proliferating	NRG3	ERBB4	0.139963	0	NRG3_ERBB4	NRG3 - ERBB4	NRG	Secreted Signaling	KEGG: hsa04012
Glia	Glia	FGF2	FGFR1	0.00438681	0	FGF2_FGFR1	FGF2 - FGFR1	FGF	Secreted Signaling	PMC: 4393358
proliferating	Glia	FGF2	FGFR1	0.00394517	0	FGF2_FGFR1	FGF2 - FGFR1	FGF	Secreted Signaling	PMC: 4393358
Glia	proliferating	FGF2	FGFR1	0.00574337	0	FGF2_FGFR1	FGF2 - FGFR1	FGF	Secreted Signaling	PMC: 4393358
proliferating	proliferating	FGF2	FGFR1	0.00516587	0	FGF2_FGFR1	FGF2 - FGFR1	FGF	Secreted Signaling	PMC: 4393358
Glia	Glia	FGF2	FGFR2	0.00143066	0	FGF2_FGFR2	FGF2 - FGFR2	FGF	Secreted Signaling	PMC: 4393358
proliferating	Glia	FGF2	FGFR2	0.00128624	0	FGF2_FGFR2	FGF2 - FGFR2	FGF	Secreted Signaling	PMC: 4393358
Glia	proliferating	FGF2	FGFR2	0.00265988	0	FGF2_FGFR2	FGF2 - FGFR2	FGF	Secreted Signaling	PMC: 4393358
proliferating	proliferating	FGF2	FGFR2	0.00239168	0	FGF2_FGFR2	FGF2 - FGFR2	FGF	Secreted Signaling	PMC: 4393358
Enteric Neurons	Glia	FGF9	FGFR1	0.00417257	0	FGF9_FGFR1	FGF9 - FGFR1	FGF	Secreted Signaling	PMC: 4393358
Enteric Neurons	Enteric Neurons	FGF9	FGFR1	0.00107228	0	FGF9_FGFR1	FGF9 - FGFR1	FGF	Secreted Signaling	PMC: 4393358
Enteric Neurons	proliferating	FGF9	FGFR1	0.00546324	0	FGF9_FGFR1	FGF9 - FGFR1	FGF	Secreted Signaling	PMC: 4393358
Enteric Neurons	Glia	FGF9	FGFR2	0.00136059	0	FGF9_FGFR2	FGF9 - FGFR2	FGF	Secreted Signaling	PMC: 4393358
Enteric Neurons	proliferating	FGF9	FGFR2	0.00252976	0	FGF9_FGFR2	FGF9 - FGFR2	FGF	Secreted Signaling	PMC: 4393358
Glia	Glia	VEGFA	FLT1	0.00167098	0	VEGFA_VEGFR1	VEGFA - VEGFR1	VEGF	Secreted Signaling	KEGG: hsa04370; PMID: 16633338
Enteric Neurons	Glia	VEGFA	FLT1	0.00496096	0	VEGFA_VEGFR1	VEGFA - VEGFR1	VEGF	Secreted Signaling	KEGG: hsa04370; PMID: 16633338
proliferating	Glia	VEGFA	FLT1	0.00133448	0	VEGFA_VEGFR1	VEGFA - VEGFR1	VEGF	Secreted Signaling	KEGG: hsa04370; PMID: 16633338
Glia	proliferating	VEGFA	FLT1	0.00183005	0	VEGFA_VEGFR1	VEGFA - VEGFR1	VEGF	Secreted Signaling	KEGG: hsa04370; PMID: 16633338
Enteric Neurons	proliferating	VEGFA	FLT1	0.0054315	0	VEGFA_VEGFR1	VEGFA - VEGFR1	VEGF	Secreted Signaling	KEGG: hsa04370; PMID: 16633338
proliferating	proliferating	VEGFA	FLT1	0.00146156	0	VEGFA_VEGFR1	VEGFA - VEGFR1	VEGF	Secreted Signaling	KEGG: hsa04370; PMID: 16633338
Glia	Glia	VEGFB	FLT1	0.00144616	0	VEGFB_VEGFR1	VEGFB - VEGFR1	VEGF	Secreted Signaling	KEGG: hsa04370; PMID: 16633338
proliferating	Glia	VEGFB	FLT1	0.00120981	0	VEGFB_VEGFR1	VEGFB - VEGFR1	VEGF	Secreted Signaling	KEGG: hsa04370; PMID: 16633338
Glia	proliferating	VEGFB	FLT1	0.00158386	0	VEGFB_VEGFR1	VEGFB - VEGFR1	VEGF	Secreted Signaling	KEGG: hsa04370; PMID: 16633338
proliferating	proliferating	VEGFB	FLT1	0.00132504	0	VEGFB_VEGFR1	VEGFB - VEGFR1	VEGF	Secreted Signaling	KEGG: hsa04370; PMID: 16633338
Glia	Glia	MDK	SDC2	0.0203516	0	MDK_SDC2	MDK - SDC2	MK	Secreted Signaling	PMID: 28356350
proliferating	Glia	MDK	SDC2	0.0192367	0	MDK_SDC2	MDK - SDC2	MK	Secreted Signaling	PMID: 28356350
Glia	proliferating	MDK	SDC2	0.0377116	0	MDK_SDC2	MDK - SDC2	MK	Secreted Signaling	PMID: 28356350
Enteric Neurons	proliferating	MDK	SDC2	0.0151349	0	MDK_SDC2	MDK - SDC2	MK	Secreted Signaling	PMID: 28356350
proliferating	proliferating	MDK	SDC2	0.0356804	0	MDK_SDC2	MDK - SDC2	MK	Secreted Signaling	PMID: 28356350
Glia	Glia	MDK	PTPRZ1	0.176191	0	MDK_PTPRZ1	MDK - PTPRZ1	MK	Secreted Signaling	PMID: 28356350
proliferating	Glia	MDK	PTPRZ1	0.168003	0	MDK_PTPRZ1	MDK - PTPRZ1	MK	Secreted Signaling	PMID: 28356350
Glia	proliferating	MDK	PTPRZ1	0.170251	0	MDK_PTPRZ1	MDK - PTPRZ1	MK	Secreted Signaling	PMID: 28356350
proliferating	proliferating	MDK	PTPRZ1	0.162285	0	MDK_PTPRZ1	MDK - PTPRZ1	MK	Secreted Signaling	PMID: 28356350
Glia	Glia	MDK	LRP1	0.0638733	0	MDK_LRP1	MDK - LRP1	MK	Secreted Signaling	PMID: 28356350
proliferating	Glia	MDK	LRP1	0.0605216	0	MDK_LRP1	MDK - LRP1	MK	Secreted Signaling	PMID: 28356350
Glia	Enteric Neurons	MDK	LRP1	0.0542021	0	MDK_LRP1	MDK - LRP1	MK	Secreted Signaling	PMID: 28356350
proliferating	Enteric Neurons	MDK	LRP1	0.0513301	0	MDK_LRP1	MDK - LRP1	MK	Secreted Signaling	PMID: 28356350
Glia	Glia	MDK	NCL	0.133144	0	MDK_NCL	MDK - NCL	MK	Secreted Signaling	PMID: 28356350
proliferating	Glia	MDK	NCL	0.126649	0	MDK_NCL	MDK - NCL	MK	Secreted Signaling	PMID: 28356350
Glia	Enteric Neurons	MDK	NCL	0.139486	0	MDK_NCL	MDK - NCL	MK	Secreted Signaling	PMID: 28356350
proliferating	Enteric Neurons	MDK	NCL	0.132729	0	MDK_NCL	MDK - NCL	MK	Secreted Signaling	PMID: 28356350
Glia	proliferating	MDK	NCL	0.147982	0	MDK_NCL	MDK - NCL	MK	Secreted Signaling	PMID: 28356350
proliferating	proliferating	MDK	NCL	0.140881	0	MDK_NCL	MDK - NCL	MK	Secreted Signaling	PMID: 28356350
Glia	Glia	PTN	PTPRZ1	0.330177	0	PTN_PTPRZ1	PTN - PTPRZ1	PTN	Secreted Signaling	PMID: 28356350; PMID: 25620911
proliferating	Glia	PTN	PTPRZ1	0.30763	0	PTN_PTPRZ1	PTN - PTPRZ1	PTN	Secreted Signaling	PMID: 28356350; PMID: 25620911
Glia	proliferating	PTN	PTPRZ1	0.321069	0	PTN_PTPRZ1	PTN - PTPRZ1	PTN	Secreted Signaling	PMID: 28356350; PMID: 25620911
proliferating	proliferating	PTN	PTPRZ1	0.298866	0	PTN_PTPRZ1	PTN - PTPRZ1	PTN	Secreted Signaling	PMID: 28356350; PMID: 25620911
Glia	Glia	PTN	SDC2	0.0456927	0	PTN_SDC2	PTN - SDC2	PTN	Secreted Signaling	PMID: 28356350; PMID: 25620911
proliferating	Glia	PTN	SDC2	0.0413725	0	PTN_SDC2	PTN - SDC2	PTN	Secreted Signaling	PMID: 28356350; PMID: 25620911
Glia	proliferating	PTN	SDC2	0.082841	0	PTN_SDC2	PTN - SDC2	PTN	Secreted Signaling	PMID: 28356350; PMID: 25620911
Enteric Neurons	proliferating	PTN	SDC2	0.0412903	0	PTN_SDC2	PTN - SDC2	PTN	Secreted Signaling	PMID: 28356350; PMID: 25620911
proliferating	proliferating	PTN	SDC2	0.0752855	0	PTN_SDC2	PTN - SDC2	PTN	Secreted Signaling	PMID: 28356350; PMID: 25620911
Glia	Glia	PTN	SDC3	0.0371112	0	PTN_SDC3	PTN - SDC3	PTN	Secreted Signaling	PMID: 28356350; PMID: 25620911
Glia	Enteric Neurons	PTN	SDC3	0.0467719	0	PTN_SDC3	PTN - SDC3	PTN	Secreted Signaling	PMID: 28356350; PMID: 25620911
proliferating	Enteric Neurons	PTN	SDC3	0.0423542	0	PTN_SDC3	PTN - SDC3	PTN	Secreted Signaling	PMID: 28356350; PMID: 25620911
Glia	proliferating	PTN	SDC3	0.0757531	0	PTN_SDC3	PTN - SDC3	PTN	Secreted Signaling	PMID: 28356350; PMID: 25620911
Enteric Neurons	proliferating	PTN	SDC3	0.0376117	0	PTN_SDC3	PTN - SDC3	PTN	Secreted Signaling	PMID: 28356350; PMID: 25620911
proliferating	proliferating	PTN	SDC3	0.0687956	0	PTN_SDC3	PTN - SDC3	PTN	Secreted Signaling	PMID: 28356350; PMID: 25620911
Glia	Glia	PTN	NCL	0.261448	0	PTN_NCL	PTN - NCL	PTN	Secreted Signaling	PMID: 28356350; PMID: 25620911
proliferating	Glia	PTN	NCL	0.241899	0	PTN_NCL	PTN - NCL	PTN	Secreted Signaling	PMID: 28356350; PMID: 25620911
Glia	Enteric Neurons	PTN	NCL	0.271984	0	PTN_NCL	PTN - NCL	PTN	Secreted Signaling	PMID: 28356350; PMID: 25620911
proliferating	Enteric Neurons	PTN	NCL	0.251917	0	PTN_NCL	PTN - NCL	PTN	Secreted Signaling	PMID: 28356350; PMID: 25620911
Glia	proliferating	PTN	NCL	0.285869	0	PTN_NCL	PTN - NCL	PTN	Secreted Signaling	PMID: 28356350; PMID: 25620911
proliferating	proliferating	PTN	NCL	0.26515	0	PTN_NCL	PTN - NCL	PTN	Secreted Signaling	PMID: 28356350; PMID: 25620911
Enteric Neurons	Enteric Neurons	SEMA3A	NRP1_PLXNA2	0.00184212	0	SEMA3A_NRP1_PLXNA2	SEMA3A - (NRP1+PLXNA2)	SEMA3	Secreted Signaling	PMID: 27533782
Enteric Neurons	proliferating	SEMA3A	NRP1_PLXNA2	0.00222528	0	SEMA3A_NRP1_PLXNA2	SEMA3A - (NRP1+PLXNA2)	SEMA3	Secreted Signaling	PMID: 27533782
Glia	Enteric Neurons	SEMA3C	NRP1_PLXNA2	0.00608062	0	SEMA3C_NRP1_PLXNA2	SEMA3C - (NRP1+PLXNA2)	SEMA3	Secreted Signaling	PMID: 27533782
proliferating	Enteric Neurons	SEMA3C	NRP1_PLXNA2	0.0051163	0	SEMA3C_NRP1_PLXNA2	SEMA3C - (NRP1+PLXNA2)	SEMA3	Secreted Signaling	PMID: 27533782
Glia	proliferating	SEMA3C	NRP1_PLXNA2	0.0073389	0	SEMA3C_NRP1_PLXNA2	SEMA3C - (NRP1+PLXNA2)	SEMA3	Secreted Signaling	PMID: 27533782
proliferating	proliferating	SEMA3C	NRP1_PLXNA2	0.00617627	0	SEMA3C_NRP1_PLXNA2	SEMA3C - (NRP1+PLXNA2)	SEMA3	Secreted Signaling	PMID: 27533782
Glia	Glia	SEMA3C	NRP2_PLXNA2	0.00701269	0	SEMA3C_NRP2_PLXNA2	SEMA3C - (NRP2+PLXNA2)	SEMA3	Secreted Signaling	PMID: 27533782
proliferating	Glia	SEMA3C	NRP2_PLXNA2	0.00590143	0	SEMA3C_NRP2_PLXNA2	SEMA3C - (NRP2+PLXNA2)	SEMA3	Secreted Signaling	PMID: 27533782
Glia	Enteric Neurons	SEMA3C	NRP2_PLXNA2	0.0108764	0	SEMA3C_NRP2_PLXNA2	SEMA3C - (NRP2+PLXNA2)	SEMA3	Secreted Signaling	PMID: 27533782
proliferating	Enteric Neurons	SEMA3C	NRP2_PLXNA2	0.00915857	0	SEMA3C_NRP2_PLXNA2	SEMA3C - (NRP2+PLXNA2)	SEMA3	Secreted Signaling	PMID: 27533782
Glia	Glia	GRN	SORT1	0.00160702	0	GRN_SORT1	GRN - SORT1	GRN	Secreted Signaling	PMID: 29555433
Glia	Enteric Neurons	GRN	SORT1	0.00151082	0	GRN_SORT1	GRN - SORT1	GRN	Secreted Signaling	PMID: 29555433
Glia	proliferating	GRN	SORT1	0.00423672	0	GRN_SORT1	GRN - SORT1	GRN	Secreted Signaling	PMID: 29555433
proliferating	proliferating	GRN	SORT1	0.00275502	0	GRN_SORT1	GRN - SORT1	GRN	Secreted Signaling	PMID: 29555433
Enteric Neurons	Glia	PTPRS	NTRK3	0.011967	0	PTPRS_NTRK3	PTPRS - NTRK3	PTPR	Secreted Signaling	PMID:21262467;PMID:25385546;
Enteric Neurons	Enteric Neurons	PTPRS	NTRK3	0.0192319	0	PTPRS_NTRK3	PTPRS - NTRK3	PTPR	Secreted Signaling	PMID:21262467;PMID:25385546;
proliferating	Enteric Neurons	PTPRS	NTRK3	0.0144354	0	PTPRS_NTRK3	PTPRS - NTRK3	PTPR	Secreted Signaling	PMID:21262467;PMID:25385546;
Enteric Neurons	Glia	SLITRK5	PTPRS	0.00729236	0	SLITRK5_PTPRS	SLITRK5 - PTPRS	SLITRK	Secreted Signaling	PMID: 30648269;PMID: 30822649
Enteric Neurons	Enteric Neurons	SLITRK5	PTPRS	0.0138099	0	SLITRK5_PTPRS	SLITRK5 - PTPRS	SLITRK	Secreted Signaling	PMID: 30648269;PMID: 30822649
proliferating	Enteric Neurons	SLITRK5	PTPRS	0.00848284	0	SLITRK5_PTPRS	SLITRK5 - PTPRS	SLITRK	Secreted Signaling	PMID: 30648269;PMID: 30822649
Enteric Neurons	proliferating	SLITRK5	PTPRS	0.0103514	0	SLITRK5_PTPRS	SLITRK5 - PTPRS	SLITRK	Secreted Signaling	PMID: 30648269;PMID: 30822649
Glia	Glia	PPIA	BSG	0.102164	0	PPIA_BSG	PPIA - BSG	CypA	Secreted Signaling	PMID: 36012604
Enteric Neurons	Glia	PPIA	BSG	0.0948061	0	PPIA_BSG	PPIA - BSG	CypA	Secreted Signaling	PMID: 36012604
proliferating	Glia	PPIA	BSG	0.123528	0	PPIA_BSG	PPIA - BSG	CypA	Secreted Signaling	PMID: 36012604
Glia	proliferating	PPIA	BSG	0.10666	0	PPIA_BSG	PPIA - BSG	CypA	Secreted Signaling	PMID: 36012604
Enteric Neurons	proliferating	PPIA	BSG	0.0990142	0	PPIA_BSG	PPIA - BSG	CypA	Secreted Signaling	PMID: 36012604
proliferating	proliferating	PPIA	BSG	0.128829	0	PPIA_BSG	PPIA - BSG	CypA	Secreted Signaling	PMID: 36012604
Glia	Enteric Neurons	SLIT1	ROBO1	0.0470245	0	SLIT1_ROBO1	SLIT1 - ROBO1	SLIT	Secreted Signaling	PMID:10102268
Enteric Neurons	Enteric Neurons	SLIT1	ROBO1	0.0348285	0	SLIT1_ROBO1	SLIT1 - ROBO1	SLIT	Secreted Signaling	PMID:10102268
proliferating	Enteric Neurons	SLIT1	ROBO1	0.0421097	0	SLIT1_ROBO1	SLIT1 - ROBO1	SLIT	Secreted Signaling	PMID:10102268
Glia	proliferating	SLIT1	ROBO1	0.033556	0	SLIT1_ROBO1	SLIT1 - ROBO1	SLIT	Secreted Signaling	PMID:10102268
Glia	Enteric Neurons	SLIT2	ROBO1	0.042932	0	SLIT2_ROBO1	SLIT2 - ROBO1	SLIT	Secreted Signaling	PMID:10102268
proliferating	Enteric Neurons	SLIT2	ROBO1	0.0351857	0	SLIT2_ROBO1	SLIT2 - ROBO1	SLIT	Secreted Signaling	PMID:10102268
Glia	proliferating	SLIT2	ROBO1	0.030598	0.03	SLIT2_ROBO1	SLIT2 - ROBO1	SLIT	Secreted Signaling	PMID:10102268
Glia	Enteric Neurons	SLIT2	ROBO2	0.0626796	0	SLIT2_ROBO2	SLIT2 - ROBO2	SLIT	Secreted Signaling	PMID:10102268
Enteric Neurons	Enteric Neurons	SLIT2	ROBO2	0.0435309	0	SLIT2_ROBO2	SLIT2 - ROBO2	SLIT	Secreted Signaling	PMID:10102268
proliferating	Enteric Neurons	SLIT2	ROBO2	0.0515622	0	SLIT2_ROBO2	SLIT2 - ROBO2	SLIT	Secreted Signaling	PMID:10102268
Glia	Glia	COL1A2	ITGA2_ITGB1	0.00252123	0	COL1A2_ITGA2_ITGB1	COL1A2 - (ITGA2+ITGB1)	COLLAGEN	ECM-Receptor	KEGG: hsa04512
Glia	proliferating	COL1A2	ITGA2_ITGB1	0.00213634	0	COL1A2_ITGA2_ITGB1	COL1A2 - (ITGA2+ITGB1)	COLLAGEN	ECM-Receptor	KEGG: hsa04512
Glia	Glia	COL4A1	ITGA2_ITGB1	0.0115242	0	COL4A1_ITGA2_ITGB1	COL4A1 - (ITGA2+ITGB1)	COLLAGEN	ECM-Receptor	KEGG: hsa04512
proliferating	Glia	COL4A1	ITGA2_ITGB1	0.0102703	0	COL4A1_ITGA2_ITGB1	COL4A1 - (ITGA2+ITGB1)	COLLAGEN	ECM-Receptor	KEGG: hsa04512
Glia	proliferating	COL4A1	ITGA2_ITGB1	0.00977835	0	COL4A1_ITGA2_ITGB1	COL4A1 - (ITGA2+ITGB1)	COLLAGEN	ECM-Receptor	KEGG: hsa04512
proliferating	proliferating	COL4A1	ITGA2_ITGB1	0.00871279	0	COL4A1_ITGA2_ITGB1	COL4A1 - (ITGA2+ITGB1)	COLLAGEN	ECM-Receptor	KEGG: hsa04512
Glia	Glia	COL4A2	ITGA2_ITGB1	0.0144148	0	COL4A2_ITGA2_ITGB1	COL4A2 - (ITGA2+ITGB1)	COLLAGEN	ECM-Receptor	KEGG: hsa04512
Enteric Neurons	Glia	COL4A2	ITGA2_ITGB1	0.00231099	0	COL4A2_ITGA2_ITGB1	COL4A2 - (ITGA2+ITGB1)	COLLAGEN	ECM-Receptor	KEGG: hsa04512
proliferating	Glia	COL4A2	ITGA2_ITGB1	0.0195355	0	COL4A2_ITGA2_ITGB1	COL4A2 - (ITGA2+ITGB1)	COLLAGEN	ECM-Receptor	KEGG: hsa04512
Glia	proliferating	COL4A2	ITGA2_ITGB1	0.0122364	0	COL4A2_ITGA2_ITGB1	COL4A2 - (ITGA2+ITGB1)	COLLAGEN	ECM-Receptor	KEGG: hsa04512
Enteric Neurons	proliferating	COL4A2	ITGA2_ITGB1	0.00195813	0	COL4A2_ITGA2_ITGB1	COL4A2 - (ITGA2+ITGB1)	COLLAGEN	ECM-Receptor	KEGG: hsa04512
proliferating	proliferating	COL4A2	ITGA2_ITGB1	0.0165964	0	COL4A2_ITGA2_ITGB1	COL4A2 - (ITGA2+ITGB1)	COLLAGEN	ECM-Receptor	KEGG: hsa04512
Glia	Glia	COL4A5	ITGA2_ITGB1	0.0157731	0	COL4A5_ITGA2_ITGB1	COL4A5 - (ITGA2+ITGB1)	COLLAGEN	ECM-Receptor	KEGG: hsa04512
proliferating	Glia	COL4A5	ITGA2_ITGB1	0.00952271	0	COL4A5_ITGA2_ITGB1	COL4A5 - (ITGA2+ITGB1)	COLLAGEN	ECM-Receptor	KEGG: hsa04512
Glia	proliferating	COL4A5	ITGA2_ITGB1	0.0133923	0	COL4A5_ITGA2_ITGB1	COL4A5 - (ITGA2+ITGB1)	COLLAGEN	ECM-Receptor	KEGG: hsa04512
proliferating	proliferating	COL4A5	ITGA2_ITGB1	0.00807761	0	COL4A5_ITGA2_ITGB1	COL4A5 - (ITGA2+ITGB1)	COLLAGEN	ECM-Receptor	KEGG: hsa04512
Glia	Glia	COL4A6	ITGA2_ITGB1	0.00376661	0	COL4A6_ITGA2_ITGB1	COL4A6 - (ITGA2+ITGB1)	COLLAGEN	ECM-Receptor	KEGG: hsa04512
proliferating	Glia	COL4A6	ITGA2_ITGB1	0.00176141	0	COL4A6_ITGA2_ITGB1	COL4A6 - (ITGA2+ITGB1)	COLLAGEN	ECM-Receptor	KEGG: hsa04512
Glia	proliferating	COL4A6	ITGA2_ITGB1	0.0031922	0	COL4A6_ITGA2_ITGB1	COL4A6 - (ITGA2+ITGB1)	COLLAGEN	ECM-Receptor	KEGG: hsa04512
proliferating	proliferating	COL4A6	ITGA2_ITGB1	0.00149233	0	COL4A6_ITGA2_ITGB1	COL4A6 - (ITGA2+ITGB1)	COLLAGEN	ECM-Receptor	KEGG: hsa04512
Glia	Glia	COL6A1	ITGA2_ITGB1	0.0117471	0	COL6A1_ITGA2_ITGB1	COL6A1 - (ITGA2+ITGB1)	COLLAGEN	ECM-Receptor	KEGG: hsa04512
Enteric Neurons	Glia	COL6A1	ITGA2_ITGB1	0.00413652	0	COL6A1_ITGA2_ITGB1	COL6A1 - (ITGA2+ITGB1)	COLLAGEN	ECM-Receptor	KEGG: hsa04512
proliferating	Glia	COL6A1	ITGA2_ITGB1	0.00803648	0	COL6A1_ITGA2_ITGB1	COL6A1 - (ITGA2+ITGB1)	COLLAGEN	ECM-Receptor	KEGG: hsa04512
Glia	proliferating	COL6A1	ITGA2_ITGB1	0.00996787	0	COL6A1_ITGA2_ITGB1	COL6A1 - (ITGA2+ITGB1)	COLLAGEN	ECM-Receptor	KEGG: hsa04512
Enteric Neurons	proliferating	COL6A1	ITGA2_ITGB1	0.0035059	0	COL6A1_ITGA2_ITGB1	COL6A1 - (ITGA2+ITGB1)	COLLAGEN	ECM-Receptor	KEGG: hsa04512
proliferating	proliferating	COL6A1	ITGA2_ITGB1	0.00681537	0	COL6A1_ITGA2_ITGB1	COL6A1 - (ITGA2+ITGB1)	COLLAGEN	ECM-Receptor	KEGG: hsa04512
Glia	Glia	LAMA2	ITGA2_ITGB1	0.00355956	0	LAMA2_ITGA2_ITGB1	LAMA2 - (ITGA2+ITGB1)	LAMININ	ECM-Receptor	KEGG: hsa04512
proliferating	Glia	LAMA2	ITGA2_ITGB1	0.00231828	0	LAMA2_ITGA2_ITGB1	LAMA2 - (ITGA2+ITGB1)	LAMININ	ECM-Receptor	KEGG: hsa04512
Glia	proliferating	LAMA2	ITGA2_ITGB1	0.00301663	0	LAMA2_ITGA2_ITGB1	LAMA2 - (ITGA2+ITGB1)	LAMININ	ECM-Receptor	KEGG: hsa04512
proliferating	proliferating	LAMA2	ITGA2_ITGB1	0.00196431	0	LAMA2_ITGA2_ITGB1	LAMA2 - (ITGA2+ITGB1)	LAMININ	ECM-Receptor	KEGG: hsa04512
Glia	Glia	LAMC1	ITGA2_ITGB1	0.00261764	0	LAMC1_ITGA2_ITGB1	LAMC1 - (ITGA2+ITGB1)	LAMININ	ECM-Receptor	KEGG: hsa04512
proliferating	Glia	LAMC1	ITGA2_ITGB1	0.00242414	0	LAMC1_ITGA2_ITGB1	LAMC1 - (ITGA2+ITGB1)	LAMININ	ECM-Receptor	KEGG: hsa04512
Glia	proliferating	LAMC1	ITGA2_ITGB1	0.00221806	0	LAMC1_ITGA2_ITGB1	LAMC1 - (ITGA2+ITGB1)	LAMININ	ECM-Receptor	KEGG: hsa04512
proliferating	proliferating	LAMC1	ITGA2_ITGB1	0.00205404	0	LAMC1_ITGA2_ITGB1	LAMC1 - (ITGA2+ITGB1)	LAMININ	ECM-Receptor	KEGG: hsa04512
Glia	Glia	LAMA2	ITGAV_ITGB8	0.00414289	0	LAMA2_ITGAV_ITGB8	LAMA2 - (ITGAV+ITGB8)	LAMININ	ECM-Receptor	KEGG: hsa04512
proliferating	Glia	LAMA2	ITGAV_ITGB8	0.00269875	0	LAMA2_ITGAV_ITGB8	LAMA2 - (ITGAV+ITGB8)	LAMININ	ECM-Receptor	KEGG: hsa04512
Glia	proliferating	LAMA2	ITGAV_ITGB8	0.00402824	0	LAMA2_ITGAV_ITGB8	LAMA2 - (ITGAV+ITGB8)	LAMININ	ECM-Receptor	KEGG: hsa04512
proliferating	proliferating	LAMA2	ITGAV_ITGB8	0.00262396	0	LAMA2_ITGAV_ITGB8	LAMA2 - (ITGAV+ITGB8)	LAMININ	ECM-Receptor	KEGG: hsa04512
Glia	Glia	LAMC1	ITGAV_ITGB8	0.00304709	0	LAMC1_ITGAV_ITGB8	LAMC1 - (ITGAV+ITGB8)	LAMININ	ECM-Receptor	KEGG: hsa04512
proliferating	Glia	LAMC1	ITGAV_ITGB8	0.00282193	0	LAMC1_ITGAV_ITGB8	LAMC1 - (ITGAV+ITGB8)	LAMININ	ECM-Receptor	KEGG: hsa04512
Glia	proliferating	LAMC1	ITGAV_ITGB8	0.00296267	0	LAMC1_ITGAV_ITGB8	LAMC1 - (ITGAV+ITGB8)	LAMININ	ECM-Receptor	KEGG: hsa04512
proliferating	proliferating	LAMC1	ITGAV_ITGB8	0.00274374	0	LAMC1_ITGAV_ITGB8	LAMC1 - (ITGAV+ITGB8)	LAMININ	ECM-Receptor	KEGG: hsa04512
Glia	Glia	COL1A2	ITGAV_ITGB8	0.00293491	0	COL1A2_ITGAV_ITGB8	COL1A2 - (ITGAV+ITGB8)	COLLAGEN	ECM-Receptor	KEGG: hsa04512
Glia	proliferating	COL1A2	ITGAV_ITGB8	0.00285359	0	COL1A2_ITGAV_ITGB8	COL1A2 - (ITGAV+ITGB8)	COLLAGEN	ECM-Receptor	KEGG: hsa04512
Glia	Glia	COL4A1	ITGAV_ITGB8	0.0133952	0	COL4A1_ITGAV_ITGB8	COL4A1 - (ITGAV+ITGB8)	COLLAGEN	ECM-Receptor	KEGG: hsa04512
proliferating	Glia	COL4A1	ITGAV_ITGB8	0.0119402	0	COL4A1_ITGAV_ITGB8	COL4A1 - (ITGAV+ITGB8)	COLLAGEN	ECM-Receptor	KEGG: hsa04512
Glia	proliferating	COL4A1	ITGAV_ITGB8	0.0130278	0	COL4A1_ITGAV_ITGB8	COL4A1 - (ITGAV+ITGB8)	COLLAGEN	ECM-Receptor	KEGG: hsa04512
proliferating	proliferating	COL4A1	ITGAV_ITGB8	0.0116123	0	COL4A1_ITGAV_ITGB8	COL4A1 - (ITGAV+ITGB8)	COLLAGEN	ECM-Receptor	KEGG: hsa04512
Glia	Glia	COL4A2	ITGAV_ITGB8	0.0167471	0	COL4A2_ITGAV_ITGB8	COL4A2 - (ITGAV+ITGB8)	COLLAGEN	ECM-Receptor	KEGG: hsa04512
proliferating	Glia	COL4A2	ITGAV_ITGB8	0.0226773	0	COL4A2_ITGAV_ITGB8	COL4A2 - (ITGAV+ITGB8)	COLLAGEN	ECM-Receptor	KEGG: hsa04512
Glia	proliferating	COL4A2	ITGAV_ITGB8	0.0162894	0	COL4A2_ITGAV_ITGB8	COL4A2 - (ITGAV+ITGB8)	COLLAGEN	ECM-Receptor	KEGG: hsa04512
proliferating	proliferating	COL4A2	ITGAV_ITGB8	0.0220611	0	COL4A2_ITGAV_ITGB8	COL4A2 - (ITGAV+ITGB8)	COLLAGEN	ECM-Receptor	KEGG: hsa04512
Glia	Glia	COL4A5	ITGAV_ITGB8	0.0183212	0	COL4A5_ITGAV_ITGB8	COL4A5 - (ITGAV+ITGB8)	COLLAGEN	ECM-Receptor	KEGG: hsa04512
proliferating	Glia	COL4A5	ITGAV_ITGB8	0.0110724	0	COL4A5_ITGAV_ITGB8	COL4A5 - (ITGAV+ITGB8)	COLLAGEN	ECM-Receptor	KEGG: hsa04512
Glia	proliferating	COL4A5	ITGAV_ITGB8	0.0178212	0	COL4A5_ITGAV_ITGB8	COL4A5 - (ITGAV+ITGB8)	COLLAGEN	ECM-Receptor	KEGG: hsa04512
proliferating	proliferating	COL4A5	ITGAV_ITGB8	0.0107681	0.02	COL4A5_ITGAV_ITGB8	COL4A5 - (ITGAV+ITGB8)	COLLAGEN	ECM-Receptor	KEGG: hsa04512
Glia	Glia	COL4A6	ITGAV_ITGB8	0.00438373	0	COL4A6_ITGAV_ITGB8	COL4A6 - (ITGAV+ITGB8)	COLLAGEN	ECM-Receptor	KEGG: hsa04512
Glia	proliferating	COL4A6	ITGAV_ITGB8	0.00426244	0	COL4A6_ITGAV_ITGB8	COL4A6 - (ITGAV+ITGB8)	COLLAGEN	ECM-Receptor	KEGG: hsa04512
Glia	Glia	COL6A1	ITGAV_ITGB8	0.0136538	0	COL6A1_ITGAV_ITGB8	COL6A1 - (ITGAV+ITGB8)	COLLAGEN	ECM-Receptor	KEGG: hsa04512
Glia	proliferating	COL6A1	ITGAV_ITGB8	0.0132795	0	COL6A1_ITGAV_ITGB8	COL6A1 - (ITGAV+ITGB8)	COLLAGEN	ECM-Receptor	KEGG: hsa04512
Glia	Enteric Neurons	LAMA2	SV2A	0.00776227	0	LAMA2_SV2A	LAMA2 - SV2A	LAMININ	ECM-Receptor	KEGG: hsa04512
proliferating	Enteric Neurons	LAMA2	SV2A	0.00506289	0	LAMA2_SV2A	LAMA2 - SV2A	LAMININ	ECM-Receptor	KEGG: hsa04512
Glia	Enteric Neurons	LAMC1	SV2A	0.00571463	0	LAMC1_SV2A	LAMC1 - SV2A	LAMININ	ECM-Receptor	KEGG: hsa04512
proliferating	Enteric Neurons	LAMC1	SV2A	0.00529342	0	LAMC1_SV2A	LAMC1 - SV2A	LAMININ	ECM-Receptor	KEGG: hsa04512
Glia	Glia	THBS2	CD47	0.0029713	0	THBS2_CD47	THBS2 - CD47	THBS	ECM-Receptor	KEGG: hsa04512
proliferating	Glia	THBS2	CD47	0.00281644	0	THBS2_CD47	THBS2 - CD47	THBS	ECM-Receptor	KEGG: hsa04512
Glia	Enteric Neurons	THBS2	CD47	0.00123579	0	THBS2_CD47	THBS2 - CD47	THBS	ECM-Receptor	KEGG: hsa04512
proliferating	Enteric Neurons	THBS2	CD47	0.00117127	0	THBS2_CD47	THBS2 - CD47	THBS	ECM-Receptor	KEGG: hsa04512
Glia	proliferating	THBS2	CD47	0.002843	0	THBS2_CD47	THBS2 - CD47	THBS	ECM-Receptor	KEGG: hsa04512
proliferating	proliferating	THBS2	CD47	0.00269481	0	THBS2_CD47	THBS2 - CD47	THBS	ECM-Receptor	KEGG: hsa04512
Glia	Glia	AGRN	DAG1	0.00363627	0	AGRN_DAG1	AGRN - DAG1	AGRN	ECM-Receptor	KEGG: hsa04512
proliferating	Glia	AGRN	DAG1	0.00315231	0	AGRN_DAG1	AGRN - DAG1	AGRN	ECM-Receptor	KEGG: hsa04512
Glia	proliferating	AGRN	DAG1	0.00379251	0	AGRN_DAG1	AGRN - DAG1	AGRN	ECM-Receptor	KEGG: hsa04512
proliferating	proliferating	AGRN	DAG1	0.00328783	0	AGRN_DAG1	AGRN - DAG1	AGRN	ECM-Receptor	KEGG: hsa04512
Glia	Glia	LAMA2	DAG1	0.00440403	0	LAMA2_DAG1	LAMA2 - DAG1	LAMININ	ECM-Receptor	KEGG: hsa04512
proliferating	Glia	LAMA2	DAG1	0.00286912	0	LAMA2_DAG1	LAMA2 - DAG1	LAMININ	ECM-Receptor	KEGG: hsa04512
Glia	proliferating	LAMA2	DAG1	0.00459311	0	LAMA2_DAG1	LAMA2 - DAG1	LAMININ	ECM-Receptor	KEGG: hsa04512
proliferating	proliferating	LAMA2	DAG1	0.0029925	0	LAMA2_DAG1	LAMA2 - DAG1	LAMININ	ECM-Receptor	KEGG: hsa04512
Glia	Glia	LAMC1	DAG1	0.00323938	0	LAMC1_DAG1	LAMC1 - DAG1	LAMININ	ECM-Receptor	KEGG: hsa04512
proliferating	Glia	LAMC1	DAG1	0.00300006	0	LAMC1_DAG1	LAMC1 - DAG1	LAMININ	ECM-Receptor	KEGG: hsa04512
Glia	proliferating	LAMC1	DAG1	0.00337863	0	LAMC1_DAG1	LAMC1 - DAG1	LAMININ	ECM-Receptor	KEGG: hsa04512
proliferating	proliferating	LAMC1	DAG1	0.00312905	0	LAMC1_DAG1	LAMC1 - DAG1	LAMININ	ECM-Receptor	KEGG: hsa04512
Enteric Neurons	Glia	Glu-SLC17A6_GLS	GRIA1	0.00406542	0	Glutamate-Glu-SLC17A6_GLS_GRIA1	Glu-(SLC17A6+GLS) - GRIA1	Glutamate	Non-protein Signaling	PMID: 24155668;PMID: 14612154
Enteric Neurons	Enteric Neurons	Glu-SLC17A6_GLS	GRIA1	0.00684416	0	Glutamate-Glu-SLC17A6_GLS_GRIA1	Glu-(SLC17A6+GLS) - GRIA1	Glutamate	Non-protein Signaling	PMID: 24155668;PMID: 14612154
Enteric Neurons	proliferating	Glu-SLC17A6_GLS	GRIA1	0.00306026	0	Glutamate-Glu-SLC17A6_GLS_GRIA1	Glu-(SLC17A6+GLS) - GRIA1	Glutamate	Non-protein Signaling	PMID: 24155668;PMID: 14612154
Enteric Neurons	Glia	Glu-SLC1A2_GLS	GRIA1	0.00369266	0	Glutamate-Glu-SLC1A2_GLS_GRIA1	Glu-(SLC1A2+GLS) - GRIA1	Glutamate	Non-protein Signaling	PMID: 24155668;PMID: 14612154
Enteric Neurons	Enteric Neurons	Glu-SLC1A2_GLS	GRIA1	0.0062182	0	Glutamate-Glu-SLC1A2_GLS_GRIA1	Glu-(SLC1A2+GLS) - GRIA1	Glutamate	Non-protein Signaling	PMID: 24155668;PMID: 14612154
Enteric Neurons	proliferating	Glu-SLC1A2_GLS	GRIA1	0.00277941	0	Glutamate-Glu-SLC1A2_GLS_GRIA1	Glu-(SLC1A2+GLS) - GRIA1	Glutamate	Non-protein Signaling	PMID: 24155668;PMID: 14612154
Glia	Enteric Neurons	Glu-SLC1A3_GLS	GRIA1	0.0137154	0	Glutamate-Glu-SLC1A3_GLS_GRIA1	Glu-(SLC1A3+GLS) - GRIA1	Glutamate	Non-protein Signaling	PMID: 24155668;PMID: 14612154
proliferating	Enteric Neurons	Glu-SLC1A3_GLS	GRIA1	0.0132592	0	Glutamate-Glu-SLC1A3_GLS_GRIA1	Glu-(SLC1A3+GLS) - GRIA1	Glutamate	Non-protein Signaling	PMID: 24155668;PMID: 14612154
Enteric Neurons	Enteric Neurons	Glu-SLC17A6_GLS	GRIA2	0.0367882	0	Glutamate-Glu-SLC17A6_GLS_GRIA2	Glu-(SLC17A6+GLS) - GRIA2	Glutamate	Non-protein Signaling	PMID: 24155668;PMID: 14612154
Enteric Neurons	Enteric Neurons	Glu-SLC1A2_GLS	GRIA2	0.033516	0	Glutamate-Glu-SLC1A2_GLS_GRIA2	Glu-(SLC1A2+GLS) - GRIA2	Glutamate	Non-protein Signaling	PMID: 24155668;PMID: 14612154
Glia	Enteric Neurons	Glu-SLC1A3_GLS	GRIA2	0.0715558	0	Glutamate-Glu-SLC1A3_GLS_GRIA2	Glu-(SLC1A3+GLS) - GRIA2	Glutamate	Non-protein Signaling	PMID: 24155668;PMID: 14612154
proliferating	Enteric Neurons	Glu-SLC1A3_GLS	GRIA2	0.069311	0	Glutamate-Glu-SLC1A3_GLS_GRIA2	Glu-(SLC1A3+GLS) - GRIA2	Glutamate	Non-protein Signaling	PMID: 24155668;PMID: 14612154
Enteric Neurons	Enteric Neurons	Glu-SLC17A6_GLS	GRIA4	0.0175816	0	Glutamate-Glu-SLC17A6_GLS_GRIA4	Glu-(SLC17A6+GLS) - GRIA4	Glutamate	Non-protein Signaling	PMID: 24155668;PMID: 14612154
Enteric Neurons	Enteric Neurons	Glu-SLC1A2_GLS	GRIA4	0.0159894	0	Glutamate-Glu-SLC1A2_GLS_GRIA4	Glu-(SLC1A2+GLS) - GRIA4	Glutamate	Non-protein Signaling	PMID: 24155668;PMID: 14612154
Glia	Enteric Neurons	Glu-SLC1A3_GLS	GRIA4	0.0348544	0	Glutamate-Glu-SLC1A3_GLS_GRIA4	Glu-(SLC1A3+GLS) - GRIA4	Glutamate	Non-protein Signaling	PMID: 24155668;PMID: 14612154
proliferating	Enteric Neurons	Glu-SLC1A3_GLS	GRIA4	0.0337191	0	Glutamate-Glu-SLC1A3_GLS_GRIA4	Glu-(SLC1A3+GLS) - GRIA4	Glutamate	Non-protein Signaling	PMID: 24155668;PMID: 14612154
Enteric Neurons	Glia	Glu-NRXN1_CBLN1	GRID2	0.0716506	0	Glutamate-Glu-NRXN1_CBLN1_GRID2	Glu-(NRXN1+CBLN1) - GRID2	Glutamate	Non-protein Signaling	PMID: 24155668;PMID: 14612154
Enteric Neurons	Enteric Neurons	Glu-NRXN1_CBLN1	GRID2	0.0631345	0	Glutamate-Glu-NRXN1_CBLN1_GRID2	Glu-(NRXN1+CBLN1) - GRID2	Glutamate	Non-protein Signaling	PMID: 24155668;PMID: 14612154
Enteric Neurons	proliferating	Glu-NRXN1_CBLN1	GRID2	0.0731314	0	Glutamate-Glu-NRXN1_CBLN1_GRID2	Glu-(NRXN1+CBLN1) - GRID2	Glutamate	Non-protein Signaling	PMID: 24155668;PMID: 14612154
Enteric Neurons	Enteric Neurons	Glu-SLC17A6_GLS	GRIK1	0.00216774	0	Glutamate-Glu-SLC17A6_GLS_GRIK1	Glu-(SLC17A6+GLS) - GRIK1	Glutamate	Non-protein Signaling	PMID: 24155668;PMID: 14612154
Enteric Neurons	Enteric Neurons	Glu-SLC1A2_GLS	GRIK1	0.00196863	0	Glutamate-Glu-SLC1A2_GLS_GRIK1	Glu-(SLC1A2+GLS) - GRIK1	Glutamate	Non-protein Signaling	PMID: 24155668;PMID: 14612154
Glia	Enteric Neurons	Glu-SLC1A3_GLS	GRIK1	0.00436468	0	Glutamate-Glu-SLC1A3_GLS_GRIK1	Glu-(SLC1A3+GLS) - GRIK1	Glutamate	Non-protein Signaling	PMID: 24155668;PMID: 14612154
proliferating	Enteric Neurons	Glu-SLC1A3_GLS	GRIK1	0.00421818	0	Glutamate-Glu-SLC1A3_GLS_GRIK1	Glu-(SLC1A3+GLS) - GRIK1	Glutamate	Non-protein Signaling	PMID: 24155668;PMID: 14612154
Enteric Neurons	Enteric Neurons	Glu-SLC17A6_GLS	GRIK2	0.00784245	0	Glutamate-Glu-SLC17A6_GLS_GRIK2	Glu-(SLC17A6+GLS) - GRIK2	Glutamate	Non-protein Signaling	PMID: 24155668;PMID: 14612154
Enteric Neurons	Enteric Neurons	Glu-SLC1A2_GLS	GRIK2	0.00712585	0	Glutamate-Glu-SLC1A2_GLS_GRIK2	Glu-(SLC1A2+GLS) - GRIK2	Glutamate	Non-protein Signaling	PMID: 24155668;PMID: 14612154
Glia	Enteric Neurons	Glu-SLC1A3_GLS	GRIK2	0.0157001	0	Glutamate-Glu-SLC1A3_GLS_GRIK2	Glu-(SLC1A3+GLS) - GRIK2	Glutamate	Non-protein Signaling	PMID: 24155668;PMID: 14612154
proliferating	Enteric Neurons	Glu-SLC1A3_GLS	GRIK2	0.0151789	0	Glutamate-Glu-SLC1A3_GLS_GRIK2	Glu-(SLC1A3+GLS) - GRIK2	Glutamate	Non-protein Signaling	PMID: 24155668;PMID: 14612154
Enteric Neurons	Enteric Neurons	Glu-SLC17A6_GLS	GRIK3	0.00425539	0	Glutamate-Glu-SLC17A6_GLS_GRIK3	Glu-(SLC17A6+GLS) - GRIK3	Glutamate	Non-protein Signaling	PMID: 24155668;PMID: 14612154
Enteric Neurons	Enteric Neurons	Glu-SLC1A2_GLS	GRIK3	0.00386527	0	Glutamate-Glu-SLC1A2_GLS_GRIK3	Glu-(SLC1A2+GLS) - GRIK3	Glutamate	Non-protein Signaling	PMID: 24155668;PMID: 14612154
Glia	Enteric Neurons	Glu-SLC1A3_GLS	GRIK3	0.00854997	0	Glutamate-Glu-SLC1A3_GLS_GRIK3	Glu-(SLC1A3+GLS) - GRIK3	Glutamate	Non-protein Signaling	PMID: 24155668;PMID: 14612154
proliferating	Enteric Neurons	Glu-SLC1A3_GLS	GRIK3	0.00826415	0	Glutamate-Glu-SLC1A3_GLS_GRIK3	Glu-(SLC1A3+GLS) - GRIK3	Glutamate	Non-protein Signaling	PMID: 24155668;PMID: 14612154
Enteric Neurons	Glia	Cholesterol-DHCR24	RORA	0.00424304	0	Cholesterol-Cholesterol-DHCR24_RORA	CHOLESTEROL-DHCR24 - RORA	Cholesterol	Non-protein Signaling	HMRbase;PMID:12467577;PDB:1N83
Enteric Neurons	Enteric Neurons	Cholesterol-DHCR24	RORA	0.00541943	0	Cholesterol-Cholesterol-DHCR24_RORA	CHOLESTEROL-DHCR24 - RORA	Cholesterol	Non-protein Signaling	HMRbase;PMID:12467577;PDB:1N83
Enteric Neurons	proliferating	Cholesterol-DHCR24	RORA	0.00310437	0	Cholesterol-Cholesterol-DHCR24_RORA	CHOLESTEROL-DHCR24 - RORA	Cholesterol	Non-protein Signaling	HMRbase;PMID:12467577;PDB:1N83
Enteric Neurons	Glia	Cholesterol-LIPA	RORA	0.00909412	0	Cholesterol-Cholesterol-LIPA_RORA	CHOLESTEROL-LIPA - RORA	Cholesterol	Non-protein Signaling	HMRbase;PMID:12467577;PDB:1N83
Glia	Enteric Neurons	Cholesterol-LIPA	RORA	0.0101287	0	Cholesterol-Cholesterol-LIPA_RORA	CHOLESTEROL-LIPA - RORA	Cholesterol	Non-protein Signaling	HMRbase;PMID:12467577;PDB:1N83
Enteric Neurons	Enteric Neurons	Cholesterol-LIPA	RORA	0.0115998	0	Cholesterol-Cholesterol-LIPA_RORA	CHOLESTEROL-LIPA - RORA	Cholesterol	Non-protein Signaling	HMRbase;PMID:12467577;PDB:1N83
Enteric Neurons	Glia	CADM1	CADM1	0.025543	0	CADM1_CADM1	CADM1 - CADM1	CADM	Cell-Cell Contact	PMID: 24503895
Glia	Enteric Neurons	CADM1	CADM1	0.025543	0	CADM1_CADM1	CADM1 - CADM1	CADM	Cell-Cell Contact	PMID: 24503895
Enteric Neurons	Enteric Neurons	CADM1	CADM1	0.0377463	0	CADM1_CADM1	CADM1 - CADM1	CADM	Cell-Cell Contact	PMID: 24503895
proliferating	Enteric Neurons	CADM1	CADM1	0.0228571	0	CADM1_CADM1	CADM1 - CADM1	CADM	Cell-Cell Contact	PMID: 24503895
Enteric Neurons	proliferating	CADM1	CADM1	0.0228571	0	CADM1_CADM1	CADM1 - CADM1	CADM	Cell-Cell Contact	PMID: 24503895
Enteric Neurons	Glia	CADM3	CADM3	0.00169818	0	CADM3_CADM3	CADM3 - CADM3	CADM	Cell-Cell Contact	KEGG: hsa04514
Glia	Enteric Neurons	CADM3	CADM3	0.00169818	0	CADM3_CADM3	CADM3 - CADM3	CADM	Cell-Cell Contact	KEGG: hsa04514
Enteric Neurons	Enteric Neurons	CADM3	CADM3	0.00208681	0	CADM3_CADM3	CADM3 - CADM3	CADM	Cell-Cell Contact	KEGG: hsa04514
Glia	Glia	CD46	JAG1	0.00525562	0	CD46_JAG1	CD46 - JAG1	CD46	Cell-Cell Contact	PMID: 23086448
Enteric Neurons	Glia	CD46	JAG1	0.00710328	0	CD46_JAG1	CD46 - JAG1	CD46	Cell-Cell Contact	PMID: 23086448
Enteric Neurons	proliferating	CD46	JAG1	0.00552733	0	CD46_JAG1	CD46 - JAG1	CD46	Cell-Cell Contact	PMID: 23086448
Glia	proliferating	CD99	PILRA	0.00887557	0	CD99_PILRA	CD99 - PILRA	CD99	Cell-Cell Contact	PMID: 18234675
proliferating	proliferating	CD99	PILRA	0.00883546	0	CD99_PILRA	CD99 - PILRA	CD99	Cell-Cell Contact	PMID: 18234675
Glia	Glia	CD99	CD99	0.115285	0	CD99_CD99	CD99 - CD99	CD99	Cell-Cell Contact	KEGG: hsa04514
proliferating	Glia	CD99	CD99	0.114819	0	CD99_CD99	CD99 - CD99	CD99	Cell-Cell Contact	KEGG: hsa04514
Glia	proliferating	CD99	CD99	0.114819	0	CD99_CD99	CD99 - CD99	CD99	Cell-Cell Contact	KEGG: hsa04514
proliferating	proliferating	CD99	CD99	0.114356	0	CD99_CD99	CD99 - CD99	CD99	Cell-Cell Contact	KEGG: hsa04514
Glia	Glia	CD99	CD99L2	0.0123985	0	CD99_CD99L2	CD99 - CD99L2	CD99	Cell-Cell Contact	KEGG: hsa04514
proliferating	Glia	CD99	CD99L2	0.0123426	0	CD99_CD99L2	CD99 - CD99L2	CD99	Cell-Cell Contact	KEGG: hsa04514
Glia	Enteric Neurons	CD99	CD99L2	0.013873	0	CD99_CD99L2	CD99 - CD99L2	CD99	Cell-Cell Contact	KEGG: hsa04514
proliferating	Enteric Neurons	CD99	CD99L2	0.0138106	0	CD99_CD99L2	CD99 - CD99L2	CD99	Cell-Cell Contact	KEGG: hsa04514
Glia	proliferating	CD99	CD99L2	0.0116086	0	CD99_CD99L2	CD99 - CD99L2	CD99	Cell-Cell Contact	KEGG: hsa04514
proliferating	proliferating	CD99	CD99L2	0.0115562	0	CD99_CD99L2	CD99 - CD99L2	CD99	Cell-Cell Contact	KEGG: hsa04514
Enteric Neurons	Glia	CDH4	CDH4	0.00219404	0	CDH4_CDH4	CDH4 - CDH4	CDH	Cell-Cell Contact	KEGG: hsa04514
proliferating	Glia	CDH4	CDH4	0.00342424	0	CDH4_CDH4	CDH4 - CDH4	CDH	Cell-Cell Contact	KEGG: hsa04514
Glia	Enteric Neurons	CDH4	CDH4	0.00219404	0	CDH4_CDH4	CDH4 - CDH4	CDH	Cell-Cell Contact	KEGG: hsa04514
Enteric Neurons	Enteric Neurons	CDH4	CDH4	0.00326559	0	CDH4_CDH4	CDH4 - CDH4	CDH	Cell-Cell Contact	KEGG: hsa04514
proliferating	Enteric Neurons	CDH4	CDH4	0.00509354	0	CDH4_CDH4	CDH4 - CDH4	CDH	Cell-Cell Contact	KEGG: hsa04514
Glia	proliferating	CDH4	CDH4	0.00342424	0	CDH4_CDH4	CDH4 - CDH4	CDH	Cell-Cell Contact	KEGG: hsa04514
Enteric Neurons	proliferating	CDH4	CDH4	0.00509354	0	CDH4_CDH4	CDH4 - CDH4	CDH	Cell-Cell Contact	KEGG: hsa04514
proliferating	proliferating	CDH4	CDH4	0.00793654	0	CDH4_CDH4	CDH4 - CDH4	CDH	Cell-Cell Contact	KEGG: hsa04514
Glia	Glia	CDH2	CDH2	0.179933	0	CDH2_CDH2	CDH2 - CDH2	CDH	Cell-Cell Contact	KEGG: hsa04514
proliferating	Glia	CDH2	CDH2	0.18043	0	CDH2_CDH2	CDH2 - CDH2	CDH	Cell-Cell Contact	KEGG: hsa04514
Glia	proliferating	CDH2	CDH2	0.18043	0	CDH2_CDH2	CDH2 - CDH2	CDH	Cell-Cell Contact	KEGG: hsa04514
proliferating	proliferating	CDH2	CDH2	0.180928	0	CDH2_CDH2	CDH2 - CDH2	CDH	Cell-Cell Contact	KEGG: hsa04514
Enteric Neurons	Enteric Neurons	CNTN2	CNTN2_CNTNAP2	0.00307459	0	CNTN2_CNTN2_CNTNAP2	CNTN2 - (CNTN2+CNTNAP2)	CNTN	Cell-Cell Contact	KEGG: hsa04514
Enteric Neurons	Enteric Neurons	CNTN2	L1CAM	0.00145536	0	CNTN2_L1CAM	CNTN2 - L1CAM	CNTN	Cell-Cell Contact	KEGG: hsa04514
Enteric Neurons	Enteric Neurons	CNTN2	CNTN2	0.000996375	0	CNTN2_CNTN2	CNTN2 - CNTN2	CNTN	Cell-Cell Contact	KEGG: hsa04514
Enteric Neurons	Glia	CNTN1	NRCAM	0.0492433	0	CNTN1_NRCAM	CNTN1 - NRCAM	CNTN	Cell-Cell Contact	KEGG: hsa04514
Glia	Enteric Neurons	CNTN1	NRCAM	0.0567246	0	CNTN1_NRCAM	CNTN1 - NRCAM	CNTN	Cell-Cell Contact	KEGG: hsa04514
Enteric Neurons	Enteric Neurons	CNTN1	NRCAM	0.110872	0	CNTN1_NRCAM	CNTN1 - NRCAM	CNTN	Cell-Cell Contact	KEGG: hsa04514
Enteric Neurons	proliferating	CNTN1	NRCAM	0.0694785	0	CNTN1_NRCAM	CNTN1 - NRCAM	CNTN	Cell-Cell Contact	KEGG: hsa04514
Glia	Glia	EFNA5	EPHA3	0.0325179	0	EFNA5_EPHA3	EFNA5 - EPHA3	EPHA	Cell-Cell Contact	PMID: 15114347
proliferating	Glia	EFNA5	EPHA3	0.039844	0	EFNA5_EPHA3	EFNA5 - EPHA3	EPHA	Cell-Cell Contact	PMID: 15114347
Glia	Enteric Neurons	EFNA5	EPHA3	0.0252296	0	EFNA5_EPHA3	EFNA5 - EPHA3	EPHA	Cell-Cell Contact	PMID: 15114347
proliferating	Enteric Neurons	EFNA5	EPHA3	0.0309663	0.02	EFNA5_EPHA3	EFNA5 - EPHA3	EPHA	Cell-Cell Contact	PMID: 15114347
Glia	proliferating	EFNA5	EPHA3	0.0322924	0	EFNA5_EPHA3	EFNA5 - EPHA3	EPHA	Cell-Cell Contact	PMID: 15114347
proliferating	proliferating	EFNA5	EPHA3	0.0395698	0	EFNA5_EPHA3	EFNA5 - EPHA3	EPHA	Cell-Cell Contact	PMID: 15114347
Glia	Glia	EFNA5	EPHA4	0.00371706	0	EFNA5_EPHA4	EFNA5 - EPHA4	EPHA	Cell-Cell Contact	PMID: 15114347
proliferating	Glia	EFNA5	EPHA4	0.00458525	0	EFNA5_EPHA4	EFNA5 - EPHA4	EPHA	Cell-Cell Contact	PMID: 15114347
Glia	proliferating	EFNA5	EPHA4	0.00368121	0	EFNA5_EPHA4	EFNA5 - EPHA4	EPHA	Cell-Cell Contact	PMID: 15114347
proliferating	proliferating	EFNA5	EPHA4	0.00454105	0	EFNA5_EPHA4	EFNA5 - EPHA4	EPHA	Cell-Cell Contact	PMID: 15114347
Glia	Glia	EFNA5	EPHA5	0.00316739	0	EFNA5_EPHA5	EFNA5 - EPHA5	EPHA	Cell-Cell Contact	PMID: 15114347
proliferating	Glia	EFNA5	EPHA5	0.00390769	0.02	EFNA5_EPHA5	EFNA5 - EPHA5	EPHA	Cell-Cell Contact	PMID: 15114347
Glia	Enteric Neurons	EFNA5	EPHA5	0.0195817	0	EFNA5_EPHA5	EFNA5 - EPHA5	EPHA	Cell-Cell Contact	PMID: 15114347
Enteric Neurons	Enteric Neurons	EFNA5	EPHA5	0.00972956	0	EFNA5_EPHA5	EFNA5 - EPHA5	EPHA	Cell-Cell Contact	PMID: 15114347
proliferating	Enteric Neurons	EFNA5	EPHA5	0.0240659	0	EFNA5_EPHA5	EFNA5 - EPHA5	EPHA	Cell-Cell Contact	PMID: 15114347
proliferating	proliferating	EFNA5	EPHA5	0.00334394	0.02	EFNA5_EPHA5	EFNA5 - EPHA5	EPHA	Cell-Cell Contact	PMID: 15114347
Glia	Glia	EFNA5	EPHA7	0.00317776	0	EFNA5_EPHA7	EFNA5 - EPHA7	EPHA	Cell-Cell Contact	PMID: 15114347
proliferating	Glia	EFNA5	EPHA7	0.00392048	0.01	EFNA5_EPHA7	EFNA5 - EPHA7	EPHA	Cell-Cell Contact	PMID: 15114347
Glia	Enteric Neurons	EFNA5	EPHA7	0.00539214	0	EFNA5_EPHA7	EFNA5 - EPHA7	EPHA	Cell-Cell Contact	PMID: 15114347
Enteric Neurons	Enteric Neurons	EFNA5	EPHA7	0.00265982	0	EFNA5_EPHA7	EFNA5 - EPHA7	EPHA	Cell-Cell Contact	PMID: 15114347
proliferating	Enteric Neurons	EFNA5	EPHA7	0.00664896	0	EFNA5_EPHA7	EFNA5 - EPHA7	EPHA	Cell-Cell Contact	PMID: 15114347
Glia	proliferating	EFNA5	EPHA7	0.00308705	0	EFNA5_EPHA7	EFNA5 - EPHA7	EPHA	Cell-Cell Contact	PMID: 15114347
proliferating	proliferating	EFNA5	EPHA7	0.00380864	0	EFNA5_EPHA7	EFNA5 - EPHA7	EPHA	Cell-Cell Contact	PMID: 15114347
Glia	Glia	EFNA5	EPHB2	0.00440176	0	EFNA5_EPHB2	EFNA5 - EPHB2	EPHA	Cell-Cell Contact	PMID:15107857; PMID: 15114347
proliferating	Glia	EFNA5	EPHB2	0.00542899	0	EFNA5_EPHB2	EFNA5 - EPHB2	EPHA	Cell-Cell Contact	PMID:15107857; PMID: 15114347
Glia	Enteric Neurons	EFNA5	EPHB2	0.00473387	0	EFNA5_EPHB2	EFNA5 - EPHB2	EPHA	Cell-Cell Contact	PMID:15107857; PMID: 15114347
proliferating	Enteric Neurons	EFNA5	EPHB2	0.00583815	0	EFNA5_EPHB2	EFNA5 - EPHB2	EPHA	Cell-Cell Contact	PMID:15107857; PMID: 15114347
Glia	proliferating	EFNA5	EPHB2	0.00994854	0	EFNA5_EPHB2	EFNA5 - EPHB2	EPHA	Cell-Cell Contact	PMID:15107857; PMID: 15114347
Enteric Neurons	proliferating	EFNA5	EPHB2	0.00491881	0	EFNA5_EPHB2	EFNA5 - EPHB2	EPHA	Cell-Cell Contact	PMID:15107857; PMID: 15114347
proliferating	proliferating	EFNA5	EPHB2	0.0122543	0	EFNA5_EPHB2	EFNA5 - EPHB2	EPHA	Cell-Cell Contact	PMID:15107857; PMID: 15114347
Glia	Glia	EFNB1	EPHA4	0.00159995	0	EFNB1_EPHA4	EFNB1 - EPHA4	EPHB	Cell-Cell Contact	PMID: 15114347
proliferating	Glia	EFNB1	EPHA4	0.00378768	0	EFNB1_EPHA4	EFNB1 - EPHA4	EPHB	Cell-Cell Contact	PMID: 15114347
Glia	proliferating	EFNB1	EPHA4	0.00158448	0	EFNB1_EPHA4	EFNB1 - EPHA4	EPHB	Cell-Cell Contact	PMID: 15114347
proliferating	proliferating	EFNB1	EPHA4	0.00375115	0	EFNB1_EPHA4	EFNB1 - EPHA4	EPHB	Cell-Cell Contact	PMID: 15114347
proliferating	Glia	EFNB1	EPHB1	0.00173193	0	EFNB1_EPHB1	EFNB1 - EPHB1	EPHB	Cell-Cell Contact	PMID: 15114347
Glia	Enteric Neurons	EFNB1	EPHB1	0.00254079	0	EFNB1_EPHB1	EFNB1 - EPHB1	EPHB	Cell-Cell Contact	PMID: 15114347
proliferating	Enteric Neurons	EFNB1	EPHB1	0.00600726	0	EFNB1_EPHB1	EFNB1 - EPHB1	EPHB	Cell-Cell Contact	PMID: 15114347
proliferating	proliferating	EFNB1	EPHB1	0.00251257	0	EFNB1_EPHB1	EFNB1 - EPHB1	EPHB	Cell-Cell Contact	PMID: 15114347
Glia	Glia	EFNB1	EPHB2	0.0018954	0	EFNB1_EPHB2	EFNB1 - EPHB2	EPHB	Cell-Cell Contact	PMID: 15114347
proliferating	Glia	EFNB1	EPHB2	0.00448533	0	EFNB1_EPHB2	EFNB1 - EPHB2	EPHB	Cell-Cell Contact	PMID: 15114347
Glia	Enteric Neurons	EFNB1	EPHB2	0.0020388	0	EFNB1_EPHB2	EFNB1 - EPHB2	EPHB	Cell-Cell Contact	PMID: 15114347
proliferating	Enteric Neurons	EFNB1	EPHB2	0.00482371	0	EFNB1_EPHB2	EFNB1 - EPHB2	EPHB	Cell-Cell Contact	PMID: 15114347
Glia	proliferating	EFNB1	EPHB2	0.00429749	0	EFNB1_EPHB2	EFNB1 - EPHB2	EPHB	Cell-Cell Contact	PMID: 15114347
proliferating	proliferating	EFNB1	EPHB2	0.0101363	0	EFNB1_EPHB2	EFNB1 - EPHB2	EPHB	Cell-Cell Contact	PMID: 15114347
Glia	proliferating	EFNB1	EPHB3	0.000877824	0	EFNB1_EPHB3	EFNB1 - EPHB3	EPHB	Cell-Cell Contact	PMID: 15114347
proliferating	proliferating	EFNB1	EPHB3	0.0020802	0	EFNB1_EPHB3	EFNB1 - EPHB3	EPHB	Cell-Cell Contact	PMID: 15114347
Glia	Glia	EFNB2	EPHA4	0.00411453	0	EFNB2_EPHA4	EFNB2 - EPHA4	EPHB	Cell-Cell Contact	PMID: 15114347
proliferating	Glia	EFNB2	EPHA4	0.00405177	0	EFNB2_EPHA4	EFNB2 - EPHA4	EPHB	Cell-Cell Contact	PMID: 15114347
Glia	proliferating	EFNB2	EPHA4	0.00407486	0	EFNB2_EPHA4	EFNB2 - EPHA4	EPHB	Cell-Cell Contact	PMID: 15114347
proliferating	proliferating	EFNB2	EPHA4	0.0040127	0	EFNB2_EPHA4	EFNB2 - EPHA4	EPHB	Cell-Cell Contact	PMID: 15114347
Glia	Glia	EFNB2	EPHB1	0.00188172	0.03	EFNB2_EPHB1	EFNB2 - EPHB1	EPHB	Cell-Cell Contact	PMID: 15114347
Glia	Enteric Neurons	EFNB2	EPHB1	0.0065244	0	EFNB2_EPHB1	EFNB2 - EPHB1	EPHB	Cell-Cell Contact	PMID: 15114347
proliferating	Enteric Neurons	EFNB2	EPHB1	0.00642511	0	EFNB2_EPHB1	EFNB2 - EPHB1	EPHB	Cell-Cell Contact	PMID: 15114347
Glia	proliferating	EFNB2	EPHB1	0.0027297	0.02	EFNB2_EPHB1	EFNB2 - EPHB1	EPHB	Cell-Cell Contact	PMID: 15114347
Glia	Glia	EFNB2	EPHB2	0.00487209	0	EFNB2_EPHB2	EFNB2 - EPHB2	EPHB	Cell-Cell Contact	PMID: 15114347
proliferating	Glia	EFNB2	EPHB2	0.00479782	0	EFNB2_EPHB2	EFNB2 - EPHB2	EPHB	Cell-Cell Contact	PMID: 15114347
Glia	Enteric Neurons	EFNB2	EPHB2	0.0052395	0	EFNB2_EPHB2	EFNB2 - EPHB2	EPHB	Cell-Cell Contact	PMID: 15114347
proliferating	Enteric Neurons	EFNB2	EPHB2	0.00515966	0	EFNB2_EPHB2	EFNB2 - EPHB2	EPHB	Cell-Cell Contact	PMID: 15114347
Glia	proliferating	EFNB2	EPHB2	0.011005	0	EFNB2_EPHB2	EFNB2 - EPHB2	EPHB	Cell-Cell Contact	PMID: 15114347
Enteric Neurons	proliferating	EFNB2	EPHB2	0.00418971	0	EFNB2_EPHB2	EFNB2 - EPHB2	EPHB	Cell-Cell Contact	PMID: 15114347
proliferating	proliferating	EFNB2	EPHB2	0.0108383	0	EFNB2_EPHB2	EFNB2 - EPHB2	EPHB	Cell-Cell Contact	PMID: 15114347
Glia	proliferating	EFNB2	EPHB3	0.00226004	0	EFNB2_EPHB3	EFNB2 - EPHB3	EPHB	Cell-Cell Contact	PMID: 15114347
Enteric Neurons	proliferating	EFNB2	EPHB3	0.000855734	0	EFNB2_EPHB3	EFNB2 - EPHB3	EPHB	Cell-Cell Contact	PMID: 15114347
proliferating	proliferating	EFNB2	EPHB3	0.0022255	0	EFNB2_EPHB3	EFNB2 - EPHB3	EPHB	Cell-Cell Contact	PMID: 15114347
Glia	Glia	EFNB3	EPHA4	0.00612962	0	EFNB3_EPHA4	EFNB3 - EPHA4	EPHB	Cell-Cell Contact	PMID: 15114347
Glia	proliferating	EFNB3	EPHA4	0.00607063	0	EFNB3_EPHA4	EFNB3 - EPHA4	EPHB	Cell-Cell Contact	PMID: 15114347
Glia	Enteric Neurons	EFNB3	EPHB1	0.0097082	0	EFNB3_EPHB1	EFNB3 - EPHB1	EPHB	Cell-Cell Contact	PMID: 15114347
proliferating	Enteric Neurons	EFNB3	EPHB1	0.00503929	0	EFNB3_EPHB1	EFNB3 - EPHB1	EPHB	Cell-Cell Contact	PMID: 15114347
Glia	Glia	EFNB3	EPHB2	0.00725548	0	EFNB3_EPHB2	EFNB3 - EPHB2	EPHB	Cell-Cell Contact	PMID: 15114347
Glia	Enteric Neurons	EFNB3	EPHB2	0.00780122	0	EFNB3_EPHB2	EFNB3 - EPHB2	EPHB	Cell-Cell Contact	PMID: 15114347
Glia	proliferating	EFNB3	EPHB2	0.0163393	0	EFNB3_EPHB2	EFNB3 - EPHB2	EPHB	Cell-Cell Contact	PMID: 15114347
proliferating	proliferating	EFNB3	EPHB2	0.00850873	0	EFNB3_EPHB2	EFNB3 - EPHB2	EPHB	Cell-Cell Contact	PMID: 15114347
Glia	proliferating	EFNB3	EPHB3	0.00336997	0	EFNB3_EPHB3	EFNB3 - EPHB3	EPHB	Cell-Cell Contact	PMID: 15114347
Enteric Neurons	proliferating	EFNB3	EPHB3	0.000629054	0	EFNB3_EPHB3	EFNB3 - EPHB3	EPHB	Cell-Cell Contact	PMID: 15114347
proliferating	proliferating	EFNB3	EPHB3	0.0017439	0	EFNB3_EPHB3	EFNB3 - EPHB3	EPHB	Cell-Cell Contact	PMID: 15114347
Glia	Glia	JAM2	ITGAV_ITGB1	0.00464807	0	JAM2_ITGAV_ITGB1	JAM2 - (ITGAV+ITGB1)	JAM	Cell-Cell Contact	KEGG: hsa04514
proliferating	Glia	JAM2	ITGAV_ITGB1	0.0102916	0	JAM2_ITGAV_ITGB1	JAM2 - (ITGAV+ITGB1)	JAM	Cell-Cell Contact	KEGG: hsa04514
Glia	proliferating	JAM2	ITGAV_ITGB1	0.00441758	0	JAM2_ITGAV_ITGB1	JAM2 - (ITGAV+ITGB1)	JAM	Cell-Cell Contact	KEGG: hsa04514
proliferating	proliferating	JAM2	ITGAV_ITGB1	0.00978405	0	JAM2_ITGAV_ITGB1	JAM2 - (ITGAV+ITGB1)	JAM	Cell-Cell Contact	KEGG: hsa04514
proliferating	Glia	JAM2	JAM3	0.00432289	0	JAM2_JAM3	JAM2 - JAM3	JAM	Cell-Cell Contact	PMC1237098; PMID: 11590146
Glia	Enteric Neurons	JAM2	JAM3	0.00566863	0	JAM2_JAM3	JAM2 - JAM3	JAM	Cell-Cell Contact	PMC1237098; PMID: 11590146
proliferating	Enteric Neurons	JAM2	JAM3	0.0125357	0	JAM2_JAM3	JAM2 - JAM3	JAM	Cell-Cell Contact	PMC1237098; PMID: 11590146
Glia	proliferating	JAM2	JAM3	0.00497939	0	JAM2_JAM3	JAM2 - JAM3	JAM	Cell-Cell Contact	PMC1237098; PMID: 11590146
proliferating	proliferating	JAM2	JAM3	0.0110208	0	JAM2_JAM3	JAM2 - JAM3	JAM	Cell-Cell Contact	PMC1237098; PMID: 11590146
Glia	Glia	JAM2	JAM2	0.00173364	0	JAM2_JAM2	JAM2 - JAM2	JAM	Cell-Cell Contact	KEGG: hsa04514
proliferating	Glia	JAM2	JAM2	0.00385229	0	JAM2_JAM2	JAM2 - JAM2	JAM	Cell-Cell Contact	KEGG: hsa04514
Glia	proliferating	JAM2	JAM2	0.00385229	0	JAM2_JAM2	JAM2 - JAM2	JAM	Cell-Cell Contact	KEGG: hsa04514
proliferating	proliferating	JAM2	JAM2	0.00853793	0	JAM2_JAM2	JAM2 - JAM2	JAM	Cell-Cell Contact	KEGG: hsa04514
Enteric Neurons	Enteric Neurons	JAM3	JAM3	0.0183708	0	JAM3_JAM3	JAM3 - JAM3	JAM	Cell-Cell Contact	KEGG: hsa04514
proliferating	Enteric Neurons	JAM3	JAM3	0.0161622	0	JAM3_JAM3	JAM3 - JAM3	JAM	Cell-Cell Contact	KEGG: hsa04514
Enteric Neurons	proliferating	JAM3	JAM3	0.0161622	0	JAM3_JAM3	JAM3 - JAM3	JAM	Cell-Cell Contact	KEGG: hsa04514
proliferating	proliferating	JAM3	JAM3	0.0142153	0	JAM3_JAM3	JAM3 - JAM3	JAM	Cell-Cell Contact	KEGG: hsa04514
Enteric Neurons	Enteric Neurons	L1CAM	L1CAM	0.00212534	0	L1CAM_L1CAM	L1CAM - L1CAM	L1CAM	Cell-Cell Contact	PMID: 18701456
Enteric Neurons	Glia	NCAM1	FGFR1	0.0692888	0	NCAM1_FGFR1	NCAM1 - FGFR1	NCAM	Cell-Cell Contact	PMID: 12791257
Enteric Neurons	proliferating	NCAM1	FGFR1	0.0889228	0	NCAM1_FGFR1	NCAM1 - FGFR1	NCAM	Cell-Cell Contact	PMID: 12791257
proliferating	proliferating	NCAM1	FGFR1	0.0428908	0	NCAM1_FGFR1	NCAM1 - FGFR1	NCAM	Cell-Cell Contact	PMID: 12791257
Enteric Neurons	Glia	NCAM1	NCAM1	0.0716517	0	NCAM1_NCAM1	NCAM1 - NCAM1	NCAM	Cell-Cell Contact	KEGG: hsa04514
Glia	Enteric Neurons	NCAM1	NCAM1	0.0716517	0	NCAM1_NCAM1	NCAM1 - NCAM1	NCAM	Cell-Cell Contact	KEGG: hsa04514
Enteric Neurons	Enteric Neurons	NCAM1	NCAM1	0.207136	0	NCAM1_NCAM1	NCAM1 - NCAM1	NCAM	Cell-Cell Contact	KEGG: hsa04514
proliferating	Enteric Neurons	NCAM1	NCAM1	0.107103	0	NCAM1_NCAM1	NCAM1 - NCAM1	NCAM	Cell-Cell Contact	KEGG: hsa04514
Enteric Neurons	proliferating	NCAM1	NCAM1	0.107103	0	NCAM1_NCAM1	NCAM1 - NCAM1	NCAM	Cell-Cell Contact	KEGG: hsa04514
Enteric Neurons	Glia	NCAM1	NCAM2	0.0162352	0	NCAM1_NCAM2	NCAM1 - NCAM2	NCAM	Cell-Cell Contact	KEGG: hsa04514
Glia	Enteric Neurons	NCAM1	NCAM2	0.0328726	0	NCAM1_NCAM2	NCAM1 - NCAM2	NCAM	Cell-Cell Contact	KEGG: hsa04514
Enteric Neurons	Enteric Neurons	NCAM1	NCAM2	0.10318	0	NCAM1_NCAM2	NCAM1 - NCAM2	NCAM	Cell-Cell Contact	KEGG: hsa04514
proliferating	Enteric Neurons	NCAM1	NCAM2	0.0501742	0	NCAM1_NCAM2	NCAM1 - NCAM2	NCAM	Cell-Cell Contact	KEGG: hsa04514
Glia	Enteric Neurons	NCAM1	L1CAM	0.00692067	0	NCAM1_L1CAM	NCAM1 - L1CAM	NCAM	Cell-Cell Contact	KEGG: hsa04514
Enteric Neurons	Enteric Neurons	NCAM1	L1CAM	0.0230451	0	NCAM1_L1CAM	NCAM1 - L1CAM	NCAM	Cell-Cell Contact	KEGG: hsa04514
proliferating	Enteric Neurons	NCAM1	L1CAM	0.0107145	0	NCAM1_L1CAM	NCAM1 - L1CAM	NCAM	Cell-Cell Contact	KEGG: hsa04514
Glia	Enteric Neurons	NCAM2	L1CAM	0.00148788	0	NCAM2_L1CAM	NCAM2 - L1CAM	NCAM	Cell-Cell Contact	KEGG: hsa04514
Enteric Neurons	Enteric Neurons	NCAM2	L1CAM	0.0102814	0	NCAM2_L1CAM	NCAM2 - L1CAM	NCAM	Cell-Cell Contact	KEGG: hsa04514
proliferating	Enteric Neurons	NCAM2	L1CAM	0.00125981	0	NCAM2_L1CAM	NCAM2 - L1CAM	NCAM	Cell-Cell Contact	KEGG: hsa04514
Enteric Neurons	Glia	NECTIN1	CADM3	0.00132804	0	NECTIN1_CADM3	NECTIN1 - CADM3	NECTIN	Cell-Cell Contact	PMID: 23027581
Enteric Neurons	Enteric Neurons	NECTIN1	CADM3	0.0016321	0	NECTIN1_CADM3	NECTIN1 - CADM3	NECTIN	Cell-Cell Contact	PMID: 23027581
Enteric Neurons	proliferating	NECTIN1	CADM3	0.000725933	0	NECTIN1_CADM3	NECTIN1 - CADM3	NECTIN	Cell-Cell Contact	PMID: 23027581
Glia	Enteric Neurons	NECTIN3	NECTIN1	0.00386502	0	NECTIN3_NECTIN1	NECTIN3 - NECTIN1	NECTIN	Cell-Cell Contact	PMID: 23027581
Enteric Neurons	Enteric Neurons	NECTIN3	NECTIN1	0.0016042	0	NECTIN3_NECTIN1	NECTIN3 - NECTIN1	NECTIN	Cell-Cell Contact	PMID: 23027581
proliferating	Enteric Neurons	NECTIN3	NECTIN1	0.0042031	0	NECTIN3_NECTIN1	NECTIN3 - NECTIN1	NECTIN	Cell-Cell Contact	PMID: 23027581
Glia	Glia	NECTIN3	NECTIN2	0.00249631	0	NECTIN3_NECTIN2	NECTIN3 - NECTIN2	NECTIN	Cell-Cell Contact	PMID: 23027581
proliferating	Glia	NECTIN3	NECTIN2	0.00271499	0	NECTIN3_NECTIN2	NECTIN3 - NECTIN2	NECTIN	Cell-Cell Contact	PMID: 23027581
Glia	Enteric Neurons	NECTIN3	NECTIN2	0.00350352	0	NECTIN3_NECTIN2	NECTIN3 - NECTIN2	NECTIN	Cell-Cell Contact	PMID: 23027581
Enteric Neurons	Enteric Neurons	NECTIN3	NECTIN2	0.00145385	0.01	NECTIN3_NECTIN2	NECTIN3 - NECTIN2	NECTIN	Cell-Cell Contact	PMID: 23027581
proliferating	Enteric Neurons	NECTIN3	NECTIN2	0.0038101	0	NECTIN3_NECTIN2	NECTIN3 - NECTIN2	NECTIN	Cell-Cell Contact	PMID: 23027581
Glia	proliferating	NECTIN3	NECTIN2	0.00297011	0	NECTIN3_NECTIN2	NECTIN3 - NECTIN2	NECTIN	Cell-Cell Contact	PMID: 23027581
proliferating	proliferating	NECTIN3	NECTIN2	0.00323016	0	NECTIN3_NECTIN2	NECTIN3 - NECTIN2	NECTIN	Cell-Cell Contact	PMID: 23027581
Enteric Neurons	Glia	NEGR1	NEGR1	0.00874384	0	NEGR1_NEGR1	NEGR1 - NEGR1	NEGR	Cell-Cell Contact	KEGG: hsa04514
Glia	Enteric Neurons	NEGR1	NEGR1	0.00874384	0	NEGR1_NEGR1	NEGR1 - NEGR1	NEGR	Cell-Cell Contact	KEGG: hsa04514
Enteric Neurons	Enteric Neurons	NEGR1	NEGR1	0.0445027	0	NEGR1_NEGR1	NEGR1 - NEGR1	NEGR	Cell-Cell Contact	KEGG: hsa04514
proliferating	Enteric Neurons	NEGR1	NEGR1	0.00662659	0	NEGR1_NEGR1	NEGR1 - NEGR1	NEGR	Cell-Cell Contact	KEGG: hsa04514
Enteric Neurons	proliferating	NEGR1	NEGR1	0.00662659	0	NEGR1_NEGR1	NEGR1 - NEGR1	NEGR	Cell-Cell Contact	KEGG: hsa04514
Glia	Enteric Neurons	LRRC4C	NTNG1	0.00236662	0	LRRC4C_NTNG1	LRRC4C - NTNG1	NGL	Cell-Cell Contact	KEGG: hsa04514
Enteric Neurons	Enteric Neurons	LRRC4C	NTNG1	0.00241073	0	LRRC4C_NTNG1	LRRC4C - NTNG1	NGL	Cell-Cell Contact	KEGG: hsa04514
proliferating	Enteric Neurons	LRRC4C	NTNG1	0.00205814	0	LRRC4C_NTNG1	LRRC4C - NTNG1	NGL	Cell-Cell Contact	KEGG: hsa04514
Enteric Neurons	Glia	LRRC4B	PTPRF	0.00570886	0	LRRC4B_PTPRF	LRRC4B - PTPRF	NGL	Cell-Cell Contact	KEGG: hsa04514
Enteric Neurons	Enteric Neurons	LRRC4B	PTPRF	0.00439005	0	LRRC4B_PTPRF	LRRC4B - PTPRF	NGL	Cell-Cell Contact	KEGG: hsa04514
Enteric Neurons	proliferating	LRRC4B	PTPRF	0.00657853	0	LRRC4B_PTPRF	LRRC4B - PTPRF	NGL	Cell-Cell Contact	KEGG: hsa04514
Glia	Glia	DLK1	NOTCH1	0.00192492	0	DLK1_NOTCH1	DLK1 - NOTCH1	NOTCH	Cell-Cell Contact	PMID: 22353464
Enteric Neurons	Glia	DLK1	NOTCH1	0.00155809	0.01	DLK1_NOTCH1	DLK1 - NOTCH1	NOTCH	Cell-Cell Contact	PMID: 22353464
Glia	proliferating	DLK1	NOTCH1	0.00436875	0	DLK1_NOTCH1	DLK1 - NOTCH1	NOTCH	Cell-Cell Contact	PMID: 22353464
Enteric Neurons	proliferating	DLK1	NOTCH1	0.00353786	0	DLK1_NOTCH1	DLK1 - NOTCH1	NOTCH	Cell-Cell Contact	PMID: 22353464
proliferating	proliferating	DLK1	NOTCH1	0.00310245	0	DLK1_NOTCH1	DLK1 - NOTCH1	NOTCH	Cell-Cell Contact	PMID: 22353464
Glia	Glia	DLK1	NOTCH2	0.00464866	0	DLK1_NOTCH2	DLK1 - NOTCH2	NOTCH	Cell-Cell Contact	PMID: 22353464
Enteric Neurons	Glia	DLK1	NOTCH2	0.00376474	0	DLK1_NOTCH2	DLK1 - NOTCH2	NOTCH	Cell-Cell Contact	PMID: 22353464
proliferating	Glia	DLK1	NOTCH2	0.0033015	0	DLK1_NOTCH2	DLK1 - NOTCH2	NOTCH	Cell-Cell Contact	PMID: 22353464
Glia	proliferating	DLK1	NOTCH2	0.00543067	0	DLK1_NOTCH2	DLK1 - NOTCH2	NOTCH	Cell-Cell Contact	PMID: 22353464
Enteric Neurons	proliferating	DLK1	NOTCH2	0.00439871	0	DLK1_NOTCH2	DLK1 - NOTCH2	NOTCH	Cell-Cell Contact	PMID: 22353464
proliferating	proliferating	DLK1	NOTCH2	0.00385776	0	DLK1_NOTCH2	DLK1 - NOTCH2	NOTCH	Cell-Cell Contact	PMID: 22353464
Glia	Glia	DLK1	NOTCH3	0.00166471	0	DLK1_NOTCH3	DLK1 - NOTCH3	NOTCH	Cell-Cell Contact	PMID: 22353464
Enteric Neurons	Glia	DLK1	NOTCH3	0.00134741	0	DLK1_NOTCH3	DLK1 - NOTCH3	NOTCH	Cell-Cell Contact	PMID: 22353464
proliferating	Glia	DLK1	NOTCH3	0.00118126	0	DLK1_NOTCH3	DLK1 - NOTCH3	NOTCH	Cell-Cell Contact	PMID: 22353464
Glia	proliferating	DLK1	NOTCH3	0.0042854	0	DLK1_NOTCH3	DLK1 - NOTCH3	NOTCH	Cell-Cell Contact	PMID: 22353464
Enteric Neurons	proliferating	DLK1	NOTCH3	0.00347032	0	DLK1_NOTCH3	DLK1 - NOTCH3	NOTCH	Cell-Cell Contact	PMID: 22353464
proliferating	proliferating	DLK1	NOTCH3	0.00304319	0	DLK1_NOTCH3	DLK1 - NOTCH3	NOTCH	Cell-Cell Contact	PMID: 22353464
proliferating	Glia	DLL1	NOTCH1	0.000649363	0	DLL1_NOTCH1	DLL1 - NOTCH1	NOTCH	Cell-Cell Contact	PMID: 22353464
proliferating	proliferating	DLL1	NOTCH1	0.00147617	0	DLL1_NOTCH1	DLL1 - NOTCH1	NOTCH	Cell-Cell Contact	PMID: 22353464
proliferating	Glia	DLL1	NOTCH3	0.000561488	0	DLL1_NOTCH3	DLL1 - NOTCH3	NOTCH	Cell-Cell Contact	PMID: 22353464
proliferating	proliferating	DLL1	NOTCH3	0.00144793	0	DLL1_NOTCH3	DLL1 - NOTCH3	NOTCH	Cell-Cell Contact	PMID: 22353464
Enteric Neurons	Glia	DLL3	NOTCH1	0.00150561	0	DLL3_NOTCH1	DLL3 - NOTCH1	NOTCH	Cell-Cell Contact	PMID: 22353464
Enteric Neurons	proliferating	DLL3	NOTCH1	0.00341891	0	DLL3_NOTCH1	DLL3 - NOTCH1	NOTCH	Cell-Cell Contact	PMID: 22353464
Enteric Neurons	Glia	DLL3	NOTCH2	0.00363819	0	DLL3_NOTCH2	DLL3 - NOTCH2	NOTCH	Cell-Cell Contact	PMID: 22353464
Enteric Neurons	proliferating	DLL3	NOTCH2	0.00425094	0	DLL3_NOTCH2	DLL3 - NOTCH2	NOTCH	Cell-Cell Contact	PMID: 22353464
Enteric Neurons	Glia	DLL3	NOTCH3	0.00130201	0	DLL3_NOTCH3	DLL3 - NOTCH3	NOTCH	Cell-Cell Contact	PMID: 22353464
Enteric Neurons	proliferating	DLL3	NOTCH3	0.00335363	0	DLL3_NOTCH3	DLL3 - NOTCH3	NOTCH	Cell-Cell Contact	PMID: 22353464
Glia	Glia	JAG1	NOTCH1	0.001563	0	JAG1_NOTCH1	JAG1 - NOTCH1	NOTCH	Cell-Cell Contact	PMID: 22353464
proliferating	Glia	JAG1	NOTCH1	0.00121472	0.01	JAG1_NOTCH1	JAG1 - NOTCH1	NOTCH	Cell-Cell Contact	PMID: 22353464
Glia	proliferating	JAG1	NOTCH1	0.00354898	0	JAG1_NOTCH1	JAG1 - NOTCH1	NOTCH	Cell-Cell Contact	PMID: 22353464
proliferating	proliferating	JAG1	NOTCH1	0.0027594	0	JAG1_NOTCH1	JAG1 - NOTCH1	NOTCH	Cell-Cell Contact	PMID: 22353464
Glia	Glia	JAG1	NOTCH2	0.00377656	0	JAG1_NOTCH2	JAG1 - NOTCH2	NOTCH	Cell-Cell Contact	PMID: 22353464
proliferating	Glia	JAG1	NOTCH2	0.0029365	0	JAG1_NOTCH2	JAG1 - NOTCH2	NOTCH	Cell-Cell Contact	PMID: 22353464
Glia	proliferating	JAG1	NOTCH2	0.00441252	0	JAG1_NOTCH2	JAG1 - NOTCH2	NOTCH	Cell-Cell Contact	PMID: 22353464
proliferating	proliferating	JAG1	NOTCH2	0.00343148	0	JAG1_NOTCH2	JAG1 - NOTCH2	NOTCH	Cell-Cell Contact	PMID: 22353464
Glia	Glia	JAG1	NOTCH3	0.00135165	0	JAG1_NOTCH3	JAG1 - NOTCH3	NOTCH	Cell-Cell Contact	PMID: 22353464
proliferating	Glia	JAG1	NOTCH3	0.00105042	0	JAG1_NOTCH3	JAG1 - NOTCH3	NOTCH	Cell-Cell Contact	PMID: 22353464
Glia	proliferating	JAG1	NOTCH3	0.00348122	0	JAG1_NOTCH3	JAG1 - NOTCH3	NOTCH	Cell-Cell Contact	PMID: 22353464
proliferating	proliferating	JAG1	NOTCH3	0.00270668	0	JAG1_NOTCH3	JAG1 - NOTCH3	NOTCH	Cell-Cell Contact	PMID: 22353464
proliferating	Glia	DLL1	NOTCH2	0.00157105	0	DLL1_NOTCH2	DLL1 - NOTCH2	NOTCH	Cell-Cell Contact	PMID: 22353464
proliferating	proliferating	DLL1	NOTCH2	0.00183629	0	DLL1_NOTCH2	DLL1 - NOTCH2	NOTCH	Cell-Cell Contact	PMID: 22353464
Enteric Neurons	Glia	NRXN1	NLGN1	0.0916802	0	NRXN1_NLGN1	NRXN1 - NLGN1	NRXN	Cell-Cell Contact	KEGG: hsa04514
Enteric Neurons	Enteric Neurons	NRXN1	NLGN1	0.168567	0	NRXN1_NLGN1	NRXN1 - NLGN1	NRXN	Cell-Cell Contact	KEGG: hsa04514
Enteric Neurons	proliferating	NRXN1	NLGN1	0.115912	0	NRXN1_NLGN1	NRXN1 - NLGN1	NRXN	Cell-Cell Contact	KEGG: hsa04514
Enteric Neurons	Glia	NRXN1	NLGN2	0.0169377	0	NRXN1_NLGN2	NRXN1 - NLGN2	NRXN	Cell-Cell Contact	KEGG: hsa04514
Enteric Neurons	Enteric Neurons	NRXN1	NLGN2	0.0203136	0	NRXN1_NLGN2	NRXN1 - NLGN2	NRXN	Cell-Cell Contact	KEGG: hsa04514
Enteric Neurons	proliferating	NRXN1	NLGN2	0.0138126	0	NRXN1_NLGN2	NRXN1 - NLGN2	NRXN	Cell-Cell Contact	KEGG: hsa04514
Enteric Neurons	Glia	NRXN2	NLGN1	0.0233656	0	NRXN2_NLGN1	NRXN2 - NLGN1	NRXN	Cell-Cell Contact	KEGG: hsa04514
Glia	Enteric Neurons	NRXN2	NLGN1	0.0125779	0	NRXN2_NLGN1	NRXN2 - NLGN1	NRXN	Cell-Cell Contact	KEGG: hsa04514
Enteric Neurons	Enteric Neurons	NRXN2	NLGN1	0.045853	0	NRXN2_NLGN1	NRXN2 - NLGN1	NRXN	Cell-Cell Contact	KEGG: hsa04514
Enteric Neurons	proliferating	NRXN2	NLGN1	0.0301404	0	NRXN2_NLGN1	NRXN2 - NLGN1	NRXN	Cell-Cell Contact	KEGG: hsa04514
Enteric Neurons	Glia	NRXN2	NLGN2	0.00406735	0	NRXN2_NLGN2	NRXN2 - NLGN2	NRXN	Cell-Cell Contact	KEGG: hsa04514
Enteric Neurons	Enteric Neurons	NRXN2	NLGN2	0.00489077	0	NRXN2_NLGN2	NRXN2 - NLGN2	NRXN	Cell-Cell Contact	KEGG: hsa04514
Enteric Neurons	proliferating	NRXN2	NLGN2	0.00330891	0	NRXN2_NLGN2	NRXN2 - NLGN2	NRXN	Cell-Cell Contact	KEGG: hsa04514
Enteric Neurons	Glia	NRXN3	NLGN1	0.0145666	0	NRXN3_NLGN1	NRXN3 - NLGN1	NRXN	Cell-Cell Contact	KEGG: hsa04514
Enteric Neurons	Enteric Neurons	NRXN3	NLGN1	0.0288359	0	NRXN3_NLGN1	NRXN3 - NLGN1	NRXN	Cell-Cell Contact	KEGG: hsa04514
Enteric Neurons	proliferating	NRXN3	NLGN1	0.0188395	0	NRXN3_NLGN1	NRXN3 - NLGN1	NRXN	Cell-Cell Contact	KEGG: hsa04514
Enteric Neurons	Glia	NRXN3	NLGN2	0.00251695	0	NRXN3_NLGN2	NRXN3 - NLGN2	NRXN	Cell-Cell Contact	KEGG: hsa04514
Enteric Neurons	Enteric Neurons	NRXN3	NLGN2	0.00302745	0	NRXN3_NLGN2	NRXN3 - NLGN2	NRXN	Cell-Cell Contact	KEGG: hsa04514
Enteric Neurons	proliferating	NRXN3	NLGN2	0.00204702	0	NRXN3_NLGN2	NRXN3 - NLGN2	NRXN	Cell-Cell Contact	KEGG: hsa04514
Glia	Glia	PTPRM	PTPRM	0.0401706	0	PTPRM_PTPRM	PTPRM - PTPRM	PTPRM	Cell-Cell Contact	KEGG: hsa04514
Glia	Glia	SEMA6A	PLXNA2	0.00409374	0	SEMA6A_PLXNA2	SEMA6A - PLXNA2	SEMA6	Cell-Cell Contact	PMID: 27533782
Enteric Neurons	Glia	SEMA6A	PLXNA2	0.0135519	0	SEMA6A_PLXNA2	SEMA6A - PLXNA2	SEMA6	Cell-Cell Contact	PMID: 27533782
proliferating	Glia	SEMA6A	PLXNA2	0.00318726	0	SEMA6A_PLXNA2	SEMA6A - PLXNA2	SEMA6	Cell-Cell Contact	PMID: 27533782
Enteric Neurons	Enteric Neurons	SEMA6A	PLXNA2	0.00766264	0	SEMA6A_PLXNA2	SEMA6A - PLXNA2	SEMA6	Cell-Cell Contact	PMID: 27533782
Enteric Neurons	proliferating	SEMA6A	PLXNA2	0.0146308	0	SEMA6A_PLXNA2	SEMA6A - PLXNA2	SEMA6	Cell-Cell Contact	PMID: 27533782
Glia	Glia	GJA1	GJA1	0.00221332	0	GJA1_GJA1	GJA1 - GJA1	GAP	Cell-Cell Contact	PMID: 32532966;PMID: 15094344
proliferating	Glia	GJA1	GJA1	0.00146084	0	GJA1_GJA1	GJA1 - GJA1	GAP	Cell-Cell Contact	PMID: 32532966;PMID: 15094344
Glia	proliferating	GJA1	GJA1	0.00146084	0	GJA1_GJA1	GJA1 - GJA1	GAP	Cell-Cell Contact	PMID: 32532966;PMID: 15094344
proliferating	Glia	GJC1	GJA1	0.0016397	0	GJC1_GJA1	GJC1 - GJA1	GAP	Cell-Cell Contact	PMID: 32532966;PMID: 15094344
proliferating	proliferating	GJC1	GJA1	0.00108202	0	GJC1_GJA1	GJC1 - GJA1	GAP	Cell-Cell Contact	PMID: 32532966;PMID: 15094344
proliferating	proliferating	GJC1	GJC1	0.00121455	0	GJC1_GJC1	GJC1 - GJC1	GAP	Cell-Cell Contact	PMID: 32532966;PMID: 15094344
Enteric Neurons	Glia	PCDHB2	PCDHB2	0.00241165	0	PCDHB2_PCDHB2	PCDHB2 - PCDHB2	PCDH	Cell-Cell Contact	PMID: 35253643; PMID: 32694982
Glia	Enteric Neurons	PCDHB2	PCDHB2	0.00241165	0	PCDHB2_PCDHB2	PCDHB2 - PCDHB2	PCDH	Cell-Cell Contact	PMID: 35253643; PMID: 32694982
Enteric Neurons	Enteric Neurons	PCDHB2	PCDHB2	0.00368158	0	PCDHB2_PCDHB2	PCDHB2 - PCDHB2	PCDH	Cell-Cell Contact	PMID: 35253643; PMID: 32694982
Enteric Neurons	Glia	PCDHGB6	PCDHGB6	0.0207014	0	PCDHGB6_PCDHGB6	PCDHGB6 - PCDHGB6	PCDH	Cell-Cell Contact	PMID: 35253643; PMID: 32694982
Glia	Enteric Neurons	PCDHGB6	PCDHGB6	0.0207014	0	PCDHGB6_PCDHGB6	PCDHGB6 - PCDHGB6	PCDH	Cell-Cell Contact	PMID: 35253643; PMID: 32694982
Enteric Neurons	Enteric Neurons	PCDHGB6	PCDHGB6	0.0250113	0	PCDHGB6_PCDHGB6	PCDHGB6 - PCDHGB6	PCDH	Cell-Cell Contact	PMID: 35253643; PMID: 32694982
Enteric Neurons	Glia	NRXN1	ADGRL1	0.0139418	0	NRXN1_ADGRL1	NRXN1 - ADGRL1	ADGRL	Cell-Cell Contact	PMID: 25728924;PMID: 34022279;PMID: 27091502;PMID: 35907405
Enteric Neurons	Enteric Neurons	NRXN1	ADGRL1	0.0248289	0	NRXN1_ADGRL1	NRXN1 - ADGRL1	ADGRL	Cell-Cell Contact	PMID: 25728924;PMID: 34022279;PMID: 27091502;PMID: 35907405
Enteric Neurons	proliferating	NRXN1	ADGRL1	0.0131246	0	NRXN1_ADGRL1	NRXN1 - ADGRL1	ADGRL	Cell-Cell Contact	PMID: 25728924;PMID: 34022279;PMID: 27091502;PMID: 35907405
Enteric Neurons	Glia	NRXN2	ADGRL1	0.00334019	0	NRXN2_ADGRL1	NRXN2 - ADGRL1	ADGRL	Cell-Cell Contact	PMID: 25728924;PMID: 34022279;PMID: 27091502;PMID: 35907405
Glia	Enteric Neurons	NRXN2	ADGRL1	0.00159714	0	NRXN2_ADGRL1	NRXN2 - ADGRL1	ADGRL	Cell-Cell Contact	PMID: 25728924;PMID: 34022279;PMID: 27091502;PMID: 35907405
Enteric Neurons	Enteric Neurons	NRXN2	ADGRL1	0.00599888	0	NRXN2_ADGRL1	NRXN2 - ADGRL1	ADGRL	Cell-Cell Contact	PMID: 25728924;PMID: 34022279;PMID: 27091502;PMID: 35907405
Enteric Neurons	proliferating	NRXN2	ADGRL1	0.00314243	0	NRXN2_ADGRL1	NRXN2 - ADGRL1	ADGRL	Cell-Cell Contact	PMID: 25728924;PMID: 34022279;PMID: 27091502;PMID: 35907405
Enteric Neurons	Glia	NRXN3	ADGRL1	0.0020664	0	NRXN3_ADGRL1	NRXN3 - ADGRL1	ADGRL	Cell-Cell Contact	PMID: 25728924;PMID: 34022279;PMID: 27091502;PMID: 35907405
Enteric Neurons	Enteric Neurons	NRXN3	ADGRL1	0.00371497	0	NRXN3_ADGRL1	NRXN3 - ADGRL1	ADGRL	Cell-Cell Contact	PMID: 25728924;PMID: 34022279;PMID: 27091502;PMID: 35907405
Enteric Neurons	proliferating	NRXN3	ADGRL1	0.00194391	0	NRXN3_ADGRL1	NRXN3 - ADGRL1	ADGRL	Cell-Cell Contact	PMID: 25728924;PMID: 34022279;PMID: 27091502;PMID: 35907405
Enteric Neurons	Glia	TENM2	ADGRL1	0.0101453	0	TENM2_ADGRL1	TENM2 - ADGRL1	ADGRL	Cell-Cell Contact	PMID: 25728924;PMID: 34022279;PMID: 27091502;PMID: 35907405
Glia	Enteric Neurons	TENM2	ADGRL1	0.00675173	0	TENM2_ADGRL1	TENM2 - ADGRL1	ADGRL	Cell-Cell Contact	PMID: 25728924;PMID: 34022279;PMID: 27091502;PMID: 35907405
Enteric Neurons	Enteric Neurons	TENM2	ADGRL1	0.0181222	0	TENM2_ADGRL1	TENM2 - ADGRL1	ADGRL	Cell-Cell Contact	PMID: 25728924;PMID: 34022279;PMID: 27091502;PMID: 35907405
Enteric Neurons	proliferating	TENM2	ADGRL1	0.0095485	0	TENM2_ADGRL1	TENM2 - ADGRL1	ADGRL	Cell-Cell Contact	PMID: 25728924;PMID: 34022279;PMID: 27091502;PMID: 35907405
Glia	Enteric Neurons	TENM3	ADGRL1	0.0129159	0	TENM3_ADGRL1	TENM3 - ADGRL1	ADGRL	Cell-Cell Contact	PMID: 25728924;PMID: 34022279;PMID: 27091502;PMID: 35907405
Enteric Neurons	Enteric Neurons	TENM3	ADGRL1	0.0115912	0	TENM3_ADGRL1	TENM3 - ADGRL1	ADGRL	Cell-Cell Contact	PMID: 25728924;PMID: 34022279;PMID: 27091502;PMID: 35907405
proliferating	Enteric Neurons	TENM3	ADGRL1	0.015079	0	TENM3_ADGRL1	TENM3 - ADGRL1	ADGRL	Cell-Cell Contact	PMID: 25728924;PMID: 34022279;PMID: 27091502;PMID: 35907405
Glia	Enteric Neurons	TENM4	ADGRL1	0.00220984	0	TENM4_ADGRL1	TENM4 - ADGRL1	ADGRL	Cell-Cell Contact	PMID: 25728924;PMID: 34022279;PMID: 27091502;PMID: 35907405
Enteric Neurons	Enteric Neurons	TENM4	ADGRL1	0.00241039	0	TENM4_ADGRL1	TENM4 - ADGRL1	ADGRL	Cell-Cell Contact	PMID: 25728924;PMID: 34022279;PMID: 27091502;PMID: 35907405
proliferating	Enteric Neurons	TENM4	ADGRL1	0.00184405	0	TENM4_ADGRL1	TENM4 - ADGRL1	ADGRL	Cell-Cell Contact	PMID: 25728924;PMID: 34022279;PMID: 27091502;PMID: 35907405
Enteric Neurons	Glia	TENM2	ADGRL2	0.0532251	0	TENM2_ADGRL2	TENM2 - ADGRL2	ADGRL	Cell-Cell Contact	PMID: 25728924;PMID: 34022279;PMID: 27091502;PMID: 35907405
Enteric Neurons	Enteric Neurons	TENM2	ADGRL2	0.0584594	0	TENM2_ADGRL2	TENM2 - ADGRL2	ADGRL	Cell-Cell Contact	PMID: 25728924;PMID: 34022279;PMID: 27091502;PMID: 35907405
Enteric Neurons	proliferating	TENM2	ADGRL2	0.0613184	0	TENM2_ADGRL2	TENM2 - ADGRL2	ADGRL	Cell-Cell Contact	PMID: 25728924;PMID: 34022279;PMID: 27091502;PMID: 35907405
proliferating	Glia	TENM3	ADGRL2	0.0445548	0	TENM3_ADGRL2	TENM3 - ADGRL2	ADGRL	Cell-Cell Contact	PMID: 25728924;PMID: 34022279;PMID: 27091502;PMID: 35907405
Glia	Enteric Neurons	TENM3	ADGRL2	0.0421625	0	TENM3_ADGRL2	TENM3 - ADGRL2	ADGRL	Cell-Cell Contact	PMID: 25728924;PMID: 34022279;PMID: 27091502;PMID: 35907405
proliferating	Enteric Neurons	TENM3	ADGRL2	0.0489805	0	TENM3_ADGRL2	TENM3 - ADGRL2	ADGRL	Cell-Cell Contact	PMID: 25728924;PMID: 34022279;PMID: 27091502;PMID: 35907405
Glia	proliferating	TENM3	ADGRL2	0.044262	0	TENM3_ADGRL2	TENM3 - ADGRL2	ADGRL	Cell-Cell Contact	PMID: 25728924;PMID: 34022279;PMID: 27091502;PMID: 35907405
proliferating	proliferating	TENM3	ADGRL2	0.0514013	0	TENM3_ADGRL2	TENM3 - ADGRL2	ADGRL	Cell-Cell Contact	PMID: 25728924;PMID: 34022279;PMID: 27091502;PMID: 35907405
Enteric Neurons	Glia	TENM4	ADGRL2	0.00730579	0	TENM4_ADGRL2	TENM4 - ADGRL2	ADGRL	Cell-Cell Contact	PMID: 25728924;PMID: 34022279;PMID: 27091502;PMID: 35907405
Glia	Enteric Neurons	TENM4	ADGRL2	0.00739539	0	TENM4_ADGRL2	TENM4 - ADGRL2	ADGRL	Cell-Cell Contact	PMID: 25728924;PMID: 34022279;PMID: 27091502;PMID: 35907405
Enteric Neurons	Enteric Neurons	TENM4	ADGRL2	0.00806272	0	TENM4_ADGRL2	TENM4 - ADGRL2	ADGRL	Cell-Cell Contact	PMID: 25728924;PMID: 34022279;PMID: 27091502;PMID: 35907405
Glia	proliferating	TENM4	ADGRL2	0.0077777	0	TENM4_ADGRL2	TENM4 - ADGRL2	ADGRL	Cell-Cell Contact	PMID: 25728924;PMID: 34022279;PMID: 27091502;PMID: 35907405
Enteric Neurons	proliferating	TENM4	ADGRL2	0.00847923	0	TENM4_ADGRL2	TENM4 - ADGRL2	ADGRL	Cell-Cell Contact	PMID: 25728924;PMID: 34022279;PMID: 27091502;PMID: 35907405
Enteric Neurons	Glia	TENM2	ADGRL3	0.075502	0	TENM2_ADGRL3	TENM2 - ADGRL3	ADGRL	Cell-Cell Contact	PMID: 25728924;PMID: 34022279;PMID: 27091502;PMID: 35907405
Glia	Enteric Neurons	TENM2	ADGRL3	0.0617029	0	TENM2_ADGRL3	TENM2 - ADGRL3	ADGRL	Cell-Cell Contact	PMID: 25728924;PMID: 34022279;PMID: 27091502;PMID: 35907405
Enteric Neurons	Enteric Neurons	TENM2	ADGRL3	0.1515	0	TENM2_ADGRL3	TENM2 - ADGRL3	ADGRL	Cell-Cell Contact	PMID: 25728924;PMID: 34022279;PMID: 27091502;PMID: 35907405
Enteric Neurons	proliferating	TENM2	ADGRL3	0.0697165	0	TENM2_ADGRL3	TENM2 - ADGRL3	ADGRL	Cell-Cell Contact	PMID: 25728924;PMID: 34022279;PMID: 27091502;PMID: 35907405
Glia	Enteric Neurons	TENM3	ADGRL3	0.112361	0	TENM3_ADGRL3	TENM3 - ADGRL3	ADGRL	Cell-Cell Contact	PMID: 25728924;PMID: 34022279;PMID: 27091502;PMID: 35907405
Enteric Neurons	Enteric Neurons	TENM3	ADGRL3	0.101889	0	TENM3_ADGRL3	TENM3 - ADGRL3	ADGRL	Cell-Cell Contact	PMID: 25728924;PMID: 34022279;PMID: 27091502;PMID: 35907405
proliferating	Enteric Neurons	TENM3	ADGRL3	0.129002	0	TENM3_ADGRL3	TENM3 - ADGRL3	ADGRL	Cell-Cell Contact	PMID: 25728924;PMID: 34022279;PMID: 27091502;PMID: 35907405
Glia	Enteric Neurons	TENM4	ADGRL3	0.020976	0	TENM4_ADGRL3	TENM4 - ADGRL3	ADGRL	Cell-Cell Contact	PMID: 25728924;PMID: 34022279;PMID: 27091502;PMID: 35907405
Enteric Neurons	Enteric Neurons	TENM4	ADGRL3	0.0228406	0	TENM4_ADGRL3	TENM4 - ADGRL3	ADGRL	Cell-Cell Contact	PMID: 25728924;PMID: 34022279;PMID: 27091502;PMID: 35907405
proliferating	Enteric Neurons	TENM4	ADGRL3	0.0175585	0	TENM4_ADGRL3	TENM4 - ADGRL3	ADGRL	Cell-Cell Contact	PMID: 25728924;PMID: 34022279;PMID: 27091502;PMID: 35907405
Enteric Neurons	Glia	NRXN1	CLSTN1	0.0767224	0	NRXN1_CLSTN1	NRXN1 - CLSTN1	NRXN	Cell-Cell Contact	PMID: 32434929
Enteric Neurons	Enteric Neurons	NRXN1	CLSTN1	0.0831463	0	NRXN1_CLSTN1	NRXN1 - CLSTN1	NRXN	Cell-Cell Contact	PMID: 32434929
Enteric Neurons	proliferating	NRXN1	CLSTN1	0.088175	0	NRXN1_CLSTN1	NRXN1 - CLSTN1	NRXN	Cell-Cell Contact	PMID: 32434929
Enteric Neurons	Glia	NRXN2	CLSTN1	0.0193164	0	NRXN2_CLSTN1	NRXN2 - CLSTN1	NRXN	Cell-Cell Contact	PMID: 32434929
Enteric Neurons	Enteric Neurons	NRXN2	CLSTN1	0.0210433	0	NRXN2_CLSTN1	NRXN2 - CLSTN1	NRXN	Cell-Cell Contact	PMID: 32434929
Enteric Neurons	proliferating	NRXN2	CLSTN1	0.0224078	0	NRXN2_CLSTN1	NRXN2 - CLSTN1	NRXN	Cell-Cell Contact	PMID: 32434929
Enteric Neurons	Glia	NRXN3	CLSTN1	0.0120235	0	Q9HDB5_CLSTN1	NRXN3 - CLSTN1	NRXN	Cell-Cell Contact	PMID: 32434929
Enteric Neurons	Enteric Neurons	NRXN3	CLSTN1	0.0131071	0	Q9HDB5_CLSTN1	NRXN3 - CLSTN1	NRXN	Cell-Cell Contact	PMID: 32434929
Enteric Neurons	proliferating	NRXN3	CLSTN1	0.0139644	0	Q9HDB5_CLSTN1	NRXN3 - CLSTN1	NRXN	Cell-Cell Contact	PMID: 32434929
Enteric Neurons	Glia	NRXN1	CLSTN2	0.0158401	0	NRXN1_CLSTN2	NRXN1 - CLSTN2	NRXN	Cell-Cell Contact	PMID: 32434929
Enteric Neurons	Enteric Neurons	NRXN1	CLSTN2	0.0852701	0	NRXN1_CLSTN2	NRXN1 - CLSTN2	NRXN	Cell-Cell Contact	PMID: 32434929
Enteric Neurons	proliferating	NRXN1	CLSTN2	0.0121162	0	NRXN1_CLSTN2	NRXN1 - CLSTN2	NRXN	Cell-Cell Contact	PMID: 32434929
Enteric Neurons	Glia	NRXN2	CLSTN2	0.00380054	0	NRXN2_CLSTN2	NRXN2 - CLSTN2	NRXN	Cell-Cell Contact	PMID: 32434929
Glia	Enteric Neurons	NRXN2	CLSTN2	0.00582276	0	NRXN2_CLSTN2	NRXN2 - CLSTN2	NRXN	Cell-Cell Contact	PMID: 32434929
Enteric Neurons	Enteric Neurons	NRXN2	CLSTN2	0.0216182	0	NRXN2_CLSTN2	NRXN2 - CLSTN2	NRXN	Cell-Cell Contact	PMID: 32434929
proliferating	Enteric Neurons	NRXN2	CLSTN2	0.00436533	0	NRXN2_CLSTN2	NRXN2 - CLSTN2	NRXN	Cell-Cell Contact	PMID: 32434929
Enteric Neurons	proliferating	NRXN2	CLSTN2	0.00289872	0	NRXN2_CLSTN2	NRXN2 - CLSTN2	NRXN	Cell-Cell Contact	PMID: 32434929
Enteric Neurons	Glia	NRXN3	CLSTN2	0.0023516	0	Q9HDB5_CLSTN2	NRXN3 - CLSTN2	NRXN	Cell-Cell Contact	PMID: 32434929
Enteric Neurons	Enteric Neurons	NRXN3	CLSTN2	0.0134682	0	Q9HDB5_CLSTN2	NRXN3 - CLSTN2	NRXN	Cell-Cell Contact	PMID: 32434929
Enteric Neurons	proliferating	NRXN3	CLSTN2	0.00179298	0	Q9HDB5_CLSTN2	NRXN3 - CLSTN2	NRXN	Cell-Cell Contact	PMID: 32434929
Enteric Neurons	Glia	NRXN1	CLSTN3	0.0119149	0	NRXN1_CLSTN3	NRXN1 - CLSTN3	NRXN	Cell-Cell Contact	PMID: 32434929
Enteric Neurons	Enteric Neurons	NRXN1	CLSTN3	0.0246856	0	NRXN1_CLSTN3	NRXN1 - CLSTN3	NRXN	Cell-Cell Contact	PMID: 32434929
Enteric Neurons	Glia	NRXN2	CLSTN3	0.00285013	0	NRXN2_CLSTN3	NRXN2 - CLSTN3	NRXN	Cell-Cell Contact	PMID: 32434929
Glia	Enteric Neurons	NRXN2	CLSTN3	0.00158771	0	NRXN2_CLSTN3	NRXN2 - CLSTN3	NRXN	Cell-Cell Contact	PMID: 32434929
Enteric Neurons	Enteric Neurons	NRXN2	CLSTN3	0.00596361	0	NRXN2_CLSTN3	NRXN2 - CLSTN3	NRXN	Cell-Cell Contact	PMID: 32434929
Enteric Neurons	Glia	NRXN3	CLSTN3	0.00176289	0	Q9HDB5_CLSTN3	NRXN3 - CLSTN3	NRXN	Cell-Cell Contact	PMID: 32434929
Enteric Neurons	Enteric Neurons	NRXN3	CLSTN3	0.00369307	0	Q9HDB5_CLSTN3	NRXN3 - CLSTN3	NRXN	Cell-Cell Contact	PMID: 32434929
Enteric Neurons	Glia	NRXN1	DAG1	0.0520262	0	NRXN1_DAG1	NRXN1 - DAG1	NRXN	Cell-Cell Contact	PMID: 21628410
Enteric Neurons	Enteric Neurons	NRXN1	DAG1	0.0123199	0	NRXN1_DAG1	NRXN1 - DAG1	NRXN	Cell-Cell Contact	PMID: 21628410
Enteric Neurons	proliferating	NRXN1	DAG1	0.0541486	0	NRXN1_DAG1	NRXN1 - DAG1	NRXN	Cell-Cell Contact	PMID: 21628410
Glia	Glia	NRXN2	DAG1	0.00343631	0	NRXN2_DAG1	NRXN2 - DAG1	NRXN	Cell-Cell Contact	PMID: 21628410
Enteric Neurons	Glia	NRXN2	DAG1	0.0128416	0	NRXN2_DAG1	NRXN2 - DAG1	NRXN	Cell-Cell Contact	PMID: 21628410
proliferating	Glia	NRXN2	DAG1	0.00257466	0	NRXN2_DAG1	NRXN2 - DAG1	NRXN	Cell-Cell Contact	PMID: 21628410
Enteric Neurons	Enteric Neurons	NRXN2	DAG1	0.00294791	0	NRXN2_DAG1	NRXN2 - DAG1	NRXN	Cell-Cell Contact	PMID: 21628410
Glia	proliferating	NRXN2	DAG1	0.00358399	0	NRXN2_DAG1	NRXN2 - DAG1	NRXN	Cell-Cell Contact	PMID: 21628410
Enteric Neurons	proliferating	NRXN2	DAG1	0.0133881	0	NRXN2_DAG1	NRXN2 - DAG1	NRXN	Cell-Cell Contact	PMID: 21628410
proliferating	proliferating	NRXN2	DAG1	0.00268541	0	NRXN2_DAG1	NRXN2 - DAG1	NRXN	Cell-Cell Contact	PMID: 21628410
Enteric Neurons	Glia	LRFN5	PTPRD	0.0837682	0	LRFN5_PTPRD	LRFN5 - PTPRD	PTPR	Cell-Cell Contact	PMID: 29674953;PMID: 23916315
Enteric Neurons	Enteric Neurons	LRFN5	PTPRD	0.133531	0	LRFN5_PTPRD	LRFN5 - PTPRD	PTPR	Cell-Cell Contact	PMID: 29674953;PMID: 23916315
proliferating	Enteric Neurons	LRFN5	PTPRD	0.0595482	0	LRFN5_PTPRD	LRFN5 - PTPRD	PTPR	Cell-Cell Contact	PMID: 29674953;PMID: 23916315
Enteric Neurons	proliferating	LRFN5	PTPRD	0.0798425	0	LRFN5_PTPRD	LRFN5 - PTPRD	PTPR	Cell-Cell Contact	PMID: 29674953;PMID: 23916315
Enteric Neurons	Glia	LRFN5	PTPRF	0.0471678	0	LRFN5_PTPRF	LRFN5 - PTPRF	PTPR	Cell-Cell Contact	PMID: 29674953;PMID: 23916315
Enteric Neurons	Enteric Neurons	LRFN5	PTPRF	0.0366243	0	LRFN5_PTPRF	LRFN5 - PTPRF	PTPR	Cell-Cell Contact	PMID: 29674953;PMID: 23916315
Enteric Neurons	proliferating	LRFN5	PTPRF	0.0540102	0	LRFN5_PTPRF	LRFN5 - PTPRF	PTPR	Cell-Cell Contact	PMID: 29674953;PMID: 23916315
proliferating	proliferating	LRFN5	PTPRF	0.0229204	0.01	LRFN5_PTPRF	LRFN5 - PTPRF	PTPR	Cell-Cell Contact	PMID: 29674953;PMID: 23916315
Enteric Neurons	Glia	LRFN5	PTPRS	0.0527701	0	LRFN5_PTPRS	LRFN5 - PTPRS	PTPR	Cell-Cell Contact	PMID: 29674953;PMID: 23916315
Enteric Neurons	Enteric Neurons	LRFN5	PTPRS	0.0960023	0	LRFN5_PTPRS	LRFN5 - PTPRS	PTPR	Cell-Cell Contact	PMID: 29674953;PMID: 23916315
proliferating	Enteric Neurons	LRFN5	PTPRS	0.041809	0	LRFN5_PTPRS	LRFN5 - PTPRS	PTPR	Cell-Cell Contact	PMID: 29674953;PMID: 23916315
Enteric Neurons	proliferating	LRFN5	PTPRS	0.0734939	0	LRFN5_PTPRS	LRFN5 - PTPRS	PTPR	Cell-Cell Contact	PMID: 29674953;PMID: 23916315
Enteric Neurons	Glia	LRRC4B	PTPRD	0.010493	0	LRRC4B_PTPRD	LRRC4B - PTPRD	PTPR	Cell-Cell Contact	PMID: 29674953;PMID: 23916315
Enteric Neurons	Enteric Neurons	LRRC4B	PTPRD	0.0175607	0	LRRC4B_PTPRD	LRRC4B - PTPRD	PTPR	Cell-Cell Contact	PMID: 29674953;PMID: 23916315
proliferating	Enteric Neurons	LRRC4B	PTPRD	0.010689	0	LRRC4B_PTPRD	LRRC4B - PTPRD	PTPR	Cell-Cell Contact	PMID: 29674953;PMID: 23916315
Enteric Neurons	proliferating	LRRC4B	PTPRD	0.0099639	0	LRRC4B_PTPRD	LRRC4B - PTPRD	PTPR	Cell-Cell Contact	PMID: 29674953;PMID: 23916315
Enteric Neurons	Glia	LRRC4B	PTPRS	0.0064201	0.02	LRRC4B_PTPRS	LRRC4B - PTPRS	PTPR	Cell-Cell Contact	PMID: 29674953;PMID: 23916315
Enteric Neurons	Enteric Neurons	LRRC4B	PTPRS	0.0121676	0	LRRC4B_PTPRS	LRRC4B - PTPRS	PTPR	Cell-Cell Contact	PMID: 29674953;PMID: 23916315
proliferating	Enteric Neurons	LRRC4B	PTPRS	0.00739041	0	LRRC4B_PTPRS	LRRC4B - PTPRS	PTPR	Cell-Cell Contact	PMID: 29674953;PMID: 23916315
Enteric Neurons	proliferating	LRRC4B	PTPRS	0.00911659	0	LRRC4B_PTPRS	LRRC4B - PTPRS	PTPR	Cell-Cell Contact	PMID: 29674953;PMID: 23916315
Glia	Glia	LRRC4C	PTPRF	0.00811083	0	LRRC4C_PTPRF	LRRC4C - PTPRF	PTPR	Cell-Cell Contact	PMID: 29674953;PMID: 23916315
Enteric Neurons	Glia	LRRC4C	PTPRF	0.00826112	0	LRRC4C_PTPRF	LRRC4C - PTPRF	PTPR	Cell-Cell Contact	PMID: 29674953;PMID: 23916315
Glia	proliferating	LRRC4C	PTPRF	0.00934298	0	LRRC4C_PTPRF	LRRC4C - PTPRF	PTPR	Cell-Cell Contact	PMID: 29674953;PMID: 23916315
Enteric Neurons	proliferating	LRRC4C	PTPRF	0.00951588	0	LRRC4C_PTPRF	LRRC4C - PTPRF	PTPR	Cell-Cell Contact	PMID: 29674953;PMID: 23916315
Glia	Enteric Neurons	NRXN1	LRRTM2	0.00288665	0.01	NRXN1_LRRTM2	NRXN1 - LRRTM2	NRXN	Cell-Cell Contact	PMID:20519524;PMID:20064387;PMID:20064388;
Enteric Neurons	Enteric Neurons	NRXN1	LRRTM2	0.0298686	0	NRXN1_LRRTM2	NRXN1 - LRRTM2	NRXN	Cell-Cell Contact	PMID:20519524;PMID:20064387;PMID:20064388;
proliferating	Enteric Neurons	NRXN1	LRRTM2	0.00207479	0.02	NRXN1_LRRTM2	NRXN1 - LRRTM2	NRXN	Cell-Cell Contact	PMID:20519524;PMID:20064387;PMID:20064388;
Glia	Enteric Neurons	NRXN2	LRRTM2	0.00193066	0	NRXN2_LRRTM2	NRXN2 - LRRTM2	NRXN	Cell-Cell Contact	PMID:20519524;PMID:20064387;PMID:20064388;
Enteric Neurons	Enteric Neurons	NRXN2	LRRTM2	0.00724493	0	NRXN2_LRRTM2	NRXN2 - LRRTM2	NRXN	Cell-Cell Contact	PMID:20519524;PMID:20064387;PMID:20064388;
proliferating	Enteric Neurons	NRXN2	LRRTM2	0.001446	0	NRXN2_LRRTM2	NRXN2 - LRRTM2	NRXN	Cell-Cell Contact	PMID:20519524;PMID:20064387;PMID:20064388;
Enteric Neurons	Enteric Neurons	NRXN3	LRRTM2	0.00448875	0	NRXN3_LRRTM2	NRXN3 - LRRTM2	NRXN	Cell-Cell Contact	PMID:20519524;PMID:20064387;PMID:20064388;
Glia	Enteric Neurons	NRXN1	LRRTM3	0.00221261	0	NRXN1_LRRTM3	NRXN1 - LRRTM3	NRXN	Cell-Cell Contact	PMID:20519524;PMID:20064387;PMID:20064388;
Enteric Neurons	Enteric Neurons	NRXN1	LRRTM3	0.0230398	0	NRXN1_LRRTM3	NRXN1 - LRRTM3	NRXN	Cell-Cell Contact	PMID:20519524;PMID:20064387;PMID:20064388;
proliferating	Enteric Neurons	NRXN1	LRRTM3	0.00159002	0	NRXN1_LRRTM3	NRXN1 - LRRTM3	NRXN	Cell-Cell Contact	PMID:20519524;PMID:20064387;PMID:20064388;
Glia	Enteric Neurons	NRXN2	LRRTM3	0.00147952	0	NRXN2_LRRTM3	NRXN2 - LRRTM3	NRXN	Cell-Cell Contact	PMID:20519524;PMID:20064387;PMID:20064388;
Enteric Neurons	Enteric Neurons	NRXN2	LRRTM3	0.0055589	0	NRXN2_LRRTM3	NRXN2 - LRRTM3	NRXN	Cell-Cell Contact	PMID:20519524;PMID:20064387;PMID:20064388;
proliferating	Enteric Neurons	NRXN2	LRRTM3	0.00110799	0	NRXN2_LRRTM3	NRXN2 - LRRTM3	NRXN	Cell-Cell Contact	PMID:20519524;PMID:20064387;PMID:20064388;
Enteric Neurons	Enteric Neurons	NRXN3	LRRTM3	0.00344191	0	NRXN3_LRRTM3	NRXN3 - LRRTM3	NRXN	Cell-Cell Contact	PMID:20519524;PMID:20064387;PMID:20064388;
Enteric Neurons	Glia	NRXN1	LRRTM4	0.0171369	0	NRXN1_LRRTM4	NRXN1 - LRRTM4	NRXN	Cell-Cell Contact	PMID:20519524;PMID:20064387;PMID:20064388;
Glia	Enteric Neurons	NRXN1	LRRTM4	0.00974199	0.03	NRXN1_LRRTM4	NRXN1 - LRRTM4	NRXN	Cell-Cell Contact	PMID:20519524;PMID:20064387;PMID:20064388;
Enteric Neurons	Enteric Neurons	NRXN1	LRRTM4	0.0947152	0	NRXN1_LRRTM4	NRXN1 - LRRTM4	NRXN	Cell-Cell Contact	PMID:20519524;PMID:20064387;PMID:20064388;
Enteric Neurons	Glia	NRXN2	LRRTM4	0.0041158	0	NRXN2_LRRTM4	NRXN2 - LRRTM4	NRXN	Cell-Cell Contact	PMID:20519524;PMID:20064387;PMID:20064388;
Glia	Enteric Neurons	NRXN2	LRRTM4	0.00653056	0	NRXN2_LRRTM4	NRXN2 - LRRTM4	NRXN	Cell-Cell Contact	PMID:20519524;PMID:20064387;PMID:20064388;
Enteric Neurons	Enteric Neurons	NRXN2	LRRTM4	0.0241993	0	NRXN2_LRRTM4	NRXN2 - LRRTM4	NRXN	Cell-Cell Contact	PMID:20519524;PMID:20064387;PMID:20064388;
proliferating	Enteric Neurons	NRXN2	LRRTM4	0.00489684	0	NRXN2_LRRTM4	NRXN2 - LRRTM4	NRXN	Cell-Cell Contact	PMID:20519524;PMID:20064387;PMID:20064388;
Enteric Neurons	proliferating	NRXN2	LRRTM4	0.00240955	0.02	NRXN2_LRRTM4	NRXN2 - LRRTM4	NRXN	Cell-Cell Contact	PMID:20519524;PMID:20064387;PMID:20064388;
Enteric Neurons	Glia	NRXN3	LRRTM4	0.00254698	0	NRXN3_LRRTM4	NRXN3 - LRRTM4	NRXN	Cell-Cell Contact	PMID:20519524;PMID:20064387;PMID:20064388;
Enteric Neurons	Enteric Neurons	NRXN3	LRRTM4	0.0150913	0	NRXN3_LRRTM4	NRXN3 - LRRTM4	NRXN	Cell-Cell Contact	PMID:20519524;PMID:20064387;PMID:20064388;
Glia	Enteric Neurons	PTPRS	LRRTM4	0.0332452	0	LRRTM4_PTPRS	PTPRS - LRRTM4	PTPR	Cell-Cell Contact	PMID:31995730
Enteric Neurons	Enteric Neurons	PTPRS	LRRTM4	0.0615205	0	LRRTM4_PTPRS	PTPRS - LRRTM4	PTPR	Cell-Cell Contact	PMID:31995730
proliferating	Enteric Neurons	PTPRS	LRRTM4	0.0466791	0	LRRTM4_PTPRS	PTPRS - LRRTM4	PTPR	Cell-Cell Contact	PMID:31995730
Glia	Glia	APP	TNFRSF21	0.0110883	0	APP_TNFRSF21	APP - TNFRSF21	APP	Cell-Cell Contact	PMID: 33075465
Enteric Neurons	Glia	APP	TNFRSF21	0.01278	0	APP_TNFRSF21	APP - TNFRSF21	APP	Cell-Cell Contact	PMID: 33075465
proliferating	Glia	APP	TNFRSF21	0.0100677	0	APP_TNFRSF21	APP - TNFRSF21	APP	Cell-Cell Contact	PMID: 33075465
Glia	Glia	CADM1	NECTIN3	0.0141611	0	CADM1_NECTIN3	CADM1 - NECTIN3	CADM	Cell-Cell Contact	uniprot
Enteric Neurons	Glia	CADM1	NECTIN3	0.021044	0	CADM1_NECTIN3	CADM1 - NECTIN3	CADM	Cell-Cell Contact	uniprot
proliferating	Glia	CADM1	NECTIN3	0.0126564	0	CADM1_NECTIN3	CADM1 - NECTIN3	CADM	Cell-Cell Contact	uniprot
Enteric Neurons	Enteric Neurons	CADM1	NECTIN3	0.00882343	0	CADM1_NECTIN3	CADM1 - NECTIN3	CADM	Cell-Cell Contact	uniprot
Glia	proliferating	CADM1	NECTIN3	0.0153859	0	CADM1_NECTIN3	CADM1 - NECTIN3	CADM	Cell-Cell Contact	uniprot
Enteric Neurons	proliferating	CADM1	NECTIN3	0.0228503	0	CADM1_NECTIN3	CADM1 - NECTIN3	CADM	Cell-Cell Contact	uniprot
proliferating	proliferating	CADM1	NECTIN3	0.0137529	0.02	CADM1_NECTIN3	CADM1 - NECTIN3	CADM	Cell-Cell Contact	uniprot
Enteric Neurons	Glia	CADM3	CADM1	0.00601578	0	CADM3_CADM1	CADM3 - CADM1	CADM	Cell-Cell Contact	PMID: 33397712;
Glia	Enteric Neurons	CADM3	CADM1	0.00731359	0	CADM3_CADM1	CADM3 - CADM1	CADM	Cell-Cell Contact	PMID: 33397712;
Enteric Neurons	Enteric Neurons	CADM3	CADM1	0.00897577	0	CADM3_CADM1	CADM3 - CADM1	CADM	Cell-Cell Contact	PMID: 33397712;
Enteric Neurons	Glia	CADM3	CADM4	0.0017809	0	CADM3_CADM4	CADM3 - CADM4	CADM	Cell-Cell Contact	PMID: 33397712;
Glia	Enteric Neurons	CADM3	CADM4	0.00164277	0	CADM3_CADM4	CADM3 - CADM4	CADM	Cell-Cell Contact	PMID: 33397712;
Enteric Neurons	Enteric Neurons	CADM3	CADM4	0.00201874	0	CADM3_CADM4	CADM3 - CADM4	CADM	Cell-Cell Contact	PMID: 33397712;
Glia	Enteric Neurons	CADM3	EPB41L1	0.0019067	0	CADM3_EPB41L1	CADM3 - EPB41L1	CADM	Cell-Cell Contact	uniprot
Enteric Neurons	Enteric Neurons	CADM3	EPB41L1	0.00234294	0	CADM3_EPB41L1	CADM3 - EPB41L1	CADM	Cell-Cell Contact	uniprot
proliferating	Enteric Neurons	CADM3	EPB41L1	0.00104252	0.03	CADM3_EPB41L1	CADM3 - EPB41L1	CADM	Cell-Cell Contact	uniprot
Glia	Glia	CADM3	NECTIN3	0.00402114	0	CADM3_NECTIN3	CADM3 - NECTIN3	CADM	Cell-Cell Contact	uniprot
Enteric Neurons	Glia	CADM3	NECTIN3	0.00493876	0	CADM3_NECTIN3	CADM3 - NECTIN3	CADM	Cell-Cell Contact	uniprot
proliferating	Glia	CADM3	NECTIN3	0.00220073	0	CADM3_NECTIN3	CADM3 - NECTIN3	CADM	Cell-Cell Contact	uniprot
Enteric Neurons	Enteric Neurons	CADM3	NECTIN3	0.00205115	0.01	CADM3_NECTIN3	CADM3 - NECTIN3	CADM	Cell-Cell Contact	uniprot
Glia	proliferating	CADM3	NECTIN3	0.00437282	0	CADM3_NECTIN3	CADM3 - NECTIN3	CADM	Cell-Cell Contact	uniprot
Enteric Neurons	proliferating	CADM3	NECTIN3	0.00537025	0	CADM3_NECTIN3	CADM3 - NECTIN3	CADM	Cell-Cell Contact	uniprot
proliferating	proliferating	CADM3	NECTIN3	0.00239358	0.02	CADM3_NECTIN3	CADM3 - NECTIN3	CADM	Cell-Cell Contact	uniprot
Glia	proliferating	CD99	PILRB	0.00935736	0	CD99_PILRB	Cd99 - Pilrb	CD99	Cell-Cell Contact	uniprot;PMID:18234675
proliferating	proliferating	CD99	PILRB	0.0093151	0	CD99_PILRB	Cd99 - Pilrb	CD99	Cell-Cell Contact	uniprot;PMID:18234675
Enteric Neurons	Glia	CNTN1	NOTCH1	0.0128082	0	CNTN1_NOTCH1	CNTN1 - NOTCH1	CNTN	Cell-Cell Contact	uniprot;PMID:14567914
Glia	proliferating	CNTN1	NOTCH1	0.0140356	0	CNTN1_NOTCH1	CNTN1 - NOTCH1	CNTN	Cell-Cell Contact	uniprot;PMID:14567914
Enteric Neurons	proliferating	CNTN1	NOTCH1	0.0286722	0	CNTN1_NOTCH1	CNTN1 - NOTCH1	CNTN	Cell-Cell Contact	uniprot;PMID:14567914
Glia	Glia	CNTN1	NOTCH2	0.0149256	0	CNTN1_NOTCH2	CNTN1 - NOTCH2	CNTN	Cell-Cell Contact	reactome;PMID:14567914;PMID: 33957164
Enteric Neurons	Glia	CNTN1	NOTCH2	0.0304616	0	CNTN1_NOTCH2	CNTN1 - NOTCH2	CNTN	Cell-Cell Contact	reactome;PMID:14567914;PMID: 33957164
Glia	proliferating	CNTN1	NOTCH2	0.0174062	0	CNTN1_NOTCH2	CNTN1 - NOTCH2	CNTN	Cell-Cell Contact	reactome;PMID:14567914;PMID: 33957164
Enteric Neurons	proliferating	CNTN1	NOTCH2	0.0354314	0	CNTN1_NOTCH2	CNTN1 - NOTCH2	CNTN	Cell-Cell Contact	reactome;PMID:14567914;PMID: 33957164

## Sheet: enteric neurons - Iso
source	target	ligand	receptor	prob	pval	interaction_name	interaction_name_2	pathway_name	annotation	evidence
cluster_11	cluster_0	GDF11	TGFBR1_ACVR2A	0.000814348	0	GDF11_TGFBR1_ACVR2A	GDF11 - (TGFBR1+ACVR2A)	GDF	Secreted Signaling	KEGG: hsa04350
cluster_11	cluster_1	GDF11	TGFBR1_ACVR2A	0.00147603	0	GDF11_TGFBR1_ACVR2A	GDF11 - (TGFBR1+ACVR2A)	GDF	Secreted Signaling	KEGG: hsa04350
cluster_11	cluster_10	GDF11	TGFBR1_ACVR2A	0.00151041	0	GDF11_TGFBR1_ACVR2A	GDF11 - (TGFBR1+ACVR2A)	GDF	Secreted Signaling	KEGG: hsa04350
cluster_11	cluster_11	GDF11	TGFBR1_ACVR2A	0.00148902	0	GDF11_TGFBR1_ACVR2A	GDF11 - (TGFBR1+ACVR2A)	GDF	Secreted Signaling	KEGG: hsa04350
cluster_11	cluster_12	GDF11	TGFBR1_ACVR2A	0.00135226	0	GDF11_TGFBR1_ACVR2A	GDF11 - (TGFBR1+ACVR2A)	GDF	Secreted Signaling	KEGG: hsa04350
cluster_11	cluster_13	GDF11	TGFBR1_ACVR2A	0.00143877	0	GDF11_TGFBR1_ACVR2A	GDF11 - (TGFBR1+ACVR2A)	GDF	Secreted Signaling	KEGG: hsa04350
cluster_11	cluster_2	GDF11	TGFBR1_ACVR2A	0.00140722	0	GDF11_TGFBR1_ACVR2A	GDF11 - (TGFBR1+ACVR2A)	GDF	Secreted Signaling	KEGG: hsa04350
cluster_11	cluster_3	GDF11	TGFBR1_ACVR2A	0.00165269	0	GDF11_TGFBR1_ACVR2A	GDF11 - (TGFBR1+ACVR2A)	GDF	Secreted Signaling	KEGG: hsa04350
cluster_11	cluster_4	GDF11	TGFBR1_ACVR2A	0.00133658	0	GDF11_TGFBR1_ACVR2A	GDF11 - (TGFBR1+ACVR2A)	GDF	Secreted Signaling	KEGG: hsa04350
cluster_11	cluster_5	GDF11	TGFBR1_ACVR2A	0.00125553	0	GDF11_TGFBR1_ACVR2A	GDF11 - (TGFBR1+ACVR2A)	GDF	Secreted Signaling	KEGG: hsa04350
cluster_11	cluster_6	GDF11	TGFBR1_ACVR2A	0.00168025	0	GDF11_TGFBR1_ACVR2A	GDF11 - (TGFBR1+ACVR2A)	GDF	Secreted Signaling	KEGG: hsa04350
cluster_11	cluster_7	GDF11	TGFBR1_ACVR2A	0.00283637	0	GDF11_TGFBR1_ACVR2A	GDF11 - (TGFBR1+ACVR2A)	GDF	Secreted Signaling	KEGG: hsa04350
cluster_11	cluster_9	GDF11	TGFBR1_ACVR2A	0.00144799	0	GDF11_TGFBR1_ACVR2A	GDF11 - (TGFBR1+ACVR2A)	GDF	Secreted Signaling	KEGG: hsa04350
cluster_11	cluster_0	GDF11	TGFBR1_ACVR2B	0.000809764	0	GDF11_TGFBR1_ACVR2B	GDF11 - (TGFBR1+ACVR2B)	GDF	Secreted Signaling	KEGG: hsa04350
cluster_11	cluster_1	GDF11	TGFBR1_ACVR2B	0.00142514	0	GDF11_TGFBR1_ACVR2B	GDF11 - (TGFBR1+ACVR2B)	GDF	Secreted Signaling	KEGG: hsa04350
cluster_11	cluster_10	GDF11	TGFBR1_ACVR2B	0.00141932	0	GDF11_TGFBR1_ACVR2B	GDF11 - (TGFBR1+ACVR2B)	GDF	Secreted Signaling	KEGG: hsa04350
cluster_11	cluster_11	GDF11	TGFBR1_ACVR2B	0.00106366	0	GDF11_TGFBR1_ACVR2B	GDF11 - (TGFBR1+ACVR2B)	GDF	Secreted Signaling	KEGG: hsa04350
cluster_11	cluster_12	GDF11	TGFBR1_ACVR2B	0.00125687	0	GDF11_TGFBR1_ACVR2B	GDF11 - (TGFBR1+ACVR2B)	GDF	Secreted Signaling	KEGG: hsa04350
cluster_11	cluster_13	GDF11	TGFBR1_ACVR2B	0.00129542	0	GDF11_TGFBR1_ACVR2B	GDF11 - (TGFBR1+ACVR2B)	GDF	Secreted Signaling	KEGG: hsa04350
cluster_11	cluster_2	GDF11	TGFBR1_ACVR2B	0.00128313	0	GDF11_TGFBR1_ACVR2B	GDF11 - (TGFBR1+ACVR2B)	GDF	Secreted Signaling	KEGG: hsa04350
cluster_11	cluster_3	GDF11	TGFBR1_ACVR2B	0.00141228	0	GDF11_TGFBR1_ACVR2B	GDF11 - (TGFBR1+ACVR2B)	GDF	Secreted Signaling	KEGG: hsa04350
cluster_11	cluster_4	GDF11	TGFBR1_ACVR2B	0.00130794	0	GDF11_TGFBR1_ACVR2B	GDF11 - (TGFBR1+ACVR2B)	GDF	Secreted Signaling	KEGG: hsa04350
cluster_11	cluster_5	GDF11	TGFBR1_ACVR2B	0.00130429	0	GDF11_TGFBR1_ACVR2B	GDF11 - (TGFBR1+ACVR2B)	GDF	Secreted Signaling	KEGG: hsa04350
cluster_11	cluster_6	GDF11	TGFBR1_ACVR2B	0.00132041	0	GDF11_TGFBR1_ACVR2B	GDF11 - (TGFBR1+ACVR2B)	GDF	Secreted Signaling	KEGG: hsa04350
cluster_11	cluster_7	GDF11	TGFBR1_ACVR2B	0.00187941	0	GDF11_TGFBR1_ACVR2B	GDF11 - (TGFBR1+ACVR2B)	GDF	Secreted Signaling	KEGG: hsa04350
cluster_11	cluster_9	GDF11	TGFBR1_ACVR2B	0.00129154	0	GDF11_TGFBR1_ACVR2B	GDF11 - (TGFBR1+ACVR2B)	GDF	Secreted Signaling	KEGG: hsa04350
cluster_11	cluster_0	GDF11	ACVR1B_ACVR2B	0.000847556	0	GDF11_ACVR1B_ACVR2B	GDF11 - (ACVR1B+ACVR2B)	GDF	Secreted Signaling	KEGG: hsa04350
cluster_11	cluster_1	GDF11	ACVR1B_ACVR2B	0.00154307	0	GDF11_ACVR1B_ACVR2B	GDF11 - (ACVR1B+ACVR2B)	GDF	Secreted Signaling	KEGG: hsa04350
cluster_11	cluster_10	GDF11	ACVR1B_ACVR2B	0.00245273	0	GDF11_ACVR1B_ACVR2B	GDF11 - (ACVR1B+ACVR2B)	GDF	Secreted Signaling	KEGG: hsa04350
cluster_11	cluster_11	GDF11	ACVR1B_ACVR2B	0.00177547	0	GDF11_ACVR1B_ACVR2B	GDF11 - (ACVR1B+ACVR2B)	GDF	Secreted Signaling	KEGG: hsa04350
cluster_11	cluster_12	GDF11	ACVR1B_ACVR2B	0.0011284	0	GDF11_ACVR1B_ACVR2B	GDF11 - (ACVR1B+ACVR2B)	GDF	Secreted Signaling	KEGG: hsa04350
cluster_11	cluster_13	GDF11	ACVR1B_ACVR2B	0.00211295	0	GDF11_ACVR1B_ACVR2B	GDF11 - (ACVR1B+ACVR2B)	GDF	Secreted Signaling	KEGG: hsa04350
cluster_11	cluster_2	GDF11	ACVR1B_ACVR2B	0.00212064	0	GDF11_ACVR1B_ACVR2B	GDF11 - (ACVR1B+ACVR2B)	GDF	Secreted Signaling	KEGG: hsa04350
cluster_11	cluster_3	GDF11	ACVR1B_ACVR2B	0.0015312	0	GDF11_ACVR1B_ACVR2B	GDF11 - (ACVR1B+ACVR2B)	GDF	Secreted Signaling	KEGG: hsa04350
cluster_11	cluster_4	GDF11	ACVR1B_ACVR2B	0.00138017	0	GDF11_ACVR1B_ACVR2B	GDF11 - (ACVR1B+ACVR2B)	GDF	Secreted Signaling	KEGG: hsa04350
cluster_11	cluster_5	GDF11	ACVR1B_ACVR2B	0.00152418	0	GDF11_ACVR1B_ACVR2B	GDF11 - (ACVR1B+ACVR2B)	GDF	Secreted Signaling	KEGG: hsa04350
cluster_11	cluster_6	GDF11	ACVR1B_ACVR2B	0.00147108	0	GDF11_ACVR1B_ACVR2B	GDF11 - (ACVR1B+ACVR2B)	GDF	Secreted Signaling	KEGG: hsa04350
cluster_11	cluster_7	GDF11	ACVR1B_ACVR2B	0.00115607	0	GDF11_ACVR1B_ACVR2B	GDF11 - (ACVR1B+ACVR2B)	GDF	Secreted Signaling	KEGG: hsa04350
cluster_11	cluster_9	GDF11	ACVR1B_ACVR2B	0.00144998	0	GDF11_ACVR1B_ACVR2B	GDF11 - (ACVR1B+ACVR2B)	GDF	Secreted Signaling	KEGG: hsa04350
cluster_11	cluster_0	WNT2B	FZD3_LRP6	0.00523384	0	WNT2B_FZD3_LRP6	WNT2B - (FZD3+LRP6)	WNT	Secreted Signaling	KEGG: hsa04310; PMID: 23209147
cluster_1	cluster_1	WNT2B	FZD3_LRP6	0.00483232	0	WNT2B_FZD3_LRP6	WNT2B - (FZD3+LRP6)	WNT	Secreted Signaling	KEGG: hsa04310; PMID: 23209147
cluster_10	cluster_1	WNT2B	FZD3_LRP6	0.00355804	0	WNT2B_FZD3_LRP6	WNT2B - (FZD3+LRP6)	WNT	Secreted Signaling	KEGG: hsa04310; PMID: 23209147
cluster_11	cluster_1	WNT2B	FZD3_LRP6	0.00928514	0	WNT2B_FZD3_LRP6	WNT2B - (FZD3+LRP6)	WNT	Secreted Signaling	KEGG: hsa04310; PMID: 23209147
cluster_12	cluster_1	WNT2B	FZD3_LRP6	0.0053334	0	WNT2B_FZD3_LRP6	WNT2B - (FZD3+LRP6)	WNT	Secreted Signaling	KEGG: hsa04310; PMID: 23209147
cluster_3	cluster_1	WNT2B	FZD3_LRP6	0.00346616	0	WNT2B_FZD3_LRP6	WNT2B - (FZD3+LRP6)	WNT	Secreted Signaling	KEGG: hsa04310; PMID: 23209147
cluster_4	cluster_1	WNT2B	FZD3_LRP6	0.00408769	0	WNT2B_FZD3_LRP6	WNT2B - (FZD3+LRP6)	WNT	Secreted Signaling	KEGG: hsa04310; PMID: 23209147
cluster_6	cluster_1	WNT2B	FZD3_LRP6	0.00354481	0	WNT2B_FZD3_LRP6	WNT2B - (FZD3+LRP6)	WNT	Secreted Signaling	KEGG: hsa04310; PMID: 23209147
cluster_7	cluster_1	WNT2B	FZD3_LRP6	0.0034607	0	WNT2B_FZD3_LRP6	WNT2B - (FZD3+LRP6)	WNT	Secreted Signaling	KEGG: hsa04310; PMID: 23209147
cluster_1	cluster_10	WNT2B	FZD3_LRP6	0.00498992	0	WNT2B_FZD3_LRP6	WNT2B - (FZD3+LRP6)	WNT	Secreted Signaling	KEGG: hsa04310; PMID: 23209147
cluster_10	cluster_10	WNT2B	FZD3_LRP6	0.00367475	0	WNT2B_FZD3_LRP6	WNT2B - (FZD3+LRP6)	WNT	Secreted Signaling	KEGG: hsa04310; PMID: 23209147
cluster_11	cluster_10	WNT2B	FZD3_LRP6	0.00957901	0	WNT2B_FZD3_LRP6	WNT2B - (FZD3+LRP6)	WNT	Secreted Signaling	KEGG: hsa04310; PMID: 23209147
cluster_12	cluster_10	WNT2B	FZD3_LRP6	0.00550668	0	WNT2B_FZD3_LRP6	WNT2B - (FZD3+LRP6)	WNT	Secreted Signaling	KEGG: hsa04310; PMID: 23209147
cluster_3	cluster_10	WNT2B	FZD3_LRP6	0.00357978	0	WNT2B_FZD3_LRP6	WNT2B - (FZD3+LRP6)	WNT	Secreted Signaling	KEGG: hsa04310; PMID: 23209147
cluster_4	cluster_10	WNT2B	FZD3_LRP6	0.00422159	0	WNT2B_FZD3_LRP6	WNT2B - (FZD3+LRP6)	WNT	Secreted Signaling	KEGG: hsa04310; PMID: 23209147
cluster_6	cluster_10	WNT2B	FZD3_LRP6	0.0036612	0	WNT2B_FZD3_LRP6	WNT2B - (FZD3+LRP6)	WNT	Secreted Signaling	KEGG: hsa04310; PMID: 23209147
cluster_7	cluster_10	WNT2B	FZD3_LRP6	0.00357431	0	WNT2B_FZD3_LRP6	WNT2B - (FZD3+LRP6)	WNT	Secreted Signaling	KEGG: hsa04310; PMID: 23209147
cluster_1	cluster_11	WNT2B	FZD3_LRP6	0.00546544	0	WNT2B_FZD3_LRP6	WNT2B - (FZD3+LRP6)	WNT	Secreted Signaling	KEGG: hsa04310; PMID: 23209147
cluster_10	cluster_11	WNT2B	FZD3_LRP6	0.00402564	0	WNT2B_FZD3_LRP6	WNT2B - (FZD3+LRP6)	WNT	Secreted Signaling	KEGG: hsa04310; PMID: 23209147
cluster_11	cluster_11	WNT2B	FZD3_LRP6	0.0104827	0	WNT2B_FZD3_LRP6	WNT2B - (FZD3+LRP6)	WNT	Secreted Signaling	KEGG: hsa04310; PMID: 23209147
cluster_12	cluster_11	WNT2B	FZD3_LRP6	0.00603077	0	WNT2B_FZD3_LRP6	WNT2B - (FZD3+LRP6)	WNT	Secreted Signaling	KEGG: hsa04310; PMID: 23209147
cluster_13	cluster_11	WNT2B	FZD3_LRP6	0.00524539	0.03	WNT2B_FZD3_LRP6	WNT2B - (FZD3+LRP6)	WNT	Secreted Signaling	KEGG: hsa04310; PMID: 23209147
cluster_3	cluster_11	WNT2B	FZD3_LRP6	0.00392151	0	WNT2B_FZD3_LRP6	WNT2B - (FZD3+LRP6)	WNT	Secreted Signaling	KEGG: hsa04310; PMID: 23209147
cluster_4	cluster_11	WNT2B	FZD3_LRP6	0.0046245	0	WNT2B_FZD3_LRP6	WNT2B - (FZD3+LRP6)	WNT	Secreted Signaling	KEGG: hsa04310; PMID: 23209147
cluster_6	cluster_11	WNT2B	FZD3_LRP6	0.0040109	0	WNT2B_FZD3_LRP6	WNT2B - (FZD3+LRP6)	WNT	Secreted Signaling	KEGG: hsa04310; PMID: 23209147
cluster_7	cluster_11	WNT2B	FZD3_LRP6	0.00391569	0	WNT2B_FZD3_LRP6	WNT2B - (FZD3+LRP6)	WNT	Secreted Signaling	KEGG: hsa04310; PMID: 23209147
cluster_1	cluster_12	WNT2B	FZD3_LRP6	0.00429799	0	WNT2B_FZD3_LRP6	WNT2B - (FZD3+LRP6)	WNT	Secreted Signaling	KEGG: hsa04310; PMID: 23209147
cluster_11	cluster_12	WNT2B	FZD3_LRP6	0.00826443	0	WNT2B_FZD3_LRP6	WNT2B - (FZD3+LRP6)	WNT	Secreted Signaling	KEGG: hsa04310; PMID: 23209147
cluster_12	cluster_12	WNT2B	FZD3_LRP6	0.00474411	0	WNT2B_FZD3_LRP6	WNT2B - (FZD3+LRP6)	WNT	Secreted Signaling	KEGG: hsa04310; PMID: 23209147
cluster_4	cluster_12	WNT2B	FZD3_LRP6	0.0036353	0	WNT2B_FZD3_LRP6	WNT2B - (FZD3+LRP6)	WNT	Secreted Signaling	KEGG: hsa04310; PMID: 23209147
cluster_6	cluster_12	WNT2B	FZD3_LRP6	0.00315232	0.02	WNT2B_FZD3_LRP6	WNT2B - (FZD3+LRP6)	WNT	Secreted Signaling	KEGG: hsa04310; PMID: 23209147
cluster_1	cluster_13	WNT2B	FZD3_LRP6	0.00453151	0	WNT2B_FZD3_LRP6	WNT2B - (FZD3+LRP6)	WNT	Secreted Signaling	KEGG: hsa04310; PMID: 23209147
cluster_11	cluster_13	WNT2B	FZD3_LRP6	0.00870878	0	WNT2B_FZD3_LRP6	WNT2B - (FZD3+LRP6)	WNT	Secreted Signaling	KEGG: hsa04310; PMID: 23209147
cluster_12	cluster_13	WNT2B	FZD3_LRP6	0.00500153	0	WNT2B_FZD3_LRP6	WNT2B - (FZD3+LRP6)	WNT	Secreted Signaling	KEGG: hsa04310; PMID: 23209147
cluster_4	cluster_13	WNT2B	FZD3_LRP6	0.00383313	0.04	WNT2B_FZD3_LRP6	WNT2B - (FZD3+LRP6)	WNT	Secreted Signaling	KEGG: hsa04310; PMID: 23209147
cluster_1	cluster_2	WNT2B	FZD3_LRP6	0.00488532	0	WNT2B_FZD3_LRP6	WNT2B - (FZD3+LRP6)	WNT	Secreted Signaling	KEGG: hsa04310; PMID: 23209147
cluster_10	cluster_2	WNT2B	FZD3_LRP6	0.00359723	0	WNT2B_FZD3_LRP6	WNT2B - (FZD3+LRP6)	WNT	Secreted Signaling	KEGG: hsa04310; PMID: 23209147
cluster_11	cluster_2	WNT2B	FZD3_LRP6	0.00938476	0	WNT2B_FZD3_LRP6	WNT2B - (FZD3+LRP6)	WNT	Secreted Signaling	KEGG: hsa04310; PMID: 23209147
cluster_12	cluster_2	WNT2B	FZD3_LRP6	0.00539174	0	WNT2B_FZD3_LRP6	WNT2B - (FZD3+LRP6)	WNT	Secreted Signaling	KEGG: hsa04310; PMID: 23209147
cluster_3	cluster_2	WNT2B	FZD3_LRP6	0.00350432	0	WNT2B_FZD3_LRP6	WNT2B - (FZD3+LRP6)	WNT	Secreted Signaling	KEGG: hsa04310; PMID: 23209147
cluster_4	cluster_2	WNT2B	FZD3_LRP6	0.00413267	0	WNT2B_FZD3_LRP6	WNT2B - (FZD3+LRP6)	WNT	Secreted Signaling	KEGG: hsa04310; PMID: 23209147
cluster_6	cluster_2	WNT2B	FZD3_LRP6	0.00358389	0	WNT2B_FZD3_LRP6	WNT2B - (FZD3+LRP6)	WNT	Secreted Signaling	KEGG: hsa04310; PMID: 23209147
cluster_7	cluster_2	WNT2B	FZD3_LRP6	0.00349884	0	WNT2B_FZD3_LRP6	WNT2B - (FZD3+LRP6)	WNT	Secreted Signaling	KEGG: hsa04310; PMID: 23209147
cluster_1	cluster_3	WNT2B	FZD3_LRP6	0.00483023	0	WNT2B_FZD3_LRP6	WNT2B - (FZD3+LRP6)	WNT	Secreted Signaling	KEGG: hsa04310; PMID: 23209147
cluster_10	cluster_3	WNT2B	FZD3_LRP6	0.00355733	0	WNT2B_FZD3_LRP6	WNT2B - (FZD3+LRP6)	WNT	Secreted Signaling	KEGG: hsa04310; PMID: 23209147
cluster_11	cluster_3	WNT2B	FZD3_LRP6	0.00927018	0	WNT2B_FZD3_LRP6	WNT2B - (FZD3+LRP6)	WNT	Secreted Signaling	KEGG: hsa04310; PMID: 23209147
cluster_12	cluster_3	WNT2B	FZD3_LRP6	0.00533029	0	WNT2B_FZD3_LRP6	WNT2B - (FZD3+LRP6)	WNT	Secreted Signaling	KEGG: hsa04310; PMID: 23209147
cluster_3	cluster_3	WNT2B	FZD3_LRP6	0.00346537	0.01	WNT2B_FZD3_LRP6	WNT2B - (FZD3+LRP6)	WNT	Secreted Signaling	KEGG: hsa04310; PMID: 23209147
cluster_4	cluster_3	WNT2B	FZD3_LRP6	0.00408665	0	WNT2B_FZD3_LRP6	WNT2B - (FZD3+LRP6)	WNT	Secreted Signaling	KEGG: hsa04310; PMID: 23209147
cluster_6	cluster_3	WNT2B	FZD3_LRP6	0.00354424	0	WNT2B_FZD3_LRP6	WNT2B - (FZD3+LRP6)	WNT	Secreted Signaling	KEGG: hsa04310; PMID: 23209147
cluster_7	cluster_3	WNT2B	FZD3_LRP6	0.00346012	0	WNT2B_FZD3_LRP6	WNT2B - (FZD3+LRP6)	WNT	Secreted Signaling	KEGG: hsa04310; PMID: 23209147
cluster_1	cluster_4	WNT2B	FZD3_LRP6	0.00432292	0	WNT2B_FZD3_LRP6	WNT2B - (FZD3+LRP6)	WNT	Secreted Signaling	KEGG: hsa04310; PMID: 23209147
cluster_11	cluster_4	WNT2B	FZD3_LRP6	0.00831421	0	WNT2B_FZD3_LRP6	WNT2B - (FZD3+LRP6)	WNT	Secreted Signaling	KEGG: hsa04310; PMID: 23209147
cluster_12	cluster_4	WNT2B	FZD3_LRP6	0.00477177	0	WNT2B_FZD3_LRP6	WNT2B - (FZD3+LRP6)	WNT	Secreted Signaling	KEGG: hsa04310; PMID: 23209147
cluster_4	cluster_4	WNT2B	FZD3_LRP6	0.00365627	0.01	WNT2B_FZD3_LRP6	WNT2B - (FZD3+LRP6)	WNT	Secreted Signaling	KEGG: hsa04310; PMID: 23209147
cluster_6	cluster_4	WNT2B	FZD3_LRP6	0.00317045	0.04	WNT2B_FZD3_LRP6	WNT2B - (FZD3+LRP6)	WNT	Secreted Signaling	KEGG: hsa04310; PMID: 23209147
cluster_11	cluster_5	WNT2B	FZD3_LRP6	0.00589837	0	WNT2B_FZD3_LRP6	WNT2B - (FZD3+LRP6)	WNT	Secreted Signaling	KEGG: hsa04310; PMID: 23209147
cluster_1	cluster_6	WNT2B	FZD3_LRP6	0.00517946	0	WNT2B_FZD3_LRP6	WNT2B - (FZD3+LRP6)	WNT	Secreted Signaling	KEGG: hsa04310; PMID: 23209147
cluster_10	cluster_6	WNT2B	FZD3_LRP6	0.00381432	0	WNT2B_FZD3_LRP6	WNT2B - (FZD3+LRP6)	WNT	Secreted Signaling	KEGG: hsa04310; PMID: 23209147
cluster_11	cluster_6	WNT2B	FZD3_LRP6	0.00994311	0	WNT2B_FZD3_LRP6	WNT2B - (FZD3+LRP6)	WNT	Secreted Signaling	KEGG: hsa04310; PMID: 23209147
cluster_12	cluster_6	WNT2B	FZD3_LRP6	0.00571587	0	WNT2B_FZD3_LRP6	WNT2B - (FZD3+LRP6)	WNT	Secreted Signaling	KEGG: hsa04310; PMID: 23209147
cluster_13	cluster_6	WNT2B	FZD3_LRP6	0.00497094	0.02	WNT2B_FZD3_LRP6	WNT2B - (FZD3+LRP6)	WNT	Secreted Signaling	KEGG: hsa04310; PMID: 23209147
cluster_3	cluster_6	WNT2B	FZD3_LRP6	0.00371574	0	WNT2B_FZD3_LRP6	WNT2B - (FZD3+LRP6)	WNT	Secreted Signaling	KEGG: hsa04310; PMID: 23209147
cluster_4	cluster_6	WNT2B	FZD3_LRP6	0.00438194	0	WNT2B_FZD3_LRP6	WNT2B - (FZD3+LRP6)	WNT	Secreted Signaling	KEGG: hsa04310; PMID: 23209147
cluster_6	cluster_6	WNT2B	FZD3_LRP6	0.00380025	0	WNT2B_FZD3_LRP6	WNT2B - (FZD3+LRP6)	WNT	Secreted Signaling	KEGG: hsa04310; PMID: 23209147
cluster_7	cluster_6	WNT2B	FZD3_LRP6	0.00371006	0	WNT2B_FZD3_LRP6	WNT2B - (FZD3+LRP6)	WNT	Secreted Signaling	KEGG: hsa04310; PMID: 23209147
cluster_1	cluster_7	WNT2B	FZD3_LRP6	0.00560729	0	WNT2B_FZD3_LRP6	WNT2B - (FZD3+LRP6)	WNT	Secreted Signaling	KEGG: hsa04310; PMID: 23209147
cluster_10	cluster_7	WNT2B	FZD3_LRP6	0.0041303	0	WNT2B_FZD3_LRP6	WNT2B - (FZD3+LRP6)	WNT	Secreted Signaling	KEGG: hsa04310; PMID: 23209147
cluster_11	cluster_7	WNT2B	FZD3_LRP6	0.0107525	0	WNT2B_FZD3_LRP6	WNT2B - (FZD3+LRP6)	WNT	Secreted Signaling	KEGG: hsa04310; PMID: 23209147
cluster_12	cluster_7	WNT2B	FZD3_LRP6	0.00618712	0	WNT2B_FZD3_LRP6	WNT2B - (FZD3+LRP6)	WNT	Secreted Signaling	KEGG: hsa04310; PMID: 23209147
cluster_13	cluster_7	WNT2B	FZD3_LRP6	0.00538154	0.01	WNT2B_FZD3_LRP6	WNT2B - (FZD3+LRP6)	WNT	Secreted Signaling	KEGG: hsa04310; PMID: 23209147
cluster_2	cluster_7	WNT2B	FZD3_LRP6	0.00323899	0.03	WNT2B_FZD3_LRP6	WNT2B - (FZD3+LRP6)	WNT	Secreted Signaling	KEGG: hsa04310; PMID: 23209147
cluster_3	cluster_7	WNT2B	FZD3_LRP6	0.00402345	0	WNT2B_FZD3_LRP6	WNT2B - (FZD3+LRP6)	WNT	Secreted Signaling	KEGG: hsa04310; PMID: 23209147
cluster_4	cluster_7	WNT2B	FZD3_LRP6	0.00474469	0	WNT2B_FZD3_LRP6	WNT2B - (FZD3+LRP6)	WNT	Secreted Signaling	KEGG: hsa04310; PMID: 23209147
cluster_6	cluster_7	WNT2B	FZD3_LRP6	0.00411522	0	WNT2B_FZD3_LRP6	WNT2B - (FZD3+LRP6)	WNT	Secreted Signaling	KEGG: hsa04310; PMID: 23209147
cluster_7	cluster_7	WNT2B	FZD3_LRP6	0.00401752	0	WNT2B_FZD3_LRP6	WNT2B - (FZD3+LRP6)	WNT	Secreted Signaling	KEGG: hsa04310; PMID: 23209147
cluster_1	cluster_9	WNT2B	FZD3_LRP6	0.00415798	0	WNT2B_FZD3_LRP6	WNT2B - (FZD3+LRP6)	WNT	Secreted Signaling	KEGG: hsa04310; PMID: 23209147
cluster_11	cluster_9	WNT2B	FZD3_LRP6	0.00799883	0	WNT2B_FZD3_LRP6	WNT2B - (FZD3+LRP6)	WNT	Secreted Signaling	KEGG: hsa04310; PMID: 23209147
cluster_12	cluster_9	WNT2B	FZD3_LRP6	0.00458983	0	WNT2B_FZD3_LRP6	WNT2B - (FZD3+LRP6)	WNT	Secreted Signaling	KEGG: hsa04310; PMID: 23209147
cluster_4	cluster_9	WNT2B	FZD3_LRP6	0.00351664	0	WNT2B_FZD3_LRP6	WNT2B - (FZD3+LRP6)	WNT	Secreted Signaling	KEGG: hsa04310; PMID: 23209147
cluster_2	cluster_0	WNT4	FZD3_LRP6	0.00164192	0	WNT4_FZD3_LRP6	WNT4 - (FZD3+LRP6)	WNT	Secreted Signaling	KEGG: hsa04310; PMID: 23209147
cluster_11	cluster_1	WNT4	FZD3_LRP6	0.00255873	0	WNT4_FZD3_LRP6	WNT4 - (FZD3+LRP6)	WNT	Secreted Signaling	KEGG: hsa04310; PMID: 23209147
cluster_2	cluster_1	WNT4	FZD3_LRP6	0.00292768	0	WNT4_FZD3_LRP6	WNT4 - (FZD3+LRP6)	WNT	Secreted Signaling	KEGG: hsa04310; PMID: 23209147
cluster_11	cluster_10	WNT4	FZD3_LRP6	0.00264319	0	WNT4_FZD3_LRP6	WNT4 - (FZD3+LRP6)	WNT	Secreted Signaling	KEGG: hsa04310; PMID: 23209147
cluster_2	cluster_10	WNT4	FZD3_LRP6	0.00302418	0	WNT4_FZD3_LRP6	WNT4 - (FZD3+LRP6)	WNT	Secreted Signaling	KEGG: hsa04310; PMID: 23209147
cluster_11	cluster_11	WNT4	FZD3_LRP6	0.00289611	0	WNT4_FZD3_LRP6	WNT4 - (FZD3+LRP6)	WNT	Secreted Signaling	KEGG: hsa04310; PMID: 23209147
cluster_2	cluster_11	WNT4	FZD3_LRP6	0.00331343	0	WNT4_FZD3_LRP6	WNT4 - (FZD3+LRP6)	WNT	Secreted Signaling	KEGG: hsa04310; PMID: 23209147
cluster_11	cluster_12	WNT4	FZD3_LRP6	0.00227512	0.01	WNT4_FZD3_LRP6	WNT4 - (FZD3+LRP6)	WNT	Secreted Signaling	KEGG: hsa04310; PMID: 23209147
cluster_2	cluster_12	WNT4	FZD3_LRP6	0.00260326	0	WNT4_FZD3_LRP6	WNT4 - (FZD3+LRP6)	WNT	Secreted Signaling	KEGG: hsa04310; PMID: 23209147
cluster_11	cluster_13	WNT4	FZD3_LRP6	0.00239927	0	WNT4_FZD3_LRP6	WNT4 - (FZD3+LRP6)	WNT	Secreted Signaling	KEGG: hsa04310; PMID: 23209147
cluster_2	cluster_13	WNT4	FZD3_LRP6	0.00274525	0	WNT4_FZD3_LRP6	WNT4 - (FZD3+LRP6)	WNT	Secreted Signaling	KEGG: hsa04310; PMID: 23209147
cluster_11	cluster_2	WNT4	FZD3_LRP6	0.00258705	0	WNT4_FZD3_LRP6	WNT4 - (FZD3+LRP6)	WNT	Secreted Signaling	KEGG: hsa04310; PMID: 23209147
cluster_2	cluster_2	WNT4	FZD3_LRP6	0.00296004	0	WNT4_FZD3_LRP6	WNT4 - (FZD3+LRP6)	WNT	Secreted Signaling	KEGG: hsa04310; PMID: 23209147
cluster_11	cluster_3	WNT4	FZD3_LRP6	0.00255887	0	WNT4_FZD3_LRP6	WNT4 - (FZD3+LRP6)	WNT	Secreted Signaling	KEGG: hsa04310; PMID: 23209147
cluster_2	cluster_3	WNT4	FZD3_LRP6	0.00292767	0	WNT4_FZD3_LRP6	WNT4 - (FZD3+LRP6)	WNT	Secreted Signaling	KEGG: hsa04310; PMID: 23209147
cluster_11	cluster_4	WNT4	FZD3_LRP6	0.00228812	0.01	WNT4_FZD3_LRP6	WNT4 - (FZD3+LRP6)	WNT	Secreted Signaling	KEGG: hsa04310; PMID: 23209147
cluster_2	cluster_4	WNT4	FZD3_LRP6	0.00261816	0	WNT4_FZD3_LRP6	WNT4 - (FZD3+LRP6)	WNT	Secreted Signaling	KEGG: hsa04310; PMID: 23209147
cluster_2	cluster_5	WNT4	FZD3_LRP6	0.00185136	0	WNT4_FZD3_LRP6	WNT4 - (FZD3+LRP6)	WNT	Secreted Signaling	KEGG: hsa04310; PMID: 23209147
cluster_11	cluster_6	WNT4	FZD3_LRP6	0.00274357	0	WNT4_FZD3_LRP6	WNT4 - (FZD3+LRP6)	WNT	Secreted Signaling	KEGG: hsa04310; PMID: 23209147
cluster_2	cluster_6	WNT4	FZD3_LRP6	0.00313903	0	WNT4_FZD3_LRP6	WNT4 - (FZD3+LRP6)	WNT	Secreted Signaling	KEGG: hsa04310; PMID: 23209147
cluster_11	cluster_7	WNT4	FZD3_LRP6	0.00297155	0	WNT4_FZD3_LRP6	WNT4 - (FZD3+LRP6)	WNT	Secreted Signaling	KEGG: hsa04310; PMID: 23209147
cluster_2	cluster_7	WNT4	FZD3_LRP6	0.0033997	0	WNT4_FZD3_LRP6	WNT4 - (FZD3+LRP6)	WNT	Secreted Signaling	KEGG: hsa04310; PMID: 23209147
cluster_11	cluster_9	WNT4	FZD3_LRP6	0.0022006	0.01	WNT4_FZD3_LRP6	WNT4 - (FZD3+LRP6)	WNT	Secreted Signaling	KEGG: hsa04310; PMID: 23209147
cluster_2	cluster_9	WNT4	FZD3_LRP6	0.00251804	0	WNT4_FZD3_LRP6	WNT4 - (FZD3+LRP6)	WNT	Secreted Signaling	KEGG: hsa04310; PMID: 23209147
cluster_10	cluster_0	WNT5B	FZD3	0.00327234	0	WNT5B_FZD3	WNT5B - FZD3	ncWNT	Secreted Signaling	KEGG: hsa04310
cluster_11	cluster_0	WNT5B	FZD3	0.0142307	0	WNT5B_FZD3	WNT5B - FZD3	ncWNT	Secreted Signaling	KEGG: hsa04310
cluster_12	cluster_0	WNT5B	FZD3	0.00409295	0	WNT5B_FZD3	WNT5B - FZD3	ncWNT	Secreted Signaling	KEGG: hsa04310
cluster_9	cluster_0	WNT5B	FZD3	0.0042652	0	WNT5B_FZD3	WNT5B - FZD3	ncWNT	Secreted Signaling	KEGG: hsa04310
cluster_10	cluster_1	WNT5B	FZD3	0.00390882	0	WNT5B_FZD3	WNT5B - FZD3	ncWNT	Secreted Signaling	KEGG: hsa04310
cluster_11	cluster_1	WNT5B	FZD3	0.0169623	0	WNT5B_FZD3	WNT5B - FZD3	ncWNT	Secreted Signaling	KEGG: hsa04310
cluster_12	cluster_1	WNT5B	FZD3	0.00488825	0	WNT5B_FZD3	WNT5B - FZD3	ncWNT	Secreted Signaling	KEGG: hsa04310
cluster_13	cluster_1	WNT5B	FZD3	0.00719288	0	WNT5B_FZD3	WNT5B - FZD3	ncWNT	Secreted Signaling	KEGG: hsa04310
cluster_9	cluster_1	WNT5B	FZD3	0.00509379	0	WNT5B_FZD3	WNT5B - FZD3	ncWNT	Secreted Signaling	KEGG: hsa04310
cluster_10	cluster_10	WNT5B	FZD3	0.00485671	0	WNT5B_FZD3	WNT5B - FZD3	ncWNT	Secreted Signaling	KEGG: hsa04310
cluster_11	cluster_10	WNT5B	FZD3	0.0210089	0	WNT5B_FZD3	WNT5B - FZD3	ncWNT	Secreted Signaling	KEGG: hsa04310
cluster_12	cluster_10	WNT5B	FZD3	0.0060722	0	WNT5B_FZD3	WNT5B - FZD3	ncWNT	Secreted Signaling	KEGG: hsa04310
cluster_13	cluster_10	WNT5B	FZD3	0.00893002	0	WNT5B_FZD3	WNT5B - FZD3	ncWNT	Secreted Signaling	KEGG: hsa04310
cluster_9	cluster_10	WNT5B	FZD3	0.00632722	0	WNT5B_FZD3	WNT5B - FZD3	ncWNT	Secreted Signaling	KEGG: hsa04310
cluster_10	cluster_11	WNT5B	FZD3	0.00521695	0	WNT5B_FZD3	WNT5B - FZD3	ncWNT	Secreted Signaling	KEGG: hsa04310
cluster_11	cluster_11	WNT5B	FZD3	0.0225401	0	WNT5B_FZD3	WNT5B - FZD3	ncWNT	Secreted Signaling	KEGG: hsa04310
cluster_12	cluster_11	WNT5B	FZD3	0.00652202	0	WNT5B_FZD3	WNT5B - FZD3	ncWNT	Secreted Signaling	KEGG: hsa04310
cluster_13	cluster_11	WNT5B	FZD3	0.00958948	0	WNT5B_FZD3	WNT5B - FZD3	ncWNT	Secreted Signaling	KEGG: hsa04310
cluster_9	cluster_11	WNT5B	FZD3	0.00679579	0	WNT5B_FZD3	WNT5B - FZD3	ncWNT	Secreted Signaling	KEGG: hsa04310
cluster_10	cluster_12	WNT5B	FZD3	0.00390205	0	WNT5B_FZD3	WNT5B - FZD3	ncWNT	Secreted Signaling	KEGG: hsa04310
cluster_11	cluster_12	WNT5B	FZD3	0.0169333	0	WNT5B_FZD3	WNT5B - FZD3	ncWNT	Secreted Signaling	KEGG: hsa04310
cluster_12	cluster_12	WNT5B	FZD3	0.00487979	0	WNT5B_FZD3	WNT5B - FZD3	ncWNT	Secreted Signaling	KEGG: hsa04310
cluster_13	cluster_12	WNT5B	FZD3	0.00718046	0	WNT5B_FZD3	WNT5B - FZD3	ncWNT	Secreted Signaling	KEGG: hsa04310
cluster_9	cluster_12	WNT5B	FZD3	0.00508498	0	WNT5B_FZD3	WNT5B - FZD3	ncWNT	Secreted Signaling	KEGG: hsa04310
cluster_10	cluster_13	WNT5B	FZD3	0.00426856	0	WNT5B_FZD3	WNT5B - FZD3	ncWNT	Secreted Signaling	KEGG: hsa04310
cluster_11	cluster_13	WNT5B	FZD3	0.0185011	0	WNT5B_FZD3	WNT5B - FZD3	ncWNT	Secreted Signaling	KEGG: hsa04310
cluster_12	cluster_13	WNT5B	FZD3	0.00533765	0	WNT5B_FZD3	WNT5B - FZD3	ncWNT	Secreted Signaling	KEGG: hsa04310
cluster_13	cluster_13	WNT5B	FZD3	0.00785248	0.04	WNT5B_FZD3	WNT5B - FZD3	ncWNT	Secreted Signaling	KEGG: hsa04310
cluster_9	cluster_13	WNT5B	FZD3	0.00556198	0	WNT5B_FZD3	WNT5B - FZD3	ncWNT	Secreted Signaling	KEGG: hsa04310
cluster_10	cluster_2	WNT5B	FZD3	0.00455002	0	WNT5B_FZD3	WNT5B - FZD3	ncWNT	Secreted Signaling	KEGG: hsa04310
cluster_11	cluster_2	WNT5B	FZD3	0.0197025	0	WNT5B_FZD3	WNT5B - FZD3	ncWNT	Secreted Signaling	KEGG: hsa04310
cluster_12	cluster_2	WNT5B	FZD3	0.0056892	0	WNT5B_FZD3	WNT5B - FZD3	ncWNT	Secreted Signaling	KEGG: hsa04310
cluster_13	cluster_2	WNT5B	FZD3	0.00836827	0	WNT5B_FZD3	WNT5B - FZD3	ncWNT	Secreted Signaling	KEGG: hsa04310
cluster_9	cluster_2	WNT5B	FZD3	0.00592822	0	WNT5B_FZD3	WNT5B - FZD3	ncWNT	Secreted Signaling	KEGG: hsa04310
cluster_10	cluster_3	WNT5B	FZD3	0.00501094	0	WNT5B_FZD3	WNT5B - FZD3	ncWNT	Secreted Signaling	KEGG: hsa04310
cluster_11	cluster_3	WNT5B	FZD3	0.0216649	0	WNT5B_FZD3	WNT5B - FZD3	ncWNT	Secreted Signaling	KEGG: hsa04310
cluster_12	cluster_3	WNT5B	FZD3	0.00626479	0	WNT5B_FZD3	WNT5B - FZD3	ncWNT	Secreted Signaling	KEGG: hsa04310
cluster_13	cluster_3	WNT5B	FZD3	0.0092124	0	WNT5B_FZD3	WNT5B - FZD3	ncWNT	Secreted Signaling	KEGG: hsa04310
cluster_9	cluster_3	WNT5B	FZD3	0.00652784	0	WNT5B_FZD3	WNT5B - FZD3	ncWNT	Secreted Signaling	KEGG: hsa04310
cluster_10	cluster_4	WNT5B	FZD3	0.00359069	0	WNT5B_FZD3	WNT5B - FZD3	ncWNT	Secreted Signaling	KEGG: hsa04310
cluster_11	cluster_4	WNT5B	FZD3	0.0155985	0	WNT5B_FZD3	WNT5B - FZD3	ncWNT	Secreted Signaling	KEGG: hsa04310
cluster_12	cluster_4	WNT5B	FZD3	0.00449077	0	WNT5B_FZD3	WNT5B - FZD3	ncWNT	Secreted Signaling	KEGG: hsa04310
cluster_13	cluster_4	WNT5B	FZD3	0.00660925	0.03	WNT5B_FZD3	WNT5B - FZD3	ncWNT	Secreted Signaling	KEGG: hsa04310
cluster_9	cluster_4	WNT5B	FZD3	0.00467968	0	WNT5B_FZD3	WNT5B - FZD3	ncWNT	Secreted Signaling	KEGG: hsa04310
cluster_10	cluster_5	WNT5B	FZD3	0.00358313	0	WNT5B_FZD3	WNT5B - FZD3	ncWNT	Secreted Signaling	KEGG: hsa04310
cluster_11	cluster_5	WNT5B	FZD3	0.015566	0	WNT5B_FZD3	WNT5B - FZD3	ncWNT	Secreted Signaling	KEGG: hsa04310
cluster_12	cluster_5	WNT5B	FZD3	0.00448132	0	WNT5B_FZD3	WNT5B - FZD3	ncWNT	Secreted Signaling	KEGG: hsa04310
cluster_13	cluster_5	WNT5B	FZD3	0.00659537	0.03	WNT5B_FZD3	WNT5B - FZD3	ncWNT	Secreted Signaling	KEGG: hsa04310
cluster_9	cluster_5	WNT5B	FZD3	0.00466984	0	WNT5B_FZD3	WNT5B - FZD3	ncWNT	Secreted Signaling	KEGG: hsa04310
cluster_10	cluster_6	WNT5B	FZD3	0.00508979	0	WNT5B_FZD3	WNT5B - FZD3	ncWNT	Secreted Signaling	KEGG: hsa04310
cluster_11	cluster_6	WNT5B	FZD3	0.0220001	0	WNT5B_FZD3	WNT5B - FZD3	ncWNT	Secreted Signaling	KEGG: hsa04310
cluster_12	cluster_6	WNT5B	FZD3	0.00636325	0	WNT5B_FZD3	WNT5B - FZD3	ncWNT	Secreted Signaling	KEGG: hsa04310
cluster_13	cluster_6	WNT5B	FZD3	0.00935675	0	WNT5B_FZD3	WNT5B - FZD3	ncWNT	Secreted Signaling	KEGG: hsa04310
cluster_9	cluster_6	WNT5B	FZD3	0.0066304	0	WNT5B_FZD3	WNT5B - FZD3	ncWNT	Secreted Signaling	KEGG: hsa04310
cluster_10	cluster_7	WNT5B	FZD3	0.00501605	0	WNT5B_FZD3	WNT5B - FZD3	ncWNT	Secreted Signaling	KEGG: hsa04310
cluster_11	cluster_7	WNT5B	FZD3	0.0216867	0	WNT5B_FZD3	WNT5B - FZD3	ncWNT	Secreted Signaling	KEGG: hsa04310
cluster_12	cluster_7	WNT5B	FZD3	0.00627118	0	WNT5B_FZD3	WNT5B - FZD3	ncWNT	Secreted Signaling	KEGG: hsa04310
cluster_13	cluster_7	WNT5B	FZD3	0.00922177	0	WNT5B_FZD3	WNT5B - FZD3	ncWNT	Secreted Signaling	KEGG: hsa04310
cluster_9	cluster_7	WNT5B	FZD3	0.00653449	0	WNT5B_FZD3	WNT5B - FZD3	ncWNT	Secreted Signaling	KEGG: hsa04310
cluster_10	cluster_8	WNT5B	FZD3	0.00132449	0	WNT5B_FZD3	WNT5B - FZD3	ncWNT	Secreted Signaling	KEGG: hsa04310
cluster_11	cluster_8	WNT5B	FZD3	0.00579785	0.01	WNT5B_FZD3	WNT5B - FZD3	ncWNT	Secreted Signaling	KEGG: hsa04310
cluster_12	cluster_8	WNT5B	FZD3	0.00165744	0.01	WNT5B_FZD3	WNT5B - FZD3	ncWNT	Secreted Signaling	KEGG: hsa04310
cluster_9	cluster_8	WNT5B	FZD3	0.00172737	0	WNT5B_FZD3	WNT5B - FZD3	ncWNT	Secreted Signaling	KEGG: hsa04310
cluster_10	cluster_9	WNT5B	FZD3	0.00333035	0	WNT5B_FZD3	WNT5B - FZD3	ncWNT	Secreted Signaling	KEGG: hsa04310
cluster_11	cluster_9	WNT5B	FZD3	0.0144802	0	WNT5B_FZD3	WNT5B - FZD3	ncWNT	Secreted Signaling	KEGG: hsa04310
cluster_12	cluster_9	WNT5B	FZD3	0.00416545	0	WNT5B_FZD3	WNT5B - FZD3	ncWNT	Secreted Signaling	KEGG: hsa04310
cluster_9	cluster_9	WNT5B	FZD3	0.00434073	0	WNT5B_FZD3	WNT5B - FZD3	ncWNT	Secreted Signaling	KEGG: hsa04310
cluster_11	cluster_0	HBEGF	ERBB4	0.00941279	0	HBEGF_ERBB4	HBEGF - ERBB4	EGF	Secreted Signaling	KEGG: hsa04012
cluster_11	cluster_1	HBEGF	ERBB4	0.012862	0	HBEGF_ERBB4	HBEGF - ERBB4	EGF	Secreted Signaling	KEGG: hsa04012
cluster_11	cluster_10	HBEGF	ERBB4	0.0126682	0	HBEGF_ERBB4	HBEGF - ERBB4	EGF	Secreted Signaling	KEGG: hsa04012
cluster_11	cluster_11	HBEGF	ERBB4	0.0162049	0	HBEGF_ERBB4	HBEGF - ERBB4	EGF	Secreted Signaling	KEGG: hsa04012
cluster_11	cluster_12	HBEGF	ERBB4	0.0117401	0	HBEGF_ERBB4	HBEGF - ERBB4	EGF	Secreted Signaling	KEGG: hsa04012
cluster_11	cluster_13	HBEGF	ERBB4	0.00397483	0	HBEGF_ERBB4	HBEGF - ERBB4	EGF	Secreted Signaling	KEGG: hsa04012
cluster_11	cluster_2	HBEGF	ERBB4	0.0120932	0	HBEGF_ERBB4	HBEGF - ERBB4	EGF	Secreted Signaling	KEGG: hsa04012
cluster_11	cluster_3	HBEGF	ERBB4	0.00618076	0	HBEGF_ERBB4	HBEGF - ERBB4	EGF	Secreted Signaling	KEGG: hsa04012
cluster_11	cluster_4	HBEGF	ERBB4	0.00519645	0	HBEGF_ERBB4	HBEGF - ERBB4	EGF	Secreted Signaling	KEGG: hsa04012
cluster_11	cluster_5	HBEGF	ERBB4	0.0102834	0	HBEGF_ERBB4	HBEGF - ERBB4	EGF	Secreted Signaling	KEGG: hsa04012
cluster_11	cluster_6	HBEGF	ERBB4	0.00686842	0	HBEGF_ERBB4	HBEGF - ERBB4	EGF	Secreted Signaling	KEGG: hsa04012
cluster_11	cluster_7	HBEGF	ERBB4	0.0101145	0	HBEGF_ERBB4	HBEGF - ERBB4	EGF	Secreted Signaling	KEGG: hsa04012
cluster_11	cluster_8	HBEGF	ERBB4	0.00704016	0	HBEGF_ERBB4	HBEGF - ERBB4	EGF	Secreted Signaling	KEGG: hsa04012
cluster_11	cluster_9	HBEGF	ERBB4	0.00982763	0	HBEGF_ERBB4	HBEGF - ERBB4	EGF	Secreted Signaling	KEGG: hsa04012
cluster_10	cluster_0	NRG1	ERBB4	0.0665279	0	NRG1_ERBB4	NRG1 - ERBB4	NRG	Secreted Signaling	KEGG: hsa04012
cluster_11	cluster_0	NRG1	ERBB4	0.112241	0	NRG1_ERBB4	NRG1 - ERBB4	NRG	Secreted Signaling	KEGG: hsa04012
cluster_13	cluster_0	NRG1	ERBB4	0.0918124	0	NRG1_ERBB4	NRG1 - ERBB4	NRG	Secreted Signaling	KEGG: hsa04012
cluster_2	cluster_0	NRG1	ERBB4	0.0660588	0	NRG1_ERBB4	NRG1 - ERBB4	NRG	Secreted Signaling	KEGG: hsa04012
cluster_3	cluster_0	NRG1	ERBB4	0.0984748	0	NRG1_ERBB4	NRG1 - ERBB4	NRG	Secreted Signaling	KEGG: hsa04012
cluster_6	cluster_0	NRG1	ERBB4	0.0473836	0.01	NRG1_ERBB4	NRG1 - ERBB4	NRG	Secreted Signaling	KEGG: hsa04012
cluster_9	cluster_0	NRG1	ERBB4	0.182284	0	NRG1_ERBB4	NRG1 - ERBB4	NRG	Secreted Signaling	KEGG: hsa04012
cluster_10	cluster_1	NRG1	ERBB4	0.0890252	0	NRG1_ERBB4	NRG1 - ERBB4	NRG	Secreted Signaling	KEGG: hsa04012
cluster_11	cluster_1	NRG1	ERBB4	0.14775	0	NRG1_ERBB4	NRG1 - ERBB4	NRG	Secreted Signaling	KEGG: hsa04012
cluster_13	cluster_1	NRG1	ERBB4	0.121745	0	NRG1_ERBB4	NRG1 - ERBB4	NRG	Secreted Signaling	KEGG: hsa04012
cluster_2	cluster_1	NRG1	ERBB4	0.0884125	0	NRG1_ERBB4	NRG1 - ERBB4	NRG	Secreted Signaling	KEGG: hsa04012
cluster_3	cluster_1	NRG1	ERBB4	0.130268	0	NRG1_ERBB4	NRG1 - ERBB4	NRG	Secreted Signaling	KEGG: hsa04012
cluster_6	cluster_1	NRG1	ERBB4	0.0638499	0	NRG1_ERBB4	NRG1 - ERBB4	NRG	Secreted Signaling	KEGG: hsa04012
cluster_9	cluster_1	NRG1	ERBB4	0.234109	0	NRG1_ERBB4	NRG1 - ERBB4	NRG	Secreted Signaling	KEGG: hsa04012
cluster_10	cluster_10	NRG1	ERBB4	0.0877861	0	NRG1_ERBB4	NRG1 - ERBB4	NRG	Secreted Signaling	KEGG: hsa04012
cluster_11	cluster_10	NRG1	ERBB4	0.145825	0	NRG1_ERBB4	NRG1 - ERBB4	NRG	Secreted Signaling	KEGG: hsa04012
cluster_13	cluster_10	NRG1	ERBB4	0.12011	0	NRG1_ERBB4	NRG1 - ERBB4	NRG	Secreted Signaling	KEGG: hsa04012
cluster_2	cluster_10	NRG1	ERBB4	0.087181	0	NRG1_ERBB4	NRG1 - ERBB4	NRG	Secreted Signaling	KEGG: hsa04012
cluster_3	cluster_10	NRG1	ERBB4	0.128536	0	NRG1_ERBB4	NRG1 - ERBB4	NRG	Secreted Signaling	KEGG: hsa04012
cluster_6	cluster_10	NRG1	ERBB4	0.0629369	0	NRG1_ERBB4	NRG1 - ERBB4	NRG	Secreted Signaling	KEGG: hsa04012
cluster_9	cluster_10	NRG1	ERBB4	0.231363	0	NRG1_ERBB4	NRG1 - ERBB4	NRG	Secreted Signaling	KEGG: hsa04012
cluster_10	cluster_11	NRG1	ERBB4	0.109959	0	NRG1_ERBB4	NRG1 - ERBB4	NRG	Secreted Signaling	KEGG: hsa04012
cluster_11	cluster_11	NRG1	ERBB4	0.179767	0	NRG1_ERBB4	NRG1 - ERBB4	NRG	Secreted Signaling	KEGG: hsa04012
cluster_13	cluster_11	NRG1	ERBB4	0.149113	0	NRG1_ERBB4	NRG1 - ERBB4	NRG	Secreted Signaling	KEGG: hsa04012
cluster_2	cluster_11	NRG1	ERBB4	0.109219	0	NRG1_ERBB4	NRG1 - ERBB4	NRG	Secreted Signaling	KEGG: hsa04012
cluster_3	cluster_11	NRG1	ERBB4	0.159204	0	NRG1_ERBB4	NRG1 - ERBB4	NRG	Secreted Signaling	KEGG: hsa04012
cluster_6	cluster_11	NRG1	ERBB4	0.0793793	0	NRG1_ERBB4	NRG1 - ERBB4	NRG	Secreted Signaling	KEGG: hsa04012
cluster_9	cluster_11	NRG1	ERBB4	0.27872	0	NRG1_ERBB4	NRG1 - ERBB4	NRG	Secreted Signaling	KEGG: hsa04012
cluster_10	cluster_12	NRG1	ERBB4	0.0818103	0	NRG1_ERBB4	NRG1 - ERBB4	NRG	Secreted Signaling	KEGG: hsa04012
cluster_11	cluster_12	NRG1	ERBB4	0.136489	0	NRG1_ERBB4	NRG1 - ERBB4	NRG	Secreted Signaling	KEGG: hsa04012
cluster_13	cluster_12	NRG1	ERBB4	0.112205	0	NRG1_ERBB4	NRG1 - ERBB4	NRG	Secreted Signaling	KEGG: hsa04012
cluster_2	cluster_12	NRG1	ERBB4	0.0812428	0	NRG1_ERBB4	NRG1 - ERBB4	NRG	Secreted Signaling	KEGG: hsa04012
cluster_3	cluster_12	NRG1	ERBB4	0.120151	0	NRG1_ERBB4	NRG1 - ERBB4	NRG	Secreted Signaling	KEGG: hsa04012
cluster_6	cluster_12	NRG1	ERBB4	0.0585441	0	NRG1_ERBB4	NRG1 - ERBB4	NRG	Secreted Signaling	KEGG: hsa04012
cluster_9	cluster_12	NRG1	ERBB4	0.217949	0	NRG1_ERBB4	NRG1 - ERBB4	NRG	Secreted Signaling	KEGG: hsa04012
cluster_3	cluster_13	NRG1	ERBB4	0.0438622	0	NRG1_ERBB4	NRG1 - ERBB4	NRG	Secreted Signaling	KEGG: hsa04012
cluster_9	cluster_13	NRG1	ERBB4	0.0856058	0	NRG1_ERBB4	NRG1 - ERBB4	NRG	Secreted Signaling	KEGG: hsa04012
cluster_10	cluster_2	NRG1	ERBB4	0.0840917	0	NRG1_ERBB4	NRG1 - ERBB4	NRG	Secreted Signaling	KEGG: hsa04012
cluster_11	cluster_2	NRG1	ERBB4	0.140063	0	NRG1_ERBB4	NRG1 - ERBB4	NRG	Secreted Signaling	KEGG: hsa04012
cluster_13	cluster_2	NRG1	ERBB4	0.115228	0	NRG1_ERBB4	NRG1 - ERBB4	NRG	Secreted Signaling	KEGG: hsa04012
cluster_2	cluster_2	NRG1	ERBB4	0.0835098	0	NRG1_ERBB4	NRG1 - ERBB4	NRG	Secreted Signaling	KEGG: hsa04012
cluster_3	cluster_2	NRG1	ERBB4	0.123358	0	NRG1_ERBB4	NRG1 - ERBB4	NRG	Secreted Signaling	KEGG: hsa04012
cluster_6	cluster_2	NRG1	ERBB4	0.0602193	0	NRG1_ERBB4	NRG1 - ERBB4	NRG	Secreted Signaling	KEGG: hsa04012
cluster_9	cluster_2	NRG1	ERBB4	0.223105	0	NRG1_ERBB4	NRG1 - ERBB4	NRG	Secreted Signaling	KEGG: hsa04012
cluster_10	cluster_3	NRG1	ERBB4	0.0445668	0	NRG1_ERBB4	NRG1 - ERBB4	NRG	Secreted Signaling	KEGG: hsa04012
cluster_11	cluster_3	NRG1	ERBB4	0.0764255	0	NRG1_ERBB4	NRG1 - ERBB4	NRG	Secreted Signaling	KEGG: hsa04012
cluster_2	cluster_3	NRG1	ERBB4	0.0442452	0	NRG1_ERBB4	NRG1 - ERBB4	NRG	Secreted Signaling	KEGG: hsa04012
cluster_3	cluster_3	NRG1	ERBB4	0.0667217	0	NRG1_ERBB4	NRG1 - ERBB4	NRG	Secreted Signaling	KEGG: hsa04012
cluster_6	cluster_3	NRG1	ERBB4	0.0315287	0.02	NRG1_ERBB4	NRG1 - ERBB4	NRG	Secreted Signaling	KEGG: hsa04012
cluster_9	cluster_3	NRG1	ERBB4	0.127324	0	NRG1_ERBB4	NRG1 - ERBB4	NRG	Secreted Signaling	KEGG: hsa04012
cluster_10	cluster_4	NRG1	ERBB4	0.0377013	0	NRG1_ERBB4	NRG1 - ERBB4	NRG	Secreted Signaling	KEGG: hsa04012
cluster_11	cluster_4	NRG1	ERBB4	0.064986	0	NRG1_ERBB4	NRG1 - ERBB4	NRG	Secreted Signaling	KEGG: hsa04012
cluster_2	cluster_4	NRG1	ERBB4	0.0374273	0	NRG1_ERBB4	NRG1 - ERBB4	NRG	Secreted Signaling	KEGG: hsa04012
cluster_3	cluster_4	NRG1	ERBB4	0.0566456	0	NRG1_ERBB4	NRG1 - ERBB4	NRG	Secreted Signaling	KEGG: hsa04012
cluster_9	cluster_4	NRG1	ERBB4	0.109166	0	NRG1_ERBB4	NRG1 - ERBB4	NRG	Secreted Signaling	KEGG: hsa04012
cluster_10	cluster_5	NRG1	ERBB4	0.0722954	0	NRG1_ERBB4	NRG1 - ERBB4	NRG	Secreted Signaling	KEGG: hsa04012
cluster_11	cluster_5	NRG1	ERBB4	0.121456	0	NRG1_ERBB4	NRG1 - ERBB4	NRG	Secreted Signaling	KEGG: hsa04012
cluster_13	cluster_5	NRG1	ERBB4	0.0995381	0	NRG1_ERBB4	NRG1 - ERBB4	NRG	Secreted Signaling	KEGG: hsa04012
cluster_2	cluster_5	NRG1	ERBB4	0.0717887	0	NRG1_ERBB4	NRG1 - ERBB4	NRG	Secreted Signaling	KEGG: hsa04012
cluster_3	cluster_5	NRG1	ERBB4	0.106695	0	NRG1_ERBB4	NRG1 - ERBB4	NRG	Secreted Signaling	KEGG: hsa04012
cluster_6	cluster_5	NRG1	ERBB4	0.0515831	0.01	NRG1_ERBB4	NRG1 - ERBB4	NRG	Secreted Signaling	KEGG: hsa04012
cluster_9	cluster_5	NRG1	ERBB4	0.19598	0	NRG1_ERBB4	NRG1 - ERBB4	NRG	Secreted Signaling	KEGG: hsa04012
cluster_10	cluster_6	NRG1	ERBB4	0.0493133	0	NRG1_ERBB4	NRG1 - ERBB4	NRG	Secreted Signaling	KEGG: hsa04012
cluster_11	cluster_6	NRG1	ERBB4	0.0842658	0	NRG1_ERBB4	NRG1 - ERBB4	NRG	Secreted Signaling	KEGG: hsa04012
cluster_2	cluster_6	NRG1	ERBB4	0.0489592	0	NRG1_ERBB4	NRG1 - ERBB4	NRG	Secreted Signaling	KEGG: hsa04012
cluster_3	cluster_6	NRG1	ERBB4	0.0736459	0	NRG1_ERBB4	NRG1 - ERBB4	NRG	Secreted Signaling	KEGG: hsa04012
cluster_6	cluster_6	NRG1	ERBB4	0.0349373	0.02	NRG1_ERBB4	NRG1 - ERBB4	NRG	Secreted Signaling	KEGG: hsa04012
cluster_9	cluster_6	NRG1	ERBB4	0.139596	0	NRG1_ERBB4	NRG1 - ERBB4	NRG	Secreted Signaling	KEGG: hsa04012
cluster_10	cluster_7	NRG1	ERBB4	0.0711818	0	NRG1_ERBB4	NRG1 - ERBB4	NRG	Secreted Signaling	KEGG: hsa04012
cluster_11	cluster_7	NRG1	ERBB4	0.119683	0	NRG1_ERBB4	NRG1 - ERBB4	NRG	Secreted Signaling	KEGG: hsa04012
cluster_13	cluster_7	NRG1	ERBB4	0.0980492	0	NRG1_ERBB4	NRG1 - ERBB4	NRG	Secreted Signaling	KEGG: hsa04012
cluster_2	cluster_7	NRG1	ERBB4	0.0706823	0	NRG1_ERBB4	NRG1 - ERBB4	NRG	Secreted Signaling	KEGG: hsa04012
cluster_3	cluster_7	NRG1	ERBB4	0.105112	0	NRG1_ERBB4	NRG1 - ERBB4	NRG	Secreted Signaling	KEGG: hsa04012
cluster_6	cluster_7	NRG1	ERBB4	0.0507711	0.01	NRG1_ERBB4	NRG1 - ERBB4	NRG	Secreted Signaling	KEGG: hsa04012
cluster_9	cluster_7	NRG1	ERBB4	0.193358	0	NRG1_ERBB4	NRG1 - ERBB4	NRG	Secreted Signaling	KEGG: hsa04012
cluster_10	cluster_8	NRG1	ERBB4	0.0504924	0	NRG1_ERBB4	NRG1 - ERBB4	NRG	Secreted Signaling	KEGG: hsa04012
cluster_11	cluster_8	NRG1	ERBB4	0.0862048	0	NRG1_ERBB4	NRG1 - ERBB4	NRG	Secreted Signaling	KEGG: hsa04012
cluster_13	cluster_8	NRG1	ERBB4	0.0701404	0.04	NRG1_ERBB4	NRG1 - ERBB4	NRG	Secreted Signaling	KEGG: hsa04012
cluster_2	cluster_8	NRG1	ERBB4	0.0501303	0	NRG1_ERBB4	NRG1 - ERBB4	NRG	Secreted Signaling	KEGG: hsa04012
cluster_3	cluster_8	NRG1	ERBB4	0.0753606	0	NRG1_ERBB4	NRG1 - ERBB4	NRG	Secreted Signaling	KEGG: hsa04012
cluster_6	cluster_8	NRG1	ERBB4	0.0357856	0.02	NRG1_ERBB4	NRG1 - ERBB4	NRG	Secreted Signaling	KEGG: hsa04012
cluster_9	cluster_8	NRG1	ERBB4	0.14261	0	NRG1_ERBB4	NRG1 - ERBB4	NRG	Secreted Signaling	KEGG: hsa04012
cluster_10	cluster_9	NRG1	ERBB4	0.0692838	0	NRG1_ERBB4	NRG1 - ERBB4	NRG	Secreted Signaling	KEGG: hsa04012
cluster_11	cluster_9	NRG1	ERBB4	0.116654	0	NRG1_ERBB4	NRG1 - ERBB4	NRG	Secreted Signaling	KEGG: hsa04012
cluster_13	cluster_9	NRG1	ERBB4	0.0955085	0	NRG1_ERBB4	NRG1 - ERBB4	NRG	Secreted Signaling	KEGG: hsa04012
cluster_2	cluster_9	NRG1	ERBB4	0.0687967	0	NRG1_ERBB4	NRG1 - ERBB4	NRG	Secreted Signaling	KEGG: hsa04012
cluster_3	cluster_9	NRG1	ERBB4	0.102409	0	NRG1_ERBB4	NRG1 - ERBB4	NRG	Secreted Signaling	KEGG: hsa04012
cluster_6	cluster_9	NRG1	ERBB4	0.0493884	0.01	NRG1_ERBB4	NRG1 - ERBB4	NRG	Secreted Signaling	KEGG: hsa04012
cluster_9	cluster_9	NRG1	ERBB4	0.188865	0	NRG1_ERBB4	NRG1 - ERBB4	NRG	Secreted Signaling	KEGG: hsa04012
cluster_10	cluster_0	NRG2	ERBB4	0.0110967	0	NRG2_ERBB4	NRG2 - ERBB4	NRG	Secreted Signaling	KEGG: hsa04012
cluster_11	cluster_0	NRG2	ERBB4	0.0112274	0	NRG2_ERBB4	NRG2 - ERBB4	NRG	Secreted Signaling	KEGG: hsa04012
cluster_13	cluster_0	NRG2	ERBB4	0.0157317	0.02	NRG2_ERBB4	NRG2 - ERBB4	NRG	Secreted Signaling	KEGG: hsa04012
cluster_2	cluster_0	NRG2	ERBB4	0.0119146	0	NRG2_ERBB4	NRG2 - ERBB4	NRG	Secreted Signaling	KEGG: hsa04012
cluster_9	cluster_0	NRG2	ERBB4	0.0125172	0	NRG2_ERBB4	NRG2 - ERBB4	NRG	Secreted Signaling	KEGG: hsa04012
cluster_10	cluster_1	NRG2	ERBB4	0.0151535	0	NRG2_ERBB4	NRG2 - ERBB4	NRG	Secreted Signaling	KEGG: hsa04012
cluster_11	cluster_1	NRG2	ERBB4	0.0153312	0	NRG2_ERBB4	NRG2 - ERBB4	NRG	Secreted Signaling	KEGG: hsa04012
cluster_13	cluster_1	NRG2	ERBB4	0.0214463	0	NRG2_ERBB4	NRG2 - ERBB4	NRG	Secreted Signaling	KEGG: hsa04012
cluster_2	cluster_1	NRG2	ERBB4	0.0162655	0	NRG2_ERBB4	NRG2 - ERBB4	NRG	Secreted Signaling	KEGG: hsa04012
cluster_9	cluster_1	NRG2	ERBB4	0.0170844	0	NRG2_ERBB4	NRG2 - ERBB4	NRG	Secreted Signaling	KEGG: hsa04012
cluster_10	cluster_10	NRG2	ERBB4	0.0149258	0	NRG2_ERBB4	NRG2 - ERBB4	NRG	Secreted Signaling	KEGG: hsa04012
cluster_11	cluster_10	NRG2	ERBB4	0.0151008	0	NRG2_ERBB4	NRG2 - ERBB4	NRG	Secreted Signaling	KEGG: hsa04012
cluster_13	cluster_10	NRG2	ERBB4	0.0211259	0	NRG2_ERBB4	NRG2 - ERBB4	NRG	Secreted Signaling	KEGG: hsa04012
cluster_2	cluster_10	NRG2	ERBB4	0.0160213	0	NRG2_ERBB4	NRG2 - ERBB4	NRG	Secreted Signaling	KEGG: hsa04012
cluster_9	cluster_10	NRG2	ERBB4	0.0168281	0	NRG2_ERBB4	NRG2 - ERBB4	NRG	Secreted Signaling	KEGG: hsa04012
cluster_10	cluster_11	NRG2	ERBB4	0.0190805	0	NRG2_ERBB4	NRG2 - ERBB4	NRG	Secreted Signaling	KEGG: hsa04012
cluster_11	cluster_11	NRG2	ERBB4	0.0193034	0	NRG2_ERBB4	NRG2 - ERBB4	NRG	Secreted Signaling	KEGG: hsa04012
cluster_13	cluster_11	NRG2	ERBB4	0.0269594	0	NRG2_ERBB4	NRG2 - ERBB4	NRG	Secreted Signaling	KEGG: hsa04012
cluster_2	cluster_11	NRG2	ERBB4	0.0204747	0	NRG2_ERBB4	NRG2 - ERBB4	NRG	Secreted Signaling	KEGG: hsa04012
cluster_9	cluster_11	NRG2	ERBB4	0.0215009	0	NRG2_ERBB4	NRG2 - ERBB4	NRG	Secreted Signaling	KEGG: hsa04012
cluster_10	cluster_12	NRG2	ERBB4	0.0138345	0	NRG2_ERBB4	NRG2 - ERBB4	NRG	Secreted Signaling	KEGG: hsa04012
cluster_11	cluster_12	NRG2	ERBB4	0.013997	0	NRG2_ERBB4	NRG2 - ERBB4	NRG	Secreted Signaling	KEGG: hsa04012
cluster_13	cluster_12	NRG2	ERBB4	0.0195904	0	NRG2_ERBB4	NRG2 - ERBB4	NRG	Secreted Signaling	KEGG: hsa04012
cluster_2	cluster_12	NRG2	ERBB4	0.0148512	0	NRG2_ERBB4	NRG2 - ERBB4	NRG	Secreted Signaling	KEGG: hsa04012
cluster_9	cluster_12	NRG2	ERBB4	0.0156	0	NRG2_ERBB4	NRG2 - ERBB4	NRG	Secreted Signaling	KEGG: hsa04012
cluster_10	cluster_13	NRG2	ERBB4	0.00469053	0	NRG2_ERBB4	NRG2 - ERBB4	NRG	Secreted Signaling	KEGG: hsa04012
cluster_2	cluster_13	NRG2	ERBB4	0.00503866	0	NRG2_ERBB4	NRG2 - ERBB4	NRG	Secreted Signaling	KEGG: hsa04012
cluster_9	cluster_13	NRG2	ERBB4	0.00529537	0	NRG2_ERBB4	NRG2 - ERBB4	NRG	Secreted Signaling	KEGG: hsa04012
cluster_10	cluster_2	NRG2	ERBB4	0.0142497	0	NRG2_ERBB4	NRG2 - ERBB4	NRG	Secreted Signaling	KEGG: hsa04012
cluster_11	cluster_2	NRG2	ERBB4	0.014417	0	NRG2_ERBB4	NRG2 - ERBB4	NRG	Secreted Signaling	KEGG: hsa04012
cluster_13	cluster_2	NRG2	ERBB4	0.0201748	0	NRG2_ERBB4	NRG2 - ERBB4	NRG	Secreted Signaling	KEGG: hsa04012
cluster_2	cluster_2	NRG2	ERBB4	0.0152965	0	NRG2_ERBB4	NRG2 - ERBB4	NRG	Secreted Signaling	KEGG: hsa04012
cluster_9	cluster_2	NRG2	ERBB4	0.0160673	0	NRG2_ERBB4	NRG2 - ERBB4	NRG	Secreted Signaling	KEGG: hsa04012
cluster_10	cluster_3	NRG2	ERBB4	0.00729074	0	NRG2_ERBB4	NRG2 - ERBB4	NRG	Secreted Signaling	KEGG: hsa04012
cluster_2	cluster_3	NRG2	ERBB4	0.00783034	0	NRG2_ERBB4	NRG2 - ERBB4	NRG	Secreted Signaling	KEGG: hsa04012
cluster_9	cluster_3	NRG2	ERBB4	0.00822809	0	NRG2_ERBB4	NRG2 - ERBB4	NRG	Secreted Signaling	KEGG: hsa04012
cluster_10	cluster_4	NRG2	ERBB4	0.00613076	0	NRG2_ERBB4	NRG2 - ERBB4	NRG	Secreted Signaling	KEGG: hsa04012
cluster_2	cluster_4	NRG2	ERBB4	0.00658508	0	NRG2_ERBB4	NRG2 - ERBB4	NRG	Secreted Signaling	KEGG: hsa04012
cluster_9	cluster_4	NRG2	ERBB4	0.00692002	0	NRG2_ERBB4	NRG2 - ERBB4	NRG	Secreted Signaling	KEGG: hsa04012
cluster_10	cluster_5	NRG2	ERBB4	0.0121211	0	NRG2_ERBB4	NRG2 - ERBB4	NRG	Secreted Signaling	KEGG: hsa04012
cluster_11	cluster_5	NRG2	ERBB4	0.0122637	0	NRG2_ERBB4	NRG2 - ERBB4	NRG	Secreted Signaling	KEGG: hsa04012
cluster_13	cluster_5	NRG2	ERBB4	0.0171766	0	NRG2_ERBB4	NRG2 - ERBB4	NRG	Secreted Signaling	KEGG: hsa04012
cluster_2	cluster_5	NRG2	ERBB4	0.0130135	0	NRG2_ERBB4	NRG2 - ERBB4	NRG	Secreted Signaling	KEGG: hsa04012
cluster_9	cluster_5	NRG2	ERBB4	0.013671	0	NRG2_ERBB4	NRG2 - ERBB4	NRG	Secreted Signaling	KEGG: hsa04012
cluster_10	cluster_6	NRG2	ERBB4	0.00810089	0	NRG2_ERBB4	NRG2 - ERBB4	NRG	Secreted Signaling	KEGG: hsa04012
cluster_2	cluster_6	NRG2	ERBB4	0.00869993	0	NRG2_ERBB4	NRG2 - ERBB4	NRG	Secreted Signaling	KEGG: hsa04012
cluster_9	cluster_6	NRG2	ERBB4	0.00914144	0	NRG2_ERBB4	NRG2 - ERBB4	NRG	Secreted Signaling	KEGG: hsa04012
cluster_10	cluster_7	NRG2	ERBB4	0.0119225	0	NRG2_ERBB4	NRG2 - ERBB4	NRG	Secreted Signaling	KEGG: hsa04012
cluster_11	cluster_7	NRG2	ERBB4	0.0120628	0	NRG2_ERBB4	NRG2 - ERBB4	NRG	Secreted Signaling	KEGG: hsa04012
cluster_13	cluster_7	NRG2	ERBB4	0.0168965	0	NRG2_ERBB4	NRG2 - ERBB4	NRG	Secreted Signaling	KEGG: hsa04012
cluster_2	cluster_7	NRG2	ERBB4	0.0128005	0	NRG2_ERBB4	NRG2 - ERBB4	NRG	Secreted Signaling	KEGG: hsa04012
cluster_9	cluster_7	NRG2	ERBB4	0.0134473	0	NRG2_ERBB4	NRG2 - ERBB4	NRG	Secreted Signaling	KEGG: hsa04012
cluster_10	cluster_8	NRG2	ERBB4	0.00830319	0	NRG2_ERBB4	NRG2 - ERBB4	NRG	Secreted Signaling	KEGG: hsa04012
cluster_2	cluster_8	NRG2	ERBB4	0.00891706	0	NRG2_ERBB4	NRG2 - ERBB4	NRG	Secreted Signaling	KEGG: hsa04012
cluster_9	cluster_8	NRG2	ERBB4	0.00936949	0	NRG2_ERBB4	NRG2 - ERBB4	NRG	Secreted Signaling	KEGG: hsa04012
cluster_10	cluster_9	NRG2	ERBB4	0.0115849	0	NRG2_ERBB4	NRG2 - ERBB4	NRG	Secreted Signaling	KEGG: hsa04012
cluster_11	cluster_9	NRG2	ERBB4	0.0117213	0	NRG2_ERBB4	NRG2 - ERBB4	NRG	Secreted Signaling	KEGG: hsa04012
cluster_13	cluster_9	NRG2	ERBB4	0.0164204	0	NRG2_ERBB4	NRG2 - ERBB4	NRG	Secreted Signaling	KEGG: hsa04012
cluster_2	cluster_9	NRG2	ERBB4	0.0124383	0	NRG2_ERBB4	NRG2 - ERBB4	NRG	Secreted Signaling	KEGG: hsa04012
cluster_9	cluster_9	NRG2	ERBB4	0.0130671	0	NRG2_ERBB4	NRG2 - ERBB4	NRG	Secreted Signaling	KEGG: hsa04012
cluster_10	cluster_0	NRG3	ERBB4	0.169091	0	NRG3_ERBB4	NRG3 - ERBB4	NRG	Secreted Signaling	KEGG: hsa04012
cluster_11	cluster_0	NRG3	ERBB4	0.153484	0	NRG3_ERBB4	NRG3 - ERBB4	NRG	Secreted Signaling	KEGG: hsa04012
cluster_13	cluster_0	NRG3	ERBB4	0.179838	0	NRG3_ERBB4	NRG3 - ERBB4	NRG	Secreted Signaling	KEGG: hsa04012
cluster_2	cluster_0	NRG3	ERBB4	0.171788	0	NRG3_ERBB4	NRG3 - ERBB4	NRG	Secreted Signaling	KEGG: hsa04012
cluster_3	cluster_0	NRG3	ERBB4	0.157508	0	NRG3_ERBB4	NRG3 - ERBB4	NRG	Secreted Signaling	KEGG: hsa04012
cluster_4	cluster_0	NRG3	ERBB4	0.1236	0	NRG3_ERBB4	NRG3 - ERBB4	NRG	Secreted Signaling	KEGG: hsa04012
cluster_5	cluster_0	NRG3	ERBB4	0.136339	0.01	NRG3_ERBB4	NRG3 - ERBB4	NRG	Secreted Signaling	KEGG: hsa04012
cluster_6	cluster_0	NRG3	ERBB4	0.163176	0	NRG3_ERBB4	NRG3 - ERBB4	NRG	Secreted Signaling	KEGG: hsa04012
cluster_9	cluster_0	NRG3	ERBB4	0.176932	0	NRG3_ERBB4	NRG3 - ERBB4	NRG	Secreted Signaling	KEGG: hsa04012
cluster_10	cluster_1	NRG3	ERBB4	0.218165	0	NRG3_ERBB4	NRG3 - ERBB4	NRG	Secreted Signaling	KEGG: hsa04012
cluster_11	cluster_1	NRG3	ERBB4	0.199114	0	NRG3_ERBB4	NRG3 - ERBB4	NRG	Secreted Signaling	KEGG: hsa04012
cluster_13	cluster_1	NRG3	ERBB4	0.231164	0	NRG3_ERBB4	NRG3 - ERBB4	NRG	Secreted Signaling	KEGG: hsa04012
cluster_2	cluster_1	NRG3	ERBB4	0.221436	0	NRG3_ERBB4	NRG3 - ERBB4	NRG	Secreted Signaling	KEGG: hsa04012
cluster_3	cluster_1	NRG3	ERBB4	0.204046	0	NRG3_ERBB4	NRG3 - ERBB4	NRG	Secreted Signaling	KEGG: hsa04012
cluster_4	cluster_1	NRG3	ERBB4	0.162047	0	NRG3_ERBB4	NRG3 - ERBB4	NRG	Secreted Signaling	KEGG: hsa04012
cluster_5	cluster_1	NRG3	ERBB4	0.177944	0	NRG3_ERBB4	NRG3 - ERBB4	NRG	Secreted Signaling	KEGG: hsa04012
cluster_6	cluster_1	NRG3	ERBB4	0.210969	0	NRG3_ERBB4	NRG3 - ERBB4	NRG	Secreted Signaling	KEGG: hsa04012
cluster_9	cluster_1	NRG3	ERBB4	0.227658	0	NRG3_ERBB4	NRG3 - ERBB4	NRG	Secreted Signaling	KEGG: hsa04012
cluster_10	cluster_10	NRG3	ERBB4	0.215554	0	NRG3_ERBB4	NRG3 - ERBB4	NRG	Secreted Signaling	KEGG: hsa04012
cluster_11	cluster_10	NRG3	ERBB4	0.196673	0	NRG3_ERBB4	NRG3 - ERBB4	NRG	Secreted Signaling	KEGG: hsa04012
cluster_13	cluster_10	NRG3	ERBB4	0.228443	0	NRG3_ERBB4	NRG3 - ERBB4	NRG	Secreted Signaling	KEGG: hsa04012
cluster_2	cluster_10	NRG3	ERBB4	0.218797	0	NRG3_ERBB4	NRG3 - ERBB4	NRG	Secreted Signaling	KEGG: hsa04012
cluster_3	cluster_10	NRG3	ERBB4	0.20156	0	NRG3_ERBB4	NRG3 - ERBB4	NRG	Secreted Signaling	KEGG: hsa04012
cluster_4	cluster_10	NRG3	ERBB4	0.15997	0	NRG3_ERBB4	NRG3 - ERBB4	NRG	Secreted Signaling	KEGG: hsa04012
cluster_5	cluster_10	NRG3	ERBB4	0.175706	0	NRG3_ERBB4	NRG3 - ERBB4	NRG	Secreted Signaling	KEGG: hsa04012
cluster_6	cluster_10	NRG3	ERBB4	0.208421	0	NRG3_ERBB4	NRG3 - ERBB4	NRG	Secreted Signaling	KEGG: hsa04012
cluster_9	cluster_10	NRG3	ERBB4	0.224966	0	NRG3_ERBB4	NRG3 - ERBB4	NRG	Secreted Signaling	KEGG: hsa04012
cluster_1	cluster_11	NRG3	ERBB4	0.138172	0	NRG3_ERBB4	NRG3 - ERBB4	NRG	Secreted Signaling	KEGG: hsa04012
cluster_10	cluster_11	NRG3	ERBB4	0.260772	0	NRG3_ERBB4	NRG3 - ERBB4	NRG	Secreted Signaling	KEGG: hsa04012
cluster_11	cluster_11	NRG3	ERBB4	0.239138	0	NRG3_ERBB4	NRG3 - ERBB4	NRG	Secreted Signaling	KEGG: hsa04012
cluster_13	cluster_11	NRG3	ERBB4	0.275415	0	NRG3_ERBB4	NRG3 - ERBB4	NRG	Secreted Signaling	KEGG: hsa04012
cluster_2	cluster_11	NRG3	ERBB4	0.264466	0	NRG3_ERBB4	NRG3 - ERBB4	NRG	Secreted Signaling	KEGG: hsa04012
cluster_3	cluster_11	NRG3	ERBB4	0.244759	0	NRG3_ERBB4	NRG3 - ERBB4	NRG	Secreted Signaling	KEGG: hsa04012
cluster_4	cluster_11	NRG3	ERBB4	0.196448	0	NRG3_ERBB4	NRG3 - ERBB4	NRG	Secreted Signaling	KEGG: hsa04012
cluster_5	cluster_11	NRG3	ERBB4	0.214854	0	NRG3_ERBB4	NRG3 - ERBB4	NRG	Secreted Signaling	KEGG: hsa04012
cluster_6	cluster_11	NRG3	ERBB4	0.252625	0	NRG3_ERBB4	NRG3 - ERBB4	NRG	Secreted Signaling	KEGG: hsa04012
cluster_9	cluster_11	NRG3	ERBB4	0.271475	0	NRG3_ERBB4	NRG3 - ERBB4	NRG	Secreted Signaling	KEGG: hsa04012
cluster_10	cluster_12	NRG3	ERBB4	0.202815	0	NRG3_ERBB4	NRG3 - ERBB4	NRG	Secreted Signaling	KEGG: hsa04012
cluster_11	cluster_12	NRG3	ERBB4	0.184787	0	NRG3_ERBB4	NRG3 - ERBB4	NRG	Secreted Signaling	KEGG: hsa04012
cluster_13	cluster_12	NRG3	ERBB4	0.21515	0	NRG3_ERBB4	NRG3 - ERBB4	NRG	Secreted Signaling	KEGG: hsa04012
cluster_2	cluster_12	NRG3	ERBB4	0.205916	0	NRG3_ERBB4	NRG3 - ERBB4	NRG	Secreted Signaling	KEGG: hsa04012
cluster_3	cluster_12	NRG3	ERBB4	0.189448	0	NRG3_ERBB4	NRG3 - ERBB4	NRG	Secreted Signaling	KEGG: hsa04012
cluster_4	cluster_12	NRG3	ERBB4	0.149888	0	NRG3_ERBB4	NRG3 - ERBB4	NRG	Secreted Signaling	KEGG: hsa04012
cluster_5	cluster_12	NRG3	ERBB4	0.164827	0	NRG3_ERBB4	NRG3 - ERBB4	NRG	Secreted Signaling	KEGG: hsa04012
cluster_6	cluster_12	NRG3	ERBB4	0.195998	0	NRG3_ERBB4	NRG3 - ERBB4	NRG	Secreted Signaling	KEGG: hsa04012
cluster_9	cluster_12	NRG3	ERBB4	0.21182	0	NRG3_ERBB4	NRG3 - ERBB4	NRG	Secreted Signaling	KEGG: hsa04012
cluster_10	cluster_2	NRG3	ERBB4	0.207707	0	NRG3_ERBB4	NRG3 - ERBB4	NRG	Secreted Signaling	KEGG: hsa04012
cluster_11	cluster_2	NRG3	ERBB4	0.189348	0	NRG3_ERBB4	NRG3 - ERBB4	NRG	Secreted Signaling	KEGG: hsa04012
cluster_13	cluster_2	NRG3	ERBB4	0.220258	0	NRG3_ERBB4	NRG3 - ERBB4	NRG	Secreted Signaling	KEGG: hsa04012
cluster_2	cluster_2	NRG3	ERBB4	0.210864	0	NRG3_ERBB4	NRG3 - ERBB4	NRG	Secreted Signaling	KEGG: hsa04012
cluster_3	cluster_2	NRG3	ERBB4	0.194096	0	NRG3_ERBB4	NRG3 - ERBB4	NRG	Secreted Signaling	KEGG: hsa04012
cluster_4	cluster_2	NRG3	ERBB4	0.15375	0	NRG3_ERBB4	NRG3 - ERBB4	NRG	Secreted Signaling	KEGG: hsa04012
cluster_5	cluster_2	NRG3	ERBB4	0.168997	0	NRG3_ERBB4	NRG3 - ERBB4	NRG	Secreted Signaling	KEGG: hsa04012
cluster_6	cluster_2	NRG3	ERBB4	0.200767	0	NRG3_ERBB4	NRG3 - ERBB4	NRG	Secreted Signaling	KEGG: hsa04012
cluster_9	cluster_2	NRG3	ERBB4	0.216871	0	NRG3_ERBB4	NRG3 - ERBB4	NRG	Secreted Signaling	KEGG: hsa04012
cluster_10	cluster_3	NRG3	ERBB4	0.117536	0.03	NRG3_ERBB4	NRG3 - ERBB4	NRG	Secreted Signaling	KEGG: hsa04012
cluster_2	cluster_3	NRG3	ERBB4	0.119529	0	NRG3_ERBB4	NRG3 - ERBB4	NRG	Secreted Signaling	KEGG: hsa04012
cluster_10	cluster_5	NRG3	ERBB4	0.182016	0	NRG3_ERBB4	NRG3 - ERBB4	NRG	Secreted Signaling	KEGG: hsa04012
cluster_11	cluster_5	NRG3	ERBB4	0.165453	0	NRG3_ERBB4	NRG3 - ERBB4	NRG	Secreted Signaling	KEGG: hsa04012
cluster_13	cluster_5	NRG3	ERBB4	0.193394	0	NRG3_ERBB4	NRG3 - ERBB4	NRG	Secreted Signaling	KEGG: hsa04012
cluster_2	cluster_5	NRG3	ERBB4	0.184873	0	NRG3_ERBB4	NRG3 - ERBB4	NRG	Secreted Signaling	KEGG: hsa04012
cluster_3	cluster_5	NRG3	ERBB4	0.169728	0	NRG3_ERBB4	NRG3 - ERBB4	NRG	Secreted Signaling	KEGG: hsa04012
cluster_4	cluster_5	NRG3	ERBB4	0.133607	0	NRG3_ERBB4	NRG3 - ERBB4	NRG	Secreted Signaling	KEGG: hsa04012
cluster_5	cluster_5	NRG3	ERBB4	0.147204	0	NRG3_ERBB4	NRG3 - ERBB4	NRG	Secreted Signaling	KEGG: hsa04012
cluster_6	cluster_5	NRG3	ERBB4	0.175744	0	NRG3_ERBB4	NRG3 - ERBB4	NRG	Secreted Signaling	KEGG: hsa04012
cluster_9	cluster_5	NRG3	ERBB4	0.190319	0	NRG3_ERBB4	NRG3 - ERBB4	NRG	Secreted Signaling	KEGG: hsa04012
cluster_10	cluster_6	NRG3	ERBB4	0.129005	0	NRG3_ERBB4	NRG3 - ERBB4	NRG	Secreted Signaling	KEGG: hsa04012
cluster_2	cluster_6	NRG3	ERBB4	0.131163	0	NRG3_ERBB4	NRG3 - ERBB4	NRG	Secreted Signaling	KEGG: hsa04012
cluster_3	cluster_6	NRG3	ERBB4	0.119772	0	NRG3_ERBB4	NRG3 - ERBB4	NRG	Secreted Signaling	KEGG: hsa04012
cluster_6	cluster_6	NRG3	ERBB4	0.124282	0	NRG3_ERBB4	NRG3 - ERBB4	NRG	Secreted Signaling	KEGG: hsa04012
cluster_9	cluster_6	NRG3	ERBB4	0.13529	0	NRG3_ERBB4	NRG3 - ERBB4	NRG	Secreted Signaling	KEGG: hsa04012
cluster_10	cluster_7	NRG3	ERBB4	0.179539	0	NRG3_ERBB4	NRG3 - ERBB4	NRG	Secreted Signaling	KEGG: hsa04012
cluster_11	cluster_7	NRG3	ERBB4	0.163157	0	NRG3_ERBB4	NRG3 - ERBB4	NRG	Secreted Signaling	KEGG: hsa04012
cluster_13	cluster_7	NRG3	ERBB4	0.190798	0	NRG3_ERBB4	NRG3 - ERBB4	NRG	Secreted Signaling	KEGG: hsa04012
cluster_2	cluster_7	NRG3	ERBB4	0.182366	0	NRG3_ERBB4	NRG3 - ERBB4	NRG	Secreted Signaling	KEGG: hsa04012
cluster_3	cluster_7	NRG3	ERBB4	0.167385	0	NRG3_ERBB4	NRG3 - ERBB4	NRG	Secreted Signaling	KEGG: hsa04012
cluster_4	cluster_7	NRG3	ERBB4	0.131683	0	NRG3_ERBB4	NRG3 - ERBB4	NRG	Secreted Signaling	KEGG: hsa04012
cluster_5	cluster_7	NRG3	ERBB4	0.145117	0	NRG3_ERBB4	NRG3 - ERBB4	NRG	Secreted Signaling	KEGG: hsa04012
cluster_6	cluster_7	NRG3	ERBB4	0.173335	0	NRG3_ERBB4	NRG3 - ERBB4	NRG	Secreted Signaling	KEGG: hsa04012
cluster_9	cluster_7	NRG3	ERBB4	0.187755	0	NRG3_ERBB4	NRG3 - ERBB4	NRG	Secreted Signaling	KEGG: hsa04012
cluster_10	cluster_8	NRG3	ERBB4	0.131825	0	NRG3_ERBB4	NRG3 - ERBB4	NRG	Secreted Signaling	KEGG: hsa04012
cluster_2	cluster_8	NRG3	ERBB4	0.134024	0	NRG3_ERBB4	NRG3 - ERBB4	NRG	Secreted Signaling	KEGG: hsa04012
cluster_3	cluster_8	NRG3	ERBB4	0.122419	0	NRG3_ERBB4	NRG3 - ERBB4	NRG	Secreted Signaling	KEGG: hsa04012
cluster_6	cluster_8	NRG3	ERBB4	0.127015	0	NRG3_ERBB4	NRG3 - ERBB4	NRG	Secreted Signaling	KEGG: hsa04012
cluster_9	cluster_8	NRG3	ERBB4	0.138225	0	NRG3_ERBB4	NRG3 - ERBB4	NRG	Secreted Signaling	KEGG: hsa04012
cluster_10	cluster_9	NRG3	ERBB4	0.175298	0	NRG3_ERBB4	NRG3 - ERBB4	NRG	Secreted Signaling	KEGG: hsa04012
cluster_11	cluster_9	NRG3	ERBB4	0.159227	0	NRG3_ERBB4	NRG3 - ERBB4	NRG	Secreted Signaling	KEGG: hsa04012
cluster_13	cluster_9	NRG3	ERBB4	0.186351	0	NRG3_ERBB4	NRG3 - ERBB4	NRG	Secreted Signaling	KEGG: hsa04012
cluster_2	cluster_9	NRG3	ERBB4	0.178072	0	NRG3_ERBB4	NRG3 - ERBB4	NRG	Secreted Signaling	KEGG: hsa04012
cluster_3	cluster_9	NRG3	ERBB4	0.163373	0	NRG3_ERBB4	NRG3 - ERBB4	NRG	Secreted Signaling	KEGG: hsa04012
cluster_4	cluster_9	NRG3	ERBB4	0.128395	0	NRG3_ERBB4	NRG3 - ERBB4	NRG	Secreted Signaling	KEGG: hsa04012
cluster_5	cluster_9	NRG3	ERBB4	0.141549	0	NRG3_ERBB4	NRG3 - ERBB4	NRG	Secreted Signaling	KEGG: hsa04012
cluster_6	cluster_9	NRG3	ERBB4	0.16921	0	NRG3_ERBB4	NRG3 - ERBB4	NRG	Secreted Signaling	KEGG: hsa04012
cluster_9	cluster_9	NRG3	ERBB4	0.183363	0	NRG3_ERBB4	NRG3 - ERBB4	NRG	Secreted Signaling	KEGG: hsa04012
cluster_10	cluster_1	FGF2	FGFR1	0.000976399	0	FGF2_FGFR1	FGF2 - FGFR1	FGF	Secreted Signaling	PMC: 4393358
cluster_11	cluster_1	FGF2	FGFR1	0.00119672	0.01	FGF2_FGFR1	FGF2 - FGFR1	FGF	Secreted Signaling	PMC: 4393358
cluster_2	cluster_1	FGF2	FGFR1	0.00104675	0	FGF2_FGFR1	FGF2 - FGFR1	FGF	Secreted Signaling	PMC: 4393358
cluster_7	cluster_1	FGF2	FGFR1	0.00159685	0	FGF2_FGFR1	FGF2 - FGFR1	FGF	Secreted Signaling	PMC: 4393358
cluster_9	cluster_1	FGF2	FGFR1	0.00137984	0	FGF2_FGFR1	FGF2 - FGFR1	FGF	Secreted Signaling	PMC: 4393358
cluster_10	cluster_10	FGF2	FGFR1	0.000883849	0	FGF2_FGFR1	FGF2 - FGFR1	FGF	Secreted Signaling	PMC: 4393358
cluster_11	cluster_10	FGF2	FGFR1	0.00108331	0.01	FGF2_FGFR1	FGF2 - FGFR1	FGF	Secreted Signaling	PMC: 4393358
cluster_2	cluster_10	FGF2	FGFR1	0.000947533	0	FGF2_FGFR1	FGF2 - FGFR1	FGF	Secreted Signaling	PMC: 4393358
cluster_7	cluster_10	FGF2	FGFR1	0.00144558	0	FGF2_FGFR1	FGF2 - FGFR1	FGF	Secreted Signaling	PMC: 4393358
cluster_9	cluster_10	FGF2	FGFR1	0.00124909	0	FGF2_FGFR1	FGF2 - FGFR1	FGF	Secreted Signaling	PMC: 4393358
cluster_10	cluster_11	FGF2	FGFR1	0.00176695	0	FGF2_FGFR1	FGF2 - FGFR1	FGF	Secreted Signaling	PMC: 4393358
cluster_11	cluster_11	FGF2	FGFR1	0.00216527	0	FGF2_FGFR1	FGF2 - FGFR1	FGF	Secreted Signaling	PMC: 4393358
cluster_2	cluster_11	FGF2	FGFR1	0.00189414	0	FGF2_FGFR1	FGF2 - FGFR1	FGF	Secreted Signaling	PMC: 4393358
cluster_7	cluster_11	FGF2	FGFR1	0.00288831	0	FGF2_FGFR1	FGF2 - FGFR1	FGF	Secreted Signaling	PMC: 4393358
cluster_9	cluster_11	FGF2	FGFR1	0.00249621	0	FGF2_FGFR1	FGF2 - FGFR1	FGF	Secreted Signaling	PMC: 4393358
cluster_10	cluster_13	FGF2	FGFR1	0.00107495	0	FGF2_FGFR1	FGF2 - FGFR1	FGF	Secreted Signaling	PMC: 4393358
cluster_11	cluster_13	FGF2	FGFR1	0.00131748	0	FGF2_FGFR1	FGF2 - FGFR1	FGF	Secreted Signaling	PMC: 4393358
cluster_2	cluster_13	FGF2	FGFR1	0.00115239	0	FGF2_FGFR1	FGF2 - FGFR1	FGF	Secreted Signaling	PMC: 4393358
cluster_7	cluster_13	FGF2	FGFR1	0.00175792	0	FGF2_FGFR1	FGF2 - FGFR1	FGF	Secreted Signaling	PMC: 4393358
cluster_9	cluster_13	FGF2	FGFR1	0.00151904	0	FGF2_FGFR1	FGF2 - FGFR1	FGF	Secreted Signaling	PMC: 4393358
cluster_10	cluster_2	FGF2	FGFR1	0.000770613	0	FGF2_FGFR1	FGF2 - FGFR1	FGF	Secreted Signaling	PMC: 4393358
cluster_2	cluster_2	FGF2	FGFR1	0.000826145	0	FGF2_FGFR1	FGF2 - FGFR1	FGF	Secreted Signaling	PMC: 4393358
cluster_7	cluster_2	FGF2	FGFR1	0.00126047	0	FGF2_FGFR1	FGF2 - FGFR1	FGF	Secreted Signaling	PMC: 4393358
cluster_9	cluster_2	FGF2	FGFR1	0.00108911	0	FGF2_FGFR1	FGF2 - FGFR1	FGF	Secreted Signaling	PMC: 4393358
cluster_10	cluster_3	FGF2	FGFR1	0.000856005	0	FGF2_FGFR1	FGF2 - FGFR1	FGF	Secreted Signaling	PMC: 4393358
cluster_11	cluster_3	FGF2	FGFR1	0.00104919	0.01	FGF2_FGFR1	FGF2 - FGFR1	FGF	Secreted Signaling	PMC: 4393358
cluster_2	cluster_3	FGF2	FGFR1	0.000917685	0	FGF2_FGFR1	FGF2 - FGFR1	FGF	Secreted Signaling	PMC: 4393358
cluster_7	cluster_3	FGF2	FGFR1	0.00140006	0	FGF2_FGFR1	FGF2 - FGFR1	FGF	Secreted Signaling	PMC: 4393358
cluster_9	cluster_3	FGF2	FGFR1	0.00120976	0	FGF2_FGFR1	FGF2 - FGFR1	FGF	Secreted Signaling	PMC: 4393358
cluster_10	cluster_4	FGF2	FGFR1	0.000692983	0	FGF2_FGFR1	FGF2 - FGFR1	FGF	Secreted Signaling	PMC: 4393358
cluster_2	cluster_4	FGF2	FGFR1	0.000742925	0	FGF2_FGFR1	FGF2 - FGFR1	FGF	Secreted Signaling	PMC: 4393358
cluster_7	cluster_4	FGF2	FGFR1	0.00113355	0	FGF2_FGFR1	FGF2 - FGFR1	FGF	Secreted Signaling	PMC: 4393358
cluster_9	cluster_4	FGF2	FGFR1	0.000979431	0	FGF2_FGFR1	FGF2 - FGFR1	FGF	Secreted Signaling	PMC: 4393358
cluster_10	cluster_6	FGF2	FGFR1	0.000806378	0	FGF2_FGFR1	FGF2 - FGFR1	FGF	Secreted Signaling	PMC: 4393358
cluster_11	cluster_6	FGF2	FGFR1	0.000988375	0.04	FGF2_FGFR1	FGF2 - FGFR1	FGF	Secreted Signaling	PMC: 4393358
cluster_2	cluster_6	FGF2	FGFR1	0.000864485	0	FGF2_FGFR1	FGF2 - FGFR1	FGF	Secreted Signaling	PMC: 4393358
cluster_7	cluster_6	FGF2	FGFR1	0.00131894	0	FGF2_FGFR1	FGF2 - FGFR1	FGF	Secreted Signaling	PMC: 4393358
cluster_9	cluster_6	FGF2	FGFR1	0.00113964	0	FGF2_FGFR1	FGF2 - FGFR1	FGF	Secreted Signaling	PMC: 4393358
cluster_10	cluster_7	FGF2	FGFR1	0.000926513	0	FGF2_FGFR1	FGF2 - FGFR1	FGF	Secreted Signaling	PMC: 4393358
cluster_11	cluster_7	FGF2	FGFR1	0.00113559	0.01	FGF2_FGFR1	FGF2 - FGFR1	FGF	Secreted Signaling	PMC: 4393358
cluster_2	cluster_7	FGF2	FGFR1	0.000993269	0	FGF2_FGFR1	FGF2 - FGFR1	FGF	Secreted Signaling	PMC: 4393358
cluster_7	cluster_7	FGF2	FGFR1	0.00151532	0	FGF2_FGFR1	FGF2 - FGFR1	FGF	Secreted Signaling	PMC: 4393358
cluster_9	cluster_7	FGF2	FGFR1	0.00130936	0	FGF2_FGFR1	FGF2 - FGFR1	FGF	Secreted Signaling	PMC: 4393358
cluster_10	cluster_9	FGF2	FGFR1	0.000625778	0	FGF2_FGFR1	FGF2 - FGFR1	FGF	Secreted Signaling	PMC: 4393358
cluster_2	cluster_9	FGF2	FGFR1	0.00067088	0	FGF2_FGFR1	FGF2 - FGFR1	FGF	Secreted Signaling	PMC: 4393358
cluster_7	cluster_9	FGF2	FGFR1	0.00102366	0	FGF2_FGFR1	FGF2 - FGFR1	FGF	Secreted Signaling	PMC: 4393358
cluster_9	cluster_9	FGF2	FGFR1	0.00088447	0	FGF2_FGFR1	FGF2 - FGFR1	FGF	Secreted Signaling	PMC: 4393358
cluster_10	cluster_7	FGF2	FGFR2	0.000536073	0	FGF2_FGFR2	FGF2 - FGFR2	FGF	Secreted Signaling	PMC: 4393358
cluster_11	cluster_7	FGF2	FGFR2	0.000657102	0	FGF2_FGFR2	FGF2 - FGFR2	FGF	Secreted Signaling	PMC: 4393358
cluster_2	cluster_7	FGF2	FGFR2	0.000574713	0	FGF2_FGFR2	FGF2 - FGFR2	FGF	Secreted Signaling	PMC: 4393358
cluster_7	cluster_7	FGF2	FGFR2	0.000876967	0	FGF2_FGFR2	FGF2 - FGFR2	FGF	Secreted Signaling	PMC: 4393358
cluster_9	cluster_7	FGF2	FGFR2	0.000757709	0	FGF2_FGFR2	FGF2 - FGFR2	FGF	Secreted Signaling	PMC: 4393358
cluster_10	cluster_1	FGF9	FGFR1	0.00171356	0	FGF9_FGFR1	FGF9 - FGFR1	FGF	Secreted Signaling	PMC: 4393358
cluster_11	cluster_1	FGF9	FGFR1	0.00386989	0	FGF9_FGFR1	FGF9 - FGFR1	FGF	Secreted Signaling	PMC: 4393358
cluster_2	cluster_1	FGF9	FGFR1	0.00155323	0	FGF9_FGFR1	FGF9 - FGFR1	FGF	Secreted Signaling	PMC: 4393358
cluster_3	cluster_1	FGF9	FGFR1	0.00182504	0	FGF9_FGFR1	FGF9 - FGFR1	FGF	Secreted Signaling	PMC: 4393358
cluster_4	cluster_1	FGF9	FGFR1	0.00136575	0	FGF9_FGFR1	FGF9 - FGFR1	FGF	Secreted Signaling	PMC: 4393358
cluster_6	cluster_1	FGF9	FGFR1	0.00179125	0	FGF9_FGFR1	FGF9 - FGFR1	FGF	Secreted Signaling	PMC: 4393358
cluster_9	cluster_1	FGF9	FGFR1	0.00142841	0	FGF9_FGFR1	FGF9 - FGFR1	FGF	Secreted Signaling	PMC: 4393358
cluster_10	cluster_10	FGF9	FGFR1	0.00155124	0	FGF9_FGFR1	FGF9 - FGFR1	FGF	Secreted Signaling	PMC: 4393358
cluster_11	cluster_10	FGF9	FGFR1	0.00350404	0	FGF9_FGFR1	FGF9 - FGFR1	FGF	Secreted Signaling	PMC: 4393358
cluster_2	cluster_10	FGF9	FGFR1	0.00140608	0	FGF9_FGFR1	FGF9 - FGFR1	FGF	Secreted Signaling	PMC: 4393358
cluster_3	cluster_10	FGF9	FGFR1	0.00165218	0	FGF9_FGFR1	FGF9 - FGFR1	FGF	Secreted Signaling	PMC: 4393358
cluster_4	cluster_10	FGF9	FGFR1	0.00123634	0	FGF9_FGFR1	FGF9 - FGFR1	FGF	Secreted Signaling	PMC: 4393358
cluster_6	cluster_10	FGF9	FGFR1	0.00162158	0	FGF9_FGFR1	FGF9 - FGFR1	FGF	Secreted Signaling	PMC: 4393358
cluster_9	cluster_10	FGF9	FGFR1	0.00129307	0.01	FGF9_FGFR1	FGF9 - FGFR1	FGF	Secreted Signaling	PMC: 4393358
cluster_1	cluster_11	FGF9	FGFR1	0.00156257	0	FGF9_FGFR1	FGF9 - FGFR1	FGF	Secreted Signaling	PMC: 4393358
cluster_10	cluster_11	FGF9	FGFR1	0.00309911	0	FGF9_FGFR1	FGF9 - FGFR1	FGF	Secreted Signaling	PMC: 4393358
cluster_11	cluster_11	FGF9	FGFR1	0.0069868	0	FGF9_FGFR1	FGF9 - FGFR1	FGF	Secreted Signaling	PMC: 4393358
cluster_13	cluster_11	FGF9	FGFR1	0.00314706	0.02	FGF9_FGFR1	FGF9 - FGFR1	FGF	Secreted Signaling	PMC: 4393358
cluster_2	cluster_11	FGF9	FGFR1	0.0028095	0	FGF9_FGFR1	FGF9 - FGFR1	FGF	Secreted Signaling	PMC: 4393358
cluster_3	cluster_11	FGF9	FGFR1	0.00330043	0	FGF9_FGFR1	FGF9 - FGFR1	FGF	Secreted Signaling	PMC: 4393358
cluster_4	cluster_11	FGF9	FGFR1	0.00247077	0	FGF9_FGFR1	FGF9 - FGFR1	FGF	Secreted Signaling	PMC: 4393358
cluster_6	cluster_11	FGF9	FGFR1	0.0032394	0	FGF9_FGFR1	FGF9 - FGFR1	FGF	Secreted Signaling	PMC: 4393358
cluster_9	cluster_11	FGF9	FGFR1	0.00258399	0	FGF9_FGFR1	FGF9 - FGFR1	FGF	Secreted Signaling	PMC: 4393358
cluster_10	cluster_13	FGF9	FGFR1	0.00188637	0.01	FGF9_FGFR1	FGF9 - FGFR1	FGF	Secreted Signaling	PMC: 4393358
cluster_11	cluster_13	FGF9	FGFR1	0.00425924	0	FGF9_FGFR1	FGF9 - FGFR1	FGF	Secreted Signaling	PMC: 4393358
cluster_2	cluster_13	FGF9	FGFR1	0.0017099	0.01	FGF9_FGFR1	FGF9 - FGFR1	FGF	Secreted Signaling	PMC: 4393358
cluster_3	cluster_13	FGF9	FGFR1	0.00200907	0.01	FGF9_FGFR1	FGF9 - FGFR1	FGF	Secreted Signaling	PMC: 4393358
cluster_6	cluster_13	FGF9	FGFR1	0.00197187	0.01	FGF9_FGFR1	FGF9 - FGFR1	FGF	Secreted Signaling	PMC: 4393358
cluster_9	cluster_13	FGF9	FGFR1	0.00157251	0.03	FGF9_FGFR1	FGF9 - FGFR1	FGF	Secreted Signaling	PMC: 4393358
cluster_10	cluster_2	FGF9	FGFR1	0.00135262	0	FGF9_FGFR1	FGF9 - FGFR1	FGF	Secreted Signaling	PMC: 4393358
cluster_11	cluster_2	FGF9	FGFR1	0.00305614	0	FGF9_FGFR1	FGF9 - FGFR1	FGF	Secreted Signaling	PMC: 4393358
cluster_2	cluster_2	FGF9	FGFR1	0.00122602	0	FGF9_FGFR1	FGF9 - FGFR1	FGF	Secreted Signaling	PMC: 4393358
cluster_3	cluster_2	FGF9	FGFR1	0.00144065	0	FGF9_FGFR1	FGF9 - FGFR1	FGF	Secreted Signaling	PMC: 4393358
cluster_6	cluster_2	FGF9	FGFR1	0.00141396	0	FGF9_FGFR1	FGF9 - FGFR1	FGF	Secreted Signaling	PMC: 4393358
cluster_10	cluster_3	FGF9	FGFR1	0.00150241	0	FGF9_FGFR1	FGF9 - FGFR1	FGF	Secreted Signaling	PMC: 4393358
cluster_11	cluster_3	FGF9	FGFR1	0.00339393	0	FGF9_FGFR1	FGF9 - FGFR1	FGF	Secreted Signaling	PMC: 4393358
cluster_2	cluster_3	FGF9	FGFR1	0.00136181	0	FGF9_FGFR1	FGF9 - FGFR1	FGF	Secreted Signaling	PMC: 4393358
cluster_3	cluster_3	FGF9	FGFR1	0.00160017	0	FGF9_FGFR1	FGF9 - FGFR1	FGF	Secreted Signaling	PMC: 4393358
cluster_6	cluster_3	FGF9	FGFR1	0.00157054	0	FGF9_FGFR1	FGF9 - FGFR1	FGF	Secreted Signaling	PMC: 4393358
cluster_9	cluster_3	FGF9	FGFR1	0.00125235	0.01	FGF9_FGFR1	FGF9 - FGFR1	FGF	Secreted Signaling	PMC: 4393358
cluster_10	cluster_4	FGF9	FGFR1	0.00121643	0.02	FGF9_FGFR1	FGF9 - FGFR1	FGF	Secreted Signaling	PMC: 4393358
cluster_11	cluster_4	FGF9	FGFR1	0.0027489	0	FGF9_FGFR1	FGF9 - FGFR1	FGF	Secreted Signaling	PMC: 4393358
cluster_3	cluster_4	FGF9	FGFR1	0.00129561	0.01	FGF9_FGFR1	FGF9 - FGFR1	FGF	Secreted Signaling	PMC: 4393358
cluster_6	cluster_4	FGF9	FGFR1	0.00127161	0	FGF9_FGFR1	FGF9 - FGFR1	FGF	Secreted Signaling	PMC: 4393358
cluster_10	cluster_6	FGF9	FGFR1	0.00141536	0	FGF9_FGFR1	FGF9 - FGFR1	FGF	Secreted Signaling	PMC: 4393358
cluster_11	cluster_6	FGF9	FGFR1	0.00319764	0	FGF9_FGFR1	FGF9 - FGFR1	FGF	Secreted Signaling	PMC: 4393358
cluster_2	cluster_6	FGF9	FGFR1	0.0012829	0	FGF9_FGFR1	FGF9 - FGFR1	FGF	Secreted Signaling	PMC: 4393358
cluster_3	cluster_6	FGF9	FGFR1	0.00150747	0	FGF9_FGFR1	FGF9 - FGFR1	FGF	Secreted Signaling	PMC: 4393358
cluster_6	cluster_6	FGF9	FGFR1	0.00147955	0	FGF9_FGFR1	FGF9 - FGFR1	FGF	Secreted Signaling	PMC: 4393358
cluster_10	cluster_7	FGF9	FGFR1	0.00162607	0	FGF9_FGFR1	FGF9 - FGFR1	FGF	Secreted Signaling	PMC: 4393358
cluster_11	cluster_7	FGF9	FGFR1	0.00367272	0	FGF9_FGFR1	FGF9 - FGFR1	FGF	Secreted Signaling	PMC: 4393358
cluster_2	cluster_7	FGF9	FGFR1	0.00147392	0	FGF9_FGFR1	FGF9 - FGFR1	FGF	Secreted Signaling	PMC: 4393358
cluster_3	cluster_7	FGF9	FGFR1	0.00173187	0	FGF9_FGFR1	FGF9 - FGFR1	FGF	Secreted Signaling	PMC: 4393358
cluster_4	cluster_7	FGF9	FGFR1	0.001296	0	FGF9_FGFR1	FGF9 - FGFR1	FGF	Secreted Signaling	PMC: 4393358
cluster_6	cluster_7	FGF9	FGFR1	0.0016998	0	FGF9_FGFR1	FGF9 - FGFR1	FGF	Secreted Signaling	PMC: 4393358
cluster_9	cluster_7	FGF9	FGFR1	0.00135546	0	FGF9_FGFR1	FGF9 - FGFR1	FGF	Secreted Signaling	PMC: 4393358
cluster_11	cluster_9	FGF9	FGFR1	0.00248281	0	FGF9_FGFR1	FGF9 - FGFR1	FGF	Secreted Signaling	PMC: 4393358
cluster_1	cluster_7	FGF9	FGFR2	0.000473998	0	FGF9_FGFR2	FGF9 - FGFR2	FGF	Secreted Signaling	PMC: 4393358
cluster_10	cluster_7	FGF9	FGFR2	0.000941109	0	FGF9_FGFR2	FGF9 - FGFR2	FGF	Secreted Signaling	PMC: 4393358
cluster_11	cluster_7	FGF9	FGFR2	0.00212747	0	FGF9_FGFR2	FGF9 - FGFR2	FGF	Secreted Signaling	PMC: 4393358
cluster_13	cluster_7	FGF9	FGFR2	0.000955703	0	FGF9_FGFR2	FGF9 - FGFR2	FGF	Secreted Signaling	PMC: 4393358
cluster_2	cluster_7	FGF9	FGFR2	0.000852993	0	FGF9_FGFR2	FGF9 - FGFR2	FGF	Secreted Signaling	PMC: 4393358
cluster_3	cluster_7	FGF9	FGFR2	0.00100238	0	FGF9_FGFR2	FGF9 - FGFR2	FGF	Secreted Signaling	PMC: 4393358
cluster_4	cluster_7	FGF9	FGFR2	0.000749972	0	FGF9_FGFR2	FGF9 - FGFR2	FGF	Secreted Signaling	PMC: 4393358
cluster_6	cluster_7	FGF9	FGFR2	0.00098381	0	FGF9_FGFR2	FGF9 - FGFR2	FGF	Secreted Signaling	PMC: 4393358
cluster_9	cluster_7	FGF9	FGFR2	0.000784401	0	FGF9_FGFR2	FGF9 - FGFR2	FGF	Secreted Signaling	PMC: 4393358
cluster_0	cluster_13	MDK	SDC2	0.00504778	0	MDK_SDC2	MDK - SDC2	MK	Secreted Signaling	PMID: 28356350
cluster_1	cluster_13	MDK	SDC2	0.00446735	0.01	MDK_SDC2	MDK - SDC2	MK	Secreted Signaling	PMID: 28356350
cluster_10	cluster_13	MDK	SDC2	0.0043877	0.01	MDK_SDC2	MDK - SDC2	MK	Secreted Signaling	PMID: 28356350
cluster_11	cluster_13	MDK	SDC2	0.00567932	0	MDK_SDC2	MDK - SDC2	MK	Secreted Signaling	PMID: 28356350
cluster_12	cluster_13	MDK	SDC2	0.00743078	0	MDK_SDC2	MDK - SDC2	MK	Secreted Signaling	PMID: 28356350
cluster_13	cluster_13	MDK	SDC2	0.00141778	0.01	MDK_SDC2	MDK - SDC2	MK	Secreted Signaling	PMID: 28356350
cluster_2	cluster_13	MDK	SDC2	0.00365706	0.01	MDK_SDC2	MDK - SDC2	MK	Secreted Signaling	PMID: 28356350
cluster_3	cluster_13	MDK	SDC2	0.00546353	0	MDK_SDC2	MDK - SDC2	MK	Secreted Signaling	PMID: 28356350
cluster_4	cluster_13	MDK	SDC2	0.00390043	0.01	MDK_SDC2	MDK - SDC2	MK	Secreted Signaling	PMID: 28356350
cluster_5	cluster_13	MDK	SDC2	0.0038858	0.01	MDK_SDC2	MDK - SDC2	MK	Secreted Signaling	PMID: 28356350
cluster_6	cluster_13	MDK	SDC2	0.00432995	0.01	MDK_SDC2	MDK - SDC2	MK	Secreted Signaling	PMID: 28356350
cluster_7	cluster_13	MDK	SDC2	0.00775362	0	MDK_SDC2	MDK - SDC2	MK	Secreted Signaling	PMID: 28356350
cluster_8	cluster_13	MDK	SDC2	0.00228211	0.01	MDK_SDC2	MDK - SDC2	MK	Secreted Signaling	PMID: 28356350
cluster_9	cluster_13	MDK	SDC2	0.0040635	0.01	MDK_SDC2	MDK - SDC2	MK	Secreted Signaling	PMID: 28356350
cluster_0	cluster_7	MDK	SDC2	0.00563725	0	MDK_SDC2	MDK - SDC2	MK	Secreted Signaling	PMID: 28356350
cluster_1	cluster_7	MDK	SDC2	0.00498937	0	MDK_SDC2	MDK - SDC2	MK	Secreted Signaling	PMID: 28356350
cluster_10	cluster_7	MDK	SDC2	0.00490047	0	MDK_SDC2	MDK - SDC2	MK	Secreted Signaling	PMID: 28356350
cluster_11	cluster_7	MDK	SDC2	0.00634206	0	MDK_SDC2	MDK - SDC2	MK	Secreted Signaling	PMID: 28356350
cluster_12	cluster_7	MDK	SDC2	0.00829621	0	MDK_SDC2	MDK - SDC2	MK	Secreted Signaling	PMID: 28356350
cluster_13	cluster_7	MDK	SDC2	0.00158402	0	MDK_SDC2	MDK - SDC2	MK	Secreted Signaling	PMID: 28356350
cluster_2	cluster_7	MDK	SDC2	0.00408479	0	MDK_SDC2	MDK - SDC2	MK	Secreted Signaling	PMID: 28356350
cluster_3	cluster_7	MDK	SDC2	0.00610125	0	MDK_SDC2	MDK - SDC2	MK	Secreted Signaling	PMID: 28356350
cluster_4	cluster_7	MDK	SDC2	0.0043565	0	MDK_SDC2	MDK - SDC2	MK	Secreted Signaling	PMID: 28356350
cluster_5	cluster_7	MDK	SDC2	0.00434016	0	MDK_SDC2	MDK - SDC2	MK	Secreted Signaling	PMID: 28356350
cluster_6	cluster_7	MDK	SDC2	0.00483599	0	MDK_SDC2	MDK - SDC2	MK	Secreted Signaling	PMID: 28356350
cluster_7	cluster_7	MDK	SDC2	0.00865631	0	MDK_SDC2	MDK - SDC2	MK	Secreted Signaling	PMID: 28356350
cluster_8	cluster_7	MDK	SDC2	0.00254943	0	MDK_SDC2	MDK - SDC2	MK	Secreted Signaling	PMID: 28356350
cluster_9	cluster_7	MDK	SDC2	0.00453855	0	MDK_SDC2	MDK - SDC2	MK	Secreted Signaling	PMID: 28356350
cluster_12	cluster_1	MDK	PTPRZ1	0.0338186	0.01	MDK_PTPRZ1	MDK - PTPRZ1	MK	Secreted Signaling	PMID: 28356350
cluster_7	cluster_1	MDK	PTPRZ1	0.0352471	0	MDK_PTPRZ1	MDK - PTPRZ1	MK	Secreted Signaling	PMID: 28356350
cluster_12	cluster_10	MDK	PTPRZ1	0.0370494	0	MDK_PTPRZ1	MDK - PTPRZ1	MK	Secreted Signaling	PMID: 28356350
cluster_7	cluster_10	MDK	PTPRZ1	0.038609	0	MDK_PTPRZ1	MDK - PTPRZ1	MK	Secreted Signaling	PMID: 28356350
cluster_7	cluster_11	MDK	PTPRZ1	0.0386616	0.03	MDK_PTPRZ1	MDK - PTPRZ1	MK	Secreted Signaling	PMID: 28356350
cluster_12	cluster_2	MDK	PTPRZ1	0.0397808	0	MDK_PTPRZ1	MDK - PTPRZ1	MK	Secreted Signaling	PMID: 28356350
cluster_7	cluster_2	MDK	PTPRZ1	0.0414505	0	MDK_PTPRZ1	MDK - PTPRZ1	MK	Secreted Signaling	PMID: 28356350
cluster_0	cluster_3	MDK	PTPRZ1	0.063381	0	MDK_PTPRZ1	MDK - PTPRZ1	MK	Secreted Signaling	PMID: 28356350
cluster_1	cluster_3	MDK	PTPRZ1	0.0564736	0	MDK_PTPRZ1	MDK - PTPRZ1	MK	Secreted Signaling	PMID: 28356350
cluster_10	cluster_3	MDK	PTPRZ1	0.0555185	0	MDK_PTPRZ1	MDK - PTPRZ1	MK	Secreted Signaling	PMID: 28356350
cluster_11	cluster_3	MDK	PTPRZ1	0.0707914	0	MDK_PTPRZ1	MDK - PTPRZ1	MK	Secreted Signaling	PMID: 28356350
cluster_12	cluster_3	MDK	PTPRZ1	0.0907895	0	MDK_PTPRZ1	MDK - PTPRZ1	MK	Secreted Signaling	PMID: 28356350
cluster_2	cluster_3	MDK	PTPRZ1	0.0466727	0	MDK_PTPRZ1	MDK - PTPRZ1	MK	Secreted Signaling	PMID: 28356350
cluster_3	cluster_3	MDK	PTPRZ1	0.0682716	0	MDK_PTPRZ1	MDK - PTPRZ1	MK	Secreted Signaling	PMID: 28356350
cluster_4	cluster_3	MDK	PTPRZ1	0.049636	0	MDK_PTPRZ1	MDK - PTPRZ1	MK	Secreted Signaling	PMID: 28356350
cluster_5	cluster_3	MDK	PTPRZ1	0.0494584	0	MDK_PTPRZ1	MDK - PTPRZ1	MK	Secreted Signaling	PMID: 28356350
cluster_6	cluster_3	MDK	PTPRZ1	0.0548248	0	MDK_PTPRZ1	MDK - PTPRZ1	MK	Secreted Signaling	PMID: 28356350
cluster_7	cluster_3	MDK	PTPRZ1	0.0943895	0	MDK_PTPRZ1	MDK - PTPRZ1	MK	Secreted Signaling	PMID: 28356350
cluster_9	cluster_3	MDK	PTPRZ1	0.0516121	0	MDK_PTPRZ1	MDK - PTPRZ1	MK	Secreted Signaling	PMID: 28356350
cluster_0	cluster_6	MDK	PTPRZ1	0.0659748	0	MDK_PTPRZ1	MDK - PTPRZ1	MK	Secreted Signaling	PMID: 28356350
cluster_1	cluster_6	MDK	PTPRZ1	0.0588025	0	MDK_PTPRZ1	MDK - PTPRZ1	MK	Secreted Signaling	PMID: 28356350
cluster_10	cluster_6	MDK	PTPRZ1	0.0578104	0	MDK_PTPRZ1	MDK - PTPRZ1	MK	Secreted Signaling	PMID: 28356350
cluster_11	cluster_6	MDK	PTPRZ1	0.0736646	0	MDK_PTPRZ1	MDK - PTPRZ1	MK	Secreted Signaling	PMID: 28356350
cluster_12	cluster_6	MDK	PTPRZ1	0.0943919	0	MDK_PTPRZ1	MDK - PTPRZ1	MK	Secreted Signaling	PMID: 28356350
cluster_2	cluster_6	MDK	PTPRZ1	0.0486182	0	MDK_PTPRZ1	MDK - PTPRZ1	MK	Secreted Signaling	PMID: 28356350
cluster_3	cluster_6	MDK	PTPRZ1	0.0710503	0	MDK_PTPRZ1	MDK - PTPRZ1	MK	Secreted Signaling	PMID: 28356350
cluster_4	cluster_6	MDK	PTPRZ1	0.0516984	0	MDK_PTPRZ1	MDK - PTPRZ1	MK	Secreted Signaling	PMID: 28356350
cluster_5	cluster_6	MDK	PTPRZ1	0.0515137	0	MDK_PTPRZ1	MDK - PTPRZ1	MK	Secreted Signaling	PMID: 28356350
cluster_6	cluster_6	MDK	PTPRZ1	0.0570898	0	MDK_PTPRZ1	MDK - PTPRZ1	MK	Secreted Signaling	PMID: 28356350
cluster_7	cluster_6	MDK	PTPRZ1	0.0981194	0	MDK_PTPRZ1	MDK - PTPRZ1	MK	Secreted Signaling	PMID: 28356350
cluster_9	cluster_6	MDK	PTPRZ1	0.053752	0	MDK_PTPRZ1	MDK - PTPRZ1	MK	Secreted Signaling	PMID: 28356350
cluster_0	cluster_7	MDK	PTPRZ1	0.0553231	0	MDK_PTPRZ1	MDK - PTPRZ1	MK	Secreted Signaling	PMID: 28356350
cluster_1	cluster_7	MDK	PTPRZ1	0.0492478	0	MDK_PTPRZ1	MDK - PTPRZ1	MK	Secreted Signaling	PMID: 28356350
cluster_10	cluster_7	MDK	PTPRZ1	0.0484086	0	MDK_PTPRZ1	MDK - PTPRZ1	MK	Secreted Signaling	PMID: 28356350
cluster_11	cluster_7	MDK	PTPRZ1	0.0618536	0	MDK_PTPRZ1	MDK - PTPRZ1	MK	Secreted Signaling	PMID: 28356350
cluster_12	cluster_7	MDK	PTPRZ1	0.0795431	0	MDK_PTPRZ1	MDK - PTPRZ1	MK	Secreted Signaling	PMID: 28356350
cluster_2	cluster_7	MDK	PTPRZ1	0.0406468	0	MDK_PTPRZ1	MDK - PTPRZ1	MK	Secreted Signaling	PMID: 28356350
cluster_3	cluster_7	MDK	PTPRZ1	0.0596316	0	MDK_PTPRZ1	MDK - PTPRZ1	MK	Secreted Signaling	PMID: 28356350
cluster_4	cluster_7	MDK	PTPRZ1	0.043245	0	MDK_PTPRZ1	MDK - PTPRZ1	MK	Secreted Signaling	PMID: 28356350
cluster_5	cluster_7	MDK	PTPRZ1	0.0430891	0	MDK_PTPRZ1	MDK - PTPRZ1	MK	Secreted Signaling	PMID: 28356350
cluster_6	cluster_7	MDK	PTPRZ1	0.0477992	0	MDK_PTPRZ1	MDK - PTPRZ1	MK	Secreted Signaling	PMID: 28356350
cluster_7	cluster_7	MDK	PTPRZ1	0.0827377	0	MDK_PTPRZ1	MDK - PTPRZ1	MK	Secreted Signaling	PMID: 28356350
cluster_9	cluster_7	MDK	PTPRZ1	0.0449787	0	MDK_PTPRZ1	MDK - PTPRZ1	MK	Secreted Signaling	PMID: 28356350
cluster_0	cluster_1	MDK	LRP1	0.0253375	0	MDK_LRP1	MDK - LRP1	MK	Secreted Signaling	PMID: 28356350
cluster_11	cluster_1	MDK	LRP1	0.028435	0	MDK_LRP1	MDK - LRP1	MK	Secreted Signaling	PMID: 28356350
cluster_12	cluster_1	MDK	LRP1	0.0369434	0	MDK_LRP1	MDK - LRP1	MK	Secreted Signaling	PMID: 28356350
cluster_3	cluster_1	MDK	LRP1	0.0273784	0	MDK_LRP1	MDK - LRP1	MK	Secreted Signaling	PMID: 28356350
cluster_7	cluster_1	MDK	LRP1	0.0384987	0	MDK_LRP1	MDK - LRP1	MK	Secreted Signaling	PMID: 28356350
cluster_0	cluster_10	MDK	LRP1	0.0232011	0	MDK_LRP1	MDK - LRP1	MK	Secreted Signaling	PMID: 28356350
cluster_11	cluster_10	MDK	LRP1	0.0260443	0.02	MDK_LRP1	MDK - LRP1	MK	Secreted Signaling	PMID: 28356350
cluster_12	cluster_10	MDK	LRP1	0.0338624	0	MDK_LRP1	MDK - LRP1	MK	Secreted Signaling	PMID: 28356350
cluster_3	cluster_10	MDK	LRP1	0.0250743	0	MDK_LRP1	MDK - LRP1	MK	Secreted Signaling	PMID: 28356350
cluster_7	cluster_10	MDK	LRP1	0.0352927	0	MDK_LRP1	MDK - LRP1	MK	Secreted Signaling	PMID: 28356350
cluster_0	cluster_11	MDK	LRP1	0.0264856	0	MDK_LRP1	MDK - LRP1	MK	Secreted Signaling	PMID: 28356350
cluster_11	cluster_11	MDK	LRP1	0.0297191	0	MDK_LRP1	MDK - LRP1	MK	Secreted Signaling	PMID: 28356350
cluster_12	cluster_11	MDK	LRP1	0.0385965	0	MDK_LRP1	MDK - LRP1	MK	Secreted Signaling	PMID: 28356350
cluster_3	cluster_11	MDK	LRP1	0.0286162	0	MDK_LRP1	MDK - LRP1	MK	Secreted Signaling	PMID: 28356350
cluster_7	cluster_11	MDK	LRP1	0.0402185	0	MDK_LRP1	MDK - LRP1	MK	Secreted Signaling	PMID: 28356350
cluster_12	cluster_12	MDK	LRP1	0.0307149	0	MDK_LRP1	MDK - LRP1	MK	Secreted Signaling	PMID: 28356350
cluster_7	cluster_12	MDK	LRP1	0.0320167	0	MDK_LRP1	MDK - LRP1	MK	Secreted Signaling	PMID: 28356350
cluster_0	cluster_2	MDK	LRP1	0.0254576	0	MDK_LRP1	MDK - LRP1	MK	Secreted Signaling	PMID: 28356350
cluster_11	cluster_2	MDK	LRP1	0.0285693	0	MDK_LRP1	MDK - LRP1	MK	Secreted Signaling	PMID: 28356350
cluster_12	cluster_2	MDK	LRP1	0.0371164	0	MDK_LRP1	MDK - LRP1	MK	Secreted Signaling	PMID: 28356350
cluster_3	cluster_2	MDK	LRP1	0.0275079	0	MDK_LRP1	MDK - LRP1	MK	Secreted Signaling	PMID: 28356350
cluster_7	cluster_2	MDK	LRP1	0.0386787	0	MDK_LRP1	MDK - LRP1	MK	Secreted Signaling	PMID: 28356350
cluster_0	cluster_3	MDK	LRP1	0.0235982	0	MDK_LRP1	MDK - LRP1	MK	Secreted Signaling	PMID: 28356350
cluster_11	cluster_3	MDK	LRP1	0.0264888	0	MDK_LRP1	MDK - LRP1	MK	Secreted Signaling	PMID: 28356350
cluster_12	cluster_3	MDK	LRP1	0.0344355	0	MDK_LRP1	MDK - LRP1	MK	Secreted Signaling	PMID: 28356350
cluster_3	cluster_3	MDK	LRP1	0.0255027	0	MDK_LRP1	MDK - LRP1	MK	Secreted Signaling	PMID: 28356350
cluster_7	cluster_3	MDK	LRP1	0.0358892	0	MDK_LRP1	MDK - LRP1	MK	Secreted Signaling	PMID: 28356350
cluster_0	cluster_4	MDK	LRP1	0.0266886	0	MDK_LRP1	MDK - LRP1	MK	Secreted Signaling	PMID: 28356350
cluster_1	cluster_4	MDK	LRP1	0.023679	0.01	MDK_LRP1	MDK - LRP1	MK	Secreted Signaling	PMID: 28356350
cluster_10	cluster_4	MDK	LRP1	0.0232648	0.03	MDK_LRP1	MDK - LRP1	MK	Secreted Signaling	PMID: 28356350
cluster_11	cluster_4	MDK	LRP1	0.0299462	0	MDK_LRP1	MDK - LRP1	MK	Secreted Signaling	PMID: 28356350
cluster_12	cluster_4	MDK	LRP1	0.0388887	0	MDK_LRP1	MDK - LRP1	MK	Secreted Signaling	PMID: 28356350
cluster_3	cluster_4	MDK	LRP1	0.0288351	0	MDK_LRP1	MDK - LRP1	MK	Secreted Signaling	PMID: 28356350
cluster_7	cluster_4	MDK	LRP1	0.0405224	0	MDK_LRP1	MDK - LRP1	MK	Secreted Signaling	PMID: 28356350
cluster_11	cluster_5	MDK	LRP1	0.0273977	0.02	MDK_LRP1	MDK - LRP1	MK	Secreted Signaling	PMID: 28356350
cluster_12	cluster_5	MDK	LRP1	0.0356071	0	MDK_LRP1	MDK - LRP1	MK	Secreted Signaling	PMID: 28356350
cluster_3	cluster_5	MDK	LRP1	0.0263786	0	MDK_LRP1	MDK - LRP1	MK	Secreted Signaling	PMID: 28356350
cluster_7	cluster_5	MDK	LRP1	0.0371083	0	MDK_LRP1	MDK - LRP1	MK	Secreted Signaling	PMID: 28356350
cluster_0	cluster_6	MDK	LRP1	0.027449	0	MDK_LRP1	MDK - LRP1	MK	Secreted Signaling	PMID: 28356350
cluster_1	cluster_6	MDK	LRP1	0.0243558	0	MDK_LRP1	MDK - LRP1	MK	Secreted Signaling	PMID: 28356350
cluster_10	cluster_6	MDK	LRP1	0.0239301	0	MDK_LRP1	MDK - LRP1	MK	Secreted Signaling	PMID: 28356350
cluster_11	cluster_6	MDK	LRP1	0.0307965	0	MDK_LRP1	MDK - LRP1	MK	Secreted Signaling	PMID: 28356350
cluster_12	cluster_6	MDK	LRP1	0.0399824	0	MDK_LRP1	MDK - LRP1	MK	Secreted Signaling	PMID: 28356350
cluster_3	cluster_6	MDK	LRP1	0.0296548	0	MDK_LRP1	MDK - LRP1	MK	Secreted Signaling	PMID: 28356350
cluster_6	cluster_6	MDK	LRP1	0.0236212	0	MDK_LRP1	MDK - LRP1	MK	Secreted Signaling	PMID: 28356350
cluster_7	cluster_6	MDK	LRP1	0.0416601	0	MDK_LRP1	MDK - LRP1	MK	Secreted Signaling	PMID: 28356350
cluster_0	cluster_7	MDK	LRP1	0.0233781	0.01	MDK_LRP1	MDK - LRP1	MK	Secreted Signaling	PMID: 28356350
cluster_11	cluster_7	MDK	LRP1	0.0262425	0	MDK_LRP1	MDK - LRP1	MK	Secreted Signaling	PMID: 28356350
cluster_12	cluster_7	MDK	LRP1	0.0341179	0	MDK_LRP1	MDK - LRP1	MK	Secreted Signaling	PMID: 28356350
cluster_3	cluster_7	MDK	LRP1	0.0252653	0	MDK_LRP1	MDK - LRP1	MK	Secreted Signaling	PMID: 28356350
cluster_7	cluster_7	MDK	LRP1	0.0355587	0	MDK_LRP1	MDK - LRP1	MK	Secreted Signaling	PMID: 28356350
cluster_0	cluster_9	MDK	LRP1	0.0236564	0.03	MDK_LRP1	MDK - LRP1	MK	Secreted Signaling	PMID: 28356350
cluster_11	cluster_9	MDK	LRP1	0.026554	0.03	MDK_LRP1	MDK - LRP1	MK	Secreted Signaling	PMID: 28356350
cluster_12	cluster_9	MDK	LRP1	0.0345195	0	MDK_LRP1	MDK - LRP1	MK	Secreted Signaling	PMID: 28356350
cluster_3	cluster_9	MDK	LRP1	0.0255654	0	MDK_LRP1	MDK - LRP1	MK	Secreted Signaling	PMID: 28356350
cluster_7	cluster_9	MDK	LRP1	0.0359766	0	MDK_LRP1	MDK - LRP1	MK	Secreted Signaling	PMID: 28356350
cluster_0	cluster_0	MDK	NCL	0.0679247	0	MDK_NCL	MDK - NCL	MK	Secreted Signaling	PMID: 28356350
cluster_11	cluster_0	MDK	NCL	0.0758233	0	MDK_NCL	MDK - NCL	MK	Secreted Signaling	PMID: 28356350
cluster_12	cluster_0	MDK	NCL	0.0970944	0	MDK_NCL	MDK - NCL	MK	Secreted Signaling	PMID: 28356350
cluster_3	cluster_0	MDK	NCL	0.0731385	0	MDK_NCL	MDK - NCL	MK	Secreted Signaling	PMID: 28356350
cluster_7	cluster_0	MDK	NCL	0.100917	0	MDK_NCL	MDK - NCL	MK	Secreted Signaling	PMID: 28356350
cluster_0	cluster_1	MDK	NCL	0.0654439	0	MDK_NCL	MDK - NCL	MK	Secreted Signaling	PMID: 28356350
cluster_11	cluster_1	MDK	NCL	0.0730766	0	MDK_NCL	MDK - NCL	MK	Secreted Signaling	PMID: 28356350
cluster_12	cluster_1	MDK	NCL	0.0936553	0	MDK_NCL	MDK - NCL	MK	Secreted Signaling	PMID: 28356350
cluster_3	cluster_1	MDK	NCL	0.0704817	0	MDK_NCL	MDK - NCL	MK	Secreted Signaling	PMID: 28356350
cluster_7	cluster_1	MDK	NCL	0.0973568	0	MDK_NCL	MDK - NCL	MK	Secreted Signaling	PMID: 28356350
cluster_0	cluster_10	MDK	NCL	0.0670293	0	MDK_NCL	MDK - NCL	MK	Secreted Signaling	PMID: 28356350
cluster_11	cluster_10	MDK	NCL	0.0748321	0	MDK_NCL	MDK - NCL	MK	Secreted Signaling	PMID: 28356350
cluster_12	cluster_10	MDK	NCL	0.095854	0	MDK_NCL	MDK - NCL	MK	Secreted Signaling	PMID: 28356350
cluster_3	cluster_10	MDK	NCL	0.0721797	0	MDK_NCL	MDK - NCL	MK	Secreted Signaling	PMID: 28356350
cluster_7	cluster_10	MDK	NCL	0.0996329	0	MDK_NCL	MDK - NCL	MK	Secreted Signaling	PMID: 28356350
cluster_0	cluster_11	MDK	NCL	0.0658294	0	MDK_NCL	MDK - NCL	MK	Secreted Signaling	PMID: 28356350
cluster_11	cluster_11	MDK	NCL	0.0735036	0	MDK_NCL	MDK - NCL	MK	Secreted Signaling	PMID: 28356350
cluster_12	cluster_11	MDK	NCL	0.0941903	0	MDK_NCL	MDK - NCL	MK	Secreted Signaling	PMID: 28356350
cluster_3	cluster_11	MDK	NCL	0.0708946	0	MDK_NCL	MDK - NCL	MK	Secreted Signaling	PMID: 28356350
cluster_7	cluster_11	MDK	NCL	0.0979107	0	MDK_NCL	MDK - NCL	MK	Secreted Signaling	PMID: 28356350
cluster_0	cluster_12	MDK	NCL	0.0649878	0	MDK_NCL	MDK - NCL	MK	Secreted Signaling	PMID: 28356350
cluster_11	cluster_12	MDK	NCL	0.0725715	0.01	MDK_NCL	MDK - NCL	MK	Secreted Signaling	PMID: 28356350
cluster_12	cluster_12	MDK	NCL	0.0930222	0	MDK_NCL	MDK - NCL	MK	Secreted Signaling	PMID: 28356350
cluster_3	cluster_12	MDK	NCL	0.0699931	0	MDK_NCL	MDK - NCL	MK	Secreted Signaling	PMID: 28356350
cluster_7	cluster_12	MDK	NCL	0.0967014	0	MDK_NCL	MDK - NCL	MK	Secreted Signaling	PMID: 28356350
cluster_11	cluster_13	MDK	NCL	0.0724315	0.01	MDK_NCL	MDK - NCL	MK	Secreted Signaling	PMID: 28356350
cluster_12	cluster_13	MDK	NCL	0.0928467	0	MDK_NCL	MDK - NCL	MK	Secreted Signaling	PMID: 28356350
cluster_3	cluster_13	MDK	NCL	0.0698577	0.02	MDK_NCL	MDK - NCL	MK	Secreted Signaling	PMID: 28356350
cluster_7	cluster_13	MDK	NCL	0.0965197	0	MDK_NCL	MDK - NCL	MK	Secreted Signaling	PMID: 28356350
cluster_0	cluster_2	MDK	NCL	0.0639897	0	MDK_NCL	MDK - NCL	MK	Secreted Signaling	PMID: 28356350
cluster_11	cluster_2	MDK	NCL	0.0714658	0	MDK_NCL	MDK - NCL	MK	Secreted Signaling	PMID: 28356350
cluster_12	cluster_2	MDK	NCL	0.0916357	0	MDK_NCL	MDK - NCL	MK	Secreted Signaling	PMID: 28356350
cluster_3	cluster_2	MDK	NCL	0.0689238	0	MDK_NCL	MDK - NCL	MK	Secreted Signaling	PMID: 28356350
cluster_7	cluster_2	MDK	NCL	0.0952658	0	MDK_NCL	MDK - NCL	MK	Secreted Signaling	PMID: 28356350
cluster_0	cluster_3	MDK	NCL	0.0669879	0	MDK_NCL	MDK - NCL	MK	Secreted Signaling	PMID: 28356350
cluster_11	cluster_3	MDK	NCL	0.0747864	0	MDK_NCL	MDK - NCL	MK	Secreted Signaling	PMID: 28356350
cluster_12	cluster_3	MDK	NCL	0.0957967	0	MDK_NCL	MDK - NCL	MK	Secreted Signaling	PMID: 28356350
cluster_3	cluster_3	MDK	NCL	0.0721354	0	MDK_NCL	MDK - NCL	MK	Secreted Signaling	PMID: 28356350
cluster_7	cluster_3	MDK	NCL	0.0995736	0	MDK_NCL	MDK - NCL	MK	Secreted Signaling	PMID: 28356350
cluster_0	cluster_4	MDK	NCL	0.0650118	0	MDK_NCL	MDK - NCL	MK	Secreted Signaling	PMID: 28356350
cluster_11	cluster_4	MDK	NCL	0.0725981	0	MDK_NCL	MDK - NCL	MK	Secreted Signaling	PMID: 28356350
cluster_12	cluster_4	MDK	NCL	0.0930555	0	MDK_NCL	MDK - NCL	MK	Secreted Signaling	PMID: 28356350
cluster_3	cluster_4	MDK	NCL	0.0700188	0	MDK_NCL	MDK - NCL	MK	Secreted Signaling	PMID: 28356350
cluster_7	cluster_4	MDK	NCL	0.0967359	0	MDK_NCL	MDK - NCL	MK	Secreted Signaling	PMID: 28356350
cluster_0	cluster_5	MDK	NCL	0.0658142	0	MDK_NCL	MDK - NCL	MK	Secreted Signaling	PMID: 28356350
cluster_11	cluster_5	MDK	NCL	0.0734867	0	MDK_NCL	MDK - NCL	MK	Secreted Signaling	PMID: 28356350
cluster_12	cluster_5	MDK	NCL	0.0941691	0	MDK_NCL	MDK - NCL	MK	Secreted Signaling	PMID: 28356350
cluster_3	cluster_5	MDK	NCL	0.0708783	0	MDK_NCL	MDK - NCL	MK	Secreted Signaling	PMID: 28356350
cluster_7	cluster_5	MDK	NCL	0.0978888	0	MDK_NCL	MDK - NCL	MK	Secreted Signaling	PMID: 28356350
cluster_0	cluster_6	MDK	NCL	0.0645669	0	MDK_NCL	MDK - NCL	MK	Secreted Signaling	PMID: 28356350
cluster_11	cluster_6	MDK	NCL	0.0721053	0	MDK_NCL	MDK - NCL	MK	Secreted Signaling	PMID: 28356350
cluster_12	cluster_6	MDK	NCL	0.0924377	0	MDK_NCL	MDK - NCL	MK	Secreted Signaling	PMID: 28356350
cluster_3	cluster_6	MDK	NCL	0.0695423	0	MDK_NCL	MDK - NCL	MK	Secreted Signaling	PMID: 28356350
cluster_7	cluster_6	MDK	NCL	0.0960962	0	MDK_NCL	MDK - NCL	MK	Secreted Signaling	PMID: 28356350
cluster_0	cluster_7	MDK	NCL	0.0628115	0	MDK_NCL	MDK - NCL	MK	Secreted Signaling	PMID: 28356350
cluster_11	cluster_7	MDK	NCL	0.0701603	0.01	MDK_NCL	MDK - NCL	MK	Secreted Signaling	PMID: 28356350
cluster_12	cluster_7	MDK	NCL	0.0899974	0	MDK_NCL	MDK - NCL	MK	Secreted Signaling	PMID: 28356350
cluster_3	cluster_7	MDK	NCL	0.0676613	0	MDK_NCL	MDK - NCL	MK	Secreted Signaling	PMID: 28356350
cluster_7	cluster_7	MDK	NCL	0.0935693	0	MDK_NCL	MDK - NCL	MK	Secreted Signaling	PMID: 28356350
cluster_12	cluster_8	MDK	NCL	0.0798039	0	MDK_NCL	MDK - NCL	MK	Secreted Signaling	PMID: 28356350
cluster_7	cluster_8	MDK	NCL	0.0830081	0	MDK_NCL	MDK - NCL	MK	Secreted Signaling	PMID: 28356350
cluster_0	cluster_9	MDK	NCL	0.0640597	0	MDK_NCL	MDK - NCL	MK	Secreted Signaling	PMID: 28356350
cluster_11	cluster_9	MDK	NCL	0.0715433	0	MDK_NCL	MDK - NCL	MK	Secreted Signaling	PMID: 28356350
cluster_12	cluster_9	MDK	NCL	0.0917329	0	MDK_NCL	MDK - NCL	MK	Secreted Signaling	PMID: 28356350
cluster_3	cluster_9	MDK	NCL	0.0689988	0	MDK_NCL	MDK - NCL	MK	Secreted Signaling	PMID: 28356350
cluster_7	cluster_9	MDK	NCL	0.0953665	0	MDK_NCL	MDK - NCL	MK	Secreted Signaling	PMID: 28356350
cluster_0	cluster_13	MDK	ALK	0.0375112	0	MDK_ALK	MDK - ALK	MK	Secreted Signaling	PMID: 19459784
cluster_1	cluster_13	MDK	ALK	0.0333228	0	MDK_ALK	MDK - ALK	MK	Secreted Signaling	PMID: 19459784
cluster_10	cluster_13	MDK	ALK	0.0327457	0	MDK_ALK	MDK - ALK	MK	Secreted Signaling	PMID: 19459784
cluster_11	cluster_13	MDK	ALK	0.0420326	0	MDK_ALK	MDK - ALK	MK	Secreted Signaling	PMID: 19459784
cluster_12	cluster_13	MDK	ALK	0.0543821	0	MDK_ALK	MDK - ALK	MK	Secreted Signaling	PMID: 19459784
cluster_13	cluster_13	MDK	ALK	0.010789	0	MDK_ALK	MDK - ALK	MK	Secreted Signaling	PMID: 19459784
cluster_2	cluster_13	MDK	ALK	0.0274229	0	MDK_ALK	MDK - ALK	MK	Secreted Signaling	PMID: 19459784
cluster_3	cluster_13	MDK	ALK	0.0404919	0	MDK_ALK	MDK - ALK	MK	Secreted Signaling	PMID: 19459784
cluster_4	cluster_13	MDK	ALK	0.0292015	0	MDK_ALK	MDK - ALK	MK	Secreted Signaling	PMID: 19459784
cluster_5	cluster_13	MDK	ALK	0.0290947	0	MDK_ALK	MDK - ALK	MK	Secreted Signaling	PMID: 19459784
cluster_6	cluster_13	MDK	ALK	0.0323268	0	MDK_ALK	MDK - ALK	MK	Secreted Signaling	PMID: 19459784
cluster_7	cluster_13	MDK	ALK	0.0566284	0	MDK_ALK	MDK - ALK	MK	Secreted Signaling	PMID: 19459784
cluster_8	cluster_13	MDK	ALK	0.0172675	0	MDK_ALK	MDK - ALK	MK	Secreted Signaling	PMID: 19459784
cluster_9	cluster_13	MDK	ALK	0.0303901	0	MDK_ALK	MDK - ALK	MK	Secreted Signaling	PMID: 19459784
cluster_0	cluster_4	MDK	ALK	0.0120061	0	MDK_ALK	MDK - ALK	MK	Secreted Signaling	PMID: 19459784
cluster_1	cluster_4	MDK	ALK	0.0106341	0	MDK_ALK	MDK - ALK	MK	Secreted Signaling	PMID: 19459784
cluster_10	cluster_4	MDK	ALK	0.0104457	0	MDK_ALK	MDK - ALK	MK	Secreted Signaling	PMID: 19459784
cluster_11	cluster_4	MDK	ALK	0.0134964	0	MDK_ALK	MDK - ALK	MK	Secreted Signaling	PMID: 19459784
cluster_12	cluster_4	MDK	ALK	0.0176159	0	MDK_ALK	MDK - ALK	MK	Secreted Signaling	PMID: 19459784
cluster_13	cluster_4	MDK	ALK	0.00338923	0	MDK_ALK	MDK - ALK	MK	Secreted Signaling	PMID: 19459784
cluster_2	cluster_4	MDK	ALK	0.00871506	0	MDK_ALK	MDK - ALK	MK	Secreted Signaling	PMID: 19459784
cluster_3	cluster_4	MDK	ALK	0.0129875	0	MDK_ALK	MDK - ALK	MK	Secreted Signaling	PMID: 19459784
cluster_4	cluster_4	MDK	ALK	0.0092919	0	MDK_ALK	MDK - ALK	MK	Secreted Signaling	PMID: 19459784
cluster_5	cluster_4	MDK	ALK	0.00925723	0	MDK_ALK	MDK - ALK	MK	Secreted Signaling	PMID: 19459784
cluster_6	cluster_4	MDK	ALK	0.010309	0	MDK_ALK	MDK - ALK	MK	Secreted Signaling	PMID: 19459784
cluster_7	cluster_4	MDK	ALK	0.018373	0	MDK_ALK	MDK - ALK	MK	Secreted Signaling	PMID: 19459784
cluster_8	cluster_4	MDK	ALK	0.00544884	0	MDK_ALK	MDK - ALK	MK	Secreted Signaling	PMID: 19459784
cluster_9	cluster_4	MDK	ALK	0.00967818	0	MDK_ALK	MDK - ALK	MK	Secreted Signaling	PMID: 19459784
cluster_0	cluster_9	MDK	ALK	0.00692195	0	MDK_ALK	MDK - ALK	MK	Secreted Signaling	PMID: 19459784
cluster_1	cluster_9	MDK	ALK	0.00612733	0	MDK_ALK	MDK - ALK	MK	Secreted Signaling	PMID: 19459784
cluster_10	cluster_9	MDK	ALK	0.00601827	0	MDK_ALK	MDK - ALK	MK	Secreted Signaling	PMID: 19459784
cluster_11	cluster_9	MDK	ALK	0.00778612	0	MDK_ALK	MDK - ALK	MK	Secreted Signaling	PMID: 19459784
cluster_12	cluster_9	MDK	ALK	0.0101807	0	MDK_ALK	MDK - ALK	MK	Secreted Signaling	PMID: 19459784
cluster_13	cluster_9	MDK	ALK	0.00194682	0	MDK_ALK	MDK - ALK	MK	Secreted Signaling	PMID: 19459784
cluster_2	cluster_9	MDK	ALK	0.00501747	0	MDK_ALK	MDK - ALK	MK	Secreted Signaling	PMID: 19459784
cluster_3	cluster_9	MDK	ALK	0.0074909	0	MDK_ALK	MDK - ALK	MK	Secreted Signaling	PMID: 19459784
cluster_4	cluster_9	MDK	ALK	0.00535089	0	MDK_ALK	MDK - ALK	MK	Secreted Signaling	PMID: 19459784
cluster_5	cluster_9	MDK	ALK	0.00533085	0	MDK_ALK	MDK - ALK	MK	Secreted Signaling	PMID: 19459784
cluster_6	cluster_9	MDK	ALK	0.00593918	0	MDK_ALK	MDK - ALK	MK	Secreted Signaling	PMID: 19459784
cluster_7	cluster_9	MDK	ALK	0.0106217	0	MDK_ALK	MDK - ALK	MK	Secreted Signaling	PMID: 19459784
cluster_8	cluster_9	MDK	ALK	0.00313265	0	MDK_ALK	MDK - ALK	MK	Secreted Signaling	PMID: 19459784
cluster_9	cluster_9	MDK	ALK	0.00557426	0	MDK_ALK	MDK - ALK	MK	Secreted Signaling	PMID: 19459784
cluster_13	cluster_1	PTN	PTPRZ1	0.0742193	0.02	PTN_PTPRZ1	PTN - PTPRZ1	PTN	Secreted Signaling	PMID: 28356350; PMID: 25620911
cluster_13	cluster_10	PTN	PTPRZ1	0.0809862	0	PTN_PTPRZ1	PTN - PTPRZ1	PTN	Secreted Signaling	PMID: 28356350; PMID: 25620911
cluster_4	cluster_10	PTN	PTPRZ1	0.0709882	0	PTN_PTPRZ1	PTN - PTPRZ1	PTN	Secreted Signaling	PMID: 28356350; PMID: 25620911
cluster_13	cluster_2	PTN	PTPRZ1	0.0866654	0	PTN_PTPRZ1	PTN - PTPRZ1	PTN	Secreted Signaling	PMID: 28356350; PMID: 25620911
cluster_4	cluster_2	PTN	PTPRZ1	0.0760242	0	PTN_PTPRZ1	PTN - PTPRZ1	PTN	Secreted Signaling	PMID: 28356350; PMID: 25620911
cluster_0	cluster_3	PTN	PTPRZ1	0.122636	0	PTN_PTPRZ1	PTN - PTPRZ1	PTN	Secreted Signaling	PMID: 28356350; PMID: 25620911
cluster_1	cluster_3	PTN	PTPRZ1	0.122531	0	PTN_PTPRZ1	PTN - PTPRZ1	PTN	Secreted Signaling	PMID: 28356350; PMID: 25620911
cluster_10	cluster_3	PTN	PTPRZ1	0.111379	0	PTN_PTPRZ1	PTN - PTPRZ1	PTN	Secreted Signaling	PMID: 28356350; PMID: 25620911
cluster_11	cluster_3	PTN	PTPRZ1	0.14353	0	PTN_PTPRZ1	PTN - PTPRZ1	PTN	Secreted Signaling	PMID: 28356350; PMID: 25620911
cluster_12	cluster_3	PTN	PTPRZ1	0.127843	0	PTN_PTPRZ1	PTN - PTPRZ1	PTN	Secreted Signaling	PMID: 28356350; PMID: 25620911
cluster_13	cluster_3	PTN	PTPRZ1	0.186138	0	PTN_PTPRZ1	PTN - PTPRZ1	PTN	Secreted Signaling	PMID: 28356350; PMID: 25620911
cluster_2	cluster_3	PTN	PTPRZ1	0.0820779	0	PTN_PTPRZ1	PTN - PTPRZ1	PTN	Secreted Signaling	PMID: 28356350; PMID: 25620911
cluster_3	cluster_3	PTN	PTPRZ1	0.117779	0	PTN_PTPRZ1	PTN - PTPRZ1	PTN	Secreted Signaling	PMID: 28356350; PMID: 25620911
cluster_4	cluster_3	PTN	PTPRZ1	0.165496	0	PTN_PTPRZ1	PTN - PTPRZ1	PTN	Secreted Signaling	PMID: 28356350; PMID: 25620911
cluster_5	cluster_3	PTN	PTPRZ1	0.127224	0	PTN_PTPRZ1	PTN - PTPRZ1	PTN	Secreted Signaling	PMID: 28356350; PMID: 25620911
cluster_6	cluster_3	PTN	PTPRZ1	0.101155	0	PTN_PTPRZ1	PTN - PTPRZ1	PTN	Secreted Signaling	PMID: 28356350; PMID: 25620911
cluster_7	cluster_3	PTN	PTPRZ1	0.124656	0	PTN_PTPRZ1	PTN - PTPRZ1	PTN	Secreted Signaling	PMID: 28356350; PMID: 25620911
cluster_8	cluster_3	PTN	PTPRZ1	0.1139	0	PTN_PTPRZ1	PTN - PTPRZ1	PTN	Secreted Signaling	PMID: 28356350; PMID: 25620911
cluster_9	cluster_3	PTN	PTPRZ1	0.092744	0	PTN_PTPRZ1	PTN - PTPRZ1	PTN	Secreted Signaling	PMID: 28356350; PMID: 25620911
cluster_0	cluster_6	PTN	PTPRZ1	0.127325	0	PTN_PTPRZ1	PTN - PTPRZ1	PTN	Secreted Signaling	PMID: 28356350; PMID: 25620911
cluster_1	cluster_6	PTN	PTPRZ1	0.127216	0	PTN_PTPRZ1	PTN - PTPRZ1	PTN	Secreted Signaling	PMID: 28356350; PMID: 25620911
cluster_10	cluster_6	PTN	PTPRZ1	0.115695	0	PTN_PTPRZ1	PTN - PTPRZ1	PTN	Secreted Signaling	PMID: 28356350; PMID: 25620911
cluster_11	cluster_6	PTN	PTPRZ1	0.148882	0	PTN_PTPRZ1	PTN - PTPRZ1	PTN	Secreted Signaling	PMID: 28356350; PMID: 25620911
cluster_12	cluster_6	PTN	PTPRZ1	0.132701	0	PTN_PTPRZ1	PTN - PTPRZ1	PTN	Secreted Signaling	PMID: 28356350; PMID: 25620911
cluster_13	cluster_6	PTN	PTPRZ1	0.192721	0	PTN_PTPRZ1	PTN - PTPRZ1	PTN	Secreted Signaling	PMID: 28356350; PMID: 25620911
cluster_2	cluster_6	PTN	PTPRZ1	0.0853671	0	PTN_PTPRZ1	PTN - PTPRZ1	PTN	Secreted Signaling	PMID: 28356350; PMID: 25620911
cluster_3	cluster_6	PTN	PTPRZ1	0.122309	0	PTN_PTPRZ1	PTN - PTPRZ1	PTN	Secreted Signaling	PMID: 28356350; PMID: 25620911
cluster_4	cluster_6	PTN	PTPRZ1	0.171504	0	PTN_PTPRZ1	PTN - PTPRZ1	PTN	Secreted Signaling	PMID: 28356350; PMID: 25620911
cluster_5	cluster_6	PTN	PTPRZ1	0.132063	0	PTN_PTPRZ1	PTN - PTPRZ1	PTN	Secreted Signaling	PMID: 28356350; PMID: 25620911
cluster_6	cluster_6	PTN	PTPRZ1	0.105121	0	PTN_PTPRZ1	PTN - PTPRZ1	PTN	Secreted Signaling	PMID: 28356350; PMID: 25620911
cluster_7	cluster_6	PTN	PTPRZ1	0.129411	0	PTN_PTPRZ1	PTN - PTPRZ1	PTN	Secreted Signaling	PMID: 28356350; PMID: 25620911
cluster_8	cluster_6	PTN	PTPRZ1	0.1183	0	PTN_PTPRZ1	PTN - PTPRZ1	PTN	Secreted Signaling	PMID: 28356350; PMID: 25620911
cluster_9	cluster_6	PTN	PTPRZ1	0.0964157	0	PTN_PTPRZ1	PTN - PTPRZ1	PTN	Secreted Signaling	PMID: 28356350; PMID: 25620911
cluster_0	cluster_7	PTN	PTPRZ1	0.107912	0	PTN_PTPRZ1	PTN - PTPRZ1	PTN	Secreted Signaling	PMID: 28356350; PMID: 25620911
cluster_1	cluster_7	PTN	PTPRZ1	0.107819	0	PTN_PTPRZ1	PTN - PTPRZ1	PTN	Secreted Signaling	PMID: 28356350; PMID: 25620911
cluster_10	cluster_7	PTN	PTPRZ1	0.0978568	0	PTN_PTPRZ1	PTN - PTPRZ1	PTN	Secreted Signaling	PMID: 28356350; PMID: 25620911
cluster_11	cluster_7	PTN	PTPRZ1	0.126661	0	PTN_PTPRZ1	PTN - PTPRZ1	PTN	Secreted Signaling	PMID: 28356350; PMID: 25620911
cluster_12	cluster_7	PTN	PTPRZ1	0.112575	0	PTN_PTPRZ1	PTN - PTPRZ1	PTN	Secreted Signaling	PMID: 28356350; PMID: 25620911
cluster_13	cluster_7	PTN	PTPRZ1	0.165226	0	PTN_PTPRZ1	PTN - PTPRZ1	PTN	Secreted Signaling	PMID: 28356350; PMID: 25620911
cluster_2	cluster_7	PTN	PTPRZ1	0.0718253	0	PTN_PTPRZ1	PTN - PTPRZ1	PTN	Secreted Signaling	PMID: 28356350; PMID: 25620911
cluster_3	cluster_7	PTN	PTPRZ1	0.10357	0	PTN_PTPRZ1	PTN - PTPRZ1	PTN	Secreted Signaling	PMID: 28356350; PMID: 25620911
cluster_4	cluster_7	PTN	PTPRZ1	0.146486	0	PTN_PTPRZ1	PTN - PTPRZ1	PTN	Secreted Signaling	PMID: 28356350; PMID: 25620911
cluster_5	cluster_7	PTN	PTPRZ1	0.112021	0	PTN_PTPRZ1	PTN - PTPRZ1	PTN	Secreted Signaling	PMID: 28356350; PMID: 25620911
cluster_6	cluster_7	PTN	PTPRZ1	0.0887495	0	PTN_PTPRZ1	PTN - PTPRZ1	PTN	Secreted Signaling	PMID: 28356350; PMID: 25620911
cluster_7	cluster_7	PTN	PTPRZ1	0.10972	0	PTN_PTPRZ1	PTN - PTPRZ1	PTN	Secreted Signaling	PMID: 28356350; PMID: 25620911
cluster_8	cluster_7	PTN	PTPRZ1	0.100106	0	PTN_PTPRZ1	PTN - PTPRZ1	PTN	Secreted Signaling	PMID: 28356350; PMID: 25620911
cluster_9	cluster_7	PTN	PTPRZ1	0.0812771	0	PTN_PTPRZ1	PTN - PTPRZ1	PTN	Secreted Signaling	PMID: 28356350; PMID: 25620911
cluster_0	cluster_13	PTN	SDC2	0.0103708	0	PTN_SDC2	PTN - SDC2	PTN	Secreted Signaling	PMID: 28356350; PMID: 25620911
cluster_1	cluster_13	PTN	SDC2	0.0103608	0	PTN_SDC2	PTN - SDC2	PTN	Secreted Signaling	PMID: 28356350; PMID: 25620911
cluster_10	cluster_13	PTN	SDC2	0.00930954	0.01	PTN_SDC2	PTN - SDC2	PTN	Secreted Signaling	PMID: 28356350; PMID: 25620911
cluster_11	cluster_13	PTN	SDC2	0.0124082	0	PTN_SDC2	PTN - SDC2	PTN	Secreted Signaling	PMID: 28356350; PMID: 25620911
cluster_12	cluster_13	PTN	SDC2	0.0108702	0	PTN_SDC2	PTN - SDC2	PTN	Secreted Signaling	PMID: 28356350; PMID: 25620911
cluster_13	cluster_13	PTN	SDC2	0.0168578	0	PTN_SDC2	PTN - SDC2	PTN	Secreted Signaling	PMID: 28356350; PMID: 25620911
cluster_2	cluster_13	PTN	SDC2	0.00665919	0.01	PTN_SDC2	PTN - SDC2	PTN	Secreted Signaling	PMID: 28356350; PMID: 25620911
cluster_3	cluster_13	PTN	SDC2	0.00990989	0.01	PTN_SDC2	PTN - SDC2	PTN	Secreted Signaling	PMID: 28356350; PMID: 25620911
cluster_4	cluster_13	PTN	SDC2	0.0146505	0	PTN_SDC2	PTN - SDC2	PTN	Secreted Signaling	PMID: 28356350; PMID: 25620911
cluster_5	cluster_13	PTN	SDC2	0.0108106	0	PTN_SDC2	PTN - SDC2	PTN	Secreted Signaling	PMID: 28356350; PMID: 25620911
cluster_6	cluster_13	PTN	SDC2	0.0083667	0.01	PTN_SDC2	PTN - SDC2	PTN	Secreted Signaling	PMID: 28356350; PMID: 25620911
cluster_7	cluster_13	PTN	SDC2	0.0105639	0	PTN_SDC2	PTN - SDC2	PTN	Secreted Signaling	PMID: 28356350; PMID: 25620911
cluster_8	cluster_13	PTN	SDC2	0.00954508	0.01	PTN_SDC2	PTN - SDC2	PTN	Secreted Signaling	PMID: 28356350; PMID: 25620911
cluster_9	cluster_13	PTN	SDC2	0.00760576	0.01	PTN_SDC2	PTN - SDC2	PTN	Secreted Signaling	PMID: 28356350; PMID: 25620911
cluster_0	cluster_7	PTN	SDC2	0.0115746	0	PTN_SDC2	PTN - SDC2	PTN	Secreted Signaling	PMID: 28356350; PMID: 25620911
cluster_1	cluster_7	PTN	SDC2	0.0115635	0	PTN_SDC2	PTN - SDC2	PTN	Secreted Signaling	PMID: 28356350; PMID: 25620911
cluster_10	cluster_7	PTN	SDC2	0.0103915	0	PTN_SDC2	PTN - SDC2	PTN	Secreted Signaling	PMID: 28356350; PMID: 25620911
cluster_11	cluster_7	PTN	SDC2	0.0138453	0	PTN_SDC2	PTN - SDC2	PTN	Secreted Signaling	PMID: 28356350; PMID: 25620911
cluster_12	cluster_7	PTN	SDC2	0.0121313	0	PTN_SDC2	PTN - SDC2	PTN	Secreted Signaling	PMID: 28356350; PMID: 25620911
cluster_13	cluster_7	PTN	SDC2	0.0188004	0	PTN_SDC2	PTN - SDC2	PTN	Secreted Signaling	PMID: 28356350; PMID: 25620911
cluster_2	cluster_7	PTN	SDC2	0.00743542	0	PTN_SDC2	PTN - SDC2	PTN	Secreted Signaling	PMID: 28356350; PMID: 25620911
cluster_3	cluster_7	PTN	SDC2	0.0110608	0	PTN_SDC2	PTN - SDC2	PTN	Secreted Signaling	PMID: 28356350; PMID: 25620911
cluster_4	cluster_7	PTN	SDC2	0.0163429	0	PTN_SDC2	PTN - SDC2	PTN	Secreted Signaling	PMID: 28356350; PMID: 25620911
cluster_5	cluster_7	PTN	SDC2	0.0120649	0	PTN_SDC2	PTN - SDC2	PTN	Secreted Signaling	PMID: 28356350; PMID: 25620911
cluster_6	cluster_7	PTN	SDC2	0.0093401	0	PTN_SDC2	PTN - SDC2	PTN	Secreted Signaling	PMID: 28356350; PMID: 25620911
cluster_7	cluster_7	PTN	SDC2	0.0117899	0	PTN_SDC2	PTN - SDC2	PTN	Secreted Signaling	PMID: 28356350; PMID: 25620911
cluster_8	cluster_7	PTN	SDC2	0.0106541	0	PTN_SDC2	PTN - SDC2	PTN	Secreted Signaling	PMID: 28356350; PMID: 25620911
cluster_9	cluster_7	PTN	SDC2	0.00849139	0	PTN_SDC2	PTN - SDC2	PTN	Secreted Signaling	PMID: 28356350; PMID: 25620911
cluster_0	cluster_10	PTN	SDC3	0.0484161	0	PTN_SDC3	PTN - SDC3	PTN	Secreted Signaling	PMID: 28356350; PMID: 25620911
cluster_1	cluster_10	PTN	SDC3	0.0483712	0	PTN_SDC3	PTN - SDC3	PTN	Secreted Signaling	PMID: 28356350; PMID: 25620911
cluster_10	cluster_10	PTN	SDC3	0.0436333	0	PTN_SDC3	PTN - SDC3	PTN	Secreted Signaling	PMID: 28356350; PMID: 25620911
cluster_11	cluster_10	PTN	SDC3	0.0574938	0	PTN_SDC3	PTN - SDC3	PTN	Secreted Signaling	PMID: 28356350; PMID: 25620911
cluster_12	cluster_10	PTN	SDC3	0.0506541	0	PTN_SDC3	PTN - SDC3	PTN	Secreted Signaling	PMID: 28356350; PMID: 25620911
cluster_13	cluster_10	PTN	SDC3	0.0768529	0	PTN_SDC3	PTN - SDC3	PTN	Secreted Signaling	PMID: 28356350; PMID: 25620911
cluster_3	cluster_10	PTN	SDC3	0.0463436	0	PTN_SDC3	PTN - SDC3	PTN	Secreted Signaling	PMID: 28356350; PMID: 25620911
cluster_4	cluster_10	PTN	SDC3	0.0673278	0	PTN_SDC3	PTN - SDC3	PTN	Secreted Signaling	PMID: 28356350; PMID: 25620911
cluster_5	cluster_10	PTN	SDC3	0.0503872	0	PTN_SDC3	PTN - SDC3	PTN	Secreted Signaling	PMID: 28356350; PMID: 25620911
cluster_7	cluster_10	PTN	SDC3	0.0492823	0	PTN_SDC3	PTN - SDC3	PTN	Secreted Signaling	PMID: 28356350; PMID: 25620911
cluster_8	cluster_10	PTN	SDC3	0.0446981	0	PTN_SDC3	PTN - SDC3	PTN	Secreted Signaling	PMID: 28356350; PMID: 25620911
cluster_0	cluster_11	PTN	SDC3	0.0520613	0	PTN_SDC3	PTN - SDC3	PTN	Secreted Signaling	PMID: 28356350; PMID: 25620911
cluster_1	cluster_11	PTN	SDC3	0.0520133	0	PTN_SDC3	PTN - SDC3	PTN	Secreted Signaling	PMID: 28356350; PMID: 25620911
cluster_10	cluster_11	PTN	SDC3	0.0469362	0.02	PTN_SDC3	PTN - SDC3	PTN	Secreted Signaling	PMID: 28356350; PMID: 25620911
cluster_11	cluster_11	PTN	SDC3	0.0617781	0	PTN_SDC3	PTN - SDC3	PTN	Secreted Signaling	PMID: 28356350; PMID: 25620911
cluster_12	cluster_11	PTN	SDC3	0.0544582	0	PTN_SDC3	PTN - SDC3	PTN	Secreted Signaling	PMID: 28356350; PMID: 25620911
cluster_13	cluster_11	PTN	SDC3	0.0824536	0	PTN_SDC3	PTN - SDC3	PTN	Secreted Signaling	PMID: 28356350; PMID: 25620911
cluster_3	cluster_11	PTN	SDC3	0.049841	0	PTN_SDC3	PTN - SDC3	PTN	Secreted Signaling	PMID: 28356350; PMID: 25620911
cluster_4	cluster_11	PTN	SDC3	0.0722887	0	PTN_SDC3	PTN - SDC3	PTN	Secreted Signaling	PMID: 28356350; PMID: 25620911
cluster_5	cluster_11	PTN	SDC3	0.0541724	0	PTN_SDC3	PTN - SDC3	PTN	Secreted Signaling	PMID: 28356350; PMID: 25620911
cluster_7	cluster_11	PTN	SDC3	0.0529891	0	PTN_SDC3	PTN - SDC3	PTN	Secreted Signaling	PMID: 28356350; PMID: 25620911
cluster_8	cluster_11	PTN	SDC3	0.0480776	0	PTN_SDC3	PTN - SDC3	PTN	Secreted Signaling	PMID: 28356350; PMID: 25620911
cluster_0	cluster_13	PTN	SDC3	0.0509004	0.03	PTN_SDC3	PTN - SDC3	PTN	Secreted Signaling	PMID: 28356350; PMID: 25620911
cluster_1	cluster_13	PTN	SDC3	0.0508533	0.02	PTN_SDC3	PTN - SDC3	PTN	Secreted Signaling	PMID: 28356350; PMID: 25620911
cluster_11	cluster_13	PTN	SDC3	0.0604143	0	PTN_SDC3	PTN - SDC3	PTN	Secreted Signaling	PMID: 28356350; PMID: 25620911
cluster_12	cluster_13	PTN	SDC3	0.0532468	0	PTN_SDC3	PTN - SDC3	PTN	Secreted Signaling	PMID: 28356350; PMID: 25620911
cluster_13	cluster_13	PTN	SDC3	0.0806726	0	PTN_SDC3	PTN - SDC3	PTN	Secreted Signaling	PMID: 28356350; PMID: 25620911
cluster_4	cluster_13	PTN	SDC3	0.0707103	0	PTN_SDC3	PTN - SDC3	PTN	Secreted Signaling	PMID: 28356350; PMID: 25620911
cluster_5	cluster_13	PTN	SDC3	0.052967	0.01	PTN_SDC3	PTN - SDC3	PTN	Secreted Signaling	PMID: 28356350; PMID: 25620911
cluster_7	cluster_13	PTN	SDC3	0.0518086	0.01	PTN_SDC3	PTN - SDC3	PTN	Secreted Signaling	PMID: 28356350; PMID: 25620911
cluster_0	cluster_2	PTN	SDC3	0.0523014	0	PTN_SDC3	PTN - SDC3	PTN	Secreted Signaling	PMID: 28356350; PMID: 25620911
cluster_1	cluster_2	PTN	SDC3	0.0522531	0	PTN_SDC3	PTN - SDC3	PTN	Secreted Signaling	PMID: 28356350; PMID: 25620911
cluster_10	cluster_2	PTN	SDC3	0.0471539	0	PTN_SDC3	PTN - SDC3	PTN	Secreted Signaling	PMID: 28356350; PMID: 25620911
cluster_11	cluster_2	PTN	SDC3	0.0620601	0	PTN_SDC3	PTN - SDC3	PTN	Secreted Signaling	PMID: 28356350; PMID: 25620911
cluster_12	cluster_2	PTN	SDC3	0.0547086	0	PTN_SDC3	PTN - SDC3	PTN	Secreted Signaling	PMID: 28356350; PMID: 25620911
cluster_13	cluster_2	PTN	SDC3	0.0828216	0	PTN_SDC3	PTN - SDC3	PTN	Secreted Signaling	PMID: 28356350; PMID: 25620911
cluster_3	cluster_2	PTN	SDC3	0.0500713	0	PTN_SDC3	PTN - SDC3	PTN	Secreted Signaling	PMID: 28356350; PMID: 25620911
cluster_4	cluster_2	PTN	SDC3	0.0726149	0	PTN_SDC3	PTN - SDC3	PTN	Secreted Signaling	PMID: 28356350; PMID: 25620911
cluster_5	cluster_2	PTN	SDC3	0.0544217	0	PTN_SDC3	PTN - SDC3	PTN	Secreted Signaling	PMID: 28356350; PMID: 25620911
cluster_6	cluster_2	PTN	SDC3	0.0425429	0	PTN_SDC3	PTN - SDC3	PTN	Secreted Signaling	PMID: 28356350; PMID: 25620911
cluster_7	cluster_2	PTN	SDC3	0.0532332	0	PTN_SDC3	PTN - SDC3	PTN	Secreted Signaling	PMID: 28356350; PMID: 25620911
cluster_8	cluster_2	PTN	SDC3	0.0483002	0	PTN_SDC3	PTN - SDC3	PTN	Secreted Signaling	PMID: 28356350; PMID: 25620911
cluster_0	cluster_3	PTN	SDC3	0.044017	0	PTN_SDC3	PTN - SDC3	PTN	Secreted Signaling	PMID: 28356350; PMID: 25620911
cluster_1	cluster_3	PTN	SDC3	0.043976	0	PTN_SDC3	PTN - SDC3	PTN	Secreted Signaling	PMID: 28356350; PMID: 25620911
cluster_10	cluster_3	PTN	SDC3	0.0396507	0.01	PTN_SDC3	PTN - SDC3	PTN	Secreted Signaling	PMID: 28356350; PMID: 25620911
cluster_11	cluster_3	PTN	SDC3	0.0523153	0	PTN_SDC3	PTN - SDC3	PTN	Secreted Signaling	PMID: 28356350; PMID: 25620911
cluster_12	cluster_3	PTN	SDC3	0.0460615	0	PTN_SDC3	PTN - SDC3	PTN	Secreted Signaling	PMID: 28356350; PMID: 25620911
cluster_13	cluster_3	PTN	SDC3	0.0700603	0	PTN_SDC3	PTN - SDC3	PTN	Secreted Signaling	PMID: 28356350; PMID: 25620911
cluster_3	cluster_3	PTN	SDC3	0.0421245	0	PTN_SDC3	PTN - SDC3	PTN	Secreted Signaling	PMID: 28356350; PMID: 25620911
cluster_4	cluster_3	PTN	SDC3	0.0613211	0	PTN_SDC3	PTN - SDC3	PTN	Secreted Signaling	PMID: 28356350; PMID: 25620911
cluster_5	cluster_3	PTN	SDC3	0.0458177	0	PTN_SDC3	PTN - SDC3	PTN	Secreted Signaling	PMID: 28356350; PMID: 25620911
cluster_7	cluster_3	PTN	SDC3	0.0448082	0	PTN_SDC3	PTN - SDC3	PTN	Secreted Signaling	PMID: 28356350; PMID: 25620911
cluster_8	cluster_3	PTN	SDC3	0.0406224	0	PTN_SDC3	PTN - SDC3	PTN	Secreted Signaling	PMID: 28356350; PMID: 25620911
cluster_0	cluster_4	PTN	SDC3	0.0579374	0	PTN_SDC3	PTN - SDC3	PTN	Secreted Signaling	PMID: 28356350; PMID: 25620911
cluster_1	cluster_4	PTN	SDC3	0.0578843	0	PTN_SDC3	PTN - SDC3	PTN	Secreted Signaling	PMID: 28356350; PMID: 25620911
cluster_10	cluster_4	PTN	SDC3	0.0522658	0	PTN_SDC3	PTN - SDC3	PTN	Secreted Signaling	PMID: 28356350; PMID: 25620911
cluster_11	cluster_4	PTN	SDC3	0.0686715	0	PTN_SDC3	PTN - SDC3	PTN	Secreted Signaling	PMID: 28356350; PMID: 25620911
cluster_12	cluster_4	PTN	SDC3	0.0605875	0	PTN_SDC3	PTN - SDC3	PTN	Secreted Signaling	PMID: 28356350; PMID: 25620911
cluster_13	cluster_4	PTN	SDC3	0.0914293	0	PTN_SDC3	PTN - SDC3	PTN	Secreted Signaling	PMID: 28356350; PMID: 25620911
cluster_3	cluster_4	PTN	SDC3	0.0554812	0	PTN_SDC3	PTN - SDC3	PTN	Secreted Signaling	PMID: 28356350; PMID: 25620911
cluster_4	cluster_4	PTN	SDC3	0.0802546	0	PTN_SDC3	PTN - SDC3	PTN	Secreted Signaling	PMID: 28356350; PMID: 25620911
cluster_5	cluster_4	PTN	SDC3	0.0602717	0	PTN_SDC3	PTN - SDC3	PTN	Secreted Signaling	PMID: 28356350; PMID: 25620911
cluster_6	cluster_4	PTN	SDC3	0.0471797	0	PTN_SDC3	PTN - SDC3	PTN	Secreted Signaling	PMID: 28356350; PMID: 25620911
cluster_7	cluster_4	PTN	SDC3	0.0589634	0	PTN_SDC3	PTN - SDC3	PTN	Secreted Signaling	PMID: 28356350; PMID: 25620911
cluster_8	cluster_4	PTN	SDC3	0.0535294	0	PTN_SDC3	PTN - SDC3	PTN	Secreted Signaling	PMID: 28356350; PMID: 25620911
cluster_9	cluster_4	PTN	SDC3	0.043042	0	PTN_SDC3	PTN - SDC3	PTN	Secreted Signaling	PMID: 28356350; PMID: 25620911
cluster_11	cluster_5	PTN	SDC3	0.0504635	0.01	PTN_SDC3	PTN - SDC3	PTN	Secreted Signaling	PMID: 28356350; PMID: 25620911
cluster_12	cluster_5	PTN	SDC3	0.0444207	0.03	PTN_SDC3	PTN - SDC3	PTN	Secreted Signaling	PMID: 28356350; PMID: 25620911
cluster_13	cluster_5	PTN	SDC3	0.0676252	0	PTN_SDC3	PTN - SDC3	PTN	Secreted Signaling	PMID: 28356350; PMID: 25620911
cluster_4	cluster_5	PTN	SDC3	0.0591705	0	PTN_SDC3	PTN - SDC3	PTN	Secreted Signaling	PMID: 28356350; PMID: 25620911
cluster_0	cluster_6	PTN	SDC3	0.0465168	0	PTN_SDC3	PTN - SDC3	PTN	Secreted Signaling	PMID: 28356350; PMID: 25620911
cluster_1	cluster_6	PTN	SDC3	0.0464736	0	PTN_SDC3	PTN - SDC3	PTN	Secreted Signaling	PMID: 28356350; PMID: 25620911
cluster_10	cluster_6	PTN	SDC3	0.0419134	0	PTN_SDC3	PTN - SDC3	PTN	Secreted Signaling	PMID: 28356350; PMID: 25620911
cluster_11	cluster_6	PTN	SDC3	0.0552591	0	PTN_SDC3	PTN - SDC3	PTN	Secreted Signaling	PMID: 28356350; PMID: 25620911
cluster_12	cluster_6	PTN	SDC3	0.0486715	0	PTN_SDC3	PTN - SDC3	PTN	Secreted Signaling	PMID: 28356350; PMID: 25620911
cluster_13	cluster_6	PTN	SDC3	0.0739247	0	PTN_SDC3	PTN - SDC3	PTN	Secreted Signaling	PMID: 28356350; PMID: 25620911
cluster_3	cluster_6	PTN	SDC3	0.0445218	0	PTN_SDC3	PTN - SDC3	PTN	Secreted Signaling	PMID: 28356350; PMID: 25620911
cluster_4	cluster_6	PTN	SDC3	0.0647371	0	PTN_SDC3	PTN - SDC3	PTN	Secreted Signaling	PMID: 28356350; PMID: 25620911
cluster_5	cluster_6	PTN	SDC3	0.0484146	0	PTN_SDC3	PTN - SDC3	PTN	Secreted Signaling	PMID: 28356350; PMID: 25620911
cluster_7	cluster_6	PTN	SDC3	0.0473507	0	PTN_SDC3	PTN - SDC3	PTN	Secreted Signaling	PMID: 28356350; PMID: 25620911
cluster_8	cluster_6	PTN	SDC3	0.0429381	0	PTN_SDC3	PTN - SDC3	PTN	Secreted Signaling	PMID: 28356350; PMID: 25620911
cluster_0	cluster_9	PTN	SDC3	0.0522459	0	PTN_SDC3	PTN - SDC3	PTN	Secreted Signaling	PMID: 28356350; PMID: 25620911
cluster_1	cluster_9	PTN	SDC3	0.0521977	0	PTN_SDC3	PTN - SDC3	PTN	Secreted Signaling	PMID: 28356350; PMID: 25620911
cluster_10	cluster_9	PTN	SDC3	0.0471036	0	PTN_SDC3	PTN - SDC3	PTN	Secreted Signaling	PMID: 28356350; PMID: 25620911
cluster_11	cluster_9	PTN	SDC3	0.0619949	0	PTN_SDC3	PTN - SDC3	PTN	Secreted Signaling	PMID: 28356350; PMID: 25620911
cluster_12	cluster_9	PTN	SDC3	0.0546508	0	PTN_SDC3	PTN - SDC3	PTN	Secreted Signaling	PMID: 28356350; PMID: 25620911
cluster_13	cluster_9	PTN	SDC3	0.0827366	0	PTN_SDC3	PTN - SDC3	PTN	Secreted Signaling	PMID: 28356350; PMID: 25620911
cluster_3	cluster_9	PTN	SDC3	0.0500181	0	PTN_SDC3	PTN - SDC3	PTN	Secreted Signaling	PMID: 28356350; PMID: 25620911
cluster_4	cluster_9	PTN	SDC3	0.0725396	0	PTN_SDC3	PTN - SDC3	PTN	Secreted Signaling	PMID: 28356350; PMID: 25620911
cluster_5	cluster_9	PTN	SDC3	0.0543641	0	PTN_SDC3	PTN - SDC3	PTN	Secreted Signaling	PMID: 28356350; PMID: 25620911
cluster_6	cluster_9	PTN	SDC3	0.0424973	0.03	PTN_SDC3	PTN - SDC3	PTN	Secreted Signaling	PMID: 28356350; PMID: 25620911
cluster_7	cluster_9	PTN	SDC3	0.0531768	0	PTN_SDC3	PTN - SDC3	PTN	Secreted Signaling	PMID: 28356350; PMID: 25620911
cluster_8	cluster_9	PTN	SDC3	0.0482487	0	PTN_SDC3	PTN - SDC3	PTN	Secreted Signaling	PMID: 28356350; PMID: 25620911
cluster_0	cluster_0	PTN	NCL	0.130834	0	PTN_NCL	PTN - NCL	PTN	Secreted Signaling	PMID: 28356350; PMID: 25620911
cluster_1	cluster_0	PTN	NCL	0.130723	0	PTN_NCL	PTN - NCL	PTN	Secreted Signaling	PMID: 28356350; PMID: 25620911
cluster_11	cluster_0	PTN	NCL	0.152882	0	PTN_NCL	PTN - NCL	PTN	Secreted Signaling	PMID: 28356350; PMID: 25620911
cluster_12	cluster_0	PTN	NCL	0.136336	0	PTN_NCL	PTN - NCL	PTN	Secreted Signaling	PMID: 28356350; PMID: 25620911
cluster_13	cluster_0	PTN	NCL	0.197625	0	PTN_NCL	PTN - NCL	PTN	Secreted Signaling	PMID: 28356350; PMID: 25620911
cluster_3	cluster_0	PTN	NCL	0.125699	0	PTN_NCL	PTN - NCL	PTN	Secreted Signaling	PMID: 28356350; PMID: 25620911
cluster_4	cluster_0	PTN	NCL	0.175985	0	PTN_NCL	PTN - NCL	PTN	Secreted Signaling	PMID: 28356350; PMID: 25620911
cluster_5	cluster_0	PTN	NCL	0.135682	0	PTN_NCL	PTN - NCL	PTN	Secreted Signaling	PMID: 28356350; PMID: 25620911
cluster_7	cluster_0	PTN	NCL	0.132968	0	PTN_NCL	PTN - NCL	PTN	Secreted Signaling	PMID: 28356350; PMID: 25620911
cluster_0	cluster_1	PTN	NCL	0.126367	0	PTN_NCL	PTN - NCL	PTN	Secreted Signaling	PMID: 28356350; PMID: 25620911
cluster_1	cluster_1	PTN	NCL	0.126259	0	PTN_NCL	PTN - NCL	PTN	Secreted Signaling	PMID: 28356350; PMID: 25620911
cluster_11	cluster_1	PTN	NCL	0.14779	0	PTN_NCL	PTN - NCL	PTN	Secreted Signaling	PMID: 28356350; PMID: 25620911
cluster_12	cluster_1	PTN	NCL	0.131709	0	PTN_NCL	PTN - NCL	PTN	Secreted Signaling	PMID: 28356350; PMID: 25620911
cluster_13	cluster_1	PTN	NCL	0.19138	0	PTN_NCL	PTN - NCL	PTN	Secreted Signaling	PMID: 28356350; PMID: 25620911
cluster_4	cluster_1	PTN	NCL	0.170278	0	PTN_NCL	PTN - NCL	PTN	Secreted Signaling	PMID: 28356350; PMID: 25620911
cluster_5	cluster_1	PTN	NCL	0.131074	0.04	PTN_NCL	PTN - NCL	PTN	Secreted Signaling	PMID: 28356350; PMID: 25620911
cluster_7	cluster_1	PTN	NCL	0.128439	0	PTN_NCL	PTN - NCL	PTN	Secreted Signaling	PMID: 28356350; PMID: 25620911
cluster_0	cluster_10	PTN	NCL	0.129224	0	PTN_NCL	PTN - NCL	PTN	Secreted Signaling	PMID: 28356350; PMID: 25620911
cluster_1	cluster_10	PTN	NCL	0.129114	0	PTN_NCL	PTN - NCL	PTN	Secreted Signaling	PMID: 28356350; PMID: 25620911
cluster_11	cluster_10	PTN	NCL	0.151048	0	PTN_NCL	PTN - NCL	PTN	Secreted Signaling	PMID: 28356350; PMID: 25620911
cluster_12	cluster_10	PTN	NCL	0.134669	0	PTN_NCL	PTN - NCL	PTN	Secreted Signaling	PMID: 28356350; PMID: 25620911
cluster_13	cluster_10	PTN	NCL	0.195378	0	PTN_NCL	PTN - NCL	PTN	Secreted Signaling	PMID: 28356350; PMID: 25620911
cluster_3	cluster_10	PTN	NCL	0.124144	0.01	PTN_NCL	PTN - NCL	PTN	Secreted Signaling	PMID: 28356350; PMID: 25620911
cluster_4	cluster_10	PTN	NCL	0.173931	0	PTN_NCL	PTN - NCL	PTN	Secreted Signaling	PMID: 28356350; PMID: 25620911
cluster_5	cluster_10	PTN	NCL	0.134022	0.02	PTN_NCL	PTN - NCL	PTN	Secreted Signaling	PMID: 28356350; PMID: 25620911
cluster_7	cluster_10	PTN	NCL	0.131336	0	PTN_NCL	PTN - NCL	PTN	Secreted Signaling	PMID: 28356350; PMID: 25620911
cluster_1	cluster_11	PTN	NCL	0.126954	0.03	PTN_NCL	PTN - NCL	PTN	Secreted Signaling	PMID: 28356350; PMID: 25620911
cluster_11	cluster_11	PTN	NCL	0.148584	0	PTN_NCL	PTN - NCL	PTN	Secreted Signaling	PMID: 28356350; PMID: 25620911
cluster_12	cluster_11	PTN	NCL	0.13243	0.03	PTN_NCL	PTN - NCL	PTN	Secreted Signaling	PMID: 28356350; PMID: 25620911
cluster_13	cluster_11	PTN	NCL	0.192354	0	PTN_NCL	PTN - NCL	PTN	Secreted Signaling	PMID: 28356350; PMID: 25620911
cluster_4	cluster_11	PTN	NCL	0.171168	0	PTN_NCL	PTN - NCL	PTN	Secreted Signaling	PMID: 28356350; PMID: 25620911
cluster_7	cluster_11	PTN	NCL	0.129145	0.03	PTN_NCL	PTN - NCL	PTN	Secreted Signaling	PMID: 28356350; PMID: 25620911
cluster_0	cluster_12	PTN	NCL	0.125543	0.01	PTN_NCL	PTN - NCL	PTN	Secreted Signaling	PMID: 28356350; PMID: 25620911
cluster_1	cluster_12	PTN	NCL	0.125436	0.03	PTN_NCL	PTN - NCL	PTN	Secreted Signaling	PMID: 28356350; PMID: 25620911
cluster_11	cluster_12	PTN	NCL	0.14685	0	PTN_NCL	PTN - NCL	PTN	Secreted Signaling	PMID: 28356350; PMID: 25620911
cluster_12	cluster_12	PTN	NCL	0.130856	0	PTN_NCL	PTN - NCL	PTN	Secreted Signaling	PMID: 28356350; PMID: 25620911
cluster_13	cluster_12	PTN	NCL	0.190225	0	PTN_NCL	PTN - NCL	PTN	Secreted Signaling	PMID: 28356350; PMID: 25620911
cluster_4	cluster_12	PTN	NCL	0.169224	0	PTN_NCL	PTN - NCL	PTN	Secreted Signaling	PMID: 28356350; PMID: 25620911
cluster_5	cluster_12	PTN	NCL	0.130225	0.04	PTN_NCL	PTN - NCL	PTN	Secreted Signaling	PMID: 28356350; PMID: 25620911
cluster_7	cluster_12	PTN	NCL	0.127604	0.01	PTN_NCL	PTN - NCL	PTN	Secreted Signaling	PMID: 28356350; PMID: 25620911
cluster_11	cluster_13	PTN	NCL	0.14659	0	PTN_NCL	PTN - NCL	PTN	Secreted Signaling	PMID: 28356350; PMID: 25620911
cluster_13	cluster_13	PTN	NCL	0.189904	0	PTN_NCL	PTN - NCL	PTN	Secreted Signaling	PMID: 28356350; PMID: 25620911
cluster_4	cluster_13	PTN	NCL	0.168931	0	PTN_NCL	PTN - NCL	PTN	Secreted Signaling	PMID: 28356350; PMID: 25620911
cluster_0	cluster_2	PTN	NCL	0.123738	0.01	PTN_NCL	PTN - NCL	PTN	Secreted Signaling	PMID: 28356350; PMID: 25620911
cluster_1	cluster_2	PTN	NCL	0.123633	0	PTN_NCL	PTN - NCL	PTN	Secreted Signaling	PMID: 28356350; PMID: 25620911
cluster_11	cluster_2	PTN	NCL	0.14479	0	PTN_NCL	PTN - NCL	PTN	Secreted Signaling	PMID: 28356350; PMID: 25620911
cluster_12	cluster_2	PTN	NCL	0.128986	0.01	PTN_NCL	PTN - NCL	PTN	Secreted Signaling	PMID: 28356350; PMID: 25620911
cluster_13	cluster_2	PTN	NCL	0.187689	0	PTN_NCL	PTN - NCL	PTN	Secreted Signaling	PMID: 28356350; PMID: 25620911
cluster_4	cluster_2	PTN	NCL	0.166911	0	PTN_NCL	PTN - NCL	PTN	Secreted Signaling	PMID: 28356350; PMID: 25620911
cluster_7	cluster_2	PTN	NCL	0.125774	0	PTN_NCL	PTN - NCL	PTN	Secreted Signaling	PMID: 28356350; PMID: 25620911
cluster_0	cluster_3	PTN	NCL	0.12915	0	PTN_NCL	PTN - NCL	PTN	Secreted Signaling	PMID: 28356350; PMID: 25620911
cluster_1	cluster_3	PTN	NCL	0.12904	0	PTN_NCL	PTN - NCL	PTN	Secreted Signaling	PMID: 28356350; PMID: 25620911
cluster_11	cluster_3	PTN	NCL	0.150963	0	PTN_NCL	PTN - NCL	PTN	Secreted Signaling	PMID: 28356350; PMID: 25620911
cluster_12	cluster_3	PTN	NCL	0.134592	0	PTN_NCL	PTN - NCL	PTN	Secreted Signaling	PMID: 28356350; PMID: 25620911
cluster_13	cluster_3	PTN	NCL	0.195274	0	PTN_NCL	PTN - NCL	PTN	Secreted Signaling	PMID: 28356350; PMID: 25620911
cluster_3	cluster_3	PTN	NCL	0.124072	0	PTN_NCL	PTN - NCL	PTN	Secreted Signaling	PMID: 28356350; PMID: 25620911
cluster_4	cluster_3	PTN	NCL	0.173836	0	PTN_NCL	PTN - NCL	PTN	Secreted Signaling	PMID: 28356350; PMID: 25620911
cluster_5	cluster_3	PTN	NCL	0.133945	0	PTN_NCL	PTN - NCL	PTN	Secreted Signaling	PMID: 28356350; PMID: 25620911
cluster_7	cluster_3	PTN	NCL	0.131261	0	PTN_NCL	PTN - NCL	PTN	Secreted Signaling	PMID: 28356350; PMID: 25620911
cluster_0	cluster_4	PTN	NCL	0.125587	0.02	PTN_NCL	PTN - NCL	PTN	Secreted Signaling	PMID: 28356350; PMID: 25620911
cluster_1	cluster_4	PTN	NCL	0.12548	0	PTN_NCL	PTN - NCL	PTN	Secreted Signaling	PMID: 28356350; PMID: 25620911
cluster_11	cluster_4	PTN	NCL	0.1469	0	PTN_NCL	PTN - NCL	PTN	Secreted Signaling	PMID: 28356350; PMID: 25620911
cluster_12	cluster_4	PTN	NCL	0.130901	0	PTN_NCL	PTN - NCL	PTN	Secreted Signaling	PMID: 28356350; PMID: 25620911
cluster_13	cluster_4	PTN	NCL	0.190285	0	PTN_NCL	PTN - NCL	PTN	Secreted Signaling	PMID: 28356350; PMID: 25620911
cluster_4	cluster_4	PTN	NCL	0.169279	0	PTN_NCL	PTN - NCL	PTN	Secreted Signaling	PMID: 28356350; PMID: 25620911
cluster_7	cluster_4	PTN	NCL	0.127648	0	PTN_NCL	PTN - NCL	PTN	Secreted Signaling	PMID: 28356350; PMID: 25620911
cluster_0	cluster_5	PTN	NCL	0.127035	0.02	PTN_NCL	PTN - NCL	PTN	Secreted Signaling	PMID: 28356350; PMID: 25620911
cluster_1	cluster_5	PTN	NCL	0.126927	0.01	PTN_NCL	PTN - NCL	PTN	Secreted Signaling	PMID: 28356350; PMID: 25620911
cluster_11	cluster_5	PTN	NCL	0.148552	0	PTN_NCL	PTN - NCL	PTN	Secreted Signaling	PMID: 28356350; PMID: 25620911
cluster_12	cluster_5	PTN	NCL	0.132401	0	PTN_NCL	PTN - NCL	PTN	Secreted Signaling	PMID: 28356350; PMID: 25620911
cluster_13	cluster_5	PTN	NCL	0.192316	0	PTN_NCL	PTN - NCL	PTN	Secreted Signaling	PMID: 28356350; PMID: 25620911
cluster_4	cluster_5	PTN	NCL	0.171133	0	PTN_NCL	PTN - NCL	PTN	Secreted Signaling	PMID: 28356350; PMID: 25620911
cluster_7	cluster_5	PTN	NCL	0.129117	0.01	PTN_NCL	PTN - NCL	PTN	Secreted Signaling	PMID: 28356350; PMID: 25620911
cluster_0	cluster_6	PTN	NCL	0.124783	0	PTN_NCL	PTN - NCL	PTN	Secreted Signaling	PMID: 28356350; PMID: 25620911
cluster_1	cluster_6	PTN	NCL	0.124676	0.01	PTN_NCL	PTN - NCL	PTN	Secreted Signaling	PMID: 28356350; PMID: 25620911
cluster_11	cluster_6	PTN	NCL	0.145982	0	PTN_NCL	PTN - NCL	PTN	Secreted Signaling	PMID: 28356350; PMID: 25620911
cluster_12	cluster_6	PTN	NCL	0.130068	0	PTN_NCL	PTN - NCL	PTN	Secreted Signaling	PMID: 28356350; PMID: 25620911
cluster_13	cluster_6	PTN	NCL	0.189157	0	PTN_NCL	PTN - NCL	PTN	Secreted Signaling	PMID: 28356350; PMID: 25620911
cluster_4	cluster_6	PTN	NCL	0.16825	0	PTN_NCL	PTN - NCL	PTN	Secreted Signaling	PMID: 28356350; PMID: 25620911
cluster_7	cluster_6	PTN	NCL	0.126833	0	PTN_NCL	PTN - NCL	PTN	Secreted Signaling	PMID: 28356350; PMID: 25620911
cluster_11	cluster_7	PTN	NCL	0.14235	0	PTN_NCL	PTN - NCL	PTN	Secreted Signaling	PMID: 28356350; PMID: 25620911
cluster_12	cluster_7	PTN	NCL	0.126773	0.03	PTN_NCL	PTN - NCL	PTN	Secreted Signaling	PMID: 28356350; PMID: 25620911
cluster_13	cluster_7	PTN	NCL	0.184683	0	PTN_NCL	PTN - NCL	PTN	Secreted Signaling	PMID: 28356350; PMID: 25620911
cluster_4	cluster_7	PTN	NCL	0.16417	0	PTN_NCL	PTN - NCL	PTN	Secreted Signaling	PMID: 28356350; PMID: 25620911
cluster_13	cluster_8	PTN	NCL	0.165718	0	PTN_NCL	PTN - NCL	PTN	Secreted Signaling	PMID: 28356350; PMID: 25620911
cluster_4	cluster_8	PTN	NCL	0.146932	0	PTN_NCL	PTN - NCL	PTN	Secreted Signaling	PMID: 28356350; PMID: 25620911
cluster_1	cluster_9	PTN	NCL	0.123759	0.04	PTN_NCL	PTN - NCL	PTN	Secreted Signaling	PMID: 28356350; PMID: 25620911
cluster_11	cluster_9	PTN	NCL	0.144934	0	PTN_NCL	PTN - NCL	PTN	Secreted Signaling	PMID: 28356350; PMID: 25620911
cluster_12	cluster_9	PTN	NCL	0.129117	0.02	PTN_NCL	PTN - NCL	PTN	Secreted Signaling	PMID: 28356350; PMID: 25620911
cluster_13	cluster_9	PTN	NCL	0.187867	0	PTN_NCL	PTN - NCL	PTN	Secreted Signaling	PMID: 28356350; PMID: 25620911
cluster_4	cluster_9	PTN	NCL	0.167073	0	PTN_NCL	PTN - NCL	PTN	Secreted Signaling	PMID: 28356350; PMID: 25620911
cluster_5	cluster_9	PTN	NCL	0.128493	0.04	PTN_NCL	PTN - NCL	PTN	Secreted Signaling	PMID: 28356350; PMID: 25620911
cluster_7	cluster_9	PTN	NCL	0.125902	0.02	PTN_NCL	PTN - NCL	PTN	Secreted Signaling	PMID: 28356350; PMID: 25620911
cluster_0	cluster_13	PTN	ALK	0.0745041	0	PTN_ALK	PTN - ALK	PTN	Secreted Signaling	PMID: 28356350; PMID: 25620911
cluster_1	cluster_13	PTN	ALK	0.0744369	0	PTN_ALK	PTN - ALK	PTN	Secreted Signaling	PMID: 28356350; PMID: 25620911
cluster_10	cluster_13	PTN	ALK	0.0673266	0	PTN_ALK	PTN - ALK	PTN	Secreted Signaling	PMID: 28356350; PMID: 25620911
cluster_11	cluster_13	PTN	ALK	0.0880207	0	PTN_ALK	PTN - ALK	PTN	Secreted Signaling	PMID: 28356350; PMID: 25620911
cluster_12	cluster_13	PTN	ALK	0.0778493	0	PTN_ALK	PTN - ALK	PTN	Secreted Signaling	PMID: 28356350; PMID: 25620911
cluster_13	cluster_13	PTN	ALK	0.116389	0	PTN_ALK	PTN - ALK	PTN	Secreted Signaling	PMID: 28356350; PMID: 25620911
cluster_2	cluster_13	PTN	ALK	0.0489757	0	PTN_ALK	PTN - ALK	PTN	Secreted Signaling	PMID: 28356350; PMID: 25620911
cluster_3	cluster_13	PTN	ALK	0.0713986	0	PTN_ALK	PTN - ALK	PTN	Secreted Signaling	PMID: 28356350; PMID: 25620911
cluster_4	cluster_13	PTN	ALK	0.102508	0	PTN_ALK	PTN - ALK	PTN	Secreted Signaling	PMID: 28356350; PMID: 25620911
cluster_5	cluster_13	PTN	ALK	0.0774509	0	PTN_ALK	PTN - ALK	PTN	Secreted Signaling	PMID: 28356350; PMID: 25620911
cluster_6	cluster_13	PTN	ALK	0.0608689	0	PTN_ALK	PTN - ALK	PTN	Secreted Signaling	PMID: 28356350; PMID: 25620911
cluster_7	cluster_13	PTN	ALK	0.0757998	0	PTN_ALK	PTN - ALK	PTN	Secreted Signaling	PMID: 28356350; PMID: 25620911
cluster_8	cluster_13	PTN	ALK	0.0689278	0	PTN_ALK	PTN - ALK	PTN	Secreted Signaling	PMID: 28356350; PMID: 25620911
cluster_9	cluster_13	PTN	ALK	0.0556007	0	PTN_ALK	PTN - ALK	PTN	Secreted Signaling	PMID: 28356350; PMID: 25620911
cluster_0	cluster_4	PTN	ALK	0.0244862	0	PTN_ALK	PTN - ALK	PTN	Secreted Signaling	PMID: 28356350; PMID: 25620911
cluster_1	cluster_4	PTN	ALK	0.0244629	0	PTN_ALK	PTN - ALK	PTN	Secreted Signaling	PMID: 28356350; PMID: 25620911
cluster_10	cluster_4	PTN	ALK	0.0220127	0	PTN_ALK	PTN - ALK	PTN	Secreted Signaling	PMID: 28356350; PMID: 25620911
cluster_11	cluster_4	PTN	ALK	0.0292149	0	PTN_ALK	PTN - ALK	PTN	Secreted Signaling	PMID: 28356350; PMID: 25620911
cluster_12	cluster_4	PTN	ALK	0.0256478	0	PTN_ALK	PTN - ALK	PTN	Secreted Signaling	PMID: 28356350; PMID: 25620911
cluster_13	cluster_4	PTN	ALK	0.0394507	0	PTN_ALK	PTN - ALK	PTN	Secreted Signaling	PMID: 28356350; PMID: 25620911
cluster_2	cluster_4	PTN	ALK	0.0158035	0	PTN_ALK	PTN - ALK	PTN	Secreted Signaling	PMID: 28356350; PMID: 25620911
cluster_3	cluster_4	PTN	ALK	0.0234128	0	PTN_ALK	PTN - ALK	PTN	Secreted Signaling	PMID: 28356350; PMID: 25620911
cluster_4	cluster_4	PTN	ALK	0.0343885	0	PTN_ALK	PTN - ALK	PTN	Secreted Signaling	PMID: 28356350; PMID: 25620911
cluster_5	cluster_4	PTN	ALK	0.0255092	0	PTN_ALK	PTN - ALK	PTN	Secreted Signaling	PMID: 28356350; PMID: 25620911
cluster_6	cluster_4	PTN	ALK	0.019809	0	PTN_ALK	PTN - ALK	PTN	Secreted Signaling	PMID: 28356350; PMID: 25620911
cluster_7	cluster_4	PTN	ALK	0.0249355	0	PTN_ALK	PTN - ALK	PTN	Secreted Signaling	PMID: 28356350; PMID: 25620911
cluster_8	cluster_4	PTN	ALK	0.0225623	0	PTN_ALK	PTN - ALK	PTN	Secreted Signaling	PMID: 28356350; PMID: 25620911
cluster_9	cluster_4	PTN	ALK	0.0180263	0	PTN_ALK	PTN - ALK	PTN	Secreted Signaling	PMID: 28356350; PMID: 25620911
cluster_0	cluster_9	PTN	ALK	0.0141931	0	PTN_ALK	PTN - ALK	PTN	Secreted Signaling	PMID: 28356350; PMID: 25620911
cluster_1	cluster_9	PTN	ALK	0.0141795	0	PTN_ALK	PTN - ALK	PTN	Secreted Signaling	PMID: 28356350; PMID: 25620911
cluster_10	cluster_9	PTN	ALK	0.0127458	0	PTN_ALK	PTN - ALK	PTN	Secreted Signaling	PMID: 28356350; PMID: 25620911
cluster_11	cluster_9	PTN	ALK	0.0169686	0	PTN_ALK	PTN - ALK	PTN	Secreted Signaling	PMID: 28356350; PMID: 25620911
cluster_12	cluster_9	PTN	ALK	0.0148739	0	PTN_ALK	PTN - ALK	PTN	Secreted Signaling	PMID: 28356350; PMID: 25620911
cluster_13	cluster_9	PTN	ALK	0.0230155	0	PTN_ALK	PTN - ALK	PTN	Secreted Signaling	PMID: 28356350; PMID: 25620911
cluster_2	cluster_9	PTN	ALK	0.00912615	0	PTN_ALK	PTN - ALK	PTN	Secreted Signaling	PMID: 28356350; PMID: 25620911
cluster_3	cluster_9	PTN	ALK	0.0135647	0	PTN_ALK	PTN - ALK	PTN	Secreted Signaling	PMID: 28356350; PMID: 25620911
cluster_4	cluster_9	PTN	ALK	0.0200182	0	PTN_ALK	PTN - ALK	PTN	Secreted Signaling	PMID: 28356350; PMID: 25620911
cluster_5	cluster_9	PTN	ALK	0.0147926	0	PTN_ALK	PTN - ALK	PTN	Secreted Signaling	PMID: 28356350; PMID: 25620911
cluster_6	cluster_9	PTN	ALK	0.0114589	0	PTN_ALK	PTN - ALK	PTN	Secreted Signaling	PMID: 28356350; PMID: 25620911
cluster_7	cluster_9	PTN	ALK	0.0144563	0	PTN_ALK	PTN - ALK	PTN	Secreted Signaling	PMID: 28356350; PMID: 25620911
cluster_8	cluster_9	PTN	ALK	0.0130671	0	PTN_ALK	PTN - ALK	PTN	Secreted Signaling	PMID: 28356350; PMID: 25620911
cluster_9	cluster_9	PTN	ALK	0.0104197	0	PTN_ALK	PTN - ALK	PTN	Secreted Signaling	PMID: 28356350; PMID: 25620911
cluster_3	cluster_10	SST	SSTR2	0.0125156	0	SST_SSTR2	SST - SSTR2	SOMATOSTATIN	Secreted Signaling	KEGG: hsa04080
cluster_6	cluster_10	SST	SSTR2	0.0125504	0	SST_SSTR2	SST - SSTR2	SOMATOSTATIN	Secreted Signaling	KEGG: hsa04080
cluster_8	cluster_10	SST	SSTR2	0.004499	0	SST_SSTR2	SST - SSTR2	SOMATOSTATIN	Secreted Signaling	KEGG: hsa04080
cluster_3	cluster_11	SST	SSTR2	0.0105196	0	SST_SSTR2	SST - SSTR2	SOMATOSTATIN	Secreted Signaling	KEGG: hsa04080
cluster_6	cluster_11	SST	SSTR2	0.0105489	0	SST_SSTR2	SST - SSTR2	SOMATOSTATIN	Secreted Signaling	KEGG: hsa04080
cluster_8	cluster_11	SST	SSTR2	0.00377662	0	SST_SSTR2	SST - SSTR2	SOMATOSTATIN	Secreted Signaling	KEGG: hsa04080
cluster_13	cluster_12	SST	SSTR2	0.00561128	0.02	SST_SSTR2	SST - SSTR2	SOMATOSTATIN	Secreted Signaling	KEGG: hsa04080
cluster_3	cluster_12	SST	SSTR2	0.043015	0	SST_SSTR2	SST - SSTR2	SOMATOSTATIN	Secreted Signaling	KEGG: hsa04080
cluster_6	cluster_12	SST	SSTR2	0.0431308	0	SST_SSTR2	SST - SSTR2	SOMATOSTATIN	Secreted Signaling	KEGG: hsa04080
cluster_8	cluster_12	SST	SSTR2	0.0157747	0	SST_SSTR2	SST - SSTR2	SOMATOSTATIN	Secreted Signaling	KEGG: hsa04080
cluster_3	cluster_13	SST	SSTR2	0.00912041	0	SST_SSTR2	SST - SSTR2	SOMATOSTATIN	Secreted Signaling	KEGG: hsa04080
cluster_6	cluster_13	SST	SSTR2	0.00914584	0	SST_SSTR2	SST - SSTR2	SOMATOSTATIN	Secreted Signaling	KEGG: hsa04080
cluster_8	cluster_13	SST	SSTR2	0.00327132	0	SST_SSTR2	SST - SSTR2	SOMATOSTATIN	Secreted Signaling	KEGG: hsa04080
cluster_3	cluster_2	SST	SSTR2	0.0114918	0	SST_SSTR2	SST - SSTR2	SOMATOSTATIN	Secreted Signaling	KEGG: hsa04080
cluster_6	cluster_2	SST	SSTR2	0.0115238	0	SST_SSTR2	SST - SSTR2	SOMATOSTATIN	Secreted Signaling	KEGG: hsa04080
cluster_8	cluster_2	SST	SSTR2	0.00412824	0	SST_SSTR2	SST - SSTR2	SOMATOSTATIN	Secreted Signaling	KEGG: hsa04080
cluster_3	cluster_3	SST	SSTR2	0.0133088	0	SST_SSTR2	SST - SSTR2	SOMATOSTATIN	Secreted Signaling	KEGG: hsa04080
cluster_6	cluster_3	SST	SSTR2	0.0133457	0	SST_SSTR2	SST - SSTR2	SOMATOSTATIN	Secreted Signaling	KEGG: hsa04080
cluster_8	cluster_3	SST	SSTR2	0.00478658	0	SST_SSTR2	SST - SSTR2	SOMATOSTATIN	Secreted Signaling	KEGG: hsa04080
cluster_3	cluster_4	SST	SSTR2	0.0124533	0	SST_SSTR2	SST - SSTR2	SOMATOSTATIN	Secreted Signaling	KEGG: hsa04080
cluster_6	cluster_4	SST	SSTR2	0.0124879	0	SST_SSTR2	SST - SSTR2	SOMATOSTATIN	Secreted Signaling	KEGG: hsa04080
cluster_8	cluster_4	SST	SSTR2	0.00447643	0	SST_SSTR2	SST - SSTR2	SOMATOSTATIN	Secreted Signaling	KEGG: hsa04080
cluster_3	cluster_5	SST	SSTR2	0.00882349	0	SST_SSTR2	SST - SSTR2	SOMATOSTATIN	Secreted Signaling	KEGG: hsa04080
cluster_6	cluster_5	SST	SSTR2	0.0088481	0	SST_SSTR2	SST - SSTR2	SOMATOSTATIN	Secreted Signaling	KEGG: hsa04080
cluster_8	cluster_5	SST	SSTR2	0.00316421	0	SST_SSTR2	SST - SSTR2	SOMATOSTATIN	Secreted Signaling	KEGG: hsa04080
cluster_3	cluster_6	SST	SSTR2	0.0108829	0	SST_SSTR2	SST - SSTR2	SOMATOSTATIN	Secreted Signaling	KEGG: hsa04080
cluster_6	cluster_6	SST	SSTR2	0.0109132	0	SST_SSTR2	SST - SSTR2	SOMATOSTATIN	Secreted Signaling	KEGG: hsa04080
cluster_8	cluster_6	SST	SSTR2	0.00390794	0	SST_SSTR2	SST - SSTR2	SOMATOSTATIN	Secreted Signaling	KEGG: hsa04080
cluster_3	cluster_9	SST	SSTR2	0.00916641	0	SST_SSTR2	SST - SSTR2	SOMATOSTATIN	Secreted Signaling	KEGG: hsa04080
cluster_6	cluster_9	SST	SSTR2	0.00919197	0	SST_SSTR2	SST - SSTR2	SOMATOSTATIN	Secreted Signaling	KEGG: hsa04080
cluster_8	cluster_9	SST	SSTR2	0.00328792	0	SST_SSTR2	SST - SSTR2	SOMATOSTATIN	Secreted Signaling	KEGG: hsa04080
cluster_9	cluster_13	TAC1	TACR1	0.00118924	0	TAC1_TACR1	TAC1 - TACR1	TAC	Secreted Signaling	KEGG: hsa04080
cluster_11	cluster_10	KITLG	KIT	0.000668612	0	KITL_KIT	KITL - KIT	KIT	Secreted Signaling	KEGG: hsa04080
cluster_12	cluster_10	KITLG	KIT	0.00099946	0	KITL_KIT	KITL - KIT	KIT	Secreted Signaling	KEGG: hsa04080
cluster_13	cluster_10	KITLG	KIT	0.00113178	0	KITL_KIT	KITL - KIT	KIT	Secreted Signaling	KEGG: hsa04080
cluster_7	cluster_10	KITLG	KIT	0.00374917	0	KITL_KIT	KITL - KIT	KIT	Secreted Signaling	KEGG: hsa04080
cluster_11	cluster_2	KITLG	KIT	0.000687303	0	KITL_KIT	KITL - KIT	KIT	Secreted Signaling	KEGG: hsa04080
cluster_12	cluster_2	KITLG	KIT	0.00102739	0	KITL_KIT	KITL - KIT	KIT	Secreted Signaling	KEGG: hsa04080
cluster_13	cluster_2	KITLG	KIT	0.0011634	0	KITL_KIT	KITL - KIT	KIT	Secreted Signaling	KEGG: hsa04080
cluster_7	cluster_2	KITLG	KIT	0.00385365	0	KITL_KIT	KITL - KIT	KIT	Secreted Signaling	KEGG: hsa04080
cluster_11	cluster_3	KITLG	KIT	0.00112483	0	KITL_KIT	KITL - KIT	KIT	Secreted Signaling	KEGG: hsa04080
cluster_12	cluster_3	KITLG	KIT	0.00168106	0	KITL_KIT	KITL - KIT	KIT	Secreted Signaling	KEGG: hsa04080
cluster_13	cluster_3	KITLG	KIT	0.00190344	0	KITL_KIT	KITL - KIT	KIT	Secreted Signaling	KEGG: hsa04080
cluster_7	cluster_3	KITLG	KIT	0.00629416	0	KITL_KIT	KITL - KIT	KIT	Secreted Signaling	KEGG: hsa04080
cluster_11	cluster_6	KITLG	KIT	0.000851901	0	KITL_KIT	KITL - KIT	KIT	Secreted Signaling	KEGG: hsa04080
cluster_12	cluster_6	KITLG	KIT	0.00127333	0	KITL_KIT	KITL - KIT	KIT	Secreted Signaling	KEGG: hsa04080
cluster_13	cluster_6	KITLG	KIT	0.00144185	0	KITL_KIT	KITL - KIT	KIT	Secreted Signaling	KEGG: hsa04080
cluster_7	cluster_6	KITLG	KIT	0.00477291	0	KITL_KIT	KITL - KIT	KIT	Secreted Signaling	KEGG: hsa04080
cluster_9	cluster_0	BDNF	NTRK2	0.0018518	0	BDNF_NTRK2	BDNF - NTRK2	NT	Secreted Signaling	PMID: 27908981
cluster_9	cluster_1	BDNF	NTRK2	0.00538655	0	BDNF_NTRK2	BDNF - NTRK2	NT	Secreted Signaling	PMID: 27908981
cluster_9	cluster_10	BDNF	NTRK2	0.00751904	0	BDNF_NTRK2	BDNF - NTRK2	NT	Secreted Signaling	PMID: 27908981
cluster_9	cluster_11	BDNF	NTRK2	0.00888984	0	BDNF_NTRK2	BDNF - NTRK2	NT	Secreted Signaling	PMID: 27908981
cluster_9	cluster_12	BDNF	NTRK2	0.00364208	0	BDNF_NTRK2	BDNF - NTRK2	NT	Secreted Signaling	PMID: 27908981
cluster_9	cluster_13	BDNF	NTRK2	0.00499675	0	BDNF_NTRK2	BDNF - NTRK2	NT	Secreted Signaling	PMID: 27908981
cluster_9	cluster_2	BDNF	NTRK2	0.00575125	0	BDNF_NTRK2	BDNF - NTRK2	NT	Secreted Signaling	PMID: 27908981
cluster_9	cluster_3	BDNF	NTRK2	0.00543916	0	BDNF_NTRK2	BDNF - NTRK2	NT	Secreted Signaling	PMID: 27908981
cluster_9	cluster_4	BDNF	NTRK2	0.00423602	0	BDNF_NTRK2	BDNF - NTRK2	NT	Secreted Signaling	PMID: 27908981
cluster_9	cluster_5	BDNF	NTRK2	0.00217833	0	BDNF_NTRK2	BDNF - NTRK2	NT	Secreted Signaling	PMID: 27908981
cluster_9	cluster_6	BDNF	NTRK2	0.00571695	0	BDNF_NTRK2	BDNF - NTRK2	NT	Secreted Signaling	PMID: 27908981
cluster_9	cluster_7	BDNF	NTRK2	0.00547868	0	BDNF_NTRK2	BDNF - NTRK2	NT	Secreted Signaling	PMID: 27908981
cluster_9	cluster_8	BDNF	NTRK2	0.00236908	0	BDNF_NTRK2	BDNF - NTRK2	NT	Secreted Signaling	PMID: 27908981
cluster_9	cluster_9	BDNF	NTRK2	0.00616388	0	BDNF_NTRK2	BDNF - NTRK2	NT	Secreted Signaling	PMID: 27908981
cluster_1	cluster_10	SEMA3A	NRP1_PLXNA1	0.00179098	0	SEMA3A_NRP1_PLXNA1	SEMA3A - (NRP1+PLXNA1)	SEMA3	Secreted Signaling	PMID: 27533782
cluster_10	cluster_10	SEMA3A	NRP1_PLXNA1	0.00159552	0	SEMA3A_NRP1_PLXNA1	SEMA3A - (NRP1+PLXNA1)	SEMA3	Secreted Signaling	PMID: 27533782
cluster_11	cluster_10	SEMA3A	NRP1_PLXNA1	0.0102415	0	SEMA3A_NRP1_PLXNA1	SEMA3A - (NRP1+PLXNA1)	SEMA3	Secreted Signaling	PMID: 27533782
cluster_12	cluster_10	SEMA3A	NRP1_PLXNA1	0.00138828	0	SEMA3A_NRP1_PLXNA1	SEMA3A - (NRP1+PLXNA1)	SEMA3	Secreted Signaling	PMID: 27533782
cluster_2	cluster_10	SEMA3A	NRP1_PLXNA1	0.00158876	0	SEMA3A_NRP1_PLXNA1	SEMA3A - (NRP1+PLXNA1)	SEMA3	Secreted Signaling	PMID: 27533782
cluster_5	cluster_10	SEMA3A	NRP1_PLXNA1	0.00114885	0.01	SEMA3A_NRP1_PLXNA1	SEMA3A - (NRP1+PLXNA1)	SEMA3	Secreted Signaling	PMID: 27533782
cluster_9	cluster_10	SEMA3A	NRP1_PLXNA1	0.0012524	0	SEMA3A_NRP1_PLXNA1	SEMA3A - (NRP1+PLXNA1)	SEMA3	Secreted Signaling	PMID: 27533782
cluster_1	cluster_13	SEMA3A	NRP1_PLXNA1	0.00278524	0	SEMA3A_NRP1_PLXNA1	SEMA3A - (NRP1+PLXNA1)	SEMA3	Secreted Signaling	PMID: 27533782
cluster_10	cluster_13	SEMA3A	NRP1_PLXNA1	0.00248155	0	SEMA3A_NRP1_PLXNA1	SEMA3A - (NRP1+PLXNA1)	SEMA3	Secreted Signaling	PMID: 27533782
cluster_11	cluster_13	SEMA3A	NRP1_PLXNA1	0.0158525	0	SEMA3A_NRP1_PLXNA1	SEMA3A - (NRP1+PLXNA1)	SEMA3	Secreted Signaling	PMID: 27533782
cluster_12	cluster_13	SEMA3A	NRP1_PLXNA1	0.00215948	0.01	SEMA3A_NRP1_PLXNA1	SEMA3A - (NRP1+PLXNA1)	SEMA3	Secreted Signaling	PMID: 27533782
cluster_2	cluster_13	SEMA3A	NRP1_PLXNA1	0.00247104	0	SEMA3A_NRP1_PLXNA1	SEMA3A - (NRP1+PLXNA1)	SEMA3	Secreted Signaling	PMID: 27533782
cluster_5	cluster_13	SEMA3A	NRP1_PLXNA1	0.00178728	0.02	SEMA3A_NRP1_PLXNA1	SEMA3A - (NRP1+PLXNA1)	SEMA3	Secreted Signaling	PMID: 27533782
cluster_9	cluster_13	SEMA3A	NRP1_PLXNA1	0.00194825	0.01	SEMA3A_NRP1_PLXNA1	SEMA3A - (NRP1+PLXNA1)	SEMA3	Secreted Signaling	PMID: 27533782
cluster_1	cluster_2	SEMA3A	NRP1_PLXNA1	0.00177372	0	SEMA3A_NRP1_PLXNA1	SEMA3A - (NRP1+PLXNA1)	SEMA3	Secreted Signaling	PMID: 27533782
cluster_10	cluster_2	SEMA3A	NRP1_PLXNA1	0.00158014	0	SEMA3A_NRP1_PLXNA1	SEMA3A - (NRP1+PLXNA1)	SEMA3	Secreted Signaling	PMID: 27533782
cluster_11	cluster_2	SEMA3A	NRP1_PLXNA1	0.0101436	0	SEMA3A_NRP1_PLXNA1	SEMA3A - (NRP1+PLXNA1)	SEMA3	Secreted Signaling	PMID: 27533782
cluster_12	cluster_2	SEMA3A	NRP1_PLXNA1	0.0013749	0	SEMA3A_NRP1_PLXNA1	SEMA3A - (NRP1+PLXNA1)	SEMA3	Secreted Signaling	PMID: 27533782
cluster_2	cluster_2	SEMA3A	NRP1_PLXNA1	0.00157345	0	SEMA3A_NRP1_PLXNA1	SEMA3A - (NRP1+PLXNA1)	SEMA3	Secreted Signaling	PMID: 27533782
cluster_5	cluster_2	SEMA3A	NRP1_PLXNA1	0.00113778	0	SEMA3A_NRP1_PLXNA1	SEMA3A - (NRP1+PLXNA1)	SEMA3	Secreted Signaling	PMID: 27533782
cluster_9	cluster_2	SEMA3A	NRP1_PLXNA1	0.00124032	0	SEMA3A_NRP1_PLXNA1	SEMA3A - (NRP1+PLXNA1)	SEMA3	Secreted Signaling	PMID: 27533782
cluster_1	cluster_4	SEMA3A	NRP1_PLXNA1	0.0017404	0	SEMA3A_NRP1_PLXNA1	SEMA3A - (NRP1+PLXNA1)	SEMA3	Secreted Signaling	PMID: 27533782
cluster_10	cluster_4	SEMA3A	NRP1_PLXNA1	0.00155045	0	SEMA3A_NRP1_PLXNA1	SEMA3A - (NRP1+PLXNA1)	SEMA3	Secreted Signaling	PMID: 27533782
cluster_11	cluster_4	SEMA3A	NRP1_PLXNA1	0.0099546	0	SEMA3A_NRP1_PLXNA1	SEMA3A - (NRP1+PLXNA1)	SEMA3	Secreted Signaling	PMID: 27533782
cluster_12	cluster_4	SEMA3A	NRP1_PLXNA1	0.00134906	0	SEMA3A_NRP1_PLXNA1	SEMA3A - (NRP1+PLXNA1)	SEMA3	Secreted Signaling	PMID: 27533782
cluster_2	cluster_4	SEMA3A	NRP1_PLXNA1	0.00154388	0	SEMA3A_NRP1_PLXNA1	SEMA3A - (NRP1+PLXNA1)	SEMA3	Secreted Signaling	PMID: 27533782
cluster_5	cluster_4	SEMA3A	NRP1_PLXNA1	0.00111639	0.02	SEMA3A_NRP1_PLXNA1	SEMA3A - (NRP1+PLXNA1)	SEMA3	Secreted Signaling	PMID: 27533782
cluster_9	cluster_4	SEMA3A	NRP1_PLXNA1	0.00121701	0	SEMA3A_NRP1_PLXNA1	SEMA3A - (NRP1+PLXNA1)	SEMA3	Secreted Signaling	PMID: 27533782
cluster_1	cluster_7	SEMA3A	NRP1_PLXNA1	0.00168583	0	SEMA3A_NRP1_PLXNA1	SEMA3A - (NRP1+PLXNA1)	SEMA3	Secreted Signaling	PMID: 27533782
cluster_10	cluster_7	SEMA3A	NRP1_PLXNA1	0.00150183	0	SEMA3A_NRP1_PLXNA1	SEMA3A - (NRP1+PLXNA1)	SEMA3	Secreted Signaling	PMID: 27533782
cluster_11	cluster_7	SEMA3A	NRP1_PLXNA1	0.00964499	0	SEMA3A_NRP1_PLXNA1	SEMA3A - (NRP1+PLXNA1)	SEMA3	Secreted Signaling	PMID: 27533782
cluster_12	cluster_7	SEMA3A	NRP1_PLXNA1	0.00130675	0	SEMA3A_NRP1_PLXNA1	SEMA3A - (NRP1+PLXNA1)	SEMA3	Secreted Signaling	PMID: 27533782
cluster_2	cluster_7	SEMA3A	NRP1_PLXNA1	0.00149547	0	SEMA3A_NRP1_PLXNA1	SEMA3A - (NRP1+PLXNA1)	SEMA3	Secreted Signaling	PMID: 27533782
cluster_5	cluster_7	SEMA3A	NRP1_PLXNA1	0.00108136	0.01	SEMA3A_NRP1_PLXNA1	SEMA3A - (NRP1+PLXNA1)	SEMA3	Secreted Signaling	PMID: 27533782
cluster_9	cluster_7	SEMA3A	NRP1_PLXNA1	0.00117883	0.01	SEMA3A_NRP1_PLXNA1	SEMA3A - (NRP1+PLXNA1)	SEMA3	Secreted Signaling	PMID: 27533782
cluster_1	cluster_0	SEMA3A	NRP1_PLXNA2	0.00170664	0.02	SEMA3A_NRP1_PLXNA2	SEMA3A - (NRP1+PLXNA2)	SEMA3	Secreted Signaling	PMID: 27533782
cluster_11	cluster_0	SEMA3A	NRP1_PLXNA2	0.00976309	0	SEMA3A_NRP1_PLXNA2	SEMA3A - (NRP1+PLXNA2)	SEMA3	Secreted Signaling	PMID: 27533782
cluster_1	cluster_1	SEMA3A	NRP1_PLXNA2	0.00232874	0	SEMA3A_NRP1_PLXNA2	SEMA3A - (NRP1+PLXNA2)	SEMA3	Secreted Signaling	PMID: 27533782
cluster_10	cluster_1	SEMA3A	NRP1_PLXNA2	0.00207472	0	SEMA3A_NRP1_PLXNA2	SEMA3A - (NRP1+PLXNA2)	SEMA3	Secreted Signaling	PMID: 27533782
cluster_11	cluster_1	SEMA3A	NRP1_PLXNA2	0.0132828	0	SEMA3A_NRP1_PLXNA2	SEMA3A - (NRP1+PLXNA2)	SEMA3	Secreted Signaling	PMID: 27533782
cluster_2	cluster_1	SEMA3A	NRP1_PLXNA2	0.00206593	0.01	SEMA3A_NRP1_PLXNA2	SEMA3A - (NRP1+PLXNA2)	SEMA3	Secreted Signaling	PMID: 27533782
cluster_1	cluster_10	SEMA3A	NRP1_PLXNA2	0.00361008	0	SEMA3A_NRP1_PLXNA2	SEMA3A - (NRP1+PLXNA2)	SEMA3	Secreted Signaling	PMID: 27533782
cluster_10	cluster_10	SEMA3A	NRP1_PLXNA2	0.00321673	0	SEMA3A_NRP1_PLXNA2	SEMA3A - (NRP1+PLXNA2)	SEMA3	Secreted Signaling	PMID: 27533782
cluster_11	cluster_10	SEMA3A	NRP1_PLXNA2	0.0204677	0	SEMA3A_NRP1_PLXNA2	SEMA3A - (NRP1+PLXNA2)	SEMA3	Secreted Signaling	PMID: 27533782
cluster_12	cluster_10	SEMA3A	NRP1_PLXNA2	0.00279951	0	SEMA3A_NRP1_PLXNA2	SEMA3A - (NRP1+PLXNA2)	SEMA3	Secreted Signaling	PMID: 27533782
cluster_2	cluster_10	SEMA3A	NRP1_PLXNA2	0.00320313	0	SEMA3A_NRP1_PLXNA2	SEMA3A - (NRP1+PLXNA2)	SEMA3	Secreted Signaling	PMID: 27533782
cluster_5	cluster_10	SEMA3A	NRP1_PLXNA2	0.00231726	0.03	SEMA3A_NRP1_PLXNA2	SEMA3A - (NRP1+PLXNA2)	SEMA3	Secreted Signaling	PMID: 27533782
cluster_9	cluster_10	SEMA3A	NRP1_PLXNA2	0.00252585	0	SEMA3A_NRP1_PLXNA2	SEMA3A - (NRP1+PLXNA2)	SEMA3	Secreted Signaling	PMID: 27533782
cluster_1	cluster_13	SEMA3A	NRP1_PLXNA2	0.00269223	0.03	SEMA3A_NRP1_PLXNA2	SEMA3A - (NRP1+PLXNA2)	SEMA3	Secreted Signaling	PMID: 27533782
cluster_10	cluster_13	SEMA3A	NRP1_PLXNA2	0.00239865	0.03	SEMA3A_NRP1_PLXNA2	SEMA3A - (NRP1+PLXNA2)	SEMA3	Secreted Signaling	PMID: 27533782
cluster_11	cluster_13	SEMA3A	NRP1_PLXNA2	0.0153299	0	SEMA3A_NRP1_PLXNA2	SEMA3A - (NRP1+PLXNA2)	SEMA3	Secreted Signaling	PMID: 27533782
cluster_1	cluster_2	SEMA3A	NRP1_PLXNA2	0.00392638	0	SEMA3A_NRP1_PLXNA2	SEMA3A - (NRP1+PLXNA2)	SEMA3	Secreted Signaling	PMID: 27533782
cluster_10	cluster_2	SEMA3A	NRP1_PLXNA2	0.00349869	0	SEMA3A_NRP1_PLXNA2	SEMA3A - (NRP1+PLXNA2)	SEMA3	Secreted Signaling	PMID: 27533782
cluster_11	cluster_2	SEMA3A	NRP1_PLXNA2	0.0222281	0	SEMA3A_NRP1_PLXNA2	SEMA3A - (NRP1+PLXNA2)	SEMA3	Secreted Signaling	PMID: 27533782
cluster_12	cluster_2	SEMA3A	NRP1_PLXNA2	0.00304502	0	SEMA3A_NRP1_PLXNA2	SEMA3A - (NRP1+PLXNA2)	SEMA3	Secreted Signaling	PMID: 27533782
cluster_2	cluster_2	SEMA3A	NRP1_PLXNA2	0.0034839	0	SEMA3A_NRP1_PLXNA2	SEMA3A - (NRP1+PLXNA2)	SEMA3	Secreted Signaling	PMID: 27533782
cluster_5	cluster_2	SEMA3A	NRP1_PLXNA2	0.00252058	0	SEMA3A_NRP1_PLXNA2	SEMA3A - (NRP1+PLXNA2)	SEMA3	Secreted Signaling	PMID: 27533782
cluster_9	cluster_2	SEMA3A	NRP1_PLXNA2	0.00274742	0	SEMA3A_NRP1_PLXNA2	SEMA3A - (NRP1+PLXNA2)	SEMA3	Secreted Signaling	PMID: 27533782
cluster_1	cluster_3	SEMA3A	NRP1_PLXNA2	0.00414202	0	SEMA3A_NRP1_PLXNA2	SEMA3A - (NRP1+PLXNA2)	SEMA3	Secreted Signaling	PMID: 27533782
cluster_10	cluster_3	SEMA3A	NRP1_PLXNA2	0.00369093	0	SEMA3A_NRP1_PLXNA2	SEMA3A - (NRP1+PLXNA2)	SEMA3	Secreted Signaling	PMID: 27533782
cluster_11	cluster_3	SEMA3A	NRP1_PLXNA2	0.0234253	0	SEMA3A_NRP1_PLXNA2	SEMA3A - (NRP1+PLXNA2)	SEMA3	Secreted Signaling	PMID: 27533782
cluster_12	cluster_3	SEMA3A	NRP1_PLXNA2	0.0032124	0	SEMA3A_NRP1_PLXNA2	SEMA3A - (NRP1+PLXNA2)	SEMA3	Secreted Signaling	PMID: 27533782
cluster_2	cluster_3	SEMA3A	NRP1_PLXNA2	0.00367533	0	SEMA3A_NRP1_PLXNA2	SEMA3A - (NRP1+PLXNA2)	SEMA3	Secreted Signaling	PMID: 27533782
cluster_5	cluster_3	SEMA3A	NRP1_PLXNA2	0.00265922	0.01	SEMA3A_NRP1_PLXNA2	SEMA3A - (NRP1+PLXNA2)	SEMA3	Secreted Signaling	PMID: 27533782
cluster_9	cluster_3	SEMA3A	NRP1_PLXNA2	0.00289849	0	SEMA3A_NRP1_PLXNA2	SEMA3A - (NRP1+PLXNA2)	SEMA3	Secreted Signaling	PMID: 27533782
cluster_1	cluster_4	SEMA3A	NRP1_PLXNA2	0.00187778	0.01	SEMA3A_NRP1_PLXNA2	SEMA3A - (NRP1+PLXNA2)	SEMA3	Secreted Signaling	PMID: 27533782
cluster_11	cluster_4	SEMA3A	NRP1_PLXNA2	0.0107334	0	SEMA3A_NRP1_PLXNA2	SEMA3A - (NRP1+PLXNA2)	SEMA3	Secreted Signaling	PMID: 27533782
cluster_1	cluster_5	SEMA3A	NRP1_PLXNA2	0.00478613	0	SEMA3A_NRP1_PLXNA2	SEMA3A - (NRP1+PLXNA2)	SEMA3	Secreted Signaling	PMID: 27533782
cluster_10	cluster_5	SEMA3A	NRP1_PLXNA2	0.00426519	0	SEMA3A_NRP1_PLXNA2	SEMA3A - (NRP1+PLXNA2)	SEMA3	Secreted Signaling	PMID: 27533782
cluster_11	cluster_5	SEMA3A	NRP1_PLXNA2	0.0269868	0	SEMA3A_NRP1_PLXNA2	SEMA3A - (NRP1+PLXNA2)	SEMA3	Secreted Signaling	PMID: 27533782
cluster_12	cluster_5	SEMA3A	NRP1_PLXNA2	0.00371249	0	SEMA3A_NRP1_PLXNA2	SEMA3A - (NRP1+PLXNA2)	SEMA3	Secreted Signaling	PMID: 27533782
cluster_2	cluster_5	SEMA3A	NRP1_PLXNA2	0.00424717	0	SEMA3A_NRP1_PLXNA2	SEMA3A - (NRP1+PLXNA2)	SEMA3	Secreted Signaling	PMID: 27533782
cluster_5	cluster_5	SEMA3A	NRP1_PLXNA2	0.00307345	0.03	SEMA3A_NRP1_PLXNA2	SEMA3A - (NRP1+PLXNA2)	SEMA3	Secreted Signaling	PMID: 27533782
cluster_9	cluster_5	SEMA3A	NRP1_PLXNA2	0.00334988	0	SEMA3A_NRP1_PLXNA2	SEMA3A - (NRP1+PLXNA2)	SEMA3	Secreted Signaling	PMID: 27533782
cluster_1	cluster_6	SEMA3A	NRP1_PLXNA2	0.00435615	0	SEMA3A_NRP1_PLXNA2	SEMA3A - (NRP1+PLXNA2)	SEMA3	Secreted Signaling	PMID: 27533782
cluster_10	cluster_6	SEMA3A	NRP1_PLXNA2	0.00388183	0	SEMA3A_NRP1_PLXNA2	SEMA3A - (NRP1+PLXNA2)	SEMA3	Secreted Signaling	PMID: 27533782
cluster_11	cluster_6	SEMA3A	NRP1_PLXNA2	0.0246116	0	SEMA3A_NRP1_PLXNA2	SEMA3A - (NRP1+PLXNA2)	SEMA3	Secreted Signaling	PMID: 27533782
cluster_12	cluster_6	SEMA3A	NRP1_PLXNA2	0.00337864	0	SEMA3A_NRP1_PLXNA2	SEMA3A - (NRP1+PLXNA2)	SEMA3	Secreted Signaling	PMID: 27533782
cluster_2	cluster_6	SEMA3A	NRP1_PLXNA2	0.00386542	0	SEMA3A_NRP1_PLXNA2	SEMA3A - (NRP1+PLXNA2)	SEMA3	Secreted Signaling	PMID: 27533782
cluster_5	cluster_6	SEMA3A	NRP1_PLXNA2	0.0027969	0	SEMA3A_NRP1_PLXNA2	SEMA3A - (NRP1+PLXNA2)	SEMA3	Secreted Signaling	PMID: 27533782
cluster_9	cluster_6	SEMA3A	NRP1_PLXNA2	0.00304853	0	SEMA3A_NRP1_PLXNA2	SEMA3A - (NRP1+PLXNA2)	SEMA3	Secreted Signaling	PMID: 27533782
cluster_1	cluster_7	SEMA3A	NRP1_PLXNA2	0.00410106	0	SEMA3A_NRP1_PLXNA2	SEMA3A - (NRP1+PLXNA2)	SEMA3	Secreted Signaling	PMID: 27533782
cluster_10	cluster_7	SEMA3A	NRP1_PLXNA2	0.00365441	0	SEMA3A_NRP1_PLXNA2	SEMA3A - (NRP1+PLXNA2)	SEMA3	Secreted Signaling	PMID: 27533782
cluster_11	cluster_7	SEMA3A	NRP1_PLXNA2	0.023198	0	SEMA3A_NRP1_PLXNA2	SEMA3A - (NRP1+PLXNA2)	SEMA3	Secreted Signaling	PMID: 27533782
cluster_12	cluster_7	SEMA3A	NRP1_PLXNA2	0.0031806	0	SEMA3A_NRP1_PLXNA2	SEMA3A - (NRP1+PLXNA2)	SEMA3	Secreted Signaling	PMID: 27533782
cluster_2	cluster_7	SEMA3A	NRP1_PLXNA2	0.00363896	0	SEMA3A_NRP1_PLXNA2	SEMA3A - (NRP1+PLXNA2)	SEMA3	Secreted Signaling	PMID: 27533782
cluster_5	cluster_7	SEMA3A	NRP1_PLXNA2	0.00263288	0.02	SEMA3A_NRP1_PLXNA2	SEMA3A - (NRP1+PLXNA2)	SEMA3	Secreted Signaling	PMID: 27533782
cluster_9	cluster_7	SEMA3A	NRP1_PLXNA2	0.00286979	0	SEMA3A_NRP1_PLXNA2	SEMA3A - (NRP1+PLXNA2)	SEMA3	Secreted Signaling	PMID: 27533782
cluster_1	cluster_9	SEMA3A	NRP1_PLXNA2	0.0072394	0	SEMA3A_NRP1_PLXNA2	SEMA3A - (NRP1+PLXNA2)	SEMA3	Secreted Signaling	PMID: 27533782
cluster_10	cluster_9	SEMA3A	NRP1_PLXNA2	0.00645317	0	SEMA3A_NRP1_PLXNA2	SEMA3A - (NRP1+PLXNA2)	SEMA3	Secreted Signaling	PMID: 27533782
cluster_11	cluster_9	SEMA3A	NRP1_PLXNA2	0.0403581	0	SEMA3A_NRP1_PLXNA2	SEMA3A - (NRP1+PLXNA2)	SEMA3	Secreted Signaling	PMID: 27533782
cluster_12	cluster_9	SEMA3A	NRP1_PLXNA2	0.00561854	0	SEMA3A_NRP1_PLXNA2	SEMA3A - (NRP1+PLXNA2)	SEMA3	Secreted Signaling	PMID: 27533782
cluster_2	cluster_9	SEMA3A	NRP1_PLXNA2	0.00642597	0	SEMA3A_NRP1_PLXNA2	SEMA3A - (NRP1+PLXNA2)	SEMA3	Secreted Signaling	PMID: 27533782
cluster_5	cluster_9	SEMA3A	NRP1_PLXNA2	0.00465294	0	SEMA3A_NRP1_PLXNA2	SEMA3A - (NRP1+PLXNA2)	SEMA3	Secreted Signaling	PMID: 27533782
cluster_9	cluster_9	SEMA3A	NRP1_PLXNA2	0.0050707	0	SEMA3A_NRP1_PLXNA2	SEMA3A - (NRP1+PLXNA2)	SEMA3	Secreted Signaling	PMID: 27533782
cluster_1	cluster_7	SEMA3A	NRP1_PLXNA3	0.00148957	0	SEMA3A_NRP1_PLXNA3	SEMA3A - (NRP1+PLXNA3)	SEMA3	Secreted Signaling	PMID: 27533782
cluster_10	cluster_7	SEMA3A	NRP1_PLXNA3	0.00132697	0	SEMA3A_NRP1_PLXNA3	SEMA3A - (NRP1+PLXNA3)	SEMA3	Secreted Signaling	PMID: 27533782
cluster_11	cluster_7	SEMA3A	NRP1_PLXNA3	0.00853008	0	SEMA3A_NRP1_PLXNA3	SEMA3A - (NRP1+PLXNA3)	SEMA3	Secreted Signaling	PMID: 27533782
cluster_12	cluster_7	SEMA3A	NRP1_PLXNA3	0.00115457	0	SEMA3A_NRP1_PLXNA3	SEMA3A - (NRP1+PLXNA3)	SEMA3	Secreted Signaling	PMID: 27533782
cluster_2	cluster_7	SEMA3A	NRP1_PLXNA3	0.00132134	0	SEMA3A_NRP1_PLXNA3	SEMA3A - (NRP1+PLXNA3)	SEMA3	Secreted Signaling	PMID: 27533782
cluster_5	cluster_7	SEMA3A	NRP1_PLXNA3	0.000955409	0	SEMA3A_NRP1_PLXNA3	SEMA3A - (NRP1+PLXNA3)	SEMA3	Secreted Signaling	PMID: 27533782
cluster_9	cluster_7	SEMA3A	NRP1_PLXNA3	0.00104154	0	SEMA3A_NRP1_PLXNA3	SEMA3A - (NRP1+PLXNA3)	SEMA3	Secreted Signaling	PMID: 27533782
cluster_1	cluster_10	SEMA3A	NRP1_PLXNA4	0.00223418	0	SEMA3A_NRP1_PLXNA4	SEMA3A - (NRP1+PLXNA4)	SEMA3	Secreted Signaling	PMID: 27533782
cluster_10	cluster_10	SEMA3A	NRP1_PLXNA4	0.00199045	0	SEMA3A_NRP1_PLXNA4	SEMA3A - (NRP1+PLXNA4)	SEMA3	Secreted Signaling	PMID: 27533782
cluster_11	cluster_10	SEMA3A	NRP1_PLXNA4	0.0127492	0	SEMA3A_NRP1_PLXNA4	SEMA3A - (NRP1+PLXNA4)	SEMA3	Secreted Signaling	PMID: 27533782
cluster_12	cluster_10	SEMA3A	NRP1_PLXNA4	0.00173201	0	SEMA3A_NRP1_PLXNA4	SEMA3A - (NRP1+PLXNA4)	SEMA3	Secreted Signaling	PMID: 27533782
cluster_2	cluster_10	SEMA3A	NRP1_PLXNA4	0.00198202	0	SEMA3A_NRP1_PLXNA4	SEMA3A - (NRP1+PLXNA4)	SEMA3	Secreted Signaling	PMID: 27533782
cluster_9	cluster_10	SEMA3A	NRP1_PLXNA4	0.00156253	0.01	SEMA3A_NRP1_PLXNA4	SEMA3A - (NRP1+PLXNA4)	SEMA3	Secreted Signaling	PMID: 27533782
cluster_1	cluster_2	SEMA3A	NRP1_PLXNA4	0.00227393	0	SEMA3A_NRP1_PLXNA4	SEMA3A - (NRP1+PLXNA4)	SEMA3	Secreted Signaling	PMID: 27533782
cluster_10	cluster_2	SEMA3A	NRP1_PLXNA4	0.00202587	0	SEMA3A_NRP1_PLXNA4	SEMA3A - (NRP1+PLXNA4)	SEMA3	Secreted Signaling	PMID: 27533782
cluster_11	cluster_2	SEMA3A	NRP1_PLXNA4	0.0129736	0	SEMA3A_NRP1_PLXNA4	SEMA3A - (NRP1+PLXNA4)	SEMA3	Secreted Signaling	PMID: 27533782
cluster_12	cluster_2	SEMA3A	NRP1_PLXNA4	0.00176284	0	SEMA3A_NRP1_PLXNA4	SEMA3A - (NRP1+PLXNA4)	SEMA3	Secreted Signaling	PMID: 27533782
cluster_2	cluster_2	SEMA3A	NRP1_PLXNA4	0.0020173	0	SEMA3A_NRP1_PLXNA4	SEMA3A - (NRP1+PLXNA4)	SEMA3	Secreted Signaling	PMID: 27533782
cluster_9	cluster_2	SEMA3A	NRP1_PLXNA4	0.00159035	0.01	SEMA3A_NRP1_PLXNA4	SEMA3A - (NRP1+PLXNA4)	SEMA3	Secreted Signaling	PMID: 27533782
cluster_1	cluster_3	SEMA3A	NRP1_PLXNA4	0.00359437	0	SEMA3A_NRP1_PLXNA4	SEMA3A - (NRP1+PLXNA4)	SEMA3	Secreted Signaling	PMID: 27533782
cluster_10	cluster_3	SEMA3A	NRP1_PLXNA4	0.00320273	0	SEMA3A_NRP1_PLXNA4	SEMA3A - (NRP1+PLXNA4)	SEMA3	Secreted Signaling	PMID: 27533782
cluster_11	cluster_3	SEMA3A	NRP1_PLXNA4	0.0203802	0	SEMA3A_NRP1_PLXNA4	SEMA3A - (NRP1+PLXNA4)	SEMA3	Secreted Signaling	PMID: 27533782
cluster_12	cluster_3	SEMA3A	NRP1_PLXNA4	0.00278732	0	SEMA3A_NRP1_PLXNA4	SEMA3A - (NRP1+PLXNA4)	SEMA3	Secreted Signaling	PMID: 27533782
cluster_2	cluster_3	SEMA3A	NRP1_PLXNA4	0.00318919	0	SEMA3A_NRP1_PLXNA4	SEMA3A - (NRP1+PLXNA4)	SEMA3	Secreted Signaling	PMID: 27533782
cluster_5	cluster_3	SEMA3A	NRP1_PLXNA4	0.00230716	0	SEMA3A_NRP1_PLXNA4	SEMA3A - (NRP1+PLXNA4)	SEMA3	Secreted Signaling	PMID: 27533782
cluster_9	cluster_3	SEMA3A	NRP1_PLXNA4	0.00251484	0	SEMA3A_NRP1_PLXNA4	SEMA3A - (NRP1+PLXNA4)	SEMA3	Secreted Signaling	PMID: 27533782
cluster_1	cluster_5	SEMA3A	NRP1_PLXNA4	0.00372014	0	SEMA3A_NRP1_PLXNA4	SEMA3A - (NRP1+PLXNA4)	SEMA3	Secreted Signaling	PMID: 27533782
cluster_10	cluster_5	SEMA3A	NRP1_PLXNA4	0.00331484	0	SEMA3A_NRP1_PLXNA4	SEMA3A - (NRP1+PLXNA4)	SEMA3	Secreted Signaling	PMID: 27533782
cluster_11	cluster_5	SEMA3A	NRP1_PLXNA4	0.0210809	0	SEMA3A_NRP1_PLXNA4	SEMA3A - (NRP1+PLXNA4)	SEMA3	Secreted Signaling	PMID: 27533782
cluster_12	cluster_5	SEMA3A	NRP1_PLXNA4	0.00288493	0	SEMA3A_NRP1_PLXNA4	SEMA3A - (NRP1+PLXNA4)	SEMA3	Secreted Signaling	PMID: 27533782
cluster_2	cluster_5	SEMA3A	NRP1_PLXNA4	0.00330082	0	SEMA3A_NRP1_PLXNA4	SEMA3A - (NRP1+PLXNA4)	SEMA3	Secreted Signaling	PMID: 27533782
cluster_5	cluster_5	SEMA3A	NRP1_PLXNA4	0.002388	0	SEMA3A_NRP1_PLXNA4	SEMA3A - (NRP1+PLXNA4)	SEMA3	Secreted Signaling	PMID: 27533782
cluster_9	cluster_5	SEMA3A	NRP1_PLXNA4	0.00260294	0	SEMA3A_NRP1_PLXNA4	SEMA3A - (NRP1+PLXNA4)	SEMA3	Secreted Signaling	PMID: 27533782
cluster_1	cluster_6	SEMA3A	NRP1_PLXNA4	0.0044459	0	SEMA3A_NRP1_PLXNA4	SEMA3A - (NRP1+PLXNA4)	SEMA3	Secreted Signaling	PMID: 27533782
cluster_10	cluster_6	SEMA3A	NRP1_PLXNA4	0.00396185	0	SEMA3A_NRP1_PLXNA4	SEMA3A - (NRP1+PLXNA4)	SEMA3	Secreted Signaling	PMID: 27533782
cluster_11	cluster_6	SEMA3A	NRP1_PLXNA4	0.0251082	0	SEMA3A_NRP1_PLXNA4	SEMA3A - (NRP1+PLXNA4)	SEMA3	Secreted Signaling	PMID: 27533782
cluster_12	cluster_6	SEMA3A	NRP1_PLXNA4	0.00344832	0	SEMA3A_NRP1_PLXNA4	SEMA3A - (NRP1+PLXNA4)	SEMA3	Secreted Signaling	PMID: 27533782
cluster_2	cluster_6	SEMA3A	NRP1_PLXNA4	0.00394511	0	SEMA3A_NRP1_PLXNA4	SEMA3A - (NRP1+PLXNA4)	SEMA3	Secreted Signaling	PMID: 27533782
cluster_5	cluster_6	SEMA3A	NRP1_PLXNA4	0.00285462	0	SEMA3A_NRP1_PLXNA4	SEMA3A - (NRP1+PLXNA4)	SEMA3	Secreted Signaling	PMID: 27533782
cluster_9	cluster_6	SEMA3A	NRP1_PLXNA4	0.00311143	0	SEMA3A_NRP1_PLXNA4	SEMA3A - (NRP1+PLXNA4)	SEMA3	Secreted Signaling	PMID: 27533782
cluster_1	cluster_9	SEMA3A	NRP1_PLXNA4	0.00762982	0	SEMA3A_NRP1_PLXNA4	SEMA3A - (NRP1+PLXNA4)	SEMA3	Secreted Signaling	PMID: 27533782
cluster_10	cluster_9	SEMA3A	NRP1_PLXNA4	0.00680148	0	SEMA3A_NRP1_PLXNA4	SEMA3A - (NRP1+PLXNA4)	SEMA3	Secreted Signaling	PMID: 27533782
cluster_11	cluster_9	SEMA3A	NRP1_PLXNA4	0.0424583	0	SEMA3A_NRP1_PLXNA4	SEMA3A - (NRP1+PLXNA4)	SEMA3	Secreted Signaling	PMID: 27533782
cluster_12	cluster_9	SEMA3A	NRP1_PLXNA4	0.00592207	0	SEMA3A_NRP1_PLXNA4	SEMA3A - (NRP1+PLXNA4)	SEMA3	Secreted Signaling	PMID: 27533782
cluster_2	cluster_9	SEMA3A	NRP1_PLXNA4	0.00677282	0	SEMA3A_NRP1_PLXNA4	SEMA3A - (NRP1+PLXNA4)	SEMA3	Secreted Signaling	PMID: 27533782
cluster_5	cluster_9	SEMA3A	NRP1_PLXNA4	0.00490456	0	SEMA3A_NRP1_PLXNA4	SEMA3A - (NRP1+PLXNA4)	SEMA3	Secreted Signaling	PMID: 27533782
cluster_9	cluster_9	SEMA3A	NRP1_PLXNA4	0.0053448	0	SEMA3A_NRP1_PLXNA4	SEMA3A - (NRP1+PLXNA4)	SEMA3	Secreted Signaling	PMID: 27533782
cluster_1	cluster_10	SEMA3C	NRP1_PLXNA1	0.00158016	0	SEMA3C_NRP1_PLXNA1	SEMA3C - (NRP1+PLXNA1)	SEMA3	Secreted Signaling	PMID: 27533782
cluster_10	cluster_10	SEMA3C	NRP1_PLXNA1	0.00136527	0	SEMA3C_NRP1_PLXNA1	SEMA3C - (NRP1+PLXNA1)	SEMA3	Secreted Signaling	PMID: 27533782
cluster_11	cluster_10	SEMA3C	NRP1_PLXNA1	0.000899711	0.01	SEMA3C_NRP1_PLXNA1	SEMA3C - (NRP1+PLXNA1)	SEMA3	Secreted Signaling	PMID: 27533782
cluster_12	cluster_10	SEMA3C	NRP1_PLXNA1	0.00191572	0	SEMA3C_NRP1_PLXNA1	SEMA3C - (NRP1+PLXNA1)	SEMA3	Secreted Signaling	PMID: 27533782
cluster_2	cluster_10	SEMA3C	NRP1_PLXNA1	0.00107783	0	SEMA3C_NRP1_PLXNA1	SEMA3C - (NRP1+PLXNA1)	SEMA3	Secreted Signaling	PMID: 27533782
cluster_5	cluster_10	SEMA3C	NRP1_PLXNA1	0.00581251	0	SEMA3C_NRP1_PLXNA1	SEMA3C - (NRP1+PLXNA1)	SEMA3	Secreted Signaling	PMID: 27533782
cluster_7	cluster_10	SEMA3C	NRP1_PLXNA1	0.00142519	0	SEMA3C_NRP1_PLXNA1	SEMA3C - (NRP1+PLXNA1)	SEMA3	Secreted Signaling	PMID: 27533782
cluster_9	cluster_10	SEMA3C	NRP1_PLXNA1	0.00128298	0	SEMA3C_NRP1_PLXNA1	SEMA3C - (NRP1+PLXNA1)	SEMA3	Secreted Signaling	PMID: 27533782
cluster_1	cluster_13	SEMA3C	NRP1_PLXNA1	0.00245768	0	SEMA3C_NRP1_PLXNA1	SEMA3C - (NRP1+PLXNA1)	SEMA3	Secreted Signaling	PMID: 27533782
cluster_10	cluster_13	SEMA3C	NRP1_PLXNA1	0.00212371	0	SEMA3C_NRP1_PLXNA1	SEMA3C - (NRP1+PLXNA1)	SEMA3	Secreted Signaling	PMID: 27533782
cluster_11	cluster_13	SEMA3C	NRP1_PLXNA1	0.00139988	0.03	SEMA3C_NRP1_PLXNA1	SEMA3C - (NRP1+PLXNA1)	SEMA3	Secreted Signaling	PMID: 27533782
cluster_12	cluster_13	SEMA3C	NRP1_PLXNA1	0.00297903	0	SEMA3C_NRP1_PLXNA1	SEMA3C - (NRP1+PLXNA1)	SEMA3	Secreted Signaling	PMID: 27533782
cluster_2	cluster_13	SEMA3C	NRP1_PLXNA1	0.00167686	0	SEMA3C_NRP1_PLXNA1	SEMA3C - (NRP1+PLXNA1)	SEMA3	Secreted Signaling	PMID: 27533782
cluster_5	cluster_13	SEMA3C	NRP1_PLXNA1	0.00901918	0	SEMA3C_NRP1_PLXNA1	SEMA3C - (NRP1+PLXNA1)	SEMA3	Secreted Signaling	PMID: 27533782
cluster_7	cluster_13	SEMA3C	NRP1_PLXNA1	0.00221684	0	SEMA3C_NRP1_PLXNA1	SEMA3C - (NRP1+PLXNA1)	SEMA3	Secreted Signaling	PMID: 27533782
cluster_9	cluster_13	SEMA3C	NRP1_PLXNA1	0.00199579	0	SEMA3C_NRP1_PLXNA1	SEMA3C - (NRP1+PLXNA1)	SEMA3	Secreted Signaling	PMID: 27533782
cluster_1	cluster_2	SEMA3C	NRP1_PLXNA1	0.00156493	0	SEMA3C_NRP1_PLXNA1	SEMA3C - (NRP1+PLXNA1)	SEMA3	Secreted Signaling	PMID: 27533782
cluster_10	cluster_2	SEMA3C	NRP1_PLXNA1	0.00135211	0	SEMA3C_NRP1_PLXNA1	SEMA3C - (NRP1+PLXNA1)	SEMA3	Secreted Signaling	PMID: 27533782
cluster_11	cluster_2	SEMA3C	NRP1_PLXNA1	0.000891035	0	SEMA3C_NRP1_PLXNA1	SEMA3C - (NRP1+PLXNA1)	SEMA3	Secreted Signaling	PMID: 27533782
cluster_12	cluster_2	SEMA3C	NRP1_PLXNA1	0.00189727	0	SEMA3C_NRP1_PLXNA1	SEMA3C - (NRP1+PLXNA1)	SEMA3	Secreted Signaling	PMID: 27533782
cluster_2	cluster_2	SEMA3C	NRP1_PLXNA1	0.00106744	0	SEMA3C_NRP1_PLXNA1	SEMA3C - (NRP1+PLXNA1)	SEMA3	Secreted Signaling	PMID: 27533782
cluster_5	cluster_2	SEMA3C	NRP1_PLXNA1	0.00575673	0	SEMA3C_NRP1_PLXNA1	SEMA3C - (NRP1+PLXNA1)	SEMA3	Secreted Signaling	PMID: 27533782
cluster_7	cluster_2	SEMA3C	NRP1_PLXNA1	0.00141145	0	SEMA3C_NRP1_PLXNA1	SEMA3C - (NRP1+PLXNA1)	SEMA3	Secreted Signaling	PMID: 27533782
cluster_9	cluster_2	SEMA3C	NRP1_PLXNA1	0.00127061	0	SEMA3C_NRP1_PLXNA1	SEMA3C - (NRP1+PLXNA1)	SEMA3	Secreted Signaling	PMID: 27533782
cluster_1	cluster_4	SEMA3C	NRP1_PLXNA1	0.00153553	0	SEMA3C_NRP1_PLXNA1	SEMA3C - (NRP1+PLXNA1)	SEMA3	Secreted Signaling	PMID: 27533782
cluster_10	cluster_4	SEMA3C	NRP1_PLXNA1	0.0013267	0	SEMA3C_NRP1_PLXNA1	SEMA3C - (NRP1+PLXNA1)	SEMA3	Secreted Signaling	PMID: 27533782
cluster_11	cluster_4	SEMA3C	NRP1_PLXNA1	0.00087428	0.01	SEMA3C_NRP1_PLXNA1	SEMA3C - (NRP1+PLXNA1)	SEMA3	Secreted Signaling	PMID: 27533782
cluster_12	cluster_4	SEMA3C	NRP1_PLXNA1	0.00186162	0	SEMA3C_NRP1_PLXNA1	SEMA3C - (NRP1+PLXNA1)	SEMA3	Secreted Signaling	PMID: 27533782
cluster_2	cluster_4	SEMA3C	NRP1_PLXNA1	0.00104737	0	SEMA3C_NRP1_PLXNA1	SEMA3C - (NRP1+PLXNA1)	SEMA3	Secreted Signaling	PMID: 27533782
cluster_5	cluster_4	SEMA3C	NRP1_PLXNA1	0.005649	0	SEMA3C_NRP1_PLXNA1	SEMA3C - (NRP1+PLXNA1)	SEMA3	Secreted Signaling	PMID: 27533782
cluster_7	cluster_4	SEMA3C	NRP1_PLXNA1	0.00138493	0	SEMA3C_NRP1_PLXNA1	SEMA3C - (NRP1+PLXNA1)	SEMA3	Secreted Signaling	PMID: 27533782
cluster_9	cluster_4	SEMA3C	NRP1_PLXNA1	0.00124673	0	SEMA3C_NRP1_PLXNA1	SEMA3C - (NRP1+PLXNA1)	SEMA3	Secreted Signaling	PMID: 27533782
cluster_1	cluster_7	SEMA3C	NRP1_PLXNA1	0.00148737	0	SEMA3C_NRP1_PLXNA1	SEMA3C - (NRP1+PLXNA1)	SEMA3	Secreted Signaling	PMID: 27533782
cluster_10	cluster_7	SEMA3C	NRP1_PLXNA1	0.00128509	0	SEMA3C_NRP1_PLXNA1	SEMA3C - (NRP1+PLXNA1)	SEMA3	Secreted Signaling	PMID: 27533782
cluster_11	cluster_7	SEMA3C	NRP1_PLXNA1	0.000846846	0.01	SEMA3C_NRP1_PLXNA1	SEMA3C - (NRP1+PLXNA1)	SEMA3	Secreted Signaling	PMID: 27533782
cluster_12	cluster_7	SEMA3C	NRP1_PLXNA1	0.00180327	0	SEMA3C_NRP1_PLXNA1	SEMA3C - (NRP1+PLXNA1)	SEMA3	Secreted Signaling	PMID: 27533782
cluster_2	cluster_7	SEMA3C	NRP1_PLXNA1	0.00101451	0	SEMA3C_NRP1_PLXNA1	SEMA3C - (NRP1+PLXNA1)	SEMA3	Secreted Signaling	PMID: 27533782
cluster_5	cluster_7	SEMA3C	NRP1_PLXNA1	0.00547256	0	SEMA3C_NRP1_PLXNA1	SEMA3C - (NRP1+PLXNA1)	SEMA3	Secreted Signaling	PMID: 27533782
cluster_7	cluster_7	SEMA3C	NRP1_PLXNA1	0.00134149	0	SEMA3C_NRP1_PLXNA1	SEMA3C - (NRP1+PLXNA1)	SEMA3	Secreted Signaling	PMID: 27533782
cluster_9	cluster_7	SEMA3C	NRP1_PLXNA1	0.00120762	0	SEMA3C_NRP1_PLXNA1	SEMA3C - (NRP1+PLXNA1)	SEMA3	Secreted Signaling	PMID: 27533782
cluster_1	cluster_0	SEMA3C	NRP1_PLXNA2	0.00150574	0	SEMA3C_NRP1_PLXNA2	SEMA3C - (NRP1+PLXNA2)	SEMA3	Secreted Signaling	PMID: 27533782
cluster_10	cluster_0	SEMA3C	NRP1_PLXNA2	0.00130096	0	SEMA3C_NRP1_PLXNA2	SEMA3C - (NRP1+PLXNA2)	SEMA3	Secreted Signaling	PMID: 27533782
cluster_12	cluster_0	SEMA3C	NRP1_PLXNA2	0.00182552	0	SEMA3C_NRP1_PLXNA2	SEMA3C - (NRP1+PLXNA2)	SEMA3	Secreted Signaling	PMID: 27533782
cluster_2	cluster_0	SEMA3C	NRP1_PLXNA2	0.00102704	0	SEMA3C_NRP1_PLXNA2	SEMA3C - (NRP1+PLXNA2)	SEMA3	Secreted Signaling	PMID: 27533782
cluster_5	cluster_0	SEMA3C	NRP1_PLXNA2	0.00553986	0	SEMA3C_NRP1_PLXNA2	SEMA3C - (NRP1+PLXNA2)	SEMA3	Secreted Signaling	PMID: 27533782
cluster_7	cluster_0	SEMA3C	NRP1_PLXNA2	0.00135806	0.03	SEMA3C_NRP1_PLXNA2	SEMA3C - (NRP1+PLXNA2)	SEMA3	Secreted Signaling	PMID: 27533782
cluster_9	cluster_0	SEMA3C	NRP1_PLXNA2	0.00122254	0.04	SEMA3C_NRP1_PLXNA2	SEMA3C - (NRP1+PLXNA2)	SEMA3	Secreted Signaling	PMID: 27533782
cluster_1	cluster_1	SEMA3C	NRP1_PLXNA2	0.00205476	0	SEMA3C_NRP1_PLXNA2	SEMA3C - (NRP1+PLXNA2)	SEMA3	Secreted Signaling	PMID: 27533782
cluster_10	cluster_1	SEMA3C	NRP1_PLXNA2	0.00177544	0	SEMA3C_NRP1_PLXNA2	SEMA3C - (NRP1+PLXNA2)	SEMA3	Secreted Signaling	PMID: 27533782
cluster_12	cluster_1	SEMA3C	NRP1_PLXNA2	0.00249085	0	SEMA3C_NRP1_PLXNA2	SEMA3C - (NRP1+PLXNA2)	SEMA3	Secreted Signaling	PMID: 27533782
cluster_2	cluster_1	SEMA3C	NRP1_PLXNA2	0.00140176	0	SEMA3C_NRP1_PLXNA2	SEMA3C - (NRP1+PLXNA2)	SEMA3	Secreted Signaling	PMID: 27533782
cluster_5	cluster_1	SEMA3C	NRP1_PLXNA2	0.00754866	0	SEMA3C_NRP1_PLXNA2	SEMA3C - (NRP1+PLXNA2)	SEMA3	Secreted Signaling	PMID: 27533782
cluster_7	cluster_1	SEMA3C	NRP1_PLXNA2	0.00185333	0	SEMA3C_NRP1_PLXNA2	SEMA3C - (NRP1+PLXNA2)	SEMA3	Secreted Signaling	PMID: 27533782
cluster_9	cluster_1	SEMA3C	NRP1_PLXNA2	0.00166846	0.02	SEMA3C_NRP1_PLXNA2	SEMA3C - (NRP1+PLXNA2)	SEMA3	Secreted Signaling	PMID: 27533782
cluster_1	cluster_10	SEMA3C	NRP1_PLXNA2	0.00318582	0	SEMA3C_NRP1_PLXNA2	SEMA3C - (NRP1+PLXNA2)	SEMA3	Secreted Signaling	PMID: 27533782
cluster_10	cluster_10	SEMA3C	NRP1_PLXNA2	0.00275317	0	SEMA3C_NRP1_PLXNA2	SEMA3C - (NRP1+PLXNA2)	SEMA3	Secreted Signaling	PMID: 27533782
cluster_11	cluster_10	SEMA3C	NRP1_PLXNA2	0.0018152	0.03	SEMA3C_NRP1_PLXNA2	SEMA3C - (NRP1+PLXNA2)	SEMA3	Secreted Signaling	PMID: 27533782
cluster_12	cluster_10	SEMA3C	NRP1_PLXNA2	0.00386103	0	SEMA3C_NRP1_PLXNA2	SEMA3C - (NRP1+PLXNA2)	SEMA3	Secreted Signaling	PMID: 27533782
cluster_2	cluster_10	SEMA3C	NRP1_PLXNA2	0.00217416	0	SEMA3C_NRP1_PLXNA2	SEMA3C - (NRP1+PLXNA2)	SEMA3	Secreted Signaling	PMID: 27533782
cluster_5	cluster_10	SEMA3C	NRP1_PLXNA2	0.0116685	0	SEMA3C_NRP1_PLXNA2	SEMA3C - (NRP1+PLXNA2)	SEMA3	Secreted Signaling	PMID: 27533782
cluster_7	cluster_10	SEMA3C	NRP1_PLXNA2	0.00287383	0	SEMA3C_NRP1_PLXNA2	SEMA3C - (NRP1+PLXNA2)	SEMA3	Secreted Signaling	PMID: 27533782
cluster_9	cluster_10	SEMA3C	NRP1_PLXNA2	0.00258744	0	SEMA3C_NRP1_PLXNA2	SEMA3C - (NRP1+PLXNA2)	SEMA3	Secreted Signaling	PMID: 27533782
cluster_1	cluster_13	SEMA3C	NRP1_PLXNA2	0.00237558	0	SEMA3C_NRP1_PLXNA2	SEMA3C - (NRP1+PLXNA2)	SEMA3	Secreted Signaling	PMID: 27533782
cluster_10	cluster_13	SEMA3C	NRP1_PLXNA2	0.00205274	0	SEMA3C_NRP1_PLXNA2	SEMA3C - (NRP1+PLXNA2)	SEMA3	Secreted Signaling	PMID: 27533782
cluster_12	cluster_13	SEMA3C	NRP1_PLXNA2	0.00287957	0	SEMA3C_NRP1_PLXNA2	SEMA3C - (NRP1+PLXNA2)	SEMA3	Secreted Signaling	PMID: 27533782
cluster_2	cluster_13	SEMA3C	NRP1_PLXNA2	0.0016208	0	SEMA3C_NRP1_PLXNA2	SEMA3C - (NRP1+PLXNA2)	SEMA3	Secreted Signaling	PMID: 27533782
cluster_5	cluster_13	SEMA3C	NRP1_PLXNA2	0.00871981	0	SEMA3C_NRP1_PLXNA2	SEMA3C - (NRP1+PLXNA2)	SEMA3	Secreted Signaling	PMID: 27533782
cluster_7	cluster_13	SEMA3C	NRP1_PLXNA2	0.00214277	0.02	SEMA3C_NRP1_PLXNA2	SEMA3C - (NRP1+PLXNA2)	SEMA3	Secreted Signaling	PMID: 27533782
cluster_9	cluster_13	SEMA3C	NRP1_PLXNA2	0.00192909	0.01	SEMA3C_NRP1_PLXNA2	SEMA3C - (NRP1+PLXNA2)	SEMA3	Secreted Signaling	PMID: 27533782
cluster_1	cluster_2	SEMA3C	NRP1_PLXNA2	0.00346508	0	SEMA3C_NRP1_PLXNA2	SEMA3C - (NRP1+PLXNA2)	SEMA3	Secreted Signaling	PMID: 27533782
cluster_10	cluster_2	SEMA3C	NRP1_PLXNA2	0.00299462	0	SEMA3C_NRP1_PLXNA2	SEMA3C - (NRP1+PLXNA2)	SEMA3	Secreted Signaling	PMID: 27533782
cluster_11	cluster_2	SEMA3C	NRP1_PLXNA2	0.00197455	0.01	SEMA3C_NRP1_PLXNA2	SEMA3C - (NRP1+PLXNA2)	SEMA3	Secreted Signaling	PMID: 27533782
cluster_12	cluster_2	SEMA3C	NRP1_PLXNA2	0.00419924	0	SEMA3C_NRP1_PLXNA2	SEMA3C - (NRP1+PLXNA2)	SEMA3	Secreted Signaling	PMID: 27533782
cluster_2	cluster_2	SEMA3C	NRP1_PLXNA2	0.00236496	0	SEMA3C_NRP1_PLXNA2	SEMA3C - (NRP1+PLXNA2)	SEMA3	Secreted Signaling	PMID: 27533782
cluster_5	cluster_2	SEMA3C	NRP1_PLXNA2	0.0126819	0	SEMA3C_NRP1_PLXNA2	SEMA3C - (NRP1+PLXNA2)	SEMA3	Secreted Signaling	PMID: 27533782
cluster_7	cluster_2	SEMA3C	NRP1_PLXNA2	0.00312583	0	SEMA3C_NRP1_PLXNA2	SEMA3C - (NRP1+PLXNA2)	SEMA3	Secreted Signaling	PMID: 27533782
cluster_9	cluster_2	SEMA3C	NRP1_PLXNA2	0.0028144	0	SEMA3C_NRP1_PLXNA2	SEMA3C - (NRP1+PLXNA2)	SEMA3	Secreted Signaling	PMID: 27533782
cluster_1	cluster_3	SEMA3C	NRP1_PLXNA2	0.00365548	0	SEMA3C_NRP1_PLXNA2	SEMA3C - (NRP1+PLXNA2)	SEMA3	Secreted Signaling	PMID: 27533782
cluster_10	cluster_3	SEMA3C	NRP1_PLXNA2	0.00315925	0	SEMA3C_NRP1_PLXNA2	SEMA3C - (NRP1+PLXNA2)	SEMA3	Secreted Signaling	PMID: 27533782
cluster_11	cluster_3	SEMA3C	NRP1_PLXNA2	0.00208322	0	SEMA3C_NRP1_PLXNA2	SEMA3C - (NRP1+PLXNA2)	SEMA3	Secreted Signaling	PMID: 27533782
cluster_12	cluster_3	SEMA3C	NRP1_PLXNA2	0.00442979	0	SEMA3C_NRP1_PLXNA2	SEMA3C - (NRP1+PLXNA2)	SEMA3	Secreted Signaling	PMID: 27533782
cluster_2	cluster_3	SEMA3C	NRP1_PLXNA2	0.00249506	0	SEMA3C_NRP1_PLXNA2	SEMA3C - (NRP1+PLXNA2)	SEMA3	Secreted Signaling	PMID: 27533782
cluster_5	cluster_3	SEMA3C	NRP1_PLXNA2	0.013372	0	SEMA3C_NRP1_PLXNA2	SEMA3C - (NRP1+PLXNA2)	SEMA3	Secreted Signaling	PMID: 27533782
cluster_7	cluster_3	SEMA3C	NRP1_PLXNA2	0.00329765	0	SEMA3C_NRP1_PLXNA2	SEMA3C - (NRP1+PLXNA2)	SEMA3	Secreted Signaling	PMID: 27533782
cluster_9	cluster_3	SEMA3C	NRP1_PLXNA2	0.00296915	0	SEMA3C_NRP1_PLXNA2	SEMA3C - (NRP1+PLXNA2)	SEMA3	Secreted Signaling	PMID: 27533782
cluster_1	cluster_4	SEMA3C	NRP1_PLXNA2	0.00165676	0	SEMA3C_NRP1_PLXNA2	SEMA3C - (NRP1+PLXNA2)	SEMA3	Secreted Signaling	PMID: 27533782
cluster_10	cluster_4	SEMA3C	NRP1_PLXNA2	0.00143147	0	SEMA3C_NRP1_PLXNA2	SEMA3C - (NRP1+PLXNA2)	SEMA3	Secreted Signaling	PMID: 27533782
cluster_12	cluster_4	SEMA3C	NRP1_PLXNA2	0.00200856	0	SEMA3C_NRP1_PLXNA2	SEMA3C - (NRP1+PLXNA2)	SEMA3	Secreted Signaling	PMID: 27533782
cluster_2	cluster_4	SEMA3C	NRP1_PLXNA2	0.00113011	0	SEMA3C_NRP1_PLXNA2	SEMA3C - (NRP1+PLXNA2)	SEMA3	Secreted Signaling	PMID: 27533782
cluster_5	cluster_4	SEMA3C	NRP1_PLXNA2	0.00609303	0	SEMA3C_NRP1_PLXNA2	SEMA3C - (NRP1+PLXNA2)	SEMA3	Secreted Signaling	PMID: 27533782
cluster_7	cluster_4	SEMA3C	NRP1_PLXNA2	0.00149429	0.01	SEMA3C_NRP1_PLXNA2	SEMA3C - (NRP1+PLXNA2)	SEMA3	Secreted Signaling	PMID: 27533782
cluster_9	cluster_4	SEMA3C	NRP1_PLXNA2	0.00134519	0.01	SEMA3C_NRP1_PLXNA2	SEMA3C - (NRP1+PLXNA2)	SEMA3	Secreted Signaling	PMID: 27533782
cluster_1	cluster_5	SEMA3C	NRP1_PLXNA2	0.00422425	0	SEMA3C_NRP1_PLXNA2	SEMA3C - (NRP1+PLXNA2)	SEMA3	Secreted Signaling	PMID: 27533782
cluster_10	cluster_5	SEMA3C	NRP1_PLXNA2	0.00365109	0	SEMA3C_NRP1_PLXNA2	SEMA3C - (NRP1+PLXNA2)	SEMA3	Secreted Signaling	PMID: 27533782
cluster_11	cluster_5	SEMA3C	NRP1_PLXNA2	0.00240794	0.04	SEMA3C_NRP1_PLXNA2	SEMA3C - (NRP1+PLXNA2)	SEMA3	Secreted Signaling	PMID: 27533782
cluster_12	cluster_5	SEMA3C	NRP1_PLXNA2	0.00511842	0	SEMA3C_NRP1_PLXNA2	SEMA3C - (NRP1+PLXNA2)	SEMA3	Secreted Signaling	PMID: 27533782
cluster_2	cluster_5	SEMA3C	NRP1_PLXNA2	0.00288379	0	SEMA3C_NRP1_PLXNA2	SEMA3C - (NRP1+PLXNA2)	SEMA3	Secreted Signaling	PMID: 27533782
cluster_5	cluster_5	SEMA3C	NRP1_PLXNA2	0.0154291	0	SEMA3C_NRP1_PLXNA2	SEMA3C - (NRP1+PLXNA2)	SEMA3	Secreted Signaling	PMID: 27533782
cluster_7	cluster_5	SEMA3C	NRP1_PLXNA2	0.00381095	0	SEMA3C_NRP1_PLXNA2	SEMA3C - (NRP1+PLXNA2)	SEMA3	Secreted Signaling	PMID: 27533782
cluster_9	cluster_5	SEMA3C	NRP1_PLXNA2	0.0034315	0	SEMA3C_NRP1_PLXNA2	SEMA3C - (NRP1+PLXNA2)	SEMA3	Secreted Signaling	PMID: 27533782
cluster_1	cluster_6	SEMA3C	NRP1_PLXNA2	0.00384455	0	SEMA3C_NRP1_PLXNA2	SEMA3C - (NRP1+PLXNA2)	SEMA3	Secreted Signaling	PMID: 27533782
cluster_10	cluster_6	SEMA3C	NRP1_PLXNA2	0.00332274	0	SEMA3C_NRP1_PLXNA2	SEMA3C - (NRP1+PLXNA2)	SEMA3	Secreted Signaling	PMID: 27533782
cluster_11	cluster_6	SEMA3C	NRP1_PLXNA2	0.00219115	0.01	SEMA3C_NRP1_PLXNA2	SEMA3C - (NRP1+PLXNA2)	SEMA3	Secreted Signaling	PMID: 27533782
cluster_12	cluster_6	SEMA3C	NRP1_PLXNA2	0.00465873	0	SEMA3C_NRP1_PLXNA2	SEMA3C - (NRP1+PLXNA2)	SEMA3	Secreted Signaling	PMID: 27533782
cluster_2	cluster_6	SEMA3C	NRP1_PLXNA2	0.00262426	0	SEMA3C_NRP1_PLXNA2	SEMA3C - (NRP1+PLXNA2)	SEMA3	Secreted Signaling	PMID: 27533782
cluster_5	cluster_6	SEMA3C	NRP1_PLXNA2	0.0140565	0	SEMA3C_NRP1_PLXNA2	SEMA3C - (NRP1+PLXNA2)	SEMA3	Secreted Signaling	PMID: 27533782
cluster_7	cluster_6	SEMA3C	NRP1_PLXNA2	0.00346828	0	SEMA3C_NRP1_PLXNA2	SEMA3C - (NRP1+PLXNA2)	SEMA3	Secreted Signaling	PMID: 27533782
cluster_9	cluster_6	SEMA3C	NRP1_PLXNA2	0.00312283	0	SEMA3C_NRP1_PLXNA2	SEMA3C - (NRP1+PLXNA2)	SEMA3	Secreted Signaling	PMID: 27533782
cluster_1	cluster_7	SEMA3C	NRP1_PLXNA2	0.00361931	0	SEMA3C_NRP1_PLXNA2	SEMA3C - (NRP1+PLXNA2)	SEMA3	Secreted Signaling	PMID: 27533782
cluster_10	cluster_7	SEMA3C	NRP1_PLXNA2	0.00312798	0	SEMA3C_NRP1_PLXNA2	SEMA3C - (NRP1+PLXNA2)	SEMA3	Secreted Signaling	PMID: 27533782
cluster_11	cluster_7	SEMA3C	NRP1_PLXNA2	0.00206257	0.01	SEMA3C_NRP1_PLXNA2	SEMA3C - (NRP1+PLXNA2)	SEMA3	Secreted Signaling	PMID: 27533782
cluster_12	cluster_7	SEMA3C	NRP1_PLXNA2	0.00438599	0	SEMA3C_NRP1_PLXNA2	SEMA3C - (NRP1+PLXNA2)	SEMA3	Secreted Signaling	PMID: 27533782
cluster_2	cluster_7	SEMA3C	NRP1_PLXNA2	0.00247034	0	SEMA3C_NRP1_PLXNA2	SEMA3C - (NRP1+PLXNA2)	SEMA3	Secreted Signaling	PMID: 27533782
cluster_5	cluster_7	SEMA3C	NRP1_PLXNA2	0.0132409	0	SEMA3C_NRP1_PLXNA2	SEMA3C - (NRP1+PLXNA2)	SEMA3	Secreted Signaling	PMID: 27533782
cluster_7	cluster_7	SEMA3C	NRP1_PLXNA2	0.00326501	0	SEMA3C_NRP1_PLXNA2	SEMA3C - (NRP1+PLXNA2)	SEMA3	Secreted Signaling	PMID: 27533782
cluster_9	cluster_7	SEMA3C	NRP1_PLXNA2	0.00293975	0	SEMA3C_NRP1_PLXNA2	SEMA3C - (NRP1+PLXNA2)	SEMA3	Secreted Signaling	PMID: 27533782
cluster_1	cluster_9	SEMA3C	NRP1_PLXNA2	0.00639136	0	SEMA3C_NRP1_PLXNA2	SEMA3C - (NRP1+PLXNA2)	SEMA3	Secreted Signaling	PMID: 27533782
cluster_10	cluster_9	SEMA3C	NRP1_PLXNA2	0.0055258	0	SEMA3C_NRP1_PLXNA2	SEMA3C - (NRP1+PLXNA2)	SEMA3	Secreted Signaling	PMID: 27533782
cluster_11	cluster_9	SEMA3C	NRP1_PLXNA2	0.00364667	0	SEMA3C_NRP1_PLXNA2	SEMA3C - (NRP1+PLXNA2)	SEMA3	Secreted Signaling	PMID: 27533782
cluster_12	cluster_9	SEMA3C	NRP1_PLXNA2	0.00774069	0	SEMA3C_NRP1_PLXNA2	SEMA3C - (NRP1+PLXNA2)	SEMA3	Secreted Signaling	PMID: 27533782
cluster_2	cluster_9	SEMA3C	NRP1_PLXNA2	0.00436624	0	SEMA3C_NRP1_PLXNA2	SEMA3C - (NRP1+PLXNA2)	SEMA3	Secreted Signaling	PMID: 27533782
cluster_5	cluster_9	SEMA3C	NRP1_PLXNA2	0.0232106	0	SEMA3C_NRP1_PLXNA2	SEMA3C - (NRP1+PLXNA2)	SEMA3	Secreted Signaling	PMID: 27533782
cluster_7	cluster_9	SEMA3C	NRP1_PLXNA2	0.00576726	0	SEMA3C_NRP1_PLXNA2	SEMA3C - (NRP1+PLXNA2)	SEMA3	Secreted Signaling	PMID: 27533782
cluster_9	cluster_9	SEMA3C	NRP1_PLXNA2	0.00519403	0	SEMA3C_NRP1_PLXNA2	SEMA3C - (NRP1+PLXNA2)	SEMA3	Secreted Signaling	PMID: 27533782
cluster_1	cluster_7	SEMA3C	NRP1_PLXNA3	0.00131419	0	SEMA3C_NRP1_PLXNA3	SEMA3C - (NRP1+PLXNA3)	SEMA3	Secreted Signaling	PMID: 27533782
cluster_10	cluster_7	SEMA3C	NRP1_PLXNA3	0.00113543	0	SEMA3C_NRP1_PLXNA3	SEMA3C - (NRP1+PLXNA3)	SEMA3	Secreted Signaling	PMID: 27533782
cluster_11	cluster_7	SEMA3C	NRP1_PLXNA3	0.000748187	0	SEMA3C_NRP1_PLXNA3	SEMA3C - (NRP1+PLXNA3)	SEMA3	Secreted Signaling	PMID: 27533782
cluster_12	cluster_7	SEMA3C	NRP1_PLXNA3	0.00159336	0	SEMA3C_NRP1_PLXNA3	SEMA3C - (NRP1+PLXNA3)	SEMA3	Secreted Signaling	PMID: 27533782
cluster_2	cluster_7	SEMA3C	NRP1_PLXNA3	0.000896335	0	SEMA3C_NRP1_PLXNA3	SEMA3C - (NRP1+PLXNA3)	SEMA3	Secreted Signaling	PMID: 27533782
cluster_5	cluster_7	SEMA3C	NRP1_PLXNA3	0.0048376	0	SEMA3C_NRP1_PLXNA3	SEMA3C - (NRP1+PLXNA3)	SEMA3	Secreted Signaling	PMID: 27533782
cluster_7	cluster_7	SEMA3C	NRP1_PLXNA3	0.00118527	0	SEMA3C_NRP1_PLXNA3	SEMA3C - (NRP1+PLXNA3)	SEMA3	Secreted Signaling	PMID: 27533782
cluster_9	cluster_7	SEMA3C	NRP1_PLXNA3	0.00106697	0	SEMA3C_NRP1_PLXNA3	SEMA3C - (NRP1+PLXNA3)	SEMA3	Secreted Signaling	PMID: 27533782
cluster_1	cluster_10	SEMA3C	NRP1_PLXNA4	0.0019713	0	SEMA3C_NRP1_PLXNA4	SEMA3C - (NRP1+PLXNA4)	SEMA3	Secreted Signaling	PMID: 27533782
cluster_10	cluster_10	SEMA3C	NRP1_PLXNA4	0.00170331	0	SEMA3C_NRP1_PLXNA4	SEMA3C - (NRP1+PLXNA4)	SEMA3	Secreted Signaling	PMID: 27533782
cluster_12	cluster_10	SEMA3C	NRP1_PLXNA4	0.00238972	0	SEMA3C_NRP1_PLXNA4	SEMA3C - (NRP1+PLXNA4)	SEMA3	Secreted Signaling	PMID: 27533782
cluster_2	cluster_10	SEMA3C	NRP1_PLXNA4	0.00134479	0	SEMA3C_NRP1_PLXNA4	SEMA3C - (NRP1+PLXNA4)	SEMA3	Secreted Signaling	PMID: 27533782
cluster_5	cluster_10	SEMA3C	NRP1_PLXNA4	0.00724369	0	SEMA3C_NRP1_PLXNA4	SEMA3C - (NRP1+PLXNA4)	SEMA3	Secreted Signaling	PMID: 27533782
cluster_7	cluster_10	SEMA3C	NRP1_PLXNA4	0.00177804	0	SEMA3C_NRP1_PLXNA4	SEMA3C - (NRP1+PLXNA4)	SEMA3	Secreted Signaling	PMID: 27533782
cluster_9	cluster_10	SEMA3C	NRP1_PLXNA4	0.00160067	0	SEMA3C_NRP1_PLXNA4	SEMA3C - (NRP1+PLXNA4)	SEMA3	Secreted Signaling	PMID: 27533782
cluster_1	cluster_2	SEMA3C	NRP1_PLXNA4	0.00200638	0	SEMA3C_NRP1_PLXNA4	SEMA3C - (NRP1+PLXNA4)	SEMA3	Secreted Signaling	PMID: 27533782
cluster_10	cluster_2	SEMA3C	NRP1_PLXNA4	0.00173363	0	SEMA3C_NRP1_PLXNA4	SEMA3C - (NRP1+PLXNA4)	SEMA3	Secreted Signaling	PMID: 27533782
cluster_12	cluster_2	SEMA3C	NRP1_PLXNA4	0.00243223	0	SEMA3C_NRP1_PLXNA4	SEMA3C - (NRP1+PLXNA4)	SEMA3	Secreted Signaling	PMID: 27533782
cluster_2	cluster_2	SEMA3C	NRP1_PLXNA4	0.00136874	0	SEMA3C_NRP1_PLXNA4	SEMA3C - (NRP1+PLXNA4)	SEMA3	Secreted Signaling	PMID: 27533782
cluster_5	cluster_2	SEMA3C	NRP1_PLXNA4	0.0073719	0	SEMA3C_NRP1_PLXNA4	SEMA3C - (NRP1+PLXNA4)	SEMA3	Secreted Signaling	PMID: 27533782
cluster_7	cluster_2	SEMA3C	NRP1_PLXNA4	0.00180969	0	SEMA3C_NRP1_PLXNA4	SEMA3C - (NRP1+PLXNA4)	SEMA3	Secreted Signaling	PMID: 27533782
cluster_9	cluster_2	SEMA3C	NRP1_PLXNA4	0.00162917	0	SEMA3C_NRP1_PLXNA4	SEMA3C - (NRP1+PLXNA4)	SEMA3	Secreted Signaling	PMID: 27533782
cluster_1	cluster_3	SEMA3C	NRP1_PLXNA4	0.00317195	0	SEMA3C_NRP1_PLXNA4	SEMA3C - (NRP1+PLXNA4)	SEMA3	Secreted Signaling	PMID: 27533782
cluster_10	cluster_3	SEMA3C	NRP1_PLXNA4	0.00274118	0	SEMA3C_NRP1_PLXNA4	SEMA3C - (NRP1+PLXNA4)	SEMA3	Secreted Signaling	PMID: 27533782
cluster_11	cluster_3	SEMA3C	NRP1_PLXNA4	0.00180728	0	SEMA3C_NRP1_PLXNA4	SEMA3C - (NRP1+PLXNA4)	SEMA3	Secreted Signaling	PMID: 27533782
cluster_12	cluster_3	SEMA3C	NRP1_PLXNA4	0.00384424	0	SEMA3C_NRP1_PLXNA4	SEMA3C - (NRP1+PLXNA4)	SEMA3	Secreted Signaling	PMID: 27533782
cluster_2	cluster_3	SEMA3C	NRP1_PLXNA4	0.00216469	0	SEMA3C_NRP1_PLXNA4	SEMA3C - (NRP1+PLXNA4)	SEMA3	Secreted Signaling	PMID: 27533782
cluster_5	cluster_3	SEMA3C	NRP1_PLXNA4	0.0116182	0	SEMA3C_NRP1_PLXNA4	SEMA3C - (NRP1+PLXNA4)	SEMA3	Secreted Signaling	PMID: 27533782
cluster_7	cluster_3	SEMA3C	NRP1_PLXNA4	0.00286132	0	SEMA3C_NRP1_PLXNA4	SEMA3C - (NRP1+PLXNA4)	SEMA3	Secreted Signaling	PMID: 27533782
cluster_9	cluster_3	SEMA3C	NRP1_PLXNA4	0.00257617	0	SEMA3C_NRP1_PLXNA4	SEMA3C - (NRP1+PLXNA4)	SEMA3	Secreted Signaling	PMID: 27533782
cluster_1	cluster_5	SEMA3C	NRP1_PLXNA4	0.00328299	0	SEMA3C_NRP1_PLXNA4	SEMA3C - (NRP1+PLXNA4)	SEMA3	Secreted Signaling	PMID: 27533782
cluster_10	cluster_5	SEMA3C	NRP1_PLXNA4	0.00283718	0	SEMA3C_NRP1_PLXNA4	SEMA3C - (NRP1+PLXNA4)	SEMA3	Secreted Signaling	PMID: 27533782
cluster_11	cluster_5	SEMA3C	NRP1_PLXNA4	0.00187064	0	SEMA3C_NRP1_PLXNA4	SEMA3C - (NRP1+PLXNA4)	SEMA3	Secreted Signaling	PMID: 27533782
cluster_12	cluster_5	SEMA3C	NRP1_PLXNA4	0.00397871	0	SEMA3C_NRP1_PLXNA4	SEMA3C - (NRP1+PLXNA4)	SEMA3	Secreted Signaling	PMID: 27533782
cluster_2	cluster_5	SEMA3C	NRP1_PLXNA4	0.00224054	0	SEMA3C_NRP1_PLXNA4	SEMA3C - (NRP1+PLXNA4)	SEMA3	Secreted Signaling	PMID: 27533782
cluster_5	cluster_5	SEMA3C	NRP1_PLXNA4	0.0120213	0	SEMA3C_NRP1_PLXNA4	SEMA3C - (NRP1+PLXNA4)	SEMA3	Secreted Signaling	PMID: 27533782
cluster_7	cluster_5	SEMA3C	NRP1_PLXNA4	0.00296151	0	SEMA3C_NRP1_PLXNA4	SEMA3C - (NRP1+PLXNA4)	SEMA3	Secreted Signaling	PMID: 27533782
cluster_9	cluster_5	SEMA3C	NRP1_PLXNA4	0.00266641	0	SEMA3C_NRP1_PLXNA4	SEMA3C - (NRP1+PLXNA4)	SEMA3	Secreted Signaling	PMID: 27533782
cluster_1	cluster_6	SEMA3C	NRP1_PLXNA4	0.0039238	0	SEMA3C_NRP1_PLXNA4	SEMA3C - (NRP1+PLXNA4)	SEMA3	Secreted Signaling	PMID: 27533782
cluster_10	cluster_6	SEMA3C	NRP1_PLXNA4	0.00339128	0	SEMA3C_NRP1_PLXNA4	SEMA3C - (NRP1+PLXNA4)	SEMA3	Secreted Signaling	PMID: 27533782
cluster_11	cluster_6	SEMA3C	NRP1_PLXNA4	0.00223639	0	SEMA3C_NRP1_PLXNA4	SEMA3C - (NRP1+PLXNA4)	SEMA3	Secreted Signaling	PMID: 27533782
cluster_12	cluster_6	SEMA3C	NRP1_PLXNA4	0.00475469	0	SEMA3C_NRP1_PLXNA4	SEMA3C - (NRP1+PLXNA4)	SEMA3	Secreted Signaling	PMID: 27533782
cluster_2	cluster_6	SEMA3C	NRP1_PLXNA4	0.00267843	0	SEMA3C_NRP1_PLXNA4	SEMA3C - (NRP1+PLXNA4)	SEMA3	Secreted Signaling	PMID: 27533782
cluster_5	cluster_6	SEMA3C	NRP1_PLXNA4	0.0143433	0	SEMA3C_NRP1_PLXNA4	SEMA3C - (NRP1+PLXNA4)	SEMA3	Secreted Signaling	PMID: 27533782
cluster_7	cluster_6	SEMA3C	NRP1_PLXNA4	0.0035398	0	SEMA3C_NRP1_PLXNA4	SEMA3C - (NRP1+PLXNA4)	SEMA3	Secreted Signaling	PMID: 27533782
cluster_9	cluster_6	SEMA3C	NRP1_PLXNA4	0.00318726	0	SEMA3C_NRP1_PLXNA4	SEMA3C - (NRP1+PLXNA4)	SEMA3	Secreted Signaling	PMID: 27533782
cluster_1	cluster_9	SEMA3C	NRP1_PLXNA4	0.00673635	0	SEMA3C_NRP1_PLXNA4	SEMA3C - (NRP1+PLXNA4)	SEMA3	Secreted Signaling	PMID: 27533782
cluster_10	cluster_9	SEMA3C	NRP1_PLXNA4	0.00582435	0	SEMA3C_NRP1_PLXNA4	SEMA3C - (NRP1+PLXNA4)	SEMA3	Secreted Signaling	PMID: 27533782
cluster_11	cluster_9	SEMA3C	NRP1_PLXNA4	0.00384409	0	SEMA3C_NRP1_PLXNA4	SEMA3C - (NRP1+PLXNA4)	SEMA3	Secreted Signaling	PMID: 27533782
cluster_12	cluster_9	SEMA3C	NRP1_PLXNA4	0.00815792	0	SEMA3C_NRP1_PLXNA4	SEMA3C - (NRP1+PLXNA4)	SEMA3	Secreted Signaling	PMID: 27533782
cluster_2	cluster_9	SEMA3C	NRP1_PLXNA4	0.00460243	0	SEMA3C_NRP1_PLXNA4	SEMA3C - (NRP1+PLXNA4)	SEMA3	Secreted Signaling	PMID: 27533782
cluster_5	cluster_9	SEMA3C	NRP1_PLXNA4	0.0244411	0	SEMA3C_NRP1_PLXNA4	SEMA3C - (NRP1+PLXNA4)	SEMA3	Secreted Signaling	PMID: 27533782
cluster_7	cluster_9	SEMA3C	NRP1_PLXNA4	0.00607878	0	SEMA3C_NRP1_PLXNA4	SEMA3C - (NRP1+PLXNA4)	SEMA3	Secreted Signaling	PMID: 27533782
cluster_9	cluster_9	SEMA3C	NRP1_PLXNA4	0.00547476	0	SEMA3C_NRP1_PLXNA4	SEMA3C - (NRP1+PLXNA4)	SEMA3	Secreted Signaling	PMID: 27533782
cluster_1	cluster_10	SEMA3C	NRP2_PLXNA1	0.00395392	0	SEMA3C_NRP2_PLXNA1	SEMA3C - (NRP2+PLXNA1)	SEMA3	Secreted Signaling	PMID: 27533782
cluster_10	cluster_10	SEMA3C	NRP2_PLXNA1	0.00341732	0	SEMA3C_NRP2_PLXNA1	SEMA3C - (NRP2+PLXNA1)	SEMA3	Secreted Signaling	PMID: 27533782
cluster_11	cluster_10	SEMA3C	NRP2_PLXNA1	0.00225359	0	SEMA3C_NRP2_PLXNA1	SEMA3C - (NRP2+PLXNA1)	SEMA3	Secreted Signaling	PMID: 27533782
cluster_12	cluster_10	SEMA3C	NRP2_PLXNA1	0.00479114	0	SEMA3C_NRP2_PLXNA1	SEMA3C - (NRP2+PLXNA1)	SEMA3	Secreted Signaling	PMID: 27533782
cluster_2	cluster_10	SEMA3C	NRP2_PLXNA1	0.00269901	0	SEMA3C_NRP2_PLXNA1	SEMA3C - (NRP2+PLXNA1)	SEMA3	Secreted Signaling	PMID: 27533782
cluster_5	cluster_10	SEMA3C	NRP2_PLXNA1	0.0144522	0	SEMA3C_NRP2_PLXNA1	SEMA3C - (NRP2+PLXNA1)	SEMA3	Secreted Signaling	PMID: 27533782
cluster_7	cluster_10	SEMA3C	NRP2_PLXNA1	0.00356698	0	SEMA3C_NRP2_PLXNA1	SEMA3C - (NRP2+PLXNA1)	SEMA3	Secreted Signaling	PMID: 27533782
cluster_9	cluster_10	SEMA3C	NRP2_PLXNA1	0.00321173	0	SEMA3C_NRP2_PLXNA1	SEMA3C - (NRP2+PLXNA1)	SEMA3	Secreted Signaling	PMID: 27533782
cluster_1	cluster_11	SEMA3C	NRP2_PLXNA1	0.00368709	0	SEMA3C_NRP2_PLXNA1	SEMA3C - (NRP2+PLXNA1)	SEMA3	Secreted Signaling	PMID: 27533782
cluster_10	cluster_11	SEMA3C	NRP2_PLXNA1	0.00318658	0	SEMA3C_NRP2_PLXNA1	SEMA3C - (NRP2+PLXNA1)	SEMA3	Secreted Signaling	PMID: 27533782
cluster_12	cluster_11	SEMA3C	NRP2_PLXNA1	0.00446807	0	SEMA3C_NRP2_PLXNA1	SEMA3C - (NRP2+PLXNA1)	SEMA3	Secreted Signaling	PMID: 27533782
cluster_2	cluster_11	SEMA3C	NRP2_PLXNA1	0.00251665	0	SEMA3C_NRP2_PLXNA1	SEMA3C - (NRP2+PLXNA1)	SEMA3	Secreted Signaling	PMID: 27533782
cluster_5	cluster_11	SEMA3C	NRP2_PLXNA1	0.0134865	0	SEMA3C_NRP2_PLXNA1	SEMA3C - (NRP2+PLXNA1)	SEMA3	Secreted Signaling	PMID: 27533782
cluster_7	cluster_11	SEMA3C	NRP2_PLXNA1	0.00332617	0	SEMA3C_NRP2_PLXNA1	SEMA3C - (NRP2+PLXNA1)	SEMA3	Secreted Signaling	PMID: 27533782
cluster_9	cluster_11	SEMA3C	NRP2_PLXNA1	0.00299484	0	SEMA3C_NRP2_PLXNA1	SEMA3C - (NRP2+PLXNA1)	SEMA3	Secreted Signaling	PMID: 27533782
cluster_1	cluster_12	SEMA3C	NRP2_PLXNA1	0.0033633	0	SEMA3C_NRP2_PLXNA1	SEMA3C - (NRP2+PLXNA1)	SEMA3	Secreted Signaling	PMID: 27533782
cluster_10	cluster_12	SEMA3C	NRP2_PLXNA1	0.00290662	0	SEMA3C_NRP2_PLXNA1	SEMA3C - (NRP2+PLXNA1)	SEMA3	Secreted Signaling	PMID: 27533782
cluster_11	cluster_12	SEMA3C	NRP2_PLXNA1	0.00191647	0.01	SEMA3C_NRP2_PLXNA1	SEMA3C - (NRP2+PLXNA1)	SEMA3	Secreted Signaling	PMID: 27533782
cluster_12	cluster_12	SEMA3C	NRP2_PLXNA1	0.00407598	0	SEMA3C_NRP2_PLXNA1	SEMA3C - (NRP2+PLXNA1)	SEMA3	Secreted Signaling	PMID: 27533782
cluster_2	cluster_12	SEMA3C	NRP2_PLXNA1	0.00229541	0	SEMA3C_NRP2_PLXNA1	SEMA3C - (NRP2+PLXNA1)	SEMA3	Secreted Signaling	PMID: 27533782
cluster_5	cluster_12	SEMA3C	NRP2_PLXNA1	0.0123128	0	SEMA3C_NRP2_PLXNA1	SEMA3C - (NRP2+PLXNA1)	SEMA3	Secreted Signaling	PMID: 27533782
cluster_7	cluster_12	SEMA3C	NRP2_PLXNA1	0.00303398	0	SEMA3C_NRP2_PLXNA1	SEMA3C - (NRP2+PLXNA1)	SEMA3	Secreted Signaling	PMID: 27533782
cluster_9	cluster_12	SEMA3C	NRP2_PLXNA1	0.00273168	0	SEMA3C_NRP2_PLXNA1	SEMA3C - (NRP2+PLXNA1)	SEMA3	Secreted Signaling	PMID: 27533782
cluster_1	cluster_2	SEMA3C	NRP2_PLXNA1	0.00371923	0	SEMA3C_NRP2_PLXNA1	SEMA3C - (NRP2+PLXNA1)	SEMA3	Secreted Signaling	PMID: 27533782
cluster_10	cluster_2	SEMA3C	NRP2_PLXNA1	0.00321438	0	SEMA3C_NRP2_PLXNA1	SEMA3C - (NRP2+PLXNA1)	SEMA3	Secreted Signaling	PMID: 27533782
cluster_11	cluster_2	SEMA3C	NRP2_PLXNA1	0.00211961	0	SEMA3C_NRP2_PLXNA1	SEMA3C - (NRP2+PLXNA1)	SEMA3	Secreted Signaling	PMID: 27533782
cluster_12	cluster_2	SEMA3C	NRP2_PLXNA1	0.00450699	0	SEMA3C_NRP2_PLXNA1	SEMA3C - (NRP2+PLXNA1)	SEMA3	Secreted Signaling	PMID: 27533782
cluster_2	cluster_2	SEMA3C	NRP2_PLXNA1	0.00253862	0	SEMA3C_NRP2_PLXNA1	SEMA3C - (NRP2+PLXNA1)	SEMA3	Secreted Signaling	PMID: 27533782
cluster_5	cluster_2	SEMA3C	NRP2_PLXNA1	0.0136029	0	SEMA3C_NRP2_PLXNA1	SEMA3C - (NRP2+PLXNA1)	SEMA3	Secreted Signaling	PMID: 27533782
cluster_7	cluster_2	SEMA3C	NRP2_PLXNA1	0.00335518	0	SEMA3C_NRP2_PLXNA1	SEMA3C - (NRP2+PLXNA1)	SEMA3	Secreted Signaling	PMID: 27533782
cluster_9	cluster_2	SEMA3C	NRP2_PLXNA1	0.00302097	0	SEMA3C_NRP2_PLXNA1	SEMA3C - (NRP2+PLXNA1)	SEMA3	Secreted Signaling	PMID: 27533782
cluster_1	cluster_4	SEMA3C	NRP2_PLXNA1	0.00128135	0	SEMA3C_NRP2_PLXNA1	SEMA3C - (NRP2+PLXNA1)	SEMA3	Secreted Signaling	PMID: 27533782
cluster_10	cluster_4	SEMA3C	NRP2_PLXNA1	0.00110705	0	SEMA3C_NRP2_PLXNA1	SEMA3C - (NRP2+PLXNA1)	SEMA3	Secreted Signaling	PMID: 27533782
cluster_11	cluster_4	SEMA3C	NRP2_PLXNA1	0.000729479	0.02	SEMA3C_NRP2_PLXNA1	SEMA3C - (NRP2+PLXNA1)	SEMA3	Secreted Signaling	PMID: 27533782
cluster_12	cluster_4	SEMA3C	NRP2_PLXNA1	0.00155355	0.02	SEMA3C_NRP2_PLXNA1	SEMA3C - (NRP2+PLXNA1)	SEMA3	Secreted Signaling	PMID: 27533782
cluster_2	cluster_4	SEMA3C	NRP2_PLXNA1	0.000873926	0	SEMA3C_NRP2_PLXNA1	SEMA3C - (NRP2+PLXNA1)	SEMA3	Secreted Signaling	PMID: 27533782
cluster_5	cluster_4	SEMA3C	NRP2_PLXNA1	0.00471713	0	SEMA3C_NRP2_PLXNA1	SEMA3C - (NRP2+PLXNA1)	SEMA3	Secreted Signaling	PMID: 27533782
cluster_7	cluster_4	SEMA3C	NRP2_PLXNA1	0.00115565	0.01	SEMA3C_NRP2_PLXNA1	SEMA3C - (NRP2+PLXNA1)	SEMA3	Secreted Signaling	PMID: 27533782
cluster_9	cluster_4	SEMA3C	NRP2_PLXNA1	0.0010403	0.01	SEMA3C_NRP2_PLXNA1	SEMA3C - (NRP2+PLXNA1)	SEMA3	Secreted Signaling	PMID: 27533782
cluster_1	cluster_7	SEMA3C	NRP2_PLXNA1	0.00143623	0	SEMA3C_NRP2_PLXNA1	SEMA3C - (NRP2+PLXNA1)	SEMA3	Secreted Signaling	PMID: 27533782
cluster_10	cluster_7	SEMA3C	NRP2_PLXNA1	0.00124089	0	SEMA3C_NRP2_PLXNA1	SEMA3C - (NRP2+PLXNA1)	SEMA3	Secreted Signaling	PMID: 27533782
cluster_11	cluster_7	SEMA3C	NRP2_PLXNA1	0.000817708	0.03	SEMA3C_NRP2_PLXNA1	SEMA3C - (NRP2+PLXNA1)	SEMA3	Secreted Signaling	PMID: 27533782
cluster_12	cluster_7	SEMA3C	NRP2_PLXNA1	0.00174128	0	SEMA3C_NRP2_PLXNA1	SEMA3C - (NRP2+PLXNA1)	SEMA3	Secreted Signaling	PMID: 27533782
cluster_2	cluster_7	SEMA3C	NRP2_PLXNA1	0.000979608	0	SEMA3C_NRP2_PLXNA1	SEMA3C - (NRP2+PLXNA1)	SEMA3	Secreted Signaling	PMID: 27533782
cluster_5	cluster_7	SEMA3C	NRP2_PLXNA1	0.0052851	0	SEMA3C_NRP2_PLXNA1	SEMA3C - (NRP2+PLXNA1)	SEMA3	Secreted Signaling	PMID: 27533782
cluster_7	cluster_7	SEMA3C	NRP2_PLXNA1	0.00129535	0	SEMA3C_NRP2_PLXNA1	SEMA3C - (NRP2+PLXNA1)	SEMA3	Secreted Signaling	PMID: 27533782
cluster_9	cluster_7	SEMA3C	NRP2_PLXNA1	0.00116608	0	SEMA3C_NRP2_PLXNA1	SEMA3C - (NRP2+PLXNA1)	SEMA3	Secreted Signaling	PMID: 27533782
cluster_1	cluster_0	SEMA3C	NRP2_PLXNA2	0.00210702	0.01	SEMA3C_NRP2_PLXNA2	SEMA3C - (NRP2+PLXNA2)	SEMA3	Secreted Signaling	PMID: 27533782
cluster_10	cluster_0	SEMA3C	NRP2_PLXNA2	0.00182061	0	SEMA3C_NRP2_PLXNA2	SEMA3C - (NRP2+PLXNA2)	SEMA3	Secreted Signaling	PMID: 27533782
cluster_2	cluster_0	SEMA3C	NRP2_PLXNA2	0.00143744	0	SEMA3C_NRP2_PLXNA2	SEMA3C - (NRP2+PLXNA2)	SEMA3	Secreted Signaling	PMID: 27533782
cluster_5	cluster_0	SEMA3C	NRP2_PLXNA2	0.00773959	0	SEMA3C_NRP2_PLXNA2	SEMA3C - (NRP2+PLXNA2)	SEMA3	Secreted Signaling	PMID: 27533782
cluster_1	cluster_1	SEMA3C	NRP2_PLXNA2	0.00461626	0	SEMA3C_NRP2_PLXNA2	SEMA3C - (NRP2+PLXNA2)	SEMA3	Secreted Signaling	PMID: 27533782
cluster_10	cluster_1	SEMA3C	NRP2_PLXNA2	0.00399013	0	SEMA3C_NRP2_PLXNA2	SEMA3C - (NRP2+PLXNA2)	SEMA3	Secreted Signaling	PMID: 27533782
cluster_12	cluster_1	SEMA3C	NRP2_PLXNA2	0.00559295	0	SEMA3C_NRP2_PLXNA2	SEMA3C - (NRP2+PLXNA2)	SEMA3	Secreted Signaling	PMID: 27533782
cluster_2	cluster_1	SEMA3C	NRP2_PLXNA2	0.00315181	0	SEMA3C_NRP2_PLXNA2	SEMA3C - (NRP2+PLXNA2)	SEMA3	Secreted Signaling	PMID: 27533782
cluster_5	cluster_1	SEMA3C	NRP2_PLXNA2	0.0168434	0	SEMA3C_NRP2_PLXNA2	SEMA3C - (NRP2+PLXNA2)	SEMA3	Secreted Signaling	PMID: 27533782
cluster_7	cluster_1	SEMA3C	NRP2_PLXNA2	0.00416478	0	SEMA3C_NRP2_PLXNA2	SEMA3C - (NRP2+PLXNA2)	SEMA3	Secreted Signaling	PMID: 27533782
cluster_9	cluster_1	SEMA3C	NRP2_PLXNA2	0.00375022	0.01	SEMA3C_NRP2_PLXNA2	SEMA3C - (NRP2+PLXNA2)	SEMA3	Secreted Signaling	PMID: 27533782
cluster_1	cluster_10	SEMA3C	NRP2_PLXNA2	0.00795242	0	SEMA3C_NRP2_PLXNA2	SEMA3C - (NRP2+PLXNA2)	SEMA3	Secreted Signaling	PMID: 27533782
cluster_10	cluster_10	SEMA3C	NRP2_PLXNA2	0.00687692	0	SEMA3C_NRP2_PLXNA2	SEMA3C - (NRP2+PLXNA2)	SEMA3	Secreted Signaling	PMID: 27533782
cluster_11	cluster_10	SEMA3C	NRP2_PLXNA2	0.00454042	0	SEMA3C_NRP2_PLXNA2	SEMA3C - (NRP2+PLXNA2)	SEMA3	Secreted Signaling	PMID: 27533782
cluster_12	cluster_10	SEMA3C	NRP2_PLXNA2	0.00962813	0	SEMA3C_NRP2_PLXNA2	SEMA3C - (NRP2+PLXNA2)	SEMA3	Secreted Signaling	PMID: 27533782
cluster_2	cluster_10	SEMA3C	NRP2_PLXNA2	0.00543539	0	SEMA3C_NRP2_PLXNA2	SEMA3C - (NRP2+PLXNA2)	SEMA3	Secreted Signaling	PMID: 27533782
cluster_5	cluster_10	SEMA3C	NRP2_PLXNA2	0.0287608	0	SEMA3C_NRP2_PLXNA2	SEMA3C - (NRP2+PLXNA2)	SEMA3	Secreted Signaling	PMID: 27533782
cluster_7	cluster_10	SEMA3C	NRP2_PLXNA2	0.007177	0	SEMA3C_NRP2_PLXNA2	SEMA3C - (NRP2+PLXNA2)	SEMA3	Secreted Signaling	PMID: 27533782
cluster_9	cluster_10	SEMA3C	NRP2_PLXNA2	0.00646456	0	SEMA3C_NRP2_PLXNA2	SEMA3C - (NRP2+PLXNA2)	SEMA3	Secreted Signaling	PMID: 27533782
cluster_1	cluster_11	SEMA3C	NRP2_PLXNA2	0.0077085	0	SEMA3C_NRP2_PLXNA2	SEMA3C - (NRP2+PLXNA2)	SEMA3	Secreted Signaling	PMID: 27533782
cluster_10	cluster_11	SEMA3C	NRP2_PLXNA2	0.00666576	0	SEMA3C_NRP2_PLXNA2	SEMA3C - (NRP2+PLXNA2)	SEMA3	Secreted Signaling	PMID: 27533782
cluster_11	cluster_11	SEMA3C	NRP2_PLXNA2	0.00440069	0.03	SEMA3C_NRP2_PLXNA2	SEMA3C - (NRP2+PLXNA2)	SEMA3	Secreted Signaling	PMID: 27533782
cluster_12	cluster_11	SEMA3C	NRP2_PLXNA2	0.00933329	0	SEMA3C_NRP2_PLXNA2	SEMA3C - (NRP2+PLXNA2)	SEMA3	Secreted Signaling	PMID: 27533782
cluster_2	cluster_11	SEMA3C	NRP2_PLXNA2	0.00526826	0	SEMA3C_NRP2_PLXNA2	SEMA3C - (NRP2+PLXNA2)	SEMA3	Secreted Signaling	PMID: 27533782
cluster_5	cluster_11	SEMA3C	NRP2_PLXNA2	0.0278965	0	SEMA3C_NRP2_PLXNA2	SEMA3C - (NRP2+PLXNA2)	SEMA3	Secreted Signaling	PMID: 27533782
cluster_7	cluster_11	SEMA3C	NRP2_PLXNA2	0.00695669	0	SEMA3C_NRP2_PLXNA2	SEMA3C - (NRP2+PLXNA2)	SEMA3	Secreted Signaling	PMID: 27533782
cluster_9	cluster_11	SEMA3C	NRP2_PLXNA2	0.00626598	0	SEMA3C_NRP2_PLXNA2	SEMA3C - (NRP2+PLXNA2)	SEMA3	Secreted Signaling	PMID: 27533782
cluster_1	cluster_2	SEMA3C	NRP2_PLXNA2	0.00821361	0	SEMA3C_NRP2_PLXNA2	SEMA3C - (NRP2+PLXNA2)	SEMA3	Secreted Signaling	PMID: 27533782
cluster_10	cluster_2	SEMA3C	NRP2_PLXNA2	0.00710304	0	SEMA3C_NRP2_PLXNA2	SEMA3C - (NRP2+PLXNA2)	SEMA3	Secreted Signaling	PMID: 27533782
cluster_11	cluster_2	SEMA3C	NRP2_PLXNA2	0.00469008	0	SEMA3C_NRP2_PLXNA2	SEMA3C - (NRP2+PLXNA2)	SEMA3	Secreted Signaling	PMID: 27533782
cluster_12	cluster_2	SEMA3C	NRP2_PLXNA2	0.00994381	0	SEMA3C_NRP2_PLXNA2	SEMA3C - (NRP2+PLXNA2)	SEMA3	Secreted Signaling	PMID: 27533782
cluster_2	cluster_2	SEMA3C	NRP2_PLXNA2	0.00561438	0	SEMA3C_NRP2_PLXNA2	SEMA3C - (NRP2+PLXNA2)	SEMA3	Secreted Signaling	PMID: 27533782
cluster_5	cluster_2	SEMA3C	NRP2_PLXNA2	0.0296849	0	SEMA3C_NRP2_PLXNA2	SEMA3C - (NRP2+PLXNA2)	SEMA3	Secreted Signaling	PMID: 27533782
cluster_7	cluster_2	SEMA3C	NRP2_PLXNA2	0.00741291	0	SEMA3C_NRP2_PLXNA2	SEMA3C - (NRP2+PLXNA2)	SEMA3	Secreted Signaling	PMID: 27533782
cluster_9	cluster_2	SEMA3C	NRP2_PLXNA2	0.00667721	0	SEMA3C_NRP2_PLXNA2	SEMA3C - (NRP2+PLXNA2)	SEMA3	Secreted Signaling	PMID: 27533782
cluster_1	cluster_3	SEMA3C	NRP2_PLXNA2	0.00695509	0	SEMA3C_NRP2_PLXNA2	SEMA3C - (NRP2+PLXNA2)	SEMA3	Secreted Signaling	PMID: 27533782
cluster_10	cluster_3	SEMA3C	NRP2_PLXNA2	0.00601365	0	SEMA3C_NRP2_PLXNA2	SEMA3C - (NRP2+PLXNA2)	SEMA3	Secreted Signaling	PMID: 27533782
cluster_11	cluster_3	SEMA3C	NRP2_PLXNA2	0.00396928	0	SEMA3C_NRP2_PLXNA2	SEMA3C - (NRP2+PLXNA2)	SEMA3	Secreted Signaling	PMID: 27533782
cluster_12	cluster_3	SEMA3C	NRP2_PLXNA2	0.00842242	0	SEMA3C_NRP2_PLXNA2	SEMA3C - (NRP2+PLXNA2)	SEMA3	Secreted Signaling	PMID: 27533782
cluster_2	cluster_3	SEMA3C	NRP2_PLXNA2	0.00475221	0	SEMA3C_NRP2_PLXNA2	SEMA3C - (NRP2+PLXNA2)	SEMA3	Secreted Signaling	PMID: 27533782
cluster_5	cluster_3	SEMA3C	NRP2_PLXNA2	0.0252201	0	SEMA3C_NRP2_PLXNA2	SEMA3C - (NRP2+PLXNA2)	SEMA3	Secreted Signaling	PMID: 27533782
cluster_7	cluster_3	SEMA3C	NRP2_PLXNA2	0.0062763	0	SEMA3C_NRP2_PLXNA2	SEMA3C - (NRP2+PLXNA2)	SEMA3	Secreted Signaling	PMID: 27533782
cluster_9	cluster_3	SEMA3C	NRP2_PLXNA2	0.00565276	0	SEMA3C_NRP2_PLXNA2	SEMA3C - (NRP2+PLXNA2)	SEMA3	Secreted Signaling	PMID: 27533782
cluster_1	cluster_4	SEMA3C	NRP2_PLXNA2	0.00138254	0.01	SEMA3C_NRP2_PLXNA2	SEMA3C - (NRP2+PLXNA2)	SEMA3	Secreted Signaling	PMID: 27533782
cluster_10	cluster_4	SEMA3C	NRP2_PLXNA2	0.00119449	0	SEMA3C_NRP2_PLXNA2	SEMA3C - (NRP2+PLXNA2)	SEMA3	Secreted Signaling	PMID: 27533782
cluster_2	cluster_4	SEMA3C	NRP2_PLXNA2	0.000942975	0	SEMA3C_NRP2_PLXNA2	SEMA3C - (NRP2+PLXNA2)	SEMA3	Secreted Signaling	PMID: 27533782
cluster_5	cluster_4	SEMA3C	NRP2_PLXNA2	0.00508828	0	SEMA3C_NRP2_PLXNA2	SEMA3C - (NRP2+PLXNA2)	SEMA3	Secreted Signaling	PMID: 27533782
cluster_1	cluster_5	SEMA3C	NRP2_PLXNA2	0.00523763	0	SEMA3C_NRP2_PLXNA2	SEMA3C - (NRP2+PLXNA2)	SEMA3	Secreted Signaling	PMID: 27533782
cluster_10	cluster_5	SEMA3C	NRP2_PLXNA2	0.0045276	0	SEMA3C_NRP2_PLXNA2	SEMA3C - (NRP2+PLXNA2)	SEMA3	Secreted Signaling	PMID: 27533782
cluster_12	cluster_5	SEMA3C	NRP2_PLXNA2	0.00634495	0	SEMA3C_NRP2_PLXNA2	SEMA3C - (NRP2+PLXNA2)	SEMA3	Secreted Signaling	PMID: 27533782
cluster_2	cluster_5	SEMA3C	NRP2_PLXNA2	0.00357676	0	SEMA3C_NRP2_PLXNA2	SEMA3C - (NRP2+PLXNA2)	SEMA3	Secreted Signaling	PMID: 27533782
cluster_5	cluster_5	SEMA3C	NRP2_PLXNA2	0.019079	0	SEMA3C_NRP2_PLXNA2	SEMA3C - (NRP2+PLXNA2)	SEMA3	Secreted Signaling	PMID: 27533782
cluster_7	cluster_5	SEMA3C	NRP2_PLXNA2	0.00472566	0	SEMA3C_NRP2_PLXNA2	SEMA3C - (NRP2+PLXNA2)	SEMA3	Secreted Signaling	PMID: 27533782
cluster_9	cluster_5	SEMA3C	NRP2_PLXNA2	0.00425551	0.02	SEMA3C_NRP2_PLXNA2	SEMA3C - (NRP2+PLXNA2)	SEMA3	Secreted Signaling	PMID: 27533782
cluster_1	cluster_6	SEMA3C	NRP2_PLXNA2	0.00681212	0	SEMA3C_NRP2_PLXNA2	SEMA3C - (NRP2+PLXNA2)	SEMA3	Secreted Signaling	PMID: 27533782
cluster_10	cluster_6	SEMA3C	NRP2_PLXNA2	0.00588991	0	SEMA3C_NRP2_PLXNA2	SEMA3C - (NRP2+PLXNA2)	SEMA3	Secreted Signaling	PMID: 27533782
cluster_11	cluster_6	SEMA3C	NRP2_PLXNA2	0.00388745	0.01	SEMA3C_NRP2_PLXNA2	SEMA3C - (NRP2+PLXNA2)	SEMA3	Secreted Signaling	PMID: 27533782
cluster_12	cluster_6	SEMA3C	NRP2_PLXNA2	0.00824954	0	SEMA3C_NRP2_PLXNA2	SEMA3C - (NRP2+PLXNA2)	SEMA3	Secreted Signaling	PMID: 27533782
cluster_2	cluster_6	SEMA3C	NRP2_PLXNA2	0.00465431	0	SEMA3C_NRP2_PLXNA2	SEMA3C - (NRP2+PLXNA2)	SEMA3	Secreted Signaling	PMID: 27533782
cluster_5	cluster_6	SEMA3C	NRP2_PLXNA2	0.024711	0	SEMA3C_NRP2_PLXNA2	SEMA3C - (NRP2+PLXNA2)	SEMA3	Secreted Signaling	PMID: 27533782
cluster_7	cluster_6	SEMA3C	NRP2_PLXNA2	0.00614719	0	SEMA3C_NRP2_PLXNA2	SEMA3C - (NRP2+PLXNA2)	SEMA3	Secreted Signaling	PMID: 27533782
cluster_9	cluster_6	SEMA3C	NRP2_PLXNA2	0.00553641	0	SEMA3C_NRP2_PLXNA2	SEMA3C - (NRP2+PLXNA2)	SEMA3	Secreted Signaling	PMID: 27533782
cluster_1	cluster_7	SEMA3C	NRP2_PLXNA2	0.00349511	0	SEMA3C_NRP2_PLXNA2	SEMA3C - (NRP2+PLXNA2)	SEMA3	Secreted Signaling	PMID: 27533782
cluster_10	cluster_7	SEMA3C	NRP2_PLXNA2	0.00302059	0	SEMA3C_NRP2_PLXNA2	SEMA3C - (NRP2+PLXNA2)	SEMA3	Secreted Signaling	PMID: 27533782
cluster_12	cluster_7	SEMA3C	NRP2_PLXNA2	0.0042356	0	SEMA3C_NRP2_PLXNA2	SEMA3C - (NRP2+PLXNA2)	SEMA3	Secreted Signaling	PMID: 27533782
cluster_2	cluster_7	SEMA3C	NRP2_PLXNA2	0.00238547	0	SEMA3C_NRP2_PLXNA2	SEMA3C - (NRP2+PLXNA2)	SEMA3	Secreted Signaling	PMID: 27533782
cluster_5	cluster_7	SEMA3C	NRP2_PLXNA2	0.0127908	0	SEMA3C_NRP2_PLXNA2	SEMA3C - (NRP2+PLXNA2)	SEMA3	Secreted Signaling	PMID: 27533782
cluster_7	cluster_7	SEMA3C	NRP2_PLXNA2	0.00315293	0	SEMA3C_NRP2_PLXNA2	SEMA3C - (NRP2+PLXNA2)	SEMA3	Secreted Signaling	PMID: 27533782
cluster_9	cluster_7	SEMA3C	NRP2_PLXNA2	0.0028388	0.04	SEMA3C_NRP2_PLXNA2	SEMA3C - (NRP2+PLXNA2)	SEMA3	Secreted Signaling	PMID: 27533782
cluster_1	cluster_9	SEMA3C	NRP2_PLXNA2	0.00794558	0	SEMA3C_NRP2_PLXNA2	SEMA3C - (NRP2+PLXNA2)	SEMA3	Secreted Signaling	PMID: 27533782
cluster_10	cluster_9	SEMA3C	NRP2_PLXNA2	0.006871	0	SEMA3C_NRP2_PLXNA2	SEMA3C - (NRP2+PLXNA2)	SEMA3	Secreted Signaling	PMID: 27533782
cluster_11	cluster_9	SEMA3C	NRP2_PLXNA2	0.00453651	0.01	SEMA3C_NRP2_PLXNA2	SEMA3C - (NRP2+PLXNA2)	SEMA3	Secreted Signaling	PMID: 27533782
cluster_12	cluster_9	SEMA3C	NRP2_PLXNA2	0.00961987	0	SEMA3C_NRP2_PLXNA2	SEMA3C - (NRP2+PLXNA2)	SEMA3	Secreted Signaling	PMID: 27533782
cluster_2	cluster_9	SEMA3C	NRP2_PLXNA2	0.0054307	0	SEMA3C_NRP2_PLXNA2	SEMA3C - (NRP2+PLXNA2)	SEMA3	Secreted Signaling	PMID: 27533782
cluster_5	cluster_9	SEMA3C	NRP2_PLXNA2	0.0287365	0	SEMA3C_NRP2_PLXNA2	SEMA3C - (NRP2+PLXNA2)	SEMA3	Secreted Signaling	PMID: 27533782
cluster_7	cluster_9	SEMA3C	NRP2_PLXNA2	0.00717082	0	SEMA3C_NRP2_PLXNA2	SEMA3C - (NRP2+PLXNA2)	SEMA3	Secreted Signaling	PMID: 27533782
cluster_9	cluster_9	SEMA3C	NRP2_PLXNA2	0.00645899	0	SEMA3C_NRP2_PLXNA2	SEMA3C - (NRP2+PLXNA2)	SEMA3	Secreted Signaling	PMID: 27533782
cluster_1	cluster_11	SEMA3C	NRP2_PLXNA3	0.0038421	0	SEMA3C_NRP2_PLXNA3	SEMA3C - (NRP2+PLXNA3)	SEMA3	Secreted Signaling	PMID: 27533782
cluster_10	cluster_11	SEMA3C	NRP2_PLXNA3	0.00332062	0	SEMA3C_NRP2_PLXNA3	SEMA3C - (NRP2+PLXNA3)	SEMA3	Secreted Signaling	PMID: 27533782
cluster_11	cluster_11	SEMA3C	NRP2_PLXNA3	0.00218975	0	SEMA3C_NRP2_PLXNA3	SEMA3C - (NRP2+PLXNA3)	SEMA3	Secreted Signaling	PMID: 27533782
cluster_12	cluster_11	SEMA3C	NRP2_PLXNA3	0.00465575	0	SEMA3C_NRP2_PLXNA3	SEMA3C - (NRP2+PLXNA3)	SEMA3	Secreted Signaling	PMID: 27533782
cluster_2	cluster_11	SEMA3C	NRP2_PLXNA3	0.00262259	0	SEMA3C_NRP2_PLXNA3	SEMA3C - (NRP2+PLXNA3)	SEMA3	Secreted Signaling	PMID: 27533782
cluster_5	cluster_11	SEMA3C	NRP2_PLXNA3	0.0140476	0	SEMA3C_NRP2_PLXNA3	SEMA3C - (NRP2+PLXNA3)	SEMA3	Secreted Signaling	PMID: 27533782
cluster_7	cluster_11	SEMA3C	NRP2_PLXNA3	0.00346606	0	SEMA3C_NRP2_PLXNA3	SEMA3C - (NRP2+PLXNA3)	SEMA3	Secreted Signaling	PMID: 27533782
cluster_9	cluster_11	SEMA3C	NRP2_PLXNA3	0.00312084	0	SEMA3C_NRP2_PLXNA3	SEMA3C - (NRP2+PLXNA3)	SEMA3	Secreted Signaling	PMID: 27533782
cluster_1	cluster_12	SEMA3C	NRP2_PLXNA3	0.00368581	0	SEMA3C_NRP2_PLXNA3	SEMA3C - (NRP2+PLXNA3)	SEMA3	Secreted Signaling	PMID: 27533782
cluster_10	cluster_12	SEMA3C	NRP2_PLXNA3	0.00318548	0	SEMA3C_NRP2_PLXNA3	SEMA3C - (NRP2+PLXNA3)	SEMA3	Secreted Signaling	PMID: 27533782
cluster_11	cluster_12	SEMA3C	NRP2_PLXNA3	0.00210053	0	SEMA3C_NRP2_PLXNA3	SEMA3C - (NRP2+PLXNA3)	SEMA3	Secreted Signaling	PMID: 27533782
cluster_12	cluster_12	SEMA3C	NRP2_PLXNA3	0.00446652	0	SEMA3C_NRP2_PLXNA3	SEMA3C - (NRP2+PLXNA3)	SEMA3	Secreted Signaling	PMID: 27533782
cluster_2	cluster_12	SEMA3C	NRP2_PLXNA3	0.00251578	0	SEMA3C_NRP2_PLXNA3	SEMA3C - (NRP2+PLXNA3)	SEMA3	Secreted Signaling	PMID: 27533782
cluster_5	cluster_12	SEMA3C	NRP2_PLXNA3	0.0134818	0	SEMA3C_NRP2_PLXNA3	SEMA3C - (NRP2+PLXNA3)	SEMA3	Secreted Signaling	PMID: 27533782
cluster_7	cluster_12	SEMA3C	NRP2_PLXNA3	0.00332502	0	SEMA3C_NRP2_PLXNA3	SEMA3C - (NRP2+PLXNA3)	SEMA3	Secreted Signaling	PMID: 27533782
cluster_9	cluster_12	SEMA3C	NRP2_PLXNA3	0.0029938	0	SEMA3C_NRP2_PLXNA3	SEMA3C - (NRP2+PLXNA3)	SEMA3	Secreted Signaling	PMID: 27533782
cluster_1	cluster_7	SEMA3C	NRP2_PLXNA3	0.00126899	0	SEMA3C_NRP2_PLXNA3	SEMA3C - (NRP2+PLXNA3)	SEMA3	Secreted Signaling	PMID: 27533782
cluster_10	cluster_7	SEMA3C	NRP2_PLXNA3	0.00109637	0	SEMA3C_NRP2_PLXNA3	SEMA3C - (NRP2+PLXNA3)	SEMA3	Secreted Signaling	PMID: 27533782
cluster_11	cluster_7	SEMA3C	NRP2_PLXNA3	0.00072244	0	SEMA3C_NRP2_PLXNA3	SEMA3C - (NRP2+PLXNA3)	SEMA3	Secreted Signaling	PMID: 27533782
cluster_12	cluster_7	SEMA3C	NRP2_PLXNA3	0.00153857	0	SEMA3C_NRP2_PLXNA3	SEMA3C - (NRP2+PLXNA3)	SEMA3	Secreted Signaling	PMID: 27533782
cluster_2	cluster_7	SEMA3C	NRP2_PLXNA3	0.000865495	0	SEMA3C_NRP2_PLXNA3	SEMA3C - (NRP2+PLXNA3)	SEMA3	Secreted Signaling	PMID: 27533782
cluster_5	cluster_7	SEMA3C	NRP2_PLXNA3	0.00467179	0	SEMA3C_NRP2_PLXNA3	SEMA3C - (NRP2+PLXNA3)	SEMA3	Secreted Signaling	PMID: 27533782
cluster_7	cluster_7	SEMA3C	NRP2_PLXNA3	0.0011445	0	SEMA3C_NRP2_PLXNA3	SEMA3C - (NRP2+PLXNA3)	SEMA3	Secreted Signaling	PMID: 27533782
cluster_9	cluster_7	SEMA3C	NRP2_PLXNA3	0.00103027	0	SEMA3C_NRP2_PLXNA3	SEMA3C - (NRP2+PLXNA3)	SEMA3	Secreted Signaling	PMID: 27533782
cluster_1	cluster_10	SEMA3C	NRP2_PLXNA4	0.00492974	0	SEMA3C_NRP2_PLXNA4	SEMA3C - (NRP2+PLXNA4)	SEMA3	Secreted Signaling	PMID: 27533782
cluster_10	cluster_10	SEMA3C	NRP2_PLXNA4	0.00426127	0	SEMA3C_NRP2_PLXNA4	SEMA3C - (NRP2+PLXNA4)	SEMA3	Secreted Signaling	PMID: 27533782
cluster_11	cluster_10	SEMA3C	NRP2_PLXNA4	0.00281095	0.02	SEMA3C_NRP2_PLXNA4	SEMA3C - (NRP2+PLXNA4)	SEMA3	Secreted Signaling	PMID: 27533782
cluster_12	cluster_10	SEMA3C	NRP2_PLXNA4	0.00597235	0	SEMA3C_NRP2_PLXNA4	SEMA3C - (NRP2+PLXNA4)	SEMA3	Secreted Signaling	PMID: 27533782
cluster_2	cluster_10	SEMA3C	NRP2_PLXNA4	0.00336617	0	SEMA3C_NRP2_PLXNA4	SEMA3C - (NRP2+PLXNA4)	SEMA3	Secreted Signaling	PMID: 27533782
cluster_5	cluster_10	SEMA3C	NRP2_PLXNA4	0.0179722	0	SEMA3C_NRP2_PLXNA4	SEMA3C - (NRP2+PLXNA4)	SEMA3	Secreted Signaling	PMID: 27533782
cluster_7	cluster_10	SEMA3C	NRP2_PLXNA4	0.00444773	0	SEMA3C_NRP2_PLXNA4	SEMA3C - (NRP2+PLXNA4)	SEMA3	Secreted Signaling	PMID: 27533782
cluster_9	cluster_10	SEMA3C	NRP2_PLXNA4	0.00400512	0	SEMA3C_NRP2_PLXNA4	SEMA3C - (NRP2+PLXNA4)	SEMA3	Secreted Signaling	PMID: 27533782
cluster_1	cluster_11	SEMA3C	NRP2_PLXNA4	0.00457949	0	SEMA3C_NRP2_PLXNA4	SEMA3C - (NRP2+PLXNA4)	SEMA3	Secreted Signaling	PMID: 27533782
cluster_10	cluster_11	SEMA3C	NRP2_PLXNA4	0.00395833	0	SEMA3C_NRP2_PLXNA4	SEMA3C - (NRP2+PLXNA4)	SEMA3	Secreted Signaling	PMID: 27533782
cluster_11	cluster_11	SEMA3C	NRP2_PLXNA4	0.00261084	0.04	SEMA3C_NRP2_PLXNA4	SEMA3C - (NRP2+PLXNA4)	SEMA3	Secreted Signaling	PMID: 27533782
cluster_12	cluster_11	SEMA3C	NRP2_PLXNA4	0.00554844	0	SEMA3C_NRP2_PLXNA4	SEMA3C - (NRP2+PLXNA4)	SEMA3	Secreted Signaling	PMID: 27533782
cluster_2	cluster_11	SEMA3C	NRP2_PLXNA4	0.00312666	0	SEMA3C_NRP2_PLXNA4	SEMA3C - (NRP2+PLXNA4)	SEMA3	Secreted Signaling	PMID: 27533782
cluster_5	cluster_11	SEMA3C	NRP2_PLXNA4	0.0167109	0	SEMA3C_NRP2_PLXNA4	SEMA3C - (NRP2+PLXNA4)	SEMA3	Secreted Signaling	PMID: 27533782
cluster_7	cluster_11	SEMA3C	NRP2_PLXNA4	0.00413158	0	SEMA3C_NRP2_PLXNA4	SEMA3C - (NRP2+PLXNA4)	SEMA3	Secreted Signaling	PMID: 27533782
cluster_9	cluster_11	SEMA3C	NRP2_PLXNA4	0.00372032	0	SEMA3C_NRP2_PLXNA4	SEMA3C - (NRP2+PLXNA4)	SEMA3	Secreted Signaling	PMID: 27533782
cluster_1	cluster_2	SEMA3C	NRP2_PLXNA4	0.00476548	0	SEMA3C_NRP2_PLXNA4	SEMA3C - (NRP2+PLXNA4)	SEMA3	Secreted Signaling	PMID: 27533782
cluster_10	cluster_2	SEMA3C	NRP2_PLXNA4	0.00411919	0	SEMA3C_NRP2_PLXNA4	SEMA3C - (NRP2+PLXNA4)	SEMA3	Secreted Signaling	PMID: 27533782
cluster_11	cluster_2	SEMA3C	NRP2_PLXNA4	0.0027171	0.03	SEMA3C_NRP2_PLXNA4	SEMA3C - (NRP2+PLXNA4)	SEMA3	Secreted Signaling	PMID: 27533782
cluster_12	cluster_2	SEMA3C	NRP2_PLXNA4	0.00577355	0	SEMA3C_NRP2_PLXNA4	SEMA3C - (NRP2+PLXNA4)	SEMA3	Secreted Signaling	PMID: 27533782
cluster_2	cluster_2	SEMA3C	NRP2_PLXNA4	0.00325384	0	SEMA3C_NRP2_PLXNA4	SEMA3C - (NRP2+PLXNA4)	SEMA3	Secreted Signaling	PMID: 27533782
cluster_5	cluster_2	SEMA3C	NRP2_PLXNA4	0.0173809	0	SEMA3C_NRP2_PLXNA4	SEMA3C - (NRP2+PLXNA4)	SEMA3	Secreted Signaling	PMID: 27533782
cluster_7	cluster_2	SEMA3C	NRP2_PLXNA4	0.00429946	0	SEMA3C_NRP2_PLXNA4	SEMA3C - (NRP2+PLXNA4)	SEMA3	Secreted Signaling	PMID: 27533782
cluster_9	cluster_2	SEMA3C	NRP2_PLXNA4	0.00387155	0	SEMA3C_NRP2_PLXNA4	SEMA3C - (NRP2+PLXNA4)	SEMA3	Secreted Signaling	PMID: 27533782
cluster_1	cluster_3	SEMA3C	NRP2_PLXNA4	0.00603775	0	SEMA3C_NRP2_PLXNA4	SEMA3C - (NRP2+PLXNA4)	SEMA3	Secreted Signaling	PMID: 27533782
cluster_10	cluster_3	SEMA3C	NRP2_PLXNA4	0.00521983	0	SEMA3C_NRP2_PLXNA4	SEMA3C - (NRP2+PLXNA4)	SEMA3	Secreted Signaling	PMID: 27533782
cluster_11	cluster_3	SEMA3C	NRP2_PLXNA4	0.00344439	0	SEMA3C_NRP2_PLXNA4	SEMA3C - (NRP2+PLXNA4)	SEMA3	Secreted Signaling	PMID: 27533782
cluster_12	cluster_3	SEMA3C	NRP2_PLXNA4	0.00731298	0	SEMA3C_NRP2_PLXNA4	SEMA3C - (NRP2+PLXNA4)	SEMA3	Secreted Signaling	PMID: 27533782
cluster_2	cluster_3	SEMA3C	NRP2_PLXNA4	0.00412421	0	SEMA3C_NRP2_PLXNA4	SEMA3C - (NRP2+PLXNA4)	SEMA3	Secreted Signaling	PMID: 27533782
cluster_5	cluster_3	SEMA3C	NRP2_PLXNA4	0.021947	0	SEMA3C_NRP2_PLXNA4	SEMA3C - (NRP2+PLXNA4)	SEMA3	Secreted Signaling	PMID: 27533782
cluster_7	cluster_3	SEMA3C	NRP2_PLXNA4	0.005448	0	SEMA3C_NRP2_PLXNA4	SEMA3C - (NRP2+PLXNA4)	SEMA3	Secreted Signaling	PMID: 27533782
cluster_9	cluster_3	SEMA3C	NRP2_PLXNA4	0.00490634	0	SEMA3C_NRP2_PLXNA4	SEMA3C - (NRP2+PLXNA4)	SEMA3	Secreted Signaling	PMID: 27533782
cluster_1	cluster_5	SEMA3C	NRP2_PLXNA4	0.00407149	0	SEMA3C_NRP2_PLXNA4	SEMA3C - (NRP2+PLXNA4)	SEMA3	Secreted Signaling	PMID: 27533782
cluster_10	cluster_5	SEMA3C	NRP2_PLXNA4	0.00351899	0	SEMA3C_NRP2_PLXNA4	SEMA3C - (NRP2+PLXNA4)	SEMA3	Secreted Signaling	PMID: 27533782
cluster_12	cluster_5	SEMA3C	NRP2_PLXNA4	0.00493349	0	SEMA3C_NRP2_PLXNA4	SEMA3C - (NRP2+PLXNA4)	SEMA3	Secreted Signaling	PMID: 27533782
cluster_2	cluster_5	SEMA3C	NRP2_PLXNA4	0.00277937	0	SEMA3C_NRP2_PLXNA4	SEMA3C - (NRP2+PLXNA4)	SEMA3	Secreted Signaling	PMID: 27533782
cluster_5	cluster_5	SEMA3C	NRP2_PLXNA4	0.0148772	0	SEMA3C_NRP2_PLXNA4	SEMA3C - (NRP2+PLXNA4)	SEMA3	Secreted Signaling	PMID: 27533782
cluster_7	cluster_5	SEMA3C	NRP2_PLXNA4	0.00367309	0	SEMA3C_NRP2_PLXNA4	SEMA3C - (NRP2+PLXNA4)	SEMA3	Secreted Signaling	PMID: 27533782
cluster_9	cluster_5	SEMA3C	NRP2_PLXNA4	0.00330731	0	SEMA3C_NRP2_PLXNA4	SEMA3C - (NRP2+PLXNA4)	SEMA3	Secreted Signaling	PMID: 27533782
cluster_1	cluster_6	SEMA3C	NRP2_PLXNA4	0.00695212	0	SEMA3C_NRP2_PLXNA4	SEMA3C - (NRP2+PLXNA4)	SEMA3	Secreted Signaling	PMID: 27533782
cluster_10	cluster_6	SEMA3C	NRP2_PLXNA4	0.00601108	0	SEMA3C_NRP2_PLXNA4	SEMA3C - (NRP2+PLXNA4)	SEMA3	Secreted Signaling	PMID: 27533782
cluster_11	cluster_6	SEMA3C	NRP2_PLXNA4	0.00396759	0	SEMA3C_NRP2_PLXNA4	SEMA3C - (NRP2+PLXNA4)	SEMA3	Secreted Signaling	PMID: 27533782
cluster_12	cluster_6	SEMA3C	NRP2_PLXNA4	0.00841884	0	SEMA3C_NRP2_PLXNA4	SEMA3C - (NRP2+PLXNA4)	SEMA3	Secreted Signaling	PMID: 27533782
cluster_2	cluster_6	SEMA3C	NRP2_PLXNA4	0.00475018	0	SEMA3C_NRP2_PLXNA4	SEMA3C - (NRP2+PLXNA4)	SEMA3	Secreted Signaling	PMID: 27533782
cluster_5	cluster_6	SEMA3C	NRP2_PLXNA4	0.0252096	0	SEMA3C_NRP2_PLXNA4	SEMA3C - (NRP2+PLXNA4)	SEMA3	Secreted Signaling	PMID: 27533782
cluster_7	cluster_6	SEMA3C	NRP2_PLXNA4	0.00627362	0	SEMA3C_NRP2_PLXNA4	SEMA3C - (NRP2+PLXNA4)	SEMA3	Secreted Signaling	PMID: 27533782
cluster_9	cluster_6	SEMA3C	NRP2_PLXNA4	0.00565034	0	SEMA3C_NRP2_PLXNA4	SEMA3C - (NRP2+PLXNA4)	SEMA3	Secreted Signaling	PMID: 27533782
cluster_1	cluster_9	SEMA3C	NRP2_PLXNA4	0.00837377	0	SEMA3C_NRP2_PLXNA4	SEMA3C - (NRP2+PLXNA4)	SEMA3	Secreted Signaling	PMID: 27533782
cluster_10	cluster_9	SEMA3C	NRP2_PLXNA4	0.0072417	0	SEMA3C_NRP2_PLXNA4	SEMA3C - (NRP2+PLXNA4)	SEMA3	Secreted Signaling	PMID: 27533782
cluster_11	cluster_9	SEMA3C	NRP2_PLXNA4	0.00478186	0	SEMA3C_NRP2_PLXNA4	SEMA3C - (NRP2+PLXNA4)	SEMA3	Secreted Signaling	PMID: 27533782
cluster_12	cluster_9	SEMA3C	NRP2_PLXNA4	0.0101374	0	SEMA3C_NRP2_PLXNA4	SEMA3C - (NRP2+PLXNA4)	SEMA3	Secreted Signaling	PMID: 27533782
cluster_2	cluster_9	SEMA3C	NRP2_PLXNA4	0.00572414	0	SEMA3C_NRP2_PLXNA4	SEMA3C - (NRP2+PLXNA4)	SEMA3	Secreted Signaling	PMID: 27533782
cluster_5	cluster_9	SEMA3C	NRP2_PLXNA4	0.030251	0	SEMA3C_NRP2_PLXNA4	SEMA3C - (NRP2+PLXNA4)	SEMA3	Secreted Signaling	PMID: 27533782
cluster_7	cluster_9	SEMA3C	NRP2_PLXNA4	0.00755758	0	SEMA3C_NRP2_PLXNA4	SEMA3C - (NRP2+PLXNA4)	SEMA3	Secreted Signaling	PMID: 27533782
cluster_9	cluster_9	SEMA3C	NRP2_PLXNA4	0.00680762	0	SEMA3C_NRP2_PLXNA4	SEMA3C - (NRP2+PLXNA4)	SEMA3	Secreted Signaling	PMID: 27533782
cluster_7	cluster_7	ADM	CALCRL	0.000575922	0	ADM_CALCRL	ADM - CALCRL	CALCR	Secreted Signaling	KEGG: hsa04080
cluster_10	cluster_10	ENHO	GPR19	0.000916783	0	ENHO_GPR19	ENHO - GPR19	ENHO	Secreted Signaling	PMID: 28476646
cluster_11	cluster_10	ENHO	GPR19	0.00166926	0	ENHO_GPR19	ENHO - GPR19	ENHO	Secreted Signaling	PMID: 28476646
cluster_12	cluster_10	ENHO	GPR19	0.000900797	0.01	ENHO_GPR19	ENHO - GPR19	ENHO	Secreted Signaling	PMID: 28476646
cluster_2	cluster_10	ENHO	GPR19	0.00106467	0	ENHO_GPR19	ENHO - GPR19	ENHO	Secreted Signaling	PMID: 28476646
cluster_3	cluster_10	ENHO	GPR19	0.00103855	0	ENHO_GPR19	ENHO - GPR19	ENHO	Secreted Signaling	PMID: 28476646
cluster_5	cluster_10	ENHO	GPR19	0.000771775	0	ENHO_GPR19	ENHO - GPR19	ENHO	Secreted Signaling	PMID: 28476646
cluster_6	cluster_10	ENHO	GPR19	0.0011332	0	ENHO_GPR19	ENHO - GPR19	ENHO	Secreted Signaling	PMID: 28476646
cluster_9	cluster_10	ENHO	GPR19	0.000938909	0	ENHO_GPR19	ENHO - GPR19	ENHO	Secreted Signaling	PMID: 28476646
cluster_11	cluster_11	ENHO	GPR19	0.0014318	0	ENHO_GPR19	ENHO - GPR19	ENHO	Secreted Signaling	PMID: 28476646
cluster_2	cluster_11	ENHO	GPR19	0.000913141	0.02	ENHO_GPR19	ENHO - GPR19	ENHO	Secreted Signaling	PMID: 28476646
cluster_3	cluster_11	ENHO	GPR19	0.000890735	0.02	ENHO_GPR19	ENHO - GPR19	ENHO	Secreted Signaling	PMID: 28476646
cluster_6	cluster_11	ENHO	GPR19	0.000971923	0	ENHO_GPR19	ENHO - GPR19	ENHO	Secreted Signaling	PMID: 28476646
cluster_10	cluster_2	ENHO	GPR19	0.000824838	0	ENHO_GPR19	ENHO - GPR19	ENHO	Secreted Signaling	PMID: 28476646
cluster_11	cluster_2	ENHO	GPR19	0.00150196	0	ENHO_GPR19	ENHO - GPR19	ENHO	Secreted Signaling	PMID: 28476646
cluster_12	cluster_2	ENHO	GPR19	0.000810454	0	ENHO_GPR19	ENHO - GPR19	ENHO	Secreted Signaling	PMID: 28476646
cluster_2	cluster_2	ENHO	GPR19	0.000957909	0	ENHO_GPR19	ENHO - GPR19	ENHO	Secreted Signaling	PMID: 28476646
cluster_3	cluster_2	ENHO	GPR19	0.000934406	0	ENHO_GPR19	ENHO - GPR19	ENHO	Secreted Signaling	PMID: 28476646
cluster_5	cluster_2	ENHO	GPR19	0.000694363	0	ENHO_GPR19	ENHO - GPR19	ENHO	Secreted Signaling	PMID: 28476646
cluster_6	cluster_2	ENHO	GPR19	0.00101957	0	ENHO_GPR19	ENHO - GPR19	ENHO	Secreted Signaling	PMID: 28476646
cluster_9	cluster_2	ENHO	GPR19	0.000844747	0	ENHO_GPR19	ENHO - GPR19	ENHO	Secreted Signaling	PMID: 28476646
cluster_10	cluster_3	ENHO	GPR19	0.00079001	0	ENHO_GPR19	ENHO - GPR19	ENHO	Secreted Signaling	PMID: 28476646
cluster_11	cluster_3	ENHO	GPR19	0.00143858	0	ENHO_GPR19	ENHO - GPR19	ENHO	Secreted Signaling	PMID: 28476646
cluster_12	cluster_3	ENHO	GPR19	0.000776234	0	ENHO_GPR19	ENHO - GPR19	ENHO	Secreted Signaling	PMID: 28476646
cluster_2	cluster_3	ENHO	GPR19	0.000917468	0	ENHO_GPR19	ENHO - GPR19	ENHO	Secreted Signaling	PMID: 28476646
cluster_3	cluster_3	ENHO	GPR19	0.000894956	0	ENHO_GPR19	ENHO - GPR19	ENHO	Secreted Signaling	PMID: 28476646
cluster_5	cluster_3	ENHO	GPR19	0.000665041	0.01	ENHO_GPR19	ENHO - GPR19	ENHO	Secreted Signaling	PMID: 28476646
cluster_6	cluster_3	ENHO	GPR19	0.000976528	0	ENHO_GPR19	ENHO - GPR19	ENHO	Secreted Signaling	PMID: 28476646
cluster_9	cluster_3	ENHO	GPR19	0.000809079	0	ENHO_GPR19	ENHO - GPR19	ENHO	Secreted Signaling	PMID: 28476646
cluster_10	cluster_6	ENHO	GPR19	0.000941399	0	ENHO_GPR19	ENHO - GPR19	ENHO	Secreted Signaling	PMID: 28476646
cluster_11	cluster_6	ENHO	GPR19	0.00171405	0	ENHO_GPR19	ENHO - GPR19	ENHO	Secreted Signaling	PMID: 28476646
cluster_12	cluster_6	ENHO	GPR19	0.000924985	0	ENHO_GPR19	ENHO - GPR19	ENHO	Secreted Signaling	PMID: 28476646
cluster_2	cluster_6	ENHO	GPR19	0.00109325	0	ENHO_GPR19	ENHO - GPR19	ENHO	Secreted Signaling	PMID: 28476646
cluster_3	cluster_6	ENHO	GPR19	0.00106643	0	ENHO_GPR19	ENHO - GPR19	ENHO	Secreted Signaling	PMID: 28476646
cluster_5	cluster_6	ENHO	GPR19	0.000792501	0	ENHO_GPR19	ENHO - GPR19	ENHO	Secreted Signaling	PMID: 28476646
cluster_6	cluster_6	ENHO	GPR19	0.00116362	0	ENHO_GPR19	ENHO - GPR19	ENHO	Secreted Signaling	PMID: 28476646
cluster_9	cluster_6	ENHO	GPR19	0.000964119	0	ENHO_GPR19	ENHO - GPR19	ENHO	Secreted Signaling	PMID: 28476646
cluster_10	cluster_9	ENHO	GPR19	0.000912476	0	ENHO_GPR19	ENHO - GPR19	ENHO	Secreted Signaling	PMID: 28476646
cluster_11	cluster_9	ENHO	GPR19	0.00166142	0	ENHO_GPR19	ENHO - GPR19	ENHO	Secreted Signaling	PMID: 28476646
cluster_12	cluster_9	ENHO	GPR19	0.000896566	0.01	ENHO_GPR19	ENHO - GPR19	ENHO	Secreted Signaling	PMID: 28476646
cluster_2	cluster_9	ENHO	GPR19	0.00105967	0	ENHO_GPR19	ENHO - GPR19	ENHO	Secreted Signaling	PMID: 28476646
cluster_3	cluster_9	ENHO	GPR19	0.00103367	0	ENHO_GPR19	ENHO - GPR19	ENHO	Secreted Signaling	PMID: 28476646
cluster_6	cluster_9	ENHO	GPR19	0.00112788	0	ENHO_GPR19	ENHO - GPR19	ENHO	Secreted Signaling	PMID: 28476646
cluster_9	cluster_9	ENHO	GPR19	0.000934498	0.01	ENHO_GPR19	ENHO - GPR19	ENHO	Secreted Signaling	PMID: 28476646
cluster_10	cluster_7	GAS6	MERTK	0.000590219	0	GAS6_MERTK	GAS6 - MERTK	GAS	Secreted Signaling	PMID: 27801848
cluster_11	cluster_7	GAS6	MERTK	0.000680805	0	GAS6_MERTK	GAS6 - MERTK	GAS	Secreted Signaling	PMID: 27801848
cluster_2	cluster_7	GAS6	MERTK	0.000524919	0	GAS6_MERTK	GAS6 - MERTK	GAS	Secreted Signaling	PMID: 27801848
cluster_7	cluster_7	GAS6	MERTK	0.000629015	0	GAS6_MERTK	GAS6 - MERTK	GAS	Secreted Signaling	PMID: 27801848
cluster_0	cluster_1	PTPRS	NTRK3	0.02081	0	PTPRS_NTRK3	PTPRS - NTRK3	PTPR	Secreted Signaling	PMID:21262467;PMID:25385546;
cluster_1	cluster_1	PTPRS	NTRK3	0.0219898	0	PTPRS_NTRK3	PTPRS - NTRK3	PTPR	Secreted Signaling	PMID:21262467;PMID:25385546;
cluster_10	cluster_1	PTPRS	NTRK3	0.0214767	0	PTPRS_NTRK3	PTPRS - NTRK3	PTPR	Secreted Signaling	PMID:21262467;PMID:25385546;
cluster_12	cluster_1	PTPRS	NTRK3	0.0228857	0	PTPRS_NTRK3	PTPRS - NTRK3	PTPR	Secreted Signaling	PMID:21262467;PMID:25385546;
cluster_2	cluster_1	PTPRS	NTRK3	0.0194391	0.02	PTPRS_NTRK3	PTPRS - NTRK3	PTPR	Secreted Signaling	PMID:21262467;PMID:25385546;
cluster_3	cluster_1	PTPRS	NTRK3	0.0217779	0	PTPRS_NTRK3	PTPRS - NTRK3	PTPR	Secreted Signaling	PMID:21262467;PMID:25385546;
cluster_4	cluster_1	PTPRS	NTRK3	0.0195036	0.03	PTPRS_NTRK3	PTPRS - NTRK3	PTPR	Secreted Signaling	PMID:21262467;PMID:25385546;
cluster_6	cluster_1	PTPRS	NTRK3	0.0217857	0	PTPRS_NTRK3	PTPRS - NTRK3	PTPR	Secreted Signaling	PMID:21262467;PMID:25385546;
cluster_7	cluster_1	PTPRS	NTRK3	0.0224942	0	PTPRS_NTRK3	PTPRS - NTRK3	PTPR	Secreted Signaling	PMID:21262467;PMID:25385546;
cluster_0	cluster_10	PTPRS	NTRK3	0.060304	0	PTPRS_NTRK3	PTPRS - NTRK3	PTPR	Secreted Signaling	PMID:21262467;PMID:25385546;
cluster_1	cluster_10	PTPRS	NTRK3	0.0635778	0	PTPRS_NTRK3	PTPRS - NTRK3	PTPR	Secreted Signaling	PMID:21262467;PMID:25385546;
cluster_10	cluster_10	PTPRS	NTRK3	0.0621558	0	PTPRS_NTRK3	PTPRS - NTRK3	PTPR	Secreted Signaling	PMID:21262467;PMID:25385546;
cluster_11	cluster_10	PTPRS	NTRK3	0.0571497	0	PTPRS_NTRK3	PTPRS - NTRK3	PTPR	Secreted Signaling	PMID:21262467;PMID:25385546;
cluster_12	cluster_10	PTPRS	NTRK3	0.0660536	0	PTPRS_NTRK3	PTPRS - NTRK3	PTPR	Secreted Signaling	PMID:21262467;PMID:25385546;
cluster_13	cluster_10	PTPRS	NTRK3	0.0486085	0	PTPRS_NTRK3	PTPRS - NTRK3	PTPR	Secreted Signaling	PMID:21262467;PMID:25385546;
cluster_2	cluster_10	PTPRS	NTRK3	0.0564816	0	PTPRS_NTRK3	PTPRS - NTRK3	PTPR	Secreted Signaling	PMID:21262467;PMID:25385546;
cluster_3	cluster_10	PTPRS	NTRK3	0.0629908	0	PTPRS_NTRK3	PTPRS - NTRK3	PTPR	Secreted Signaling	PMID:21262467;PMID:25385546;
cluster_4	cluster_10	PTPRS	NTRK3	0.0566618	0	PTPRS_NTRK3	PTPRS - NTRK3	PTPR	Secreted Signaling	PMID:21262467;PMID:25385546;
cluster_5	cluster_10	PTPRS	NTRK3	0.0525197	0	PTPRS_NTRK3	PTPRS - NTRK3	PTPR	Secreted Signaling	PMID:21262467;PMID:25385546;
cluster_6	cluster_10	PTPRS	NTRK3	0.0630124	0	PTPRS_NTRK3	PTPRS - NTRK3	PTPR	Secreted Signaling	PMID:21262467;PMID:25385546;
cluster_7	cluster_10	PTPRS	NTRK3	0.0649727	0	PTPRS_NTRK3	PTPRS - NTRK3	PTPR	Secreted Signaling	PMID:21262467;PMID:25385546;
cluster_9	cluster_10	PTPRS	NTRK3	0.0541769	0	PTPRS_NTRK3	PTPRS - NTRK3	PTPR	Secreted Signaling	PMID:21262467;PMID:25385546;
cluster_0	cluster_2	PTPRS	NTRK3	0.069872	0	PTPRS_NTRK3	PTPRS - NTRK3	PTPR	Secreted Signaling	PMID:21262467;PMID:25385546;
cluster_1	cluster_2	PTPRS	NTRK3	0.0736244	0	PTPRS_NTRK3	PTPRS - NTRK3	PTPR	Secreted Signaling	PMID:21262467;PMID:25385546;
cluster_10	cluster_2	PTPRS	NTRK3	0.071995	0	PTPRS_NTRK3	PTPRS - NTRK3	PTPR	Secreted Signaling	PMID:21262467;PMID:25385546;
cluster_11	cluster_2	PTPRS	NTRK3	0.0662525	0	PTPRS_NTRK3	PTPRS - NTRK3	PTPR	Secreted Signaling	PMID:21262467;PMID:25385546;
cluster_12	cluster_2	PTPRS	NTRK3	0.0764595	0	PTPRS_NTRK3	PTPRS - NTRK3	PTPR	Secreted Signaling	PMID:21262467;PMID:25385546;
cluster_13	cluster_2	PTPRS	NTRK3	0.0564322	0	PTPRS_NTRK3	PTPRS - NTRK3	PTPR	Secreted Signaling	PMID:21262467;PMID:25385546;
cluster_2	cluster_2	PTPRS	NTRK3	0.0654853	0	PTPRS_NTRK3	PTPRS - NTRK3	PTPR	Secreted Signaling	PMID:21262467;PMID:25385546;
cluster_3	cluster_2	PTPRS	NTRK3	0.072952	0	PTPRS_NTRK3	PTPRS - NTRK3	PTPR	Secreted Signaling	PMID:21262467;PMID:25385546;
cluster_4	cluster_2	PTPRS	NTRK3	0.0656923	0	PTPRS_NTRK3	PTPRS - NTRK3	PTPR	Secreted Signaling	PMID:21262467;PMID:25385546;
cluster_5	cluster_2	PTPRS	NTRK3	0.0609326	0	PTPRS_NTRK3	PTPRS - NTRK3	PTPR	Secreted Signaling	PMID:21262467;PMID:25385546;
cluster_6	cluster_2	PTPRS	NTRK3	0.0729767	0	PTPRS_NTRK3	PTPRS - NTRK3	PTPR	Secreted Signaling	PMID:21262467;PMID:25385546;
cluster_7	cluster_2	PTPRS	NTRK3	0.075222	0	PTPRS_NTRK3	PTPRS - NTRK3	PTPR	Secreted Signaling	PMID:21262467;PMID:25385546;
cluster_8	cluster_2	PTPRS	NTRK3	0.0201903	0	PTPRS_NTRK3	PTPRS - NTRK3	PTPR	Secreted Signaling	PMID:21262467;PMID:25385546;
cluster_9	cluster_2	PTPRS	NTRK3	0.0628377	0	PTPRS_NTRK3	PTPRS - NTRK3	PTPR	Secreted Signaling	PMID:21262467;PMID:25385546;
cluster_0	cluster_5	PTPRS	NTRK3	0.0594098	0	PTPRS_NTRK3	PTPRS - NTRK3	PTPR	Secreted Signaling	PMID:21262467;PMID:25385546;
cluster_1	cluster_5	PTPRS	NTRK3	0.0626382	0	PTPRS_NTRK3	PTPRS - NTRK3	PTPR	Secreted Signaling	PMID:21262467;PMID:25385546;
cluster_10	cluster_5	PTPRS	NTRK3	0.0612358	0	PTPRS_NTRK3	PTPRS - NTRK3	PTPR	Secreted Signaling	PMID:21262467;PMID:25385546;
cluster_11	cluster_5	PTPRS	NTRK3	0.0562994	0	PTPRS_NTRK3	PTPRS - NTRK3	PTPR	Secreted Signaling	PMID:21262467;PMID:25385546;
cluster_12	cluster_5	PTPRS	NTRK3	0.06508	0	PTPRS_NTRK3	PTPRS - NTRK3	PTPR	Secreted Signaling	PMID:21262467;PMID:25385546;
cluster_13	cluster_5	PTPRS	NTRK3	0.0478788	0	PTPRS_NTRK3	PTPRS - NTRK3	PTPR	Secreted Signaling	PMID:21262467;PMID:25385546;
cluster_2	cluster_5	PTPRS	NTRK3	0.0556406	0	PTPRS_NTRK3	PTPRS - NTRK3	PTPR	Secreted Signaling	PMID:21262467;PMID:25385546;
cluster_3	cluster_5	PTPRS	NTRK3	0.0620593	0	PTPRS_NTRK3	PTPRS - NTRK3	PTPR	Secreted Signaling	PMID:21262467;PMID:25385546;
cluster_4	cluster_5	PTPRS	NTRK3	0.0558183	0	PTPRS_NTRK3	PTPRS - NTRK3	PTPR	Secreted Signaling	PMID:21262467;PMID:25385546;
cluster_5	cluster_5	PTPRS	NTRK3	0.0517345	0	PTPRS_NTRK3	PTPRS - NTRK3	PTPR	Secreted Signaling	PMID:21262467;PMID:25385546;
cluster_6	cluster_5	PTPRS	NTRK3	0.0620806	0	PTPRS_NTRK3	PTPRS - NTRK3	PTPR	Secreted Signaling	PMID:21262467;PMID:25385546;
cluster_7	cluster_5	PTPRS	NTRK3	0.0640139	0	PTPRS_NTRK3	PTPRS - NTRK3	PTPR	Secreted Signaling	PMID:21262467;PMID:25385546;
cluster_9	cluster_5	PTPRS	NTRK3	0.0533684	0	PTPRS_NTRK3	PTPRS - NTRK3	PTPR	Secreted Signaling	PMID:21262467;PMID:25385546;
cluster_1	cluster_6	PTPRS	NTRK3	0.0199409	0	PTPRS_NTRK3	PTPRS - NTRK3	PTPR	Secreted Signaling	PMID:21262467;PMID:25385546;
cluster_12	cluster_6	PTPRS	NTRK3	0.0207551	0	PTPRS_NTRK3	PTPRS - NTRK3	PTPR	Secreted Signaling	PMID:21262467;PMID:25385546;
cluster_3	cluster_6	PTPRS	NTRK3	0.0197484	0.02	PTPRS_NTRK3	PTPRS - NTRK3	PTPR	Secreted Signaling	PMID:21262467;PMID:25385546;
cluster_6	cluster_6	PTPRS	NTRK3	0.0197554	0.03	PTPRS_NTRK3	PTPRS - NTRK3	PTPR	Secreted Signaling	PMID:21262467;PMID:25385546;
[truncated: 13,308 more rows]

## Sheet: enteric neurons - SNCA 3x
source	target	ligand	receptor	prob	pval	interaction_name	interaction_name_2	pathway_name	annotation	evidence
[truncated: 10,611 more rows]

[truncated: 2 more sheets: enteric glia - Iso, enteric glia - SNCA 3x]
