# Supplementary material for: TNF alpha unmasks enteric malate aspartate shuttle dysfunction bridging Parkinson disease and intestinal inflammation
Source: Nat Commun. 2026 Apr 1;17:3217. doi: 10.1038/s41467-026-71317-y (PMC13057073; doi:10.1038/s41467-026-71317-y)
Supplement: Supplementary file 10 — Supplementary Data 8 [file 41467_2026_71317_MOESM10_ESM.xlsx]

## Sheet: data processed
Protein.Group	Protein.Ids	Protein.Names	Genes	Iso-1 basal	Iso-2 basal	Iso-3 basal	SNCA3x-1 basal	SNCA 3x-2 basal	SNCA 3x-3 basal	Iso-1 TNF	Iso-2 TNF	Iso-3 TNF	SNCA 3x-1 TNF	SNCA 3x-2 TNF	SNCA 3x-3 TNF	Iso basal - average	SNCA3x basal - average	Iso TNF - average	SNCA 3x TNF - average	FC_SNCA3x_vs_Iso - basal	FC_SNCA3x_vs_Iso - TNF	FC_Iso - TNF vs basal	FC_SNCA3x - TNF vs basal	log2FC_SNCA3x_vs_Iso - basal	log2FC_SNCA3x_vs_Iso - TNF	log2FC_Iso - TNF vs basal	log2FC_SNCA3x - TNF vs basal	pvalue_SNCA3x_vs_Iso - basal	pvalue_SNCA3x_vs_Iso - TNF	pvalue_Iso - TNF vs basal	pvalue_SNCA3x - TNF vs basal	adjusted_pvalue_SNCA3x_vs_Iso - basal	adjusted_pvalue_SNCA3x_vs_Iso - TNF	adjusted_pvalue_Iso - TNF vs basal	adjusted_pvalue_SNCA3x - TNF vs basal
Q9NRG9	Q9NRG9	AAAS	AAAS	3116850	3148205	3384345	3706015	2431925	3954245	2468560	2804785	3205865	3227995	2937755	3909885	3236390	3.36406e+06	2.8264e+06	3358545	1.03945	1.18828	0.87332	0.99836	0.0558187	0.248869	-0.195418	-0.00236779	0.734248	0.148108	0.282151	0.987707	0.926718	0.66113	0.999506	0.997986
Q86V21	Q86V21	AACS	AACS	821162	716928	885012	887464	996932	708321	714256	737583	885263	875858	892240	716606	805009	864239	779034	828235	1.07358	1.06316	0.967734	0.95834	0.102426	0.0883536	-0.0473182	-0.0613902	0.418955	0.480454	0.721189	0.604555	0.764971	0.869297	0.999506	0.857949
Q6PD74	Q6PD74	AAGAB	AAGAB	963579	842761	1059335	1137685	1138845	1016524	1.09041e+06	860264	1135910	1.04061e+06	990358	923977	953554	1.09768e+06	1028861	984982	1.15115	0.957352	1.07897	0.897327	0.203077	-0.0628783	0.109661	-0.156294	0.161617	0.647509	0.456364	0.247175	0.543993	0.920768	0.999506	0.630818
Q2M2I8	Q2M2I8	AAK1	AAK1	3761090	3823015	3263530	3069480	4024965	3052305	2683570	3511245	3448785	2072850	3432110	2706525	3586836	3382250	3.21453e+06	2.73716e+06	0.942962	0.851496	0.896203	0.809272	-0.0847285	-0.231929	-0.158102	-0.305303	0.564727	0.167418	0.29937	0.0672032	0.854652	0.674136	0.999506	0.403348
Q9H7C9	Q9H7C9	AAMDC	AAMDC	681239	643718	747008	539811	1887405	997545	307099	527052	993322	288032	437300	972270	692538	1141587	609158	565867	1.64841	0.928933	0.879602	0.495685	0.721076	-0.106353	-0.185077	-1.01251	0.084823	0.856303	0.739732	0.0242585	0.437651	0.976442	0.999506	0.306421
Q13685	Q13685	AAMP	AAMP	1690060	1315665	1487185	1690875	1677185	1568795	1684980	1595775	1562200	1501395	1740760	1604795	1459152	1.64562e+06	1.61432e+06	1615650	1.12779	1.00082	1.10634	0.981789	0.1735	0.0011896	0.145795	-0.0265151	0.0707648	0.988729	0.127853	0.75087	0.421334	0.997618	0.999506	0.923051
Q9Y312	Q9Y312	AAR2	AAR2	638114	550106	641870	738426	618850	590177	550044	601518	598714	579874	508428	626722	604414	649151	583425	571675	1.07402	0.979859	0.965275	0.88065	0.103018	-0.0293533	-0.0509885	-0.183359	0.456598	0.836443	0.725424	0.183231	0.78645	0.967015	0.999506	0.563693
P49588	P49588	SYAC	AARS1	21331500	17676750	20151900	18926000	18866200	17728850	16669650	17390200	19543800	17182100	15265350	17289100	19397760	1.8507e+07	1.78679e+07	16578850	0.95408	0.927858	0.921131	0.895814	-0.0678177	-0.108025	-0.118521	-0.158728	0.408778	0.215033	0.162869	0.0699359	0.762454	0.719628	0.999506	0.408787
Q5JTZ9	Q5JTZ9	SYAM	AARS2	1823030	1768435	1952545	1696735	1767085	1842135	1725955	1807865	1847980	1711825	1764985	1867280	1852998	1.76865e+06	1.79393e+06	1.78136e+06	0.954481	0.992993	0.968125	1.00719	-0.0672114	-0.0101445	-0.046735	0.0103319	0.21169	0.842175	0.376953	0.840422	0.603019	0.970546	0.999506	0.955519
Q9BTE6	Q9BTE6	AASD1	AARSD1	3568150	3713670	3094725	3271830	3241775	2673380	3091475	3924245	3122085	2999780	4143360	2712625	3436988	3.06233e+06	3.37927e+06	3285255	0.890992	0.972179	0.983206	1.0728	-0.166516	-0.0407056	-0.0244339	0.101376	0.219468	0.742074	0.847091	0.438093	0.611496	0.947818	0.999506	0.777751
Q9NRN7	Q9NRN7	ADPPT	AASDHPPT	8681730	10128895	5943580	7754695	6958330	6079080	7957820	7724455	5857785	7964970	8554940	5904655	8165336	6.9307e+06	7180020	7474855	0.848796	1.04106	0.879329	1.07851	-0.236511	0.0580577	-0.185524	0.109044	0.147878	0.710041	0.243602	0.494425	0.527876	0.938435	0.999506	0.808573
Q9UDR5	Q9UDR5	AASS	AASS	600110	1.07611e+06	1306660	914412	903834	994407	732460	992431	1099730	830134	940978	1016534	1.07313e+06	937551	941540	929215	0.87366	0.98691	0.877378	0.991109	-0.194856	-0.0190099	-0.18873	-0.0128845	0.261872	0.913424	0.275726	0.941378	0.648264	0.990293	0.999506	0.991347
Q9NY61	Q9NY61	AATF	AATF	469920	468886	589030	620034	426142	782220	447362	471382	641817	498102	528450	717838	517151	609465	520187	581464	1.17851	1.1178	1.00587	0.954055	0.236959	0.160658	0.00844578	-0.0678551	0.32098	0.48678	0.973625	0.749444	0.703579	0.871581	0.999506	0.92234
P80404	P80404	GABT	ABAT	17358000	22459550	21030650	15686050	16553200	20485300	13893800	18984550	17054800	13597850	18130600	20863250	20867680	17574850	1.66444e+07	1.75306e+07	0.842204	1.05324	0.797615	0.99748	-0.247758	0.0748372	-0.326235	-0.00363974	0.0927463	0.623537	0.0348663	0.980371	0.452163	0.910678	0.999506	0.997885
Q99758	Q99758	ABCA3	ABCA3	669849	634158	640140	578242	522618	436116	550354	679666	632494	556242	584926	447514	643689	512326	620838	529560	0.795922	0.852977	0.9645	1.03364	-0.329302	-0.229421	-0.0521469	0.0477334	0.0169304	0.0720154	0.65497	0.72347	0.238429	0.545574	0.999506	0.906724
Q9NP58	Q9NP58	ABCB6	ABCB6	1946020	1813860	2503990	1640505	1935185	1499585	1818515	1919985	2107065	1726540	1285125	1617415	2116344	1.69176e+06	1.94852e+06	1.54303e+06	0.799378	0.791896	0.920702	0.912085	-0.323051	-0.336617	-0.119194	-0.132761	0.0108091	0.0106988	0.279396	0.313715	0.198507	0.381232	0.999506	0.692434
O75027	O75027	ABCB7	ABCB7	2067490	2091315	2664465	2046030	1981415	2297300	2259060	2323045	2168870	2218475	2377545	2288190	2315810	2.10825e+06	2250325	2.29474e+06	0.910372	1.01974	0.971723	1.08846	-0.135472	0.0281952	-0.0413835	0.122284	0.141763	0.734885	0.634506	0.164919	0.52281	0.946413	0.999506	0.545007
Q9NUT2	Q9NUT2	MITOS	ABCB8	608522	680638	829946	587830	498236	568942	632600	695560	776192	672421	748652	664280	725938	551670	701451	695118	0.75994	0.990972	0.966269	1.26003	-0.396042	-0.0130844	-0.049504	0.333453	0.0206764	0.924594	0.727521	0.0422663	0.253951	0.991268	0.999506	0.343319
P33527	P33527	MRP1	ABCC1	433935	457532	640080	465764	657428	460070	272205	442222	574329	395720	523754	472308	525832	527754	429586	463928	1.00366	1.07994	0.816964	0.87906	0.00526376	0.110954	-0.291656	-0.185966	0.98116	0.658907	0.245256	0.414833	0.999893	0.923917	0.999506	0.764029
P28288	P28288	ABCD3	ABCD3	3903730	3602215	4676705	3908885	3935185	3235800	4015090	3601175	4312690	3834785	4635725	3380150	4092314	3693290	3.97632e+06	3950220	0.902494	0.993437	0.971655	1.06957	-0.14801	-0.00950026	-0.0414836	0.0970265	0.182938	0.925522	0.692556	0.362536	0.573831	0.991268	0.999506	0.725872
P61221	P61221	ABCE1	ABCE1	6264010	5070645	6362110	6457715	5973195	6557505	5499730	4909685	6029610	5850265	6416300	6239015	5825904	6.32947e+06	5479675	6.16853e+06	1.08644	1.12571	0.940571	0.974572	0.119603	0.170836	-0.0883916	-0.0371591	0.16388	0.0513271	0.332173	0.633228	0.547501	0.51536	0.999506	0.868675
Q8NE71	Q8NE71	ABCF1	ABCF1	7853200	6162545	8641475	8168595	8880945	9137095	7565250	6806435	8097145	8018190	7267755	9678995	7492248	8.72888e+06	7489610	8.32165e+06	1.16505	1.11109	0.999648	0.953347	0.220398	0.151978	-0.000508058	-0.0689272	0.0394039	0.135425	0.996292	0.455119	0.330046	0.648038	0.999506	0.790996
Q9UG63	Q9UG63	ABCF2	ABCF2	1181780	1010930	1102405	994852	1188510	1114150	965370	940622	1250550	1212945	1149415	1189455	1081690	1.09917e+06	1.05218e+06	1.18394e+06	1.01616	1.12522	0.972719	1.07712	0.0231285	0.170211	-0.0399047	0.107178	0.844912	0.13304	0.741464	0.325631	0.965918	0.644056	0.999506	0.699788
Q9NUQ8	Q9NUQ8	ABCF3	ABCF3	1581870	1431950	1684795	1581510	1863830	1425385	1599350	1528225	1452685	1482495	1672430	1354450	1563072	1623575	1.52675e+06	1503125	1.03871	0.984524	0.976765	0.925812	0.0547898	-0.022502	-0.0339172	-0.111209	0.549784	0.805748	0.718788	0.218651	0.848035	0.961752	0.999506	0.605803
Q9NUJ1	Q9NUJ1	ABHDA	ABHD10	5567990	5687290	5836360	5733670	6208800	5285570	6610615	4785275	5113260	5206570	4445295	5230715	5723058	5742680	5503050	4960860	1.00343	0.901475	0.961558	0.863858	0.00493794	-0.149641	-0.0565548	-0.211134	0.968696	0.263157	0.660716	0.112537	0.995833	0.75649	0.999506	0.470941
Q8NFV4	Q8NFV4	ABHDB	ABHD11	2754140	2124970	2385155	2362995	3253775	2328165	2886790	1710425	2096695	2780040	1262605	2089760	2354878	2.64831e+06	2.2313e+06	2044135	1.12461	0.916117	0.947524	0.771863	0.169421	-0.126396	-0.0777657	-0.373582	0.363905	0.541214	0.699692	0.0586331	0.733205	0.884047	0.999506	0.383063
Q8N2K0	Q8N2K0	ABD12	ABHD12	1825710	2249590	2420940	1907125	1593305	1856505	1806645	2126915	2075660	1850165	2561890	2101870	2233354	1785645	2.00307e+06	2.17131e+06	0.799535	1.08399	0.89689	1.21598	-0.322767	0.116349	-0.156997	0.282119	0.0138379	0.299896	0.180171	0.0242262	0.212495	0.774497	0.999506	0.306421
Q96IU4	Q96IU4	ABHEB	ABHD14B	693468	565534	499768	650066	1646365	617276	648622	403146	565705	518606	621308	498684	564814	971236	539158	546200	1.71957	1.01306	0.954575	0.562376	0.782045	0.0187221	-0.0670701	-0.830393	0.0299897	0.966525	0.884125	0.0185789	0.29587	0.9922	0.999506	0.294155
O95870	O95870	ABHGA	ABHD16A	3989220	4406900	4461420	3817215	3736180	4620945	3089995	4220370	4139880	3213265	3565510	4486495	4345172	4.05811e+06	3.81675e+06	3755090	0.933936	0.983845	0.878388	0.925329	-0.0986041	-0.0234966	-0.187069	-0.111962	0.460752	0.867148	0.181553	0.414869	0.787377	0.980576	0.999506	0.764029
Q8IZP0	Q8IZP0	ABI1	ABI1	3853080	3769565	3414460	3224610	3137265	2507775	3558980	3994805	3427080	2777785	3179505	2727320	3644226	2956550	3.66029e+06	2894870	0.811297	0.790886	1.00441	0.979138	-0.301698	-0.338459	0.00634487	-0.0304161	0.0013906	0.000327929	0.931715	0.730391	0.0839922	0.215647	0.999506	0.91127
Q8IZP0;Q9NYB9	Q8IZP0;Q9NYB9	ABI2	ABI1;ABI2	2576230	2934175	2410335	2306750	2431180	1868905	2181530	2582270	2510305	1853080	2498110	2017230	2653050	2.20228e+06	2.4247e+06	2.12281e+06	0.830093	0.875492	0.91393	0.963914	-0.268655	-0.191834	-0.129845	-0.0530238	0.0237726	0.100964	0.229206	0.65554	0.269277	0.589699	0.999506	0.881095
P42684	P42684	ABL2	ABL2	472923	542046	448532	415218	410870	428620	437978	627974	538299	366910	419356	483954	490816	418236	534750	423407	0.852125	0.791785	1.08951	1.01236	-0.230863	-0.33682	0.123683	0.0177267	0.23647	0.0636996	0.468543	0.928229	0.625836	0.531579	0.999506	0.985153
O14639	O14639	ABLM1	ABLIM1	1010820	1685705	1497685	809862	971388	432228	818364	1576755	1621920	614258	1781805	459460	1475520	737826	1.33901e+06	951841	0.500045	0.710853	0.907485	1.29006	-0.99987	-0.492377	-0.140054	0.367439	0.010521	0.135666	0.606815	0.400151	0.198507	0.648052	0.999506	0.757653
P11274;Q12979	P11274;Q12979	ABR	ABR;BCR	1247950	1333430	1373785	1238330	1509135	965573	1010134	1409495	998286	1271675	1177645	706682	1332476	1.23768e+06	1.1393e+06	1.052e+06	0.928857	0.923371	0.855028	0.849978	-0.106472	-0.115018	-0.225956	-0.234502	0.581863	0.594703	0.267571	0.263822	0.857031	0.901057	0.999506	0.643399
Q15018	Q15018	ABRX2	ABRAXAS2	3028060	2526295	2573630	2640735	3125430	2429195	1791760	2623245	2575525	2013835	2671785	2335125	2645582	2.73179e+06	2.33018e+06	2.34025e+06	1.03258	1.00432	0.88078	0.856673	0.0462597	0.00622229	-0.183146	-0.223183	0.742367	0.967825	0.236931	0.128154	0.929198	0.992879	0.999506	0.498316
Q9ULW3	Q9ULW3	ABT1	ABT1	1026500	932834	1380535	1370735	754626	1562460	1122110	975624	1259930	1497520	1122185	1552670	1.13065e+06	1.22927e+06	1.11922e+06	1.39079e+06	1.08723	1.24264	0.989894	1.13139	0.120657	0.313411	-0.0146544	0.1781	0.543459	0.0895412	0.943615	0.301069	0.844793	0.572235	0.999506	0.679938
Q8N961	Q8N961	ABTB2	ABTB2	1002560	931988	767244	972177	864032	741812	853454	1040545	715260	1004940	543559	882792	880204	859341	869753	810430	0.976297	0.931794	0.988126	0.943084	-0.0346084	-0.101917	-0.0172331	-0.0845417	0.835533	0.537617	0.917134	0.610735	0.959839	0.884047	0.999506	0.859647
P09110	P09110	THIK	ACAA1	2941260	3348545	4540800	2728945	3455075	2596215	2929925	2770890	4082810	2789765	3680770	3042985	3743990	2926745	3.26121e+06	3.17117e+06	0.781718	0.972392	0.871052	1.08352	-0.35528	-0.0403899	-0.19917	0.11572	0.0289328	0.788281	0.17948	0.468589	0.291798	0.958205	0.999506	0.795519
P42765	P42765	THIM	ACAA2	6594490	4403680	8564710	6865420	6427855	7995580	5071575	3671675	8944530	5792010	5639425	7495735	6506254	7096285	5.89593e+06	6.30906e+06	1.09069	1.07007	0.906194	0.889065	0.125237	0.0977057	-0.142109	-0.16964	0.595156	0.695887	0.582649	0.458687	0.861589	0.93569	0.999506	0.793005
O00763;Q13085	O00763;Q13085	ACACA	ACACA;ACACB	1185630	1508645	1591255	1196930	846062	1344785	1060250	1418420	1572725	884423	1857050	1339170	1477086	1129259	1350465	1.36021e+06	0.764518	1.00722	0.914276	1.20452	-0.387377	0.0103777	-0.129298	0.268458	0.0762342	0.956689	0.503706	0.207567	0.427734	0.991268	0.999506	0.589825
O00763;Q13085	O00763;Q13085	ACACB	ACACA;ACACB	1185630	1508645	1591255	1196930	846062	1344785	1060250	1418420	1572725	884423	1857050	1339170	1477086	1129259	1350465	1.36021e+06	0.764518	1.00722	0.914276	1.20452	-0.387377	0.0103777	-0.129298	0.268458	0.0762342	0.956689	0.503706	0.207567	0.427734	0.991268	0.999506	0.589825
Q709F0	Q709F0	ACD11	ACAD11	1774210	1575320	3291250	1963485	2305525	1819625	1859405	1548455	2869525	1900960	988830	1859745	2301470	2029545	2.09246e+06	1.58318e+06	0.881847	0.75661	0.909185	0.780066	-0.181399	-0.402377	-0.137354	-0.358333	0.456356	0.151386	0.565837	0.205871	0.78645	0.66286	0.999506	0.588919
Q9UKU7	Q9UKU7	ACAD8	ACAD8	2912140	3409685	2805945	2684530	2485160	2350840	2381435	3318885	2568085	2438800	3478600	2299330	3068680	2.50684e+06	2756135	2738910	0.816913	0.99375	0.89815	1.09257	-0.291746	-0.0090447	-0.154972	0.12773	0.0507248	0.947337	0.260944	0.378306	0.366508	0.991268	0.999506	0.736823
Q9H845	Q9H845	ACAD9	ACAD9	2432500	2742695	2861940	2310920	2416000	2549865	2437660	3003790	2829545	2314245	2797390	2552180	2728354	2425595	2.757e+06	2554605	0.889032	0.926589	1.0105	1.05319	-0.169692	-0.109998	0.0150676	0.0747616	0.0458969	0.151046	0.842315	0.352529	0.356422	0.66286	0.999506	0.716859
P11310	P11310	ACADM	ACADM	6213790	5902540	7925570	6728410	6742810	8428325	6162950	6004035	7582880	6515795	6045195	8081475	6774002	7.29985e+06	6.58329e+06	6.88082e+06	1.07763	1.0452	0.971846	0.942598	0.107858	0.0637725	-0.0412	-0.0852856	0.373135	0.594701	0.744499	0.455292	0.741	0.901057	0.999506	0.790996
P16219	P16219	ACADS	ACADS	478960	517894	1334140	378186	551078	792680	354354	530446	1314290	362294	1321560	810496	836606	573981	733030	831450	0.686083	1.13427	0.876195	1.44857	-0.543545	0.181758	-0.190675	0.534628	0.284647	0.670226	0.669174	0.271671	0.673837	0.927296	0.999506	0.651776
P45954	P45954	ACDSB	ACADSB	4899760	4380135	4723280	4499085	3911145	3773835	4677330	4451800	4151590	4292260	4102880	3737690	4621318	4061355	4.42691e+06	4.04428e+06	0.87883	0.913567	0.957932	0.995795	-0.186343	-0.130417	-0.0620054	-0.00607944	0.00673526	0.0424864	0.306088	0.923857	0.159472	0.492979	0.999506	0.985153
P49748	P49748	ACADV	ACADVL	5433120	5146995	8117245	5490150	8020730	5831140	5621730	5306090	7837555	5498210	5284380	5762305	6392320	6447340	6255125	5514965	1.00861	0.881671	0.978538	0.855386	0.0123644	-0.181687	-0.0313009	-0.225352	0.937744	0.277766	0.845644	0.175271	0.989821	0.764138	0.999506	0.55403
Q15057	Q15057	ACAP2	ACAP2	701440	710277	884374	782516	794284	819912	653148	658640	884990	694988	724095	838603	778149	798904	732259	752562	1.02667	1.02773	0.941027	0.941993	0.0379762	0.0394561	-0.0876913	-0.0862114	0.776573	0.770947	0.532013	0.508294	0.93998	0.957071	0.999506	0.819664
P24752	P24752	THIL	ACAT1	13434400	10440550	17833550	11252550	7653390	12795900	9756910	9536825	17726200	9410990	10361400	12186100	13996520	10567280	1.234e+07	10652830	0.754993	0.863278	0.881646	1.0081	-0.405464	-0.212103	-0.181728	0.0116327	0.0937692	0.374556	0.405226	0.963718	0.452163	0.824281	0.999506	0.995302
Q9BWD1	Q9BWD1	THIC	ACAT2	6035720	14058650	12585350	5962390	9365635	10233250	4634365	13139250	13037250	4982595	9792715	10248230	11864744	8520425	1.02703e+07	8341180	0.71813	0.812166	0.865614	0.978963	-0.477684	-0.300153	-0.208204	-0.0306739	0.100451	0.309733	0.421099	0.923803	0.462365	0.778861	0.999506	0.985153
Q9H3P7	Q9H3P7	GCP60	ACBD3	3252300	2108160	3202415	2772385	2967830	3064375	3107140	2295295	3060990	2700335	2325430	3336555	2774690	2.93486e+06	2.82114e+06	2787440	1.05773	0.988054	1.01674	0.949768	0.0809667	-0.0173384	0.0239525	-0.0743526	0.552754	0.895323	0.862745	0.56649	0.849046	0.988555	0.999506	0.843541
Q5T8D3	Q5T8D3	ACBD5	ACBD5	1672940	1743130	1955555	1638830	1735210	1500385	1281355	1491745	1781335	1252343	1519970	1570230	1814062	1.62481e+06	1518145	1.44751e+06	0.895674	0.953476	0.836876	0.890883	-0.158954	-0.068732	-0.256914	-0.166692	0.229526	0.632773	0.0669532	0.23747	0.624125	0.916291	0.999506	0.619725
Q9BR61	Q9BR61	ACBD6	ACBD6	984475	1.01855e+06	931306	929842	1031136	885626	962696	1037178	973212	895636	951252	868863	976837	948868	991029	905250	0.971368	0.913445	1.01453	0.954032	-0.0419105	-0.13061	0.0208086	-0.0678911	0.648743	0.152589	0.81686	0.458246	0.888304	0.66286	0.999506	0.792952
Q9UKV3	Q9UKV3	ACINU	ACIN1	8521820	8076145	8910730	9802960	7361005	9368760	8159295	8104870	8854190	9012490	6948045	9186245	8499114	8.84424e+06	8372785	8382260	1.04061	1.00113	0.985136	0.947765	0.057426	0.00163169	-0.0216049	-0.0773992	0.564534	0.986708	0.832368	0.420529	0.854652	0.997532	0.999506	0.767335
P53396	P53396	ACLY	ACLY	6806520	9154820	9831865	6492230	4934785	6658335	5076245	8344815	10513950	5498830	8736635	6316785	8955978	6028450	7.97834e+06	6850750	0.67312	0.858669	0.890839	1.1364	-0.571064	-0.219826	-0.166763	0.184475	0.0107297	0.268709	0.358167	0.416488	0.198507	0.761178	0.999506	0.765086
P21399	P21399	ACOHC	ACO1	5304800	4629600	5469670	5313095	7153940	5432150	3952030	4254785	5599060	4193940	4408480	5509865	5100668	5966395	4.60196e+06	4704095	1.16973	1.02219	0.902227	0.788432	0.226173	0.0316693	-0.148438	-0.342942	0.101774	0.834006	0.334805	0.0163505	0.464911	0.965498	0.999506	0.294155
Q99798	Q99798	ACON	ACO2	43027300	45676300	47171500	39029450	54277550	35021400	36793750	45071900	46823000	33284400	38262150	35805350	45744580	4.27761e+07	4.28962e+07	3.5784e+07	0.935108	0.834199	0.937733	0.83654	-0.0967947	-0.261537	-0.0927504	-0.257493	0.413688	0.0489478	0.432521	0.0525194	0.762454	0.50682	0.999506	0.360474
P49753;Q86TX2	P49753;Q86TX2	ACOT1	ACOT1;ACOT2	572888	870146	1306705	371732	678350	1007077	558670	675735	1373315	398056	881972	978532	985318	685720	869240	752853	0.695937	0.866105	0.882192	1.0979	-0.522971	-0.207386	-0.180835	0.13475	0.1428	0.541148	0.560997	0.723627	0.523132	0.884047	0.999506	0.906724
P49753;Q86TX2	P49753;Q86TX2	ACOT2	ACOT1;ACOT2	572888	870146	1306705	371732	678350	1007077	558670	675735	1373315	398056	881972	978532	985318	685720	869240	752853	0.695937	0.866105	0.882192	1.0979	-0.522971	-0.207386	-0.180835	0.13475	0.1428	0.541148	0.560997	0.723627	0.523132	0.884047	0.999506	0.906724
Q9NPJ3	Q9NPJ3	ACO13	ACOT13	10401900	8914210	10419955	10547500	9869715	10083415	10994800	8797515	9961310	10535050	7022305	9753045	9814046	1.01669e+07	9917875	9.10347e+06	1.03595	0.917885	1.01058	0.895404	0.0509566	-0.123615	0.015183	-0.159389	0.619018	0.235725	0.883326	0.126162	0.87602	0.738736	0.999506	0.494946
O00154	O00154	BACH	ACOT7	37141600	42056950	34032750	33271650	27299650	25222000	31467550	37862350	33130450	29310850	42849050	24441550	37864200	2.85978e+07	34153450	3.22005e+07	0.755272	0.942818	0.901998	1.12598	-0.404932	-0.084949	-0.148803	0.17118	0.0127798	0.551967	0.286129	0.27767	0.204785	0.886697	0.999506	0.659698
O14734	O14734	ACOT8	ACOT8	3142540	3574205	4144970	3185555	2889860	3331420	3720945	3589080	3375975	2554790	2732220	3196935	3716178	3.13561e+06	3562000	2.82798e+06	0.843773	0.793931	0.958512	0.901892	-0.245073	-0.332915	-0.0611321	-0.148974	0.0591417	0.0152878	0.600781	0.279101	0.393988	0.411309	0.999506	0.661663
Q9Y305	Q9Y305	ACOT9	ACOT9	2982630	1387995	4247335	3055065	1932575	3256965	2149165	1277025	4072960	2451275	2464755	3102220	2850658	2.7482e+06	2.49972e+06	2672750	0.964059	1.06922	0.876891	0.972545	-0.0528071	0.0965603	-0.18953	-0.040163	0.875904	0.782223	0.593959	0.903983	0.973601	0.957507	0.999506	0.981008
Q15067	Q15067	ACOX1	ACOX1	9049590	9842350	13632700	8961290	10120660	7883340	7940040	8800575	12075550	7099035	9381735	7842010	11199938	8988430	9.60539e+06	8.10759e+06	0.802543	0.844067	0.857629	0.902003	-0.31735	-0.24457	-0.221575	-0.148795	0.080481	0.205654	0.199186	0.450618	0.43239	0.708091	0.999506	0.787146
O15254	O15254	ACOX3	ACOX3	1071290	1271920	1326740	1045070	1108625	1007204	1.06234e+06	1344070	1274420	1046240	1092390	979982	1253722	1053633	1.22694e+06	1.03954e+06	0.840404	0.847257	0.978641	0.986622	-0.250845	-0.239128	-0.0311483	-0.0194309	0.0069124	0.00778833	0.690939	0.826021	0.16058	0.361951	0.999506	0.951854
P24666	P24666	PPAC	ACP1	27915200	26634850	23975000	26625800	30331200	25873350	21439900	24614500	22420950	20091000	24150800	26578200	25826980	2.76101e+07	2.28251e+07	2.36067e+07	1.06904	1.03424	0.88377	0.855001	0.096318	0.0485721	-0.178257	-0.226003	0.380724	0.684655	0.147023	0.0476965	0.747693	0.932369	0.999506	0.348458
P11117	P11117	PPAL	ACP2	4569550	4549145	5308525	4212920	6829820	4009755	3665795	4184735	5202405	3470225	5879270	3824090	4856978	5.0175e+06	4.35098e+06	4391195	1.03305	1.00924	0.89582	0.875176	0.0469093	0.0132738	-0.158719	-0.192355	0.811644	0.950036	0.455461	0.33495	0.951934	0.991268	0.999506	0.705208
Q4G176	Q4G176	ACSF3	ACSF3	945168	812262	576652	989326	788688	620068	585918	677205	530337	603870	819484	595652	744599	799361	597820	673002	1.07355	1.12576	0.802875	0.841926	0.102383	0.1709	-0.316753	-0.248235	0.660926	0.528743	0.246767	0.29415	0.893914	0.881669	0.999506	0.674131
P33121	P33121	ACSL1	ACSL1	1831080	1651755	2000475	1684415	1440210	1539645	1617710	1725280	2175600	1671420	1479640	1549260	1827108	1.55476e+06	1839530	1.56677e+06	0.850939	0.851725	1.0068	1.00773	-0.232873	-0.231541	0.00977529	0.0111077	0.026846	0.0208089	0.914234	0.912989	0.282581	0.431692	0.999506	0.98301
O60488;O95573	O60488;O95573	ACSL3	ACSL3;ACSL4	4784220	3998895	4196150	4723305	2648555	3120800	4739860	4455000	3699215	4748800	3599615	3341135	4234862	3.49755e+06	4298025	3.89652e+06	0.825895	0.906583	1.01492	1.11407	-0.275969	-0.141489	0.0213589	0.155839	0.118059	0.361909	0.89008	0.364896	0.491828	0.817027	0.999506	0.727384
O60488	O60488	ACSL4	ACSL4	4738420	3075585	2724320	3986300	1492335	1848000	3228395	3129055	2874835	3428790	2773875	1984820	3267646	2.44221e+06	3.07743e+06	2.72916e+06	0.747392	0.886832	0.941788	1.1175	-0.420063	-0.173267	-0.0865264	0.16027	0.128546	0.490887	0.718577	0.569543	0.505677	0.873579	0.999506	0.843541
Q9UKU0	Q9UKU0	ACSL6	ACSL6	1015180	1192410	878011	716390	771351	650797	792478	1208185	894246	736222	1175775	670292	1.0312e+06	712846	964970	860763	0.691275	0.89201	0.93577	1.2075	-0.532668	-0.164868	-0.0957746	0.272025	0.0136021	0.363564	0.579338	0.20187	0.210657	0.817581	0.999506	0.585254
Q9NR19	Q9NR19	ACSA	ACSS2	1564340	1429655	1465590	1496075	1300550	1304870	969624	1172569	1758580	1140094	1428100	1187415	1470966	1367165	1.30026e+06	1.25187e+06	0.929433	0.962786	0.883948	0.915668	-0.105577	-0.0547134	-0.177966	-0.127103	0.559916	0.774897	0.341247	0.497728	0.853487	0.957071	0.999506	0.812263
Q9H6R3	Q9H6R3	ACSS3	ACSS3	535075	619536	684136	557233	521818	818408	445393	451224	594046	483719	761288	762592	628484	632486	496888	669200	1.00637	1.34678	0.790613	1.05805	0.00915829	0.429517	-0.338956	0.0814021	0.965067	0.0591222	0.160463	0.674201	0.995833	0.53037	0.999506	0.888663
P60709;P62736;P63261;P63267;P68032;P68133;A5A3E0;Q562R1;Q6S8J3;Q9BYX7	P60709;P62736;P63261;P63267;P68032;P68133;A5A3E0;Q562R1;Q6S8J3;Q9BYX7	ACTBL	ACTA1;ACTA2;ACTB;ACTBL2;ACTC1;ACTG1;ACTG2;POTEE;POTEF;POTEKP	60737000	783971000	88739350	87541350	620749300	160840600	783793000	116648500	187760300	560299500	69355350	411328000	361231540	2.8971e+08	3.62734e+08	3.46994e+08	0.802008	0.956608	1.00416	1.19773	-0.318312	-0.0639998	0.00598785	0.2603	0.797906	0.952834	0.995705	0.82965	0.945343	0.991268	0.999506	0.952382
P60709;P62736;P63261;P63267;P68032;P68133;A5A3E0;Q562R1;Q6S8J3;Q9BYX7	P60709;P62736;P63261;P63267;P68032;P68133;A5A3E0;Q562R1;Q6S8J3;Q9BYX7	ACTBM	ACTA1;ACTA2;ACTB;ACTBL2;ACTC1;ACTG1;ACTG2;POTEE;POTEF;POTEKP	60737000	783971000	88739350	87541350	620749300	160840600	783793000	116648500	187760300	560299500	69355350	411328000	361231540	2.8971e+08	3.62734e+08	3.46994e+08	0.802008	0.956608	1.00416	1.19773	-0.318312	-0.0639998	0.00598785	0.2603	0.797906	0.952834	0.995705	0.82965	0.945343	0.991268	0.999506	0.952382
P60709;P62736;P63261;P63267;P68032;P68133;A5A3E0;Q562R1;Q6S8J3;Q9BYX7	P60709;P62736;P63261;P63267;P68032;P68133;A5A3E0;Q562R1;Q6S8J3;Q9BYX7	POTEE	ACTA1;ACTA2;ACTB;ACTBL2;ACTC1;ACTG1;ACTG2;POTEE;POTEF;POTEKP	60737000	783971000	88739350	87541350	620749300	160840600	783793000	116648500	187760300	560299500	69355350	411328000	361231540	2.8971e+08	3.62734e+08	3.46994e+08	0.802008	0.956608	1.00416	1.19773	-0.318312	-0.0639998	0.00598785	0.2603	0.797906	0.952834	0.995705	0.82965	0.945343	0.991268	0.999506	0.952382
P60709;P62736;P63261;P63267;P68032;P68133;A5A3E0;Q562R1;Q6S8J3;Q9BYX7	P60709;P62736;P63261;P63267;P68032;P68133;A5A3E0;Q562R1;Q6S8J3;Q9BYX7	POTEF	ACTA1;ACTA2;ACTB;ACTBL2;ACTC1;ACTG1;ACTG2;POTEE;POTEF;POTEKP	60737000	783971000	88739350	87541350	620749300	160840600	783793000	116648500	187760300	560299500	69355350	411328000	361231540	2.8971e+08	3.62734e+08	3.46994e+08	0.802008	0.956608	1.00416	1.19773	-0.318312	-0.0639998	0.00598785	0.2603	0.797906	0.952834	0.995705	0.82965	0.945343	0.991268	0.999506	0.952382
P60709;P62736;P63261;P63267;P68032;P68133	P60709;P62736;P63261;P63267;P68032;P68133	ACTA	ACTA1;ACTA2;ACTB;ACTC1;ACTG1;ACTG2	1062010000	1078770000	1056240000	634612500	1026706000	828934500	1052892000	1087475000	978637000	979804500	1003044000	823760000	1066406000	8.30084e+08	1039668000	9.35536e+08	0.778394	0.899841	0.974927	1.12704	-0.361427	-0.152258	-0.0366339	0.172536	0.0948302	0.427098	0.844667	0.421357	0.452163	0.84668	0.999506	0.767335
P60709;P62736;P63261;P63267;P68032;P68133	P60709;P62736;P63261;P63267;P68032;P68133	ACTB	ACTA1;ACTA2;ACTB;ACTC1;ACTG1;ACTG2	1062010000	1078770000	1056240000	634612500	1026706000	828934500	1052892000	1087475000	978637000	979804500	1003044000	823760000	1066406000	8.30084e+08	1039668000	9.35536e+08	0.778394	0.899841	0.974927	1.12704	-0.361427	-0.152258	-0.0366339	0.172536	0.0948302	0.427098	0.844667	0.421357	0.452163	0.84668	0.999506	0.767335
P60709;P62736;P63261;P63267;P68032;P68133	P60709;P62736;P63261;P63267;P68032;P68133	ACTC	ACTA1;ACTA2;ACTB;ACTC1;ACTG1;ACTG2	1062010000	1078770000	1056240000	634612500	1026706000	828934500	1052892000	1087475000	978637000	979804500	1003044000	823760000	1066406000	8.30084e+08	1039668000	9.35536e+08	0.778394	0.899841	0.974927	1.12704	-0.361427	-0.152258	-0.0366339	0.172536	0.0948302	0.427098	0.844667	0.421357	0.452163	0.84668	0.999506	0.767335
P60709;P62736;P63261;P63267;P68032;P68133	P60709;P62736;P63261;P63267;P68032;P68133	ACTG	ACTA1;ACTA2;ACTB;ACTC1;ACTG1;ACTG2	1062010000	1078770000	1056240000	634612500	1026706000	828934500	1052892000	1087475000	978637000	979804500	1003044000	823760000	1066406000	8.30084e+08	1039668000	9.35536e+08	0.778394	0.899841	0.974927	1.12704	-0.361427	-0.152258	-0.0366339	0.172536	0.0948302	0.427098	0.844667	0.421357	0.452163	0.84668	0.999506	0.767335
P60709;P62736;P63261;P63267;P68032;P68133	P60709;P62736;P63261;P63267;P68032;P68133	ACTH	ACTA1;ACTA2;ACTB;ACTC1;ACTG1;ACTG2	1062010000	1078770000	1056240000	634612500	1026706000	828934500	1052892000	1087475000	978637000	979804500	1003044000	823760000	1066406000	8.30084e+08	1039668000	9.35536e+08	0.778394	0.899841	0.974927	1.12704	-0.361427	-0.152258	-0.0366339	0.172536	0.0948302	0.427098	0.844667	0.421357	0.452163	0.84668	0.999506	0.767335
P60709;P62736;P63261;P63267;P68032;P68133	P60709;P62736;P63261;P63267;P68032;P68133	ACTS	ACTA1;ACTA2;ACTB;ACTC1;ACTG1;ACTG2	1062010000	1078770000	1056240000	634612500	1026706000	828934500	1052892000	1087475000	978637000	979804500	1003044000	823760000	1066406000	8.30084e+08	1039668000	9.35536e+08	0.778394	0.899841	0.974927	1.12704	-0.361427	-0.152258	-0.0366339	0.172536	0.0948302	0.427098	0.844667	0.421357	0.452163	0.84668	0.999506	0.767335
P60709;P62736;P63261;P63267;P68032;P68133;A5A3E0;Q6S8J3;P0CG38	P60709;P62736;P63261;P63267;P68032;P68133;A5A3E0;Q6S8J3;P0CG38	POTEI	ACTA1;ACTA2;ACTB;ACTC1;ACTG1;ACTG2;POTEE;POTEF;POTEI	455458000	523144000	446206000	472175000	467215000	369263000	467375500	517987000	490200000	498933500	431612000	367267500	478831600	4.36218e+08	4.91854e+08	4.32604e+08	0.911004	0.879538	1.0272	0.991717	-0.13447	-0.185183	0.0387123	-0.0120001	0.321761	0.154104	0.75937	0.928893	0.703579	0.663917	0.999506	0.985153
P60709;P62736;P63261;P63267;P68032;P68133;A5A3E0;Q6S8J3;P0CG38;P0CG39	P60709;P62736;P63261;P63267;P68032;P68133;A5A3E0;Q6S8J3;P0CG38;P0CG39	POTEJ	ACTA1;ACTA2;ACTB;ACTC1;ACTG1;ACTG2;POTEE;POTEF;POTEI;POTEJ	1143120000	1326780000	1205890000	983169000	1279490000	1062642000	1082487500	1069545000	1120852000	1184544500	1277005000	914144500	1241692000	1.10843e+09	1090961500	1.12523e+09	0.89268	1.03141	0.878609	1.01515	-0.163785	0.0446214	-0.186707	0.0216992	0.320419	0.786243	0.26273	0.894175	0.703579	0.957772	0.999506	0.977429
O94805;O96019	O94805;O96019	ACL6A	ACTL6A;ACTL6B	7475330	6446075	5598750	7421265	5348220	6058635	7689120	8381090	5801445	7641710	8234935	7355515	6312996	6276040	7.29055e+06	7.74405e+06	0.994146	1.0622	1.15485	1.23391	-0.00847029	0.0870609	0.207703	0.303234	0.960673	0.527797	0.201618	0.0507156	0.995833	0.881669	0.999506	0.355599
O94805	O94805	ACL6B	ACTL6B	3171350	3556605	1583230	2476050	1979295	1576825	2041895	3198775	1596375	2125475	2627135	1473600	2690204	2.01072e+06	2279015	2.0754e+06	0.747424	0.910658	0.847153	1.03217	-0.420001	-0.135019	-0.239305	0.0456771	0.144717	0.638413	0.3692	0.881033	0.524194	0.917301	0.999506	0.971245
O43707;P12814;P35609;Q08043	O43707;P12814;P35609;Q08043	ACTN3	ACTN1;ACTN2;ACTN3;ACTN4	14080600	11210900	21033100	16163100	22806200	12784850	13848000	10658700	20328950	13051450	18875450	12531750	15713720	1.72514e+07	1.49452e+07	14819550	1.09785	0.991592	0.951093	0.859035	0.134687	-0.0121822	-0.0723409	-0.21921	0.575647	0.961579	0.77901	0.356521	0.857031	0.991268	0.999506	0.722425
O43707;P12814;P35609	O43707;P12814;P35609	ACTN2	ACTN1;ACTN2;ACTN4	3490150	2918755	5019415	2723805	5006710	2670705	2355588	2364095	5213165	2517915	3354260	2812825	3873298	3.46707e+06	3.31095e+06	2895000	0.895122	0.874372	0.854814	0.834998	-0.159844	-0.193682	-0.226318	-0.260155	0.599546	0.573055	0.468758	0.439946	0.865057	0.890367	0.999506	0.778088
O43707;P12814	O43707;P12814	ACTN1	ACTN1;ACTN4	9171000	7440765	12932900	10059680	15415650	8827745	6409410	5942015	13667900	7103985	7064440	8113690	9983666	1.14344e+07	8.67311e+06	7.42737e+06	1.14531	0.856368	0.86873	0.649566	0.195734	-0.223697	-0.203021	-0.622452	0.462316	0.507416	0.506126	0.0422489	0.788316	0.875745	0.999506	0.343319
O43707	O43707	ACTN4	ACTN4	6573580	5464745	7088170	6403505	8567315	5786905	5110685	5517860	7624435	5069125	5161255	5680975	6335882	6.91924e+06	6.08433e+06	5303785	1.09207	0.871713	0.960297	0.766527	0.127068	-0.198075	-0.0584479	-0.383592	0.373226	0.21587	0.698612	0.0155991	0.741	0.720362	0.999506	0.294155
O43707;Q9H254	O43707;Q9H254	SPTN4	ACTN4;SPTBN4	5043730	5752885	5445020	5346310	7344910	5044355	3139495	4210815	5639025	3267645	4044460	3937365	5487908	5.91186e+06	4.32978e+06	3.74982e+06	1.07725	0.866054	0.788967	0.634288	0.107355	-0.207471	-0.341963	-0.656789	0.610206	0.466102	0.172622	0.011889	0.871698	0.864621	0.999506	0.290516
Q9NZ32	Q9NZ32	ARP10	ACTR10	3896360	3883725	3244785	3729310	3568445	2941020	2614450	3670340	3034220	2672485	3533775	2861490	3630676	3412925	3.10634e+06	3.02258e+06	0.940025	0.973038	0.855581	0.885628	-0.0892295	-0.0394321	-0.225024	-0.175227	0.573116	0.819578	0.183085	0.294337	0.856836	0.962129	0.999506	0.674131
P42025;P61163	P42025;P61163	ACTZ	ACTR1A;ACTR1B	29851000	28715550	25466750	26266250	25063150	21313550	25258250	31396850	25410200	24106350	27059650	21203600	27643120	2.42143e+07	27355100	24123200	0.875962	0.881854	0.989581	0.996237	-0.19106	-0.181389	-0.0151106	-0.00543899	0.0599475	0.062671	0.868573	0.956202	0.395685	0.531579	0.999506	0.993906
P42025	P42025	ACTY	ACTR1B	3145860	2874415	2744205	3039540	2876380	2433985	2794925	2851680	2470680	2596020	1971505	2600405	2876620	2.7833e+06	2.70576e+06	2389310	0.96756	0.883045	0.940604	0.858444	-0.0475774	-0.179441	-0.0883399	-0.220203	0.637178	0.104118	0.390995	0.0467626	0.882425	0.599805	0.999506	0.348221
P61160	P61160	ARP2	ACTR2	15134700	15272200	13546950	13213750	14765050	11014500	10648695	14631750	12905350	10934060	16230550	10670600	14554600	1.29978e+07	1.27286e+07	1.26117e+07	0.893035	0.990819	0.874541	0.9703	-0.163211	-0.0133066	-0.193402	-0.0434968	0.242021	0.925307	0.172743	0.757063	0.63207	0.991268	0.999506	0.927518
P61158	P61158	ARP3	ACTR3	15178800	15888600	13857100	14290250	14978550	11586300	13003650	15524050	13389700	12124800	15696950	11358550	14934040	1.36184e+07	1.39725e+07	13060100	0.911901	0.934703	0.935612	0.959006	-0.133051	-0.0974208	-0.0960178	-0.0603877	0.197817	0.344141	0.341843	0.559862	0.592194	0.803932	0.999506	0.840863
P61158;Q9P1U1	P61158;Q9P1U1	ARP3B	ACTR3;ACTR3B	11450300	12338100	10949850	7894020	10993850	8924140	9249570	13315050	10868950	9142640	14085050	8136480	11605240	9270670	1.11445e+07	1.04547e+07	0.798835	0.938104	0.960301	1.12772	-0.324031	-0.09218	-0.0584414	0.173409	0.12807	0.627972	0.757209	0.408259	0.505677	0.913225	0.999506	0.762444
P61158;Q9P1U1;Q9C0K3	P61158;Q9P1U1;Q9C0K3	ARP3C	ACTR3;ACTR3B;ACTR3C	2807390	3763400	2621275	2972740	3450955	2746755	1398630	2889115	2453935	2238090	3361210	2259830	3115348	3.05682e+06	2.24723e+06	2619710	0.981212	1.16575	0.72134	0.857006	-0.0273633	0.221261	-0.471248	-0.222623	0.902203	0.416044	0.0799265	0.341409	0.981533	0.841374	0.999506	0.707818
Q9GZN1	Q9GZN1	ARP6	ACTR6	659869	545760	624552	652363	484052	666243	531396	609564	631904	628112	718101	698438	600098	600886	590954	681551	1.00131	1.15331	0.984762	1.13424	0.00189263	0.205774	-0.0221524	0.181729	0.989289	0.11685	0.876201	0.159973	0.999893	0.614007	0.999506	0.540886
P07311	P07311	ACYP1	ACYP1	8181220	7792790	4550320	6045065	8543940	4769330	5369280	6714765	4970345	3692470	6191335	4368495	6573488	6.45278e+06	5.6848e+06	4.75077e+06	0.981637	0.835697	0.864807	0.736236	-0.0267386	-0.258948	-0.20955	-0.44176	0.903101	0.329033	0.374878	0.0833753	0.981533	0.800625	0.999506	0.434365
P14621	P14621	ACYP2	ACYP2	1395820	1439855	1354005	798932	1962830	994840	982840	1484390	1449590	810548	1440605	903748	1396708	1.2522e+06	1.30561e+06	1.05163e+06	0.896537	0.805475	0.934774	0.839828	-0.157564	-0.312088	-0.0973101	-0.251834	0.515069	0.236136	0.68053	0.346241	0.82691	0.738736	0.999506	0.710814
O14672	O14672	ADA10	ADAM10	2043670	1840865	2074065	2245300	1981520	2192995	1417364	1614825	2043695	1.69554e+06	2228030	2011915	1974706	2.13994e+06	1.69196e+06	1.9785e+06	1.08367	1.16935	0.856817	0.924558	0.115931	0.225708	-0.222941	-0.113165	0.504404	0.230686	0.258454	0.494037	0.820694	0.735057	0.999506	0.80818
Q13443	Q13443	ADAM9	ADAM9	1097740	866946	1555500	998450	1548450	963690	955556	923366	1299640	943971	999074	938800	1.18853e+06	1.1702e+06	1059521	960615	0.984578	0.906651	0.891458	0.820901	-0.0224231	-0.141381	-0.165762	-0.28472	0.905184	0.502661	0.40597	0.163622	0.98172	0.874569	0.999506	0.543672
O15072	O15072	ATS3	ADAMTS3	1020000	941230	1202380	1063695	1496480	918338	749284	670508	1056060	837552	1494100	815674	1061444	1.1595e+06	825284	1.04911e+06	1.09238	1.27121	0.777511	0.904791	0.12748	0.346202	-0.363066	-0.144344	0.587924	0.202372	0.199784	0.522932	0.859121	0.706731	0.999506	0.826355
O75689	O75689	ADAP1	ADAP1	1027660	1371170	892110	756279	594044	606794	1.05236e+06	1347100	834540	774298	1025555	642965	1.11084e+06	652372	1.078e+06	814273	0.587276	0.755354	0.970434	1.24817	-0.767889	-0.404775	-0.0432977	0.319816	0.00163521	0.0399323	0.796675	0.19222	0.0935682	0.487941	0.999506	0.577899
P55265	P55265	DSRAD	ADAR	7628310	7144710	8491505	8475170	5925525	8461330	7965465	6816740	8271970	8824960	5863210	8415595	7780148	7620675	7684725	7701255	0.979503	1.00215	0.987735	1.01057	-0.0298788	0.00309993	-0.017804	0.0151748	0.822368	0.980516	0.893095	0.905252	0.954999	0.997204	0.999506	0.981008
P35611	P35611	ADDA	ADD1	12957800	14585500	15551050	12334950	15215750	10212600	8198235	12929550	16308400	7994510	11894800	9388820	14646180	1.25878e+07	1.24787e+07	9.75938e+06	0.859457	0.782081	0.852012	0.775306	-0.218502	-0.35461	-0.231054	-0.367161	0.240426	0.109291	0.217285	0.0966529	0.630377	0.606229	0.999506	0.446394
P35611;P35612	P35611;P35612	ADDB	ADD1;ADD2	7232750	9075400	7372170	6033540	6578480	5180640	4454455	8412450	8451695	4858720	7021800	4850805	8025578	5.93089e+06	7106200	5.57711e+06	0.738998	0.784823	0.885444	0.94035	-0.436357	-0.349561	-0.175527	-0.0887305	0.0333314	0.0953807	0.327484	0.689664	0.307859	0.58154	0.999506	0.895745
Q9UEY8	Q9UEY8	ADDG	ADD3	2377680	3021760	4811325	2705405	3938555	2539525	1582458	2290925	5013115	1624196	3179490	2014405	3608770	3.06116e+06	2962166	2272697	0.848256	0.767242	0.820824	0.74243	-0.237428	-0.382247	-0.284855	-0.429674	0.455174	0.326593	0.379208	0.263711	0.785564	0.799353	0.999506	0.643399
Q8N7X0	Q8N7X0	ADGB	ADGB	1300190	1477620	1405395	1385280	1066865	1434895	966045	1405705	1384620	1225890	1082895	1343685	1413244	1295680	1.25212e+06	1217490	0.916813	0.97234	0.885992	0.939653	-0.125301	-0.0404668	-0.174634	-0.0897995	0.458107	0.817526	0.312185	0.603451	0.786774	0.962129	0.999506	0.857949
Q9Y653	Q9Y653	AGRG1	ADGRG1	2956290	3228790	2120075	3306310	3281485	1947210	2829330	2713360	1626580	2442550	2081325	2118110	2730804	2.845e+06	2.38976e+06	2213995	1.04182	0.926452	0.875111	0.778205	0.0591037	-0.110212	-0.192462	-0.361778	0.745728	0.601447	0.337925	0.0713391	0.930797	0.902348	0.999506	0.412114
O94910	O94910	AGRL1	ADGRL1	1826180	2125475	1158025	1441650	1121525	959119	1615245	2030715	1163960	1410560	1230580	922158	1678636	1174098	1.60331e+06	1.18777e+06	0.699436	0.740823	0.955125	1.01164	-0.515737	-0.4328	-0.066239	0.016698	0.0260688	0.050964	0.72327	0.946192	0.278409	0.514954	0.999506	0.99356
O95490	O95490	AGRL2	ADGRL2	815787	906680	1363675	856463	836749	1251685	702724	988631	1329270	776007	962026	1165175	1.0713e+06	981632	1006875	967736	0.916301	0.961128	0.939863	0.985844	-0.126107	-0.0571989	-0.0894769	-0.020569	0.545819	0.781351	0.663577	0.92143	0.846284	0.957507	0.999506	0.984884
Q9HAR2	Q9HAR2	AGRL3	ADGRL3	1624340	2285315	1116545	1573255	1539060	1347860	1151889	2134700	1046145	1.15614e+06	1201185	1213505	1685612	1486725	1.44424e+06	1.19028e+06	0.882009	0.824151	0.856807	0.800602	-0.181135	-0.27902	-0.222957	-0.320843	0.440791	0.304776	0.351249	0.2332	0.776054	0.776335	0.999506	0.616449
P11766	P11766	ADHX	ADH5	24316600	22750700	22083200	24701350	25989200	24458550	19918200	21357050	21952700	22519900	20303750	23228400	22796880	25049700	2.1076e+07	22017350	1.09882	1.04467	0.924512	0.878947	0.135957	0.0630409	-0.113236	-0.186152	0.0836984	0.434173	0.179551	0.0183241	0.435809	0.848865	0.999506	0.294155
P55263	P55263	ADK	ADK	7610900	5449665	7562940	7252385	7196190	7107270	6420630	5515490	7965515	7003620	6012955	6909550	6727222	7.18528e+06	6.63388e+06	6.64204e+06	1.06809	1.00123	0.986124	0.924395	0.0950338	0.00177422	-0.0201583	-0.113418	0.396922	0.987249	0.861728	0.294421	0.757508	0.997532	0.999506	0.674131
Q9H2P0	Q9H2P0	ADNP	ADNP	2622960	2634555	2639765	2922260	2304770	2978795	2456245	2397365	2611890	2715690	2179835	2996435	2634320	2735275	2488500	2.63065e+06	1.03832	1.05712	0.944646	0.961751	0.0542553	0.0801448	-0.0821542	-0.0562647	0.638536	0.489304	0.498772	0.609838	0.883233	0.873579	0.999506	0.859445
Q96SZ5	Q96SZ5	AEDO	ADO	3767410	3768060	2951660	3276905	3052355	3161995	3519350	3977145	3107360	3393570	3398960	3578190	3441370	3.16375e+06	3.53462e+06	3.45691e+06	0.919329	0.978014	1.0271	1.09266	-0.121347	-0.0320728	0.0385714	0.127845	0.217901	0.712646	0.67365	0.174232	0.610223	0.938775	0.999506	0.55355
Q9NX46	Q9NX46	ADPRS	ADPRS	4905260	2739055	3764905	3923545	5003195	3661165	4094355	3532210	4139345	3321570	2997170	4076575	3582636	4.19597e+06	3921970	3465105	1.1712	0.883511	1.09472	0.825818	0.227982	-0.178679	0.130557	-0.276105	0.129871	0.231402	0.392385	0.0623755	0.507201	0.736269	0.999506	0.392162
Q16186	Q16186	ADRM1	ADRM1	6257870	6282495	5090915	6030650	6140835	5497985	4546645	5328705	5008885	4520040	5622255	5074040	5800938	5.88982e+06	4.96141e+06	5.07211e+06	1.01532	1.02231	0.855277	0.861165	0.0219382	0.0318358	-0.225536	-0.215638	0.879742	0.84337	0.163411	0.154959	0.974978	0.97096	0.999506	0.534033
P30566	P30566	PUR8	ADSL	2561330	1847135	2609580	2558270	2497260	2890170	1824375	1673990	2703625	1869700	2176265	2548840	2294952	2.64857e+06	2067330	2.19827e+06	1.15408	1.06334	0.900816	0.829984	0.206748	0.0885988	-0.150695	-0.268844	0.236436	0.640547	0.441193	0.118772	0.625836	0.917532	0.999506	0.481107
P30520	P30520	PURA2	ADSS2	5169280	4681215	5380185	4670360	5471825	4941285	4768275	5049730	5793320	4818200	3551020	5092930	5058416	5.02782e+06	5203775	4.48738e+06	0.993952	0.862332	1.02874	0.89251	-0.00875173	-0.213684	0.0408729	-0.16406	0.930843	0.0433601	0.680717	0.119256	0.988464	0.495954	0.999506	0.482349
Q8N556	Q8N556	AFAP1	AFAP1	1751610	2469865	1745830	1845835	1688500	1674240	1.2327e+06	2177575	1794955	1331752	1730860	1639660	2036600	1.73619e+06	1.73508e+06	1567424	0.852495	0.903374	0.851948	0.902794	-0.230236	-0.146605	-0.231162	-0.147531	0.206335	0.453413	0.204725	0.450462	0.599484	0.860961	0.999506	0.787146
P55196	P55196	AFAD	AFDN	3460560	3540860	2731175	3119520	3149880	2977885	2718025	3334560	2842060	2564800	2756235	2823420	3200926	3.08243e+06	2.96488e+06	2.71482e+06	0.96298	0.915658	0.926257	0.88074	-0.054422	-0.127119	-0.110515	-0.183212	0.532658	0.17537	0.220565	0.0521603	0.838929	0.682889	0.999506	0.360474
Q01484;Q9Y4W6	Q01484;Q9Y4W6	AFG32	AFG3L2;ANK2	2474100	3824160	4572170	2381300	2278140	2085695	2806595	4073560	4539155	2675475	2843275	1947780	3853352	2.24838e+06	3.80644e+06	2.48884e+06	0.583486	0.653851	0.987825	1.10695	-0.777229	-0.612966	-0.0176729	0.146591	0.00103487	0.00354947	0.911692	0.552802	0.075994	0.317458	0.999506	0.837513
Q96P47;Q9UPQ3	Q96P47;Q9UPQ3	AGAP1	AGAP1;AGAP3	2265320	2614010	1737655	1772040	1500945	1283150	1712535	2765280	1649480	1496395	1995840	1315205	2193730	1.51871e+06	2.04243e+06	1602480	0.692297	0.784594	0.931031	1.05516	-0.530538	-0.349981	-0.103098	0.0774584	0.0143873	0.0817182	0.554372	0.730588	0.217854	0.557494	0.999506	0.911307
Q96P47	Q96P47	AGAP3	AGAP3	2822610	4007030	2144930	2533380	2351010	2039305	1926470	3477830	2214480	1982505	2505305	1848830	3025306	2.3079e+06	2.53959e+06	2.11221e+06	0.762864	0.831713	0.83945	0.915211	-0.390501	-0.265842	-0.252484	-0.127824	0.101709	0.296426	0.259023	0.628791	0.464911	0.772538	0.999506	0.868201
P52594	P52594	AGFG1	AGFG1	1970360	1699660	1825705	1918345	2165440	1824335	1773725	1747000	2045400	1687805	1325440	1780270	1804218	1.96937e+06	1855375	1.59784e+06	1.09154	0.861194	1.02835	0.811344	0.126363	-0.215589	0.0403371	-0.301615	0.14904	0.0234611	0.646947	0.00207407	0.528746	0.431692	0.999506	0.283959
Q53H12	Q53H12	AGK	AGK	4477290	5494015	5573065	4649400	4748360	4289480	3889800	5290225	4662950	3937560	4964995	4500905	5322290	4.56241e+06	4614325	4467820	0.857227	0.96825	0.866981	0.979267	-0.22225	-0.0465486	-0.205928	-0.0302261	0.0754467	0.708405	0.0959437	0.808987	0.427734	0.937185	0.999506	0.945492
P35573	P35573	GDE	AGL	2722680	2474740	3478990	2418220	2798060	2054560	2444585	2523380	3325820	2267155	2592355	1991605	2926028	2.42361e+06	2764595	2283705	0.828295	0.826054	0.944829	0.942273	-0.271784	-0.275692	-0.0818754	-0.0857832	0.0513016	0.0504884	0.512712	0.551444	0.366508	0.514925	0.999506	0.837513
Q9H9G7;Q9HCK5;Q9UKV8;Q9UL18	Q9H9G7;Q9HCK5;Q9UKV8;Q9UL18	AGO1	AGO1;AGO2;AGO3;AGO4	3053190	3130835	2798415	2837620	3042870	2863495	2109805	2937425	2605135	2081245	3544780	2743600	2982338	2.91466e+06	2.55079e+06	2789875	0.977308	1.09373	0.855298	0.957187	-0.0331153	0.129257	-0.225501	-0.0631279	0.842885	0.465564	0.21516	0.701889	0.965225	0.864466	0.999506	0.897527
Q9H9G7;Q9HCK5;Q9UKV8;Q9UL18	Q9H9G7;Q9HCK5;Q9UKV8;Q9UL18	AGO2	AGO1;AGO2;AGO3;AGO4	3053190	3130835	2798415	2837620	3042870	2863495	2109805	2937425	2605135	2081245	3544780	2743600	2982338	2.91466e+06	2.55079e+06	2789875	0.977308	1.09373	0.855298	0.957187	-0.0331153	0.129257	-0.225501	-0.0631279	0.842885	0.465564	0.21516	0.701889	0.965225	0.864466	0.999506	0.897527
Q9H9G7	Q9H9G7	AGO3	AGO3	708888	746472	797928	676433	810754	735712	782359	836540	895178	623160	604870	769656	759538	740967	838026	665895	0.975549	0.7946	1.10334	0.898684	-0.0357135	-0.3317	0.141873	-0.154114	0.754675	0.00596595	0.195736	0.194387	0.934192	0.341378	0.999506	0.579553
Q9H9G7;Q9HCK5	Q9H9G7;Q9HCK5	AGO4	AGO3;AGO4	1323470	1420370	1157685	1111555	1175510	1017808	1237625	1549975	1393135	1214325	1188800	1137800	1295916	1.10162e+06	1.39358e+06	1.18031e+06	0.850074	0.846962	1.07536	1.07143	-0.23434	-0.23963	0.104822	0.0995315	0.100133	0.0610935	0.396292	0.472342	0.462075	0.53037	0.999506	0.797407
Q99943	Q99943	PLCA	AGPAT1	6080110	7557375	6697725	5452095	5540605	5668425	7516390	7131035	6249650	6660200	8161765	5637245	6918062	5.55371e+06	6.96569e+06	6.81974e+06	0.802784	0.979047	1.00688	1.22796	-0.316917	-0.0305506	0.00989867	0.296265	0.023706	0.78619	0.93268	0.0272166	0.269277	0.957772	0.999506	0.311112
Q9NRZ7	Q9NRZ7	PLCC	AGPAT3	1188720	1219730	1453520	1203470	1275890	1046865	1217825	1305920	1296695	1149140	1292025	1148540	1307044	1.17541e+06	1273480	1.19657e+06	0.899288	0.939605	0.974321	1.018	-0.153146	-0.0898735	-0.0375314	0.0257408	0.082791	0.276224	0.646352	0.761242	0.433994	0.762262	0.999506	0.929077
Q9NRZ5	Q9NRZ5	PLCD	AGPAT4	1239110	1527830	1684015	1360960	1415325	1361745	919689	1268562	1463475	1002117	1473830	1390240	1532560	1.37934e+06	1217242	1288729	0.900026	1.05873	0.794254	0.934306	-0.151962	0.0823329	-0.332328	-0.0980327	0.459091	0.715677	0.13606	0.644639	0.786774	0.938999	0.999506	0.875078
Q9NUQ2	Q9NUQ2	PLCE	AGPAT5	1628780	1852740	2282865	1663385	1945380	1759820	1596345	1671075	1927000	1506610	2016130	1648350	1979998	1.78953e+06	1.73147e+06	1.7237e+06	0.903803	0.995509	0.874482	0.963213	-0.14592	-0.00649425	-0.193499	-0.0540735	0.201243	0.955421	0.100129	0.637017	0.594864	0.991268	0.999506	0.86986
O00116	O00116	ADAS	AGPS	5263310	5531165	7055725	5783725	4429845	5906120	4898810	5178525	6506550	5428900	6081070	5681665	6087418	5373230	5.52796e+06	5730545	0.882678	1.03665	0.908096	1.0665	-0.180041	0.0519247	-0.139083	0.0928828	0.143422	0.65526	0.246763	0.433476	0.523969	0.923506	0.999506	0.775635
O00468	O00468	AGRIN	AGRN	23861600	22704850	20946800	21543250	15329000	30292100	18706700	22347650	19069600	19467900	66916250	30090950	22232980	2.23881e+07	2.00413e+07	3.8825e+07	1.00698	1.93725	0.901423	1.73418	0.0100318	0.95401	-0.149724	0.794254	0.983316	0.0142031	0.767922	0.0290876	0.999893	0.411309	0.999506	0.315118
Q9UPW5	Q9UPW5	CBPC1	AGTPBP1	736834	879248	751046	737142	667002	697094	412167	697248	755492	506022	667531	616982	799484	700413	621636	596845	0.876081	0.96012	0.777546	0.852133	-0.190864	-0.0587134	-0.363001	-0.23085	0.314344	0.789234	0.0788281	0.271202	0.699744	0.958846	0.999506	0.651776
Q8WYP5	Q8WYP5	ELYS	AHCTF1	1078980	978519	1217720	1150140	854298	1385340	1124555	1106240	1269620	1257590	1153450	1428410	1.09429e+06	1129926	1166805	1.27982e+06	1.03256	1.09686	1.06627	1.13266	0.0462311	0.133374	0.0925662	0.179709	0.738779	0.274103	0.49932	0.151493	0.928099	0.762215	0.999506	0.527707
P23526	P23526	SAHH	AHCY	33778300	26220000	36566500	36663900	31698400	36990100	30047650	24553250	35330600	34351750	42376200	36425300	31870260	3.51175e+07	2.99772e+07	37717750	1.10189	1.25822	0.9406	1.07405	0.139978	0.33138	-0.0883468	0.103055	0.251926	0.00797746	0.499411	0.33356	0.641962	0.361951	0.999506	0.704989
O43865	O43865	SAHH2	AHCYL1	6635500	7769785	7154845	6519045	8309855	6115310	6398745	7535980	6166275	6829335	6610420	5316220	7296952	6.9814e+06	6.70033e+06	6.25199e+06	0.956756	0.933087	0.918237	0.895521	-0.0637769	-0.099917	-0.123061	-0.159201	0.541673	0.365895	0.25427	0.147985	0.843706	0.819194	0.999506	0.523147
O43865;Q96HN2	O43865;Q96HN2	SAHH3	AHCYL1;AHCYL2	6983370	8540340	7400825	6632830	8584275	6872430	5677500	7629585	6490915	5552955	7064285	6759720	7773140	7.36318e+06	6.59933e+06	6.45899e+06	0.947259	0.978733	0.848992	0.877201	-0.0781689	-0.0310124	-0.236177	-0.189021	0.516062	0.814761	0.0730458	0.141947	0.827305	0.962129	0.999506	0.514417
Q5TGY3	Q5TGY3	AHDC1	AHDC1	840167	746763	604918	886687	861866	861601	532034	663061	649565	693864	253451	806922	708706	870051	614887	584746	1.22766	0.950981	0.867619	0.672082	0.295914	-0.0725113	-0.204866	-0.573291	0.168514	0.782341	0.41581	0.0154382	0.556187	0.957507	0.999506	0.294155
Q09666	Q09666	AHNK	AHNAK	2205240	1319775	3221110	2809165	6146640	1438980	2119535	1209125	4149050	2414920	928702	1643230	2257402	3.46493e+06	2492570	1.66228e+06	1.53492	0.666896	1.10418	0.479746	0.618162	-0.584467	0.142971	-1.05966	0.178862	0.326981	0.788864	0.0413456	0.568222	0.799941	0.999506	0.342614
O95433	O95433	AHSA1	AHSA1	13656000	13065700	11908900	12074550	12909050	11701100	8778500	11831300	11495650	9386080	11430750	11084450	12721040	1.22282e+07	1.07018e+07	10633760	0.961261	0.993641	0.841269	0.869607	-0.0570006	-0.00920391	-0.249361	-0.201564	0.681653	0.952521	0.103707	0.17328	0.904655	0.991268	0.999506	0.553306
Q96BJ3	Q96BJ3	AIDA	AIDA	2626340	2175220	2181895	2838085	2249510	2204450	2443680	1942840	2196860	2706895	1664195	2006900	2268114	2.43068e+06	2194460	2.126e+06	1.07168	0.968802	0.967526	0.87465	0.0998678	-0.0457266	-0.0476272	-0.193222	0.446956	0.735412	0.728884	0.143034	0.779818	0.946413	0.999506	0.516634
O95831	O95831	AIFM1	AIFM1	5786220	6464505	7440640	5679465	5661450	5935845	5203155	6420565	7098530	5119845	6305250	6168165	6719302	5758920	6240750	5864420	0.857071	0.939698	0.92878	1.01832	-0.222513	-0.089731	-0.106592	0.0261901	0.0344069	0.361656	0.271089	0.796189	0.312344	0.817027	0.999506	0.940888
Q12904	Q12904	AIMP1	AIMP1	7710330	7286965	7787615	7765350	8584625	8202350	7813685	7522270	8223670	7585460	5499380	8002780	7571898	8.18411e+06	7.85321e+06	7.02921e+06	1.08085	0.895075	1.03715	0.858885	0.11217	-0.15992	0.0526272	-0.219463	0.166824	0.0564597	0.517151	0.0102045	0.552623	0.53037	0.999506	0.283959
Q13155	Q13155	AIMP2	AIMP2	4697720	4697975	5351585	5246335	5011070	5106585	4711855	4727210	5127665	5196750	5728570	4946645	4959368	5121330	4.85558e+06	5290655	1.03266	1.0896	0.979072	1.03306	0.0463622	0.123804	-0.0305136	0.0469278	0.506972	0.0715637	0.669627	0.467375	0.822167	0.545574	0.999506	0.794994
O00170	O00170	AIP	AIP	4207480	3815230	3552885	3842530	3846175	3743130	3068660	3510460	3553695	3018240	3241365	3849045	3788742	3.81061e+06	3377605	3369550	1.00577	0.997615	0.891485	0.884254	0.00830369	-0.00344469	-0.165718	-0.177467	0.937391	0.975792	0.150569	0.108165	0.989646	0.996057	0.999506	0.463153
P00568	P00568	KAD1	AK1	19254300	19191350	12632850	14751600	19741550	10951750	13973700	17097700	11889250	12125665	17383700	10946500	16580540	15148300	1.43202e+07	1.34853e+07	0.913619	0.941696	0.863676	0.890218	-0.130335	-0.086667	-0.211438	-0.16777	0.518068	0.691733	0.311538	0.432413	0.827371	0.934804	0.999506	0.774064
P00568;Q9Y6K8	P00568;Q9Y6K8	KAD5	AK1;AK5	18686800	16702550	11156950	14301800	16109100	10832300	10922605	14834700	11668560	9641965	14963650	10101475	14881160	1.37477e+07	1.24753e+07	11569030	0.923835	0.927356	0.838328	0.841523	-0.114293	-0.108805	-0.254414	-0.248926	0.593028	0.653661	0.262612	0.286587	0.860492	0.922837	0.999506	0.665927
P54819	P54819	KAD2	AK2	6292670	5189970	8268850	6411445	9530840	7769455	4753005	4718595	8980980	4617080	4400060	7612515	6642062	7.90391e+06	6150860	5.54322e+06	1.18998	0.90121	0.926047	0.701326	0.250936	-0.150064	-0.110843	-0.511843	0.266524	0.570127	0.661079	0.0364923	0.652933	0.890367	0.999506	0.331868
Q9UIJ7	Q9UIJ7	KAD3	AK3	9675720	9034035	11734500	9263200	8659005	11777150	8820420	8372050	12115450	9049515	7296560	11628500	10242558	9899785	9.76931e+06	9.32486e+06	0.966534	0.954506	0.953796	0.941925	-0.049107	-0.0671744	-0.068248	-0.0863154	0.742649	0.655599	0.650719	0.564657	0.929317	0.923506	0.999506	0.842337
P27144	P27144	KAD4	AK4	9976840	7908920	10075055	9870335	10091635	10388150	9279210	7056900	10030350	10207305	7589365	10220000	9188958	1.01167e+07	8788820	9338890	1.10096	1.06259	0.956454	0.923116	0.138767	0.0875816	-0.0642318	-0.115417	0.211604	0.431634	0.583906	0.269876	0.603019	0.848865	0.999506	0.650574
Q9Y3D8	Q9Y3D8	KAD6	AK6	1118250	929538	1411275	1288275	1188475	1267850	1418675	1034217	1291065	1096995	949146	1244470	1.15998e+06	1248200	1.24799e+06	1.09687e+06	1.07606	0.878913	1.07587	0.878762	0.105755	-0.186208	0.105507	-0.186456	0.475767	0.206565	0.476825	0.205948	0.801446	0.708448	0.999506	0.588919
Q02952	Q02952	AKA12	AKAP12	4210130	3814395	7669425	3500970	3729500	3444095	3665345	3942455	8462150	2847765	4103445	3263905	5435554	3.55819e+06	5356650	3.40504e+06	0.654614	0.635666	0.985484	0.956958	-0.611284	-0.65366	-0.0210961	-0.0634718	0.0648311	0.045761	0.935327	0.868831	0.405083	0.500173	0.999506	0.965552
Q02040	Q02040	AK17A	AKAP17A	1392670	1570870	1331855	1705960	1298310	1675270	1442235	1275070	1251295	1583320	1268470	1676535	1439624	1.55985e+06	1.32287e+06	1.50944e+06	1.08351	1.14104	0.918897	0.967686	0.115712	0.190347	-0.122024	-0.0473892	0.409743	0.185797	0.423143	0.715062	0.762454	0.692852	0.999506	0.903972
O43687;Q9P0M2	O43687;Q9P0M2	AKA7A	AKAP7	1190610	997753	593332	556733	329390	577716	896376	1130610	505622	551573	1234595	547714	874556	487946	844203	777961	0.557936	0.921533	0.965293	1.59436	-0.841828	-0.117892	-0.0509614	0.672975	0.0318888	0.68265	0.857987	0.0844729	0.301362	0.931213	0.999506	0.435541
O43687;Q9P0M2	O43687;Q9P0M2	AKA7G	AKAP7	1190610	997753	593332	556733	329390	577716	896376	1130610	505622	551573	1234595	547714	874556	487946	844203	777961	0.557936	0.921533	0.965293	1.59436	-0.841828	-0.117892	-0.0509614	0.672975	0.0318888	0.68265	0.857987	0.0844729	0.301362	0.931213	0.999506	0.435541
Q9ULX6	Q9ULX6	AKP8L	AKAP8L	2445290	2398275	2101720	2476470	2107765	2640500	2246410	2439340	2409915	2331770	2131530	2886570	2289056	2408245	2.36522e+06	2.44996e+06	1.05207	1.03583	1.03327	1.01732	0.0732294	0.0507808	0.0472226	0.0247741	0.482755	0.59971	0.652557	0.795601	0.806967	0.901057	0.999506	0.940888
Q99996	Q99996	AKAP9	AKAP9	2015420	1565675	1510555	1811970	1879685	1657195	1630635	1781960	1530155	1579085	1730840	1667735	1633576	1782950	1.64758e+06	1659220	1.09144	1.00706	1.00857	0.930604	0.126233	0.0101538	0.0123179	-0.103761	0.169718	0.908476	0.895036	0.230184	0.557873	0.990074	0.999506	0.614276
P14550	P14550	AK1A1	AKR1A1	5978780	5766115	5820975	6338950	6605610	6839960	5606525	5061115	5560375	5974055	4909055	6543855	5830592	6594840	5.40934e+06	5.80899e+06	1.13108	1.07388	0.927751	0.880838	0.177695	0.102835	-0.10819	-0.183051	0.0476111	0.260497	0.258196	0.0340083	0.361018	0.753492	0.999506	0.325503
C9JRZ8;P15121	C9JRZ8;P15121	AK1BF	AKR1B1;AKR1B15	27481300	27830600	18858250	26801150	29742800	20722750	28996550	25247250	20059550	26723050	26248600	20574400	24171800	2.57556e+07	2.47678e+07	24515350	1.06552	0.989808	1.02466	0.951847	0.0915594	-0.0147794	0.0351398	-0.0711989	0.533648	0.916724	0.814022	0.608618	0.839044	0.990723	0.999506	0.859114
C9JRZ8;P15121	C9JRZ8;P15121	ALDR	AKR1B1;AKR1B15	27481300	27830600	18858250	26801150	29742800	20722750	28996550	25247250	20059550	26723050	26248600	20574400	24171800	2.57556e+07	2.47678e+07	24515350	1.06552	0.989808	1.02466	0.951847	0.0915594	-0.0147794	0.0351398	-0.0711989	0.533648	0.916724	0.814022	0.608618	0.839044	0.990723	0.999506	0.859114
P17516;P42330;P52895;Q04828	P17516;P42330;P52895;Q04828	AK1C1	AKR1C1;AKR1C2;AKR1C3;AKR1C4	3380740	4419465	3059930	2337625	2980265	2154635	2905765	4690410	2436645	2480225	7146500	2037225	3667906	2.49084e+06	3.34427e+06	3.88798e+06	0.679091	1.16258	0.911766	1.56091	-0.558323	0.217329	-0.133264	0.642389	0.198218	0.526333	0.718204	0.113223	0.592194	0.881669	0.999506	0.471412
P17516;P42330;P52895;Q04828	P17516;P42330;P52895;Q04828	AK1C2	AKR1C1;AKR1C2;AKR1C3;AKR1C4	3380740	4419465	3059930	2337625	2980265	2154635	2905765	4690410	2436645	2480225	7146500	2037225	3667906	2.49084e+06	3.34427e+06	3.88798e+06	0.679091	1.16258	0.911766	1.56091	-0.558323	0.217329	-0.133264	0.642389	0.198218	0.526333	0.718204	0.113223	0.592194	0.881669	0.999506	0.471412
P17516;P42330;P52895;Q04828	P17516;P42330;P52895;Q04828	AK1C3	AKR1C1;AKR1C2;AKR1C3;AKR1C4	3380740	4419465	3059930	2337625	2980265	2154635	2905765	4690410	2436645	2480225	7146500	2037225	3667906	2.49084e+06	3.34427e+06	3.88798e+06	0.679091	1.16258	0.911766	1.56091	-0.558323	0.217329	-0.133264	0.642389	0.198218	0.526333	0.718204	0.113223	0.592194	0.881669	0.999506	0.471412
P17516;P42330;P52895;Q04828	P17516;P42330;P52895;Q04828	AK1C4	AKR1C1;AKR1C2;AKR1C3;AKR1C4	3380740	4419465	3059930	2337625	2980265	2154635	2905765	4690410	2436645	2480225	7146500	2037225	3667906	2.49084e+06	3.34427e+06	3.88798e+06	0.679091	1.16258	0.911766	1.56091	-0.558323	0.217329	-0.133264	0.642389	0.198218	0.526333	0.718204	0.113223	0.592194	0.881669	0.999506	0.471412
Q96JD6	Q96JD6	AKCL2	AKR1E2	11214000	10667335	11238350	11459200	11503800	12160950	12607700	8626845	10168640	13424850	7491790	11627250	11005074	1.1708e+07	1.04677e+07	1.0848e+07	1.06387	1.03632	0.951173	0.926544	0.0893238	0.0514758	-0.0722205	-0.110068	0.589695	0.759043	0.679681	0.489972	0.859121	0.952703	0.999506	0.807118
O43488	O43488	ARK72	AKR7A2	15661800	12643250	12720800	13950250	17830850	14977700	14571300	12832250	13438950	14407100	9462925	14504900	13277980	1.55863e+07	1.36142e+07	1.27916e+07	1.17384	0.939583	1.02532	0.8207	0.23124	-0.0899072	0.036073	-0.285074	0.0710865	0.484222	0.784026	0.0251753	0.422167	0.869297	0.999506	0.306421
O43488;O95154;Q8NHP1	O43488;O95154;Q8NHP1	ARK73	AKR7A2;AKR7A3;AKR7L	4518880	3629535	3743260	4448505	5050630	5256950	3973825	3653445	4215505	4123865	3321210	5231820	3852894	4918695	3.94759e+06	4.22563e+06	1.27662	1.07043	1.02458	0.859096	0.352333	0.0981943	0.0350303	-0.219109	0.00470375	0.39395	0.780112	0.0421841	0.14487	0.83206	0.999506	0.343319
O43488;O95154;Q8NHP1	O43488;O95154;Q8NHP1	ARK74	AKR7A2;AKR7A3;AKR7L	4518880	3629535	3743260	4448505	5050630	5256950	3973825	3653445	4215505	4123865	3321210	5231820	3852894	4918695	3.94759e+06	4.22563e+06	1.27662	1.07043	1.02458	0.859096	0.352333	0.0981943	0.0350303	-0.219109	0.00470375	0.39395	0.780112	0.0421841	0.14487	0.83206	0.999506	0.343319
P31749	P31749	AKT1	AKT1	1224300	1278795	980929	1254690	1262190	1350645	785590	1.02015e+06	1054111	887766	1475540	1112768	1.14875e+06	1289175	953284	1.15869e+06	1.12224	1.21547	0.829845	0.898785	0.166384	0.281518	-0.269086	-0.153952	0.431812	0.232724	0.277379	0.443439	0.77164	0.736802	0.999506	0.780071
P31749;P31751;Q9Y243	P31749;P31751;Q9Y243	AKT2	AKT1;AKT2;AKT3	3273890	3193175	3151370	3616060	3236085	3100500	3388080	3505200	2936785	3256480	3372550	3156555	3192596	3.31755e+06	3.27669e+06	3.26186e+06	1.03914	0.995475	1.02634	0.983215	0.0553875	-0.00654286	0.0375085	-0.0244219	0.439541	0.92278	0.601392	0.716243	0.774887	0.991268	0.999506	0.904677
P31749;P31751;Q9Y243	P31749;P31751;Q9Y243	AKT3	AKT1;AKT2;AKT3	3273890	3193175	3151370	3616060	3236085	3100500	3388080	3505200	2936785	3256480	3372550	3156555	3192596	3.31755e+06	3.27669e+06	3.26186e+06	1.03914	0.995475	1.02634	0.983215	0.0553875	-0.00654286	0.0375085	-0.0244219	0.439541	0.92278	0.601392	0.716243	0.774887	0.991268	0.999506	0.904677
Q9H8T0	Q9H8T0	AKTIP	AKTIP	709725	564706	511566	549023	645506	527990	563460	752476	663313	557780	722800	558444	572454	574173	659750	613008	1.003	0.929152	1.15249	1.06764	0.00432706	-0.106013	0.204759	0.0944192	0.98182	0.518177	0.255306	0.590756	0.999893	0.878606	0.999506	0.849788
P13716	P13716	HEM2	ALAD	2154370	1645655	1834325	1915335	2308140	1639625	1933255	1861630	2007045	1806820	2036760	1638570	1822866	1.95437e+06	1.93398e+06	1.82738e+06	1.07214	0.944884	1.06095	0.935026	0.100493	-0.0817911	0.0853619	-0.0969219	0.398142	0.471427	0.474113	0.392251	0.757508	0.865165	0.999506	0.749171
P02768;C0098P02768;C0113P02769;C0185P02769;C0219P02769	P02768;C0098P02768;C0113P02769;C0185P02769;C0219P02769	ALBU	ALB	89719700	116819000	100624500	113944500	105061100	91096500	127375000	179823500	116040500	143739000	3267175000	87628750	104921340	1.03367e+08	1.4108e+08	1.16618e+09	0.985189	8.26612	1.34462	11.2819	-0.0215273	3.04721	0.427202	3.49594	0.997548	0.0438102	0.942988	0.0373016	0.999893	0.496455	0.999506	0.331868
Q13740	Q13740	CD166	ALCAM	3500280	6442330	5866005	2881060	1983340	2370770	3033180	6702990	5895470	2775180	4795325	2910285	5623390	2.41172e+06	5.21055e+06	3.4936e+06	0.428874	0.670486	0.926585	1.44859	-1.22138	-0.576722	-0.110005	0.534649	0.000280054	0.0227548	0.577563	0.135478	0.0507458	0.431692	0.999506	0.509031
Q8IZ83	Q8IZ83	A16A1	ALDH16A1	2423570	1755765	1822580	2622025	2445150	2209840	2440020	1865905	1993290	2523245	2062480	2230330	1916052	2.42567e+06	2.09974e+06	2.27202e+06	1.26597	1.08205	1.09587	0.936655	0.340248	0.113765	0.132073	-0.0944098	0.00534369	0.280588	0.272922	0.334413	0.14487	0.7657	0.999506	0.705208
P54886	P54886	P5CS	ALDH18A1	4667420	3620200	7145210	5031715	4655000	6436035	3846545	3525830	6649965	4663380	4789395	5978700	5239648	5374250	4.67411e+06	5143825	1.02569	1.10049	0.892066	0.957124	0.0365935	0.138149	-0.164777	-0.0632219	0.87243	0.558357	0.502251	0.77328	0.973601	0.887726	0.999506	0.933492
O94788;P00352;P05091;P30837;P47895	O94788;P00352;P05091;P30837;P47895	AL1A1	ALDH1A1;ALDH1A2;ALDH1A3;ALDH1B1;ALDH2	5893910	6278945	8845620	5803505	6080070	5713035	4794235	4602805	8533795	4997330	13025700	5694275	7228608	5.86554e+06	5976945	7.90577e+06	0.811434	1.32271	0.826846	1.34783	-0.301455	0.403497	-0.27431	0.430643	0.411707	0.227831	0.450358	0.20307	0.762454	0.735057	0.999506	0.585254
O94788;P00352;P05091;P30837;P47895	O94788;P00352;P05091;P30837;P47895	AL1A2	ALDH1A1;ALDH1A2;ALDH1A3;ALDH1B1;ALDH2	5893910	6278945	8845620	5803505	6080070	5713035	4794235	4602805	8533795	4997330	13025700	5694275	7228608	5.86554e+06	5976945	7.90577e+06	0.811434	1.32271	0.826846	1.34783	-0.301455	0.403497	-0.27431	0.430643	0.411707	0.227831	0.450358	0.20307	0.762454	0.735057	0.999506	0.585254
O94788;P00352;P05091;P30837;P47895	O94788;P00352;P05091;P30837;P47895	AL1A3	ALDH1A1;ALDH1A2;ALDH1A3;ALDH1B1;ALDH2	5893910	6278945	8845620	5803505	6080070	5713035	4794235	4602805	8533795	4997330	13025700	5694275	7228608	5.86554e+06	5976945	7.90577e+06	0.811434	1.32271	0.826846	1.34783	-0.301455	0.403497	-0.27431	0.430643	0.411707	0.227831	0.450358	0.20307	0.762454	0.735057	0.999506	0.585254
O94788;P00352;P05091;P30837;P47895	O94788;P00352;P05091;P30837;P47895	AL1B1	ALDH1A1;ALDH1A2;ALDH1A3;ALDH1B1;ALDH2	5893910	6278945	8845620	5803505	6080070	5713035	4794235	4602805	8533795	4997330	13025700	5694275	7228608	5.86554e+06	5976945	7.90577e+06	0.811434	1.32271	0.826846	1.34783	-0.301455	0.403497	-0.27431	0.430643	0.411707	0.227831	0.450358	0.20307	0.762454	0.735057	0.999506	0.585254
O94788;P00352;P05091;P30837;P47895	O94788;P00352;P05091;P30837;P47895	ALDH2	ALDH1A1;ALDH1A2;ALDH1A3;ALDH1B1;ALDH2	5893910	6278945	8845620	5803505	6080070	5713035	4794235	4602805	8533795	4997330	13025700	5694275	7228608	5.86554e+06	5976945	7.90577e+06	0.811434	1.32271	0.826846	1.34783	-0.301455	0.403497	-0.27431	0.430643	0.411707	0.227831	0.450358	0.20307	0.762454	0.735057	0.999506	0.585254
O75891;Q3SY69	O75891;Q3SY69	AL1L1	ALDH1L1;ALDH1L2	3259210	3780795	5484775	3404635	2196790	3155975	3930500	4298680	5249405	4319555	7297625	2863100	4358070	2.91913e+06	4.49286e+06	4826760	0.669822	1.07432	1.03093	1.65349	-0.578149	0.10342	0.0439453	0.725515	0.0743328	0.651541	0.861691	0.0165107	0.425855	0.921963	0.999506	0.294155
O75891;Q3SY69	O75891;Q3SY69	AL1L2	ALDH1L1;ALDH1L2	3259210	3780795	5484775	3404635	2196790	3155975	3930500	4298680	5249405	4319555	7297625	2863100	4358070	2.91913e+06	4.49286e+06	4826760	0.669822	1.07432	1.03093	1.65349	-0.578149	0.10342	0.0439453	0.725515	0.0743328	0.651541	0.861691	0.0165107	0.425855	0.921963	0.999506	0.294155
P30838;P43353;P48448;P51648	P30838;P43353;P48448;P51648	AL3A1	ALDH3A1;ALDH3A2;ALDH3B1;ALDH3B2	988633	1314060	1428220	1047485	1.1144e+06	964986	856346	985976	1184235	882758	1137250	915567	1.29464e+06	1.04229e+06	1.00885e+06	978525	0.805083	0.969938	0.779254	0.938821	-0.31279	-0.0440351	-0.359834	-0.0910787	0.0804828	0.818746	0.0501124	0.630722	0.43239	0.962129	0.999506	0.86844
P30838;P43353;P48448;P51648	P30838;P43353;P48448;P51648	AL3A2	ALDH3A1;ALDH3A2;ALDH3B1;ALDH3B2	988633	1314060	1428220	1047485	1.1144e+06	964986	856346	985976	1184235	882758	1137250	915567	1.29464e+06	1.04229e+06	1.00885e+06	978525	0.805083	0.969938	0.779254	0.938821	-0.31279	-0.0440351	-0.359834	-0.0910787	0.0804828	0.818746	0.0501124	0.630722	0.43239	0.962129	0.999506	0.86844
P30838;P43353;P48448;P51648	P30838;P43353;P48448;P51648	AL3B1	ALDH3A1;ALDH3A2;ALDH3B1;ALDH3B2	988633	1314060	1428220	1047485	1.1144e+06	964986	856346	985976	1184235	882758	1137250	915567	1.29464e+06	1.04229e+06	1.00885e+06	978525	0.805083	0.969938	0.779254	0.938821	-0.31279	-0.0440351	-0.359834	-0.0910787	0.0804828	0.818746	0.0501124	0.630722	0.43239	0.962129	0.999506	0.86844
P30838;P43353;P48448;P51648	P30838;P43353;P48448;P51648	AL3B2	ALDH3A1;ALDH3A2;ALDH3B1;ALDH3B2	988633	1314060	1428220	1047485	1.1144e+06	964986	856346	985976	1184235	882758	1137250	915567	1.29464e+06	1.04229e+06	1.00885e+06	978525	0.805083	0.969938	0.779254	0.938821	-0.31279	-0.0440351	-0.359834	-0.0910787	0.0804828	0.818746	0.0501124	0.630722	0.43239	0.962129	0.999506	0.86844
P30038	P30038	AL4A1	ALDH4A1	5625160	6009465	3898660	5971810	7696865	2719535	4331255	5492535	3576060	4996110	7020660	2611915	5088282	5.46274e+06	4.46662e+06	4.87623e+06	1.07359	1.09171	0.877824	0.892635	0.102445	0.126583	-0.187996	-0.163858	0.72695	0.688852	0.563183	0.567255	0.923511	0.934209	0.999506	0.843541
P51649	P51649	SSDH	ALDH5A1	21952400	20667950	20975550	17576800	14996650	13958450	16687400	20014650	18771050	15788800	17038500	14293700	21047880	1.55106e+07	1.8491e+07	15707000	0.736921	0.849439	0.878522	1.01266	-0.440417	-0.235418	-0.186849	0.0181501	0.000227665	0.0280782	0.0512199	0.868926	0.0475996	0.451606	0.999506	0.965552
Q02252	Q02252	MMSA	ALDH6A1	6543730	7519425	9237475	6676370	8570070	5948960	5633720	7299165	8048545	6392470	6171950	5979070	8011506	7.06513e+06	6993810	6.18116e+06	0.881873	0.883805	0.872971	0.874883	-0.181357	-0.1782	-0.195995	-0.192838	0.143743	0.185708	0.117422	0.151633	0.524186	0.692852	0.999506	0.527707
P49419	P49419	AL7A1	ALDH7A1	11243000	8155495	9873750	12921050	8886920	9572180	9444670	6899700	9104360	11211920	7270470	9007885	9460298	10460050	8482910	9163425	1.10568	1.08022	0.896685	0.87604	0.144932	0.111328	-0.157326	-0.190931	0.423841	0.566459	0.434116	0.279947	0.767754	0.890367	0.999506	0.662512
Q9H2A2	Q9H2A2	AL8A1	ALDH8A1	1202790	1213805	1351850	1146070	898082	1093160	919578	1193005	1214480	1169665	4018735	1126710	1266820	1.04577e+06	1.10902e+06	2.10504e+06	0.825508	1.8981	0.875437	2.0129	-0.276645	0.924559	-0.191925	1.00928	0.637995	0.035411	0.736609	0.026291	0.882928	0.476873	0.999506	0.309437
P49189	P49189	AL9A1	ALDH9A1	8791200	7051815	10073725	8187165	13324350	8101180	6535955	6144070	9802785	6373490	8560435	7806960	8608456	9.8709e+06	7494270	7580295	1.14665	1.01148	0.870571	0.767944	0.197427	0.016466	-0.199967	-0.380927	0.320037	0.942618	0.378827	0.0666485	0.703579	0.991268	0.999506	0.403348
P04075	P04075	ALDOA	ALDOA	139587000	134252500	129552000	99986850	194837000	99426150	88064300	114985650	135735500	72025400	97794350	101968100	133439200	1.31417e+08	1.12928e+08	90595950	0.984843	0.802242	0.846292	0.689379	-0.0220343	-0.317891	-0.240773	-0.53663	0.920776	0.257268	0.319337	0.0457256	0.985131	0.750924	0.999506	0.346285
P04075;C0487ALDOA	P04075;C0487ALDOA	RABIT	ALDOA	125813000	123676500	117607000	95005400	170689000	96343000	79312600	115883500	129401500	76857650	80212350	99154100	121676000	1.20679e+08	108199200	8.5408e+07	0.991807	0.789359	0.88924	0.707728	-0.0118684	-0.341246	-0.169355	-0.498733	0.951224	0.153195	0.412313	0.0325639	0.993824	0.66286	0.999506	0.324149
P04075;P09972;C0487ALDOA	P04075;P09972;C0487ALDOA	ALDOC	ALDOA;ALDOC	2002810	2969715	2453315	1.38572e+06	3559795	1559972	1409730	2118550	1524280	1.22657e+06	1647180	827936	2569774	2.16849e+06	1.68419e+06	1.23389e+06	0.843846	0.732635	0.655383	0.56901	-0.244948	-0.448833	-0.609589	-0.813475	0.449849	0.375152	0.104549	0.074477	0.782235	0.824281	0.999506	0.416091
Q9BT22	Q9BT22	ALG1	ALG1	1034260	1201970	1293715	1203035	1161450	1236590	1338525	1193970	1190980	1189595	1340374	1185890	1205126	1.20036e+06	1.24116e+06	1.23862e+06	0.996044	0.997955	1.0299	1.03187	-0.00571885	-0.00295391	0.0425032	0.0452681	0.968648	0.982488	0.766684	0.741129	0.995833	0.997532	0.999506	0.916332
Q2TAA5	Q2TAA5	ALG11	ALG11	1187300	1709700	1581665	1241050	1706860	1541080	960314	1506195	1587610	1293140	1470890	1404975	1554006	1496330	1.35137e+06	1.38967e+06	0.962886	1.02834	0.869606	0.928718	-0.0545637	0.0403145	-0.201566	-0.106688	0.745645	0.821159	0.261575	0.530766	0.930797	0.962565	0.999506	0.832152
Q9Y673	Q9Y673	ALG5	ALG5	1327380	1148420	1590030	1349865	1175165	1484010	958002	1143039	1523825	1213134	1222055	1502025	1360856	1.33635e+06	1.20829e+06	1.3124e+06	0.98199	1.08617	0.887889	0.982084	-0.0262201	0.119247	-0.171549	-0.0260817	0.874345	0.483714	0.330697	0.871291	0.973601	0.869297	0.999506	0.966842
Q9H6U8	Q9H6U8	ALG9	ALG9	2707900	3009665	2713610	2790730	2418595	2752600	2662565	2571880	2219830	2305055	2873490	2955105	2830890	2653975	2.48476e+06	2.71122e+06	0.937506	1.09114	0.87773	1.02157	-0.0931009	0.125835	-0.18815	0.0307856	0.419729	0.281867	0.122759	0.782652	0.764971	0.766204	0.999506	0.939939
Q9NXW9	Q9NXW9	ALKB4	ALKBH4	1344000	1181990	1097810	1206355	1.06859e+06	1184050	1.18277e+06	1134130	1051875	1127580	926042	1133520	1180720	1.153e+06	1.12293e+06	1.06238e+06	0.976522	0.946082	0.951052	0.921406	-0.0342758	-0.0799625	-0.0724038	-0.11809	0.789686	0.542785	0.57933	0.365152	0.944522	0.884047	0.999506	0.727457
Q6P6C2	Q6P6C2	ALKB5	ALKBH5	2554790	2426950	2548460	2595450	2364210	2878165	2724040	2846270	2719580	2781225	2067395	3396250	2501122	2.61261e+06	2.7633e+06	2748290	1.04457	0.994569	1.10482	1.05193	0.0629154	-0.00785621	0.143815	0.0730434	0.59551	0.940045	0.219222	0.498993	0.861639	0.991268	0.999506	0.812619
Q96Q42	Q96Q42	ALS2	ALS2	945547	1115665	900572	911208	987786	907642	791904	938854	828582	896894	923798	866544	995604	935545	853114	895745	0.939676	1.04997	0.85688	0.957458	-0.089765	0.0703501	-0.222834	-0.0627192	0.446837	0.569899	0.08062	0.595593	0.779818	0.890367	0.999506	0.851563
Q86V81	Q86V81	THOC4	ALYREF	15588600	13302150	17933300	16472350	15597500	19336650	10465765	11982655	16034350	13086645	9581050	18335650	15611900	17135500	12827590	1.36678e+07	1.09759	1.0655	0.821655	0.79763	0.134342	0.091529	-0.283396	-0.326209	0.514137	0.704899	0.239028	0.128643	0.826389	0.936977	0.999506	0.499146
Q8N7J2	Q8N7J2	AMER2	AMER2	1888070	2316295	1174470	1628445	1695355	1103205	1792495	2456345	1241190	1212235	1422160	1128915	1773920	1.47567e+06	1830010	1.25444e+06	0.831869	0.685481	1.03162	0.85008	-0.265572	-0.544812	0.0449106	-0.234329	0.26543	0.0311868	0.83155	0.383306	0.651412	0.468961	0.999506	0.741703
Q9UKV5	Q9UKV5	AMFR	AMFR	1085740	864750	1346995	1023350	873922	1056830	1.05167e+06	1041580	1459900	872738	1.02738e+06	1116215	1101846	984701	1.18438e+06	1.00544e+06	0.893683	0.848917	1.07491	1.02107	-0.162165	-0.236304	0.104215	0.0300765	0.404971	0.188114	0.55559	0.876023	0.762004	0.694223	0.999506	0.96918
Q01433	Q01433	AMPD2	AMPD2	3678250	3985045	3598805	3129990	5431875	3237045	3055565	3946415	4049595	2811810	8942445	3204770	3769190	3932970	3.68386e+06	4.98634e+06	1.04345	1.35356	0.977361	1.26783	0.0613647	0.436764	-0.0330369	0.342363	0.876691	0.204869	0.935552	0.30179	0.973601	0.707989	0.999506	0.680989
O00499;P49418;Q9UBW5	O00499;P49418;Q9UBW5	AMPH	AMPH;BIN1;BIN2	6156160	7557775	3796965	3114960	3764625	3183240	4748180	7656125	3486360	3738800	6097395	3690420	5773128	3354275	5.29689e+06	4.50887e+06	0.581015	0.85123	0.917508	1.34422	-0.783352	-0.232379	-0.124208	0.426765	0.0168636	0.383211	0.613018	0.206317	0.238429	0.831417	0.999506	0.589034
O00499;P49418;Q9UBW5	O00499;P49418;Q9UBW5	BIN2	AMPH;BIN1;BIN2	6156160	7557775	3796965	3114960	3764625	3183240	4748180	7656125	3486360	3738800	6097395	3690420	5773128	3354275	5.29689e+06	4.50887e+06	0.581015	0.85123	0.917508	1.34422	-0.783352	-0.232379	-0.124208	0.426765	0.0168636	0.383211	0.613018	0.206317	0.238429	0.831417	0.999506	0.589034
Q9H1A4	Q9H1A4	APC1	ANAPC1	771680	760062	968905	1014726	831292	835934	911130	748380	857907	875874	1019545	818982	845923	893984	839139	904800	1.05682	1.07825	0.991981	1.0121	0.0797235	0.10869	-0.0116162	0.0173499	0.518248	0.357287	0.926958	0.878188	0.827371	0.812642	0.999506	0.970291
Q9UJX5	Q9UJX5	APC4	ANAPC4	780072	667685	799303	790847	676866	757880	753251	783710	897122	830544	877918	842741	742810	741864	811361	850401	0.998727	1.04812	1.09229	1.1463	-0.00183708	0.0677994	0.127351	0.196987	0.989034	0.553413	0.324974	0.109452	0.999893	0.886697	0.999506	0.466149
Q01484	Q01484	ANK2	ANK2	4847090	8008540	9029260	3950490	3624795	3344405	3901885	7354755	10015280	3560910	6088675	3215305	7784538	3.6399e+06	7090640	4.2883e+06	0.46758	0.604783	0.910862	1.17814	-1.09671	-0.725511	-0.134696	0.236507	0.000968723	0.0125677	0.524352	0.532581	0.0751555	0.411309	0.999506	0.832438
Q01484;Q12955	Q01484;Q12955	ANK3	ANK2;ANK3	2467160	3684810	4044335	2226620	1962700	2040315	2162485	3700255	4094445	2198770	3204975	1752365	3585090	2076545	3.31906e+06	2385370	0.579217	0.718688	0.925796	1.14872	-0.787824	-0.476562	-0.111234	0.200028	0.00133387	0.0251053	0.517881	0.432307	0.0832424	0.43908	0.999506	0.774064
Q9P2R3	Q9P2R3	ANFY1	ANKFY1	4192080	4842775	4051980	4097770	5569645	3298780	2837450	4304760	3778615	2997215	4787020	3135475	4396318	4322065	3640275	3.6399e+06	0.98311	0.999898	0.828028	0.842168	-0.024575	-0.000147305	-0.272248	-0.247821	0.899937	0.999473	0.209629	0.234163	0.981453	0.999842	0.999506	0.616449
O75179;Q8IWZ3	O75179;Q8IWZ3	ANKH1	ANKHD1;ANKRD17	1833570	1412445	1768540	1913990	2025900	1927475	1399480	1308975	1915075	1599645	1823905	1861315	1639108	1.95579e+06	1.54118e+06	1.76162e+06	1.1932	1.14304	0.940253	0.900722	0.254839	0.192872	-0.0888787	-0.150846	0.0510758	0.14527	0.528072	0.196867	0.366508	0.658624	0.999506	0.58089
Q8IV38	Q8IV38	ANKY2	ANKMY2	2443120	2384930	1993980	2020740	2088140	1867380	1979025	2319685	2048095	1830765	2306890	1802570	2240188	1.99209e+06	2.1156e+06	1980075	0.88925	0.935939	0.944386	0.99397	-0.169339	-0.0955129	-0.0825518	-0.00872534	0.0641113	0.274655	0.336619	0.921678	0.404261	0.762215	0.999506	0.984884
Q6ZTN6;Q8IZ07	Q6ZTN6;Q8IZ07	AN13A	ANKRD13A;ANKRD13D	414820	520086	486582	418518	576100	336974	412240	458046	344771	479964	586509	384328	485631	443864	405019	483600	0.913994	1.19402	0.834006	1.08952	-0.129744	0.255825	-0.26187	0.123699	0.54057	0.233574	0.243606	0.541444	0.843481	0.737344	0.999506	0.834037
Q6ZTN6;Q8IZ07	Q6ZTN6;Q8IZ07	AN13D	ANKRD13A;ANKRD13D	414820	520086	486582	418518	576100	336974	412240	458046	344771	479964	586509	384328	485631	443864	405019	483600	0.913994	1.19402	0.834006	1.08952	-0.129744	0.255825	-0.26187	0.123699	0.54057	0.233574	0.243606	0.541444	0.843481	0.737344	0.999506	0.834037
O75179	O75179	ANR17	ANKRD17	1092430	831651	1008172	1032468	1069495	1008890	1.03018e+06	874809	1079110	991110	942179	1041625	954415	1036951	994698	991638	1.08648	0.996923	1.04221	0.956302	0.119659	-0.00444574	0.0596423	-0.0644623	0.223506	0.961509	0.546623	0.477768	0.616427	0.991268	0.999506	0.801607
O15084	O15084	ANR28	ANKRD28	525084	565712	465560	450907	405470	457550	377210	449799	463175	399838	503076	447719	517525	437976	430061	450211	0.846289	1.04685	0.830996	1.02794	-0.240778	0.0660589	-0.267087	0.03975	0.135126	0.683417	0.102378	0.804164	0.514388	0.931558	0.999506	0.944218
Q86W74	Q86W74	ANR46	ANKRD46	1207710	1282565	853042	997028	827688	874060	1056260	1403360	1034800	985670	1339450	998846	1.09578e+06	899592	1.16481e+06	1.10799e+06	0.820957	0.951221	1.06299	1.23166	-0.284621	-0.0721476	0.088126	0.300599	0.115245	0.622285	0.568702	0.0815293	0.487527	0.910678	0.999506	0.432721
Q9ULJ7	Q9ULJ7	ANR50	ANKRD50	1112300	1167765	1018470	904182	874987	856508	963103	1206065	947905	817840	1516595	874280	1096954	878559	1.03902e+06	1069572	0.800908	1.0294	0.94719	1.21742	-0.320291	0.0418042	-0.0782736	0.283822	0.0931164	0.798431	0.644888	0.121402	0.452163	0.960653	0.999506	0.486959
Q92625	Q92625	ANS1A	ANKS1A	1021440	1.02393e+06	687546	769752	1013492	854947	704410	902451	827776	680633	768834	866952	888877	879397	811546	772140	0.989335	0.951443	0.913001	0.878033	-0.0154692	-0.0718105	-0.131312	-0.187653	0.92086	0.66564	0.421528	0.246593	0.985131	0.92519	0.999506	0.630636
Q9H8Y5	Q9H8Y5	ANKZ1	ANKZF1	733226	634670	667468	729714	757534	779985	695146	655357	718794	726376	395251	819734	667501	755745	689766	647120	1.1322	0.938174	1.03336	0.856268	0.17913	-0.092073	0.0473375	-0.223865	0.232375	0.539443	0.759149	0.127557	0.62433	0.884047	0.999506	0.497061
Q9NW15	Q9NW15	ANO10	ANO10	1101520	1028690	1589480	1348630	1461975	1675575	1261235	1064066	1525595	1415590	950616	1519215	1267572	1.49539e+06	1283632	1.29514e+06	1.17973	1.00897	1.01267	0.866087	0.238457	0.0128766	0.018164	-0.207417	0.153844	0.938164	0.91779	0.186918	0.532007	0.991268	0.999506	0.568764
Q9HCE9	Q9HCE9	ANO8	ANO8	879224	862842	754476	794280	502192	673582	725256	826736	718105	724334	598617	726713	822772	656685	756699	683221	0.798137	0.902897	0.919694	1.04041	-0.325292	-0.147367	-0.120774	0.0571512	0.0211932	0.25922	0.331303	0.679357	0.257733	0.752334	0.999506	0.890531
P39687	P39687	AN32A	ANP32A	46969700	31263000	38732100	45788900	51896250	48371550	35870500	31339800	41681900	37036550	29669550	50133400	37391980	4.86856e+07	36297400	38946500	1.30203	1.07298	0.970727	0.79996	0.380765	0.101627	-0.0428627	-0.322	0.0282564	0.5669	0.82089	0.0449358	0.288183	0.890367	0.999506	0.345503
P39687;Q92688	P39687;Q92688	AN32B	ANP32A;ANP32B	514792	358230	329908	353671	490914	575436	295452	351003	492426	333248	574216	563220	378213	473340	379627	490228	1.25152	1.29134	1.00374	1.03568	0.323677	0.36887	0.00538213	0.0505745	0.224959	0.142492	0.985335	0.81798	0.617928	0.656428	0.999506	0.948273
P39687;O43423	P39687;O43423	AN32C	ANP32A;ANP32C	27738100	17191950	22938200	29618900	27770050	25195050	24891800	19490400	24134200	22337250	18794450	29051050	21599680	27528000	22838800	23394250	1.27446	1.02432	1.05737	0.849835	0.34989	0.0346671	0.0804769	-0.234746	0.0352033	0.826443	0.641668	0.114014	0.314228	0.964264	0.999506	0.472584
P39687;O43423;O95626	P39687;O43423;O95626	AN32D	ANP32A;ANP32C;ANP32D	8526490	6487060	7933200	9263095	9601220	9454100	6851810	6970525	8798055	7202010	5264370	10595800	7473402	9.43947e+06	7540130	7.68739e+06	1.26308	1.01953	1.00893	0.814388	0.336941	0.0279051	0.0128243	-0.296212	0.0523332	0.872796	0.944838	0.0681245	0.367881	0.981974	0.999506	0.405613
Q9BTT0	Q9BTT0	AN32E	ANP32E	4655130	3047130	5646410	5484035	3384150	6714570	4210095	2844960	5912590	5093285	5649685	6933680	4408442	5.19425e+06	4.32255e+06	5.89222e+06	1.17825	1.36313	0.980516	1.13437	0.236647	0.446928	-0.0283868	0.181895	0.376122	0.0725493	0.922156	0.409039	0.742722	0.545574	0.999506	0.763053
P04083	P04083	ANXA1	ANXA1	3770010	2680005	5882830	5280895	13976750	3700555	4151430	2229710	6034640	4461165	3372415	3688675	4179136	7.65273e+06	4.13859e+06	3.84075e+06	1.83118	0.928033	0.990299	0.50188	0.87277	-0.107752	-0.0140642	-0.994586	0.0564636	0.857269	0.98137	0.0303999	0.381762	0.976442	0.999506	0.318441
A6NMY6;P07355	A6NMY6;P07355	ANXA2	ANXA2;ANXA2P2	11086300	6803270	20135250	13154350	19543900	16251300	9417820	5627650	24777800	11407285	10348050	17190400	12992668	1.63165e+07	1.32744e+07	1.29819e+07	1.25582	0.977964	1.02169	0.79563	0.328635	-0.0321463	0.0309515	-0.32983	0.382252	0.93509	0.940375	0.358404	0.747991	0.991268	0.999506	0.723463
A6NMY6;P07355	A6NMY6;P07355	AXA2L	ANXA2;ANXA2P2	11086300	6803270	20135250	13154350	19543900	16251300	9417820	5627650	24777800	11407285	10348050	17190400	12992668	1.63165e+07	1.32744e+07	1.29819e+07	1.25582	0.977964	1.02169	0.79563	0.328635	-0.0321463	0.0309515	-0.32983	0.382252	0.93509	0.940375	0.358404	0.747991	0.991268	0.999506	0.723463
P08758;C0110P08758	P08758;C0110P08758	ANXA5	ANXA5	26618300	16546750	25220100	25339200	70792050	21295500	22082700	14096650	25131300	22439850	19407500	19910100	22030400	39142250	2.04369e+07	2.05858e+07	1.77674	1.00729	0.927667	0.525923	0.829231	0.0104755	-0.10832	-0.927076	0.043738	0.984507	0.843038	0.023727	0.348111	0.997532	0.999506	0.306421
P08133	P08133	ANXA6	ANXA6	11195500	8420030	20234100	10373815	35098350	7649945	9758440	7975890	20616850	9312015	14200300	7082885	13700752	17707370	1.27837e+07	10198400	1.29244	0.797764	0.933068	0.575941	0.370095	-0.325966	-0.0999466	-0.796007	0.430606	0.59216	0.855762	0.129621	0.771074	0.89991	0.999506	0.500083
P20073	P20073	ANXA7	ANXA7	2962870	2049700	3045740	2983920	4269650	2414665	2248635	1695220	2505850	1969755	4431820	2091025	2630750	3222745	2.1499e+06	2.83087e+06	1.22503	1.31674	0.81722	0.878402	0.292816	0.396973	-0.291203	-0.187046	0.336447	0.248707	0.433103	0.501929	0.717507	0.745709	0.999506	0.814505
Q06278	Q06278	AOXA	AOX1	591752	670318	693706	548504	243495	626346	505773	606260	622707	626878	1083495	546950	663960	472782	578247	752441	0.712063	1.30125	0.870906	1.59152	-0.489923	0.379894	-0.199412	0.670406	0.0945596	0.109055	0.440419	0.0140501	0.452163	0.605708	0.999506	0.290516
P63010;Q10567	P63010;Q10567	AP1B1	AP1B1;AP2B1	18086000	19942800	16478100	16329300	20145500	13767500	13821850	17943800	15863050	13382850	20200350	12781150	18185560	1.67474e+07	1.58762e+07	1.54548e+07	0.920919	0.973454	0.873013	0.922815	-0.118853	-0.0388152	-0.195925	-0.115887	0.466601	0.821857	0.247354	0.492187	0.792887	0.962699	0.999506	0.807691
O43747	O43747	AP1G1	AP1G1	7610020	6868075	6508950	6066030	8234980	6212295	5675220	7342295	6399715	5387965	7575435	5952355	6872814	6.83777e+06	6472410	6.30525e+06	0.994901	0.974174	0.941741	0.922121	-0.00737537	-0.037749	-0.0865979	-0.116972	0.954414	0.775127	0.515964	0.367331	0.993824	0.957071	0.999506	0.73016
Q9BXS5	Q9BXS5	AP1M1	AP1M1	5766240	5354950	5422480	5020580	6642515	4509530	4198770	5675755	5210935	3958205	5309480	4849005	5464220	5390875	5.02849e+06	4.70556e+06	0.986577	0.935781	0.920257	0.872876	-0.0194961	-0.0957568	-0.119891	-0.196152	0.885978	0.51014	0.398514	0.170199	0.978898	0.876911	0.999506	0.549732
Q9BXS5;Q9Y6Q5	Q9BXS5;Q9Y6Q5	AP1M2	AP1M1;AP1M2	7267580	6751220	6294845	5854110	7615135	5459450	6251535	7840175	6727760	5730175	6230140	5721155	6671942	6309565	6.93982e+06	5.89382e+06	0.945686	0.849276	1.04015	0.934109	-0.0805662	-0.235695	0.0567922	-0.0983367	0.427698	0.0236652	0.556217	0.341636	0.770608	0.431692	0.999506	0.708019
P56377;P61966	P56377;P61966	AP1S1	AP1S1;AP1S2	2188780	2007160	1387495	1645955	2017220	1600860	895365	1746845	1447795	937932	1420950	1288475	1795618	1.75468e+06	1363335	1.21579e+06	0.9772	0.891773	0.759257	0.692882	-0.0332739	-0.165251	-0.39734	-0.529318	0.879947	0.569561	0.122049	0.0476005	0.974978	0.890367	0.999506	0.348458
P56377	P56377	AP1S2	AP1S2	2004890	1599525	2182555	1827455	2275755	1553350	1669190	1689395	2111020	1602950	1501940	1634380	1913810	1885520	1.8232e+06	1.57976e+06	0.985218	0.866474	0.952656	0.837836	-0.0214852	-0.206772	-0.0699735	-0.25526	0.898582	0.257822	0.6837	0.159075	0.981453	0.750924	0.999506	0.540797
O94973;O95782	O94973;O95782	AP2A1	AP2A1;AP2A2	8801300	10503800	8778955	8366230	9226125	6557395	8739240	9565575	8489530	7489025	10418130	6021135	9473362	8.04992e+06	8.93145e+06	7.9761e+06	0.849742	0.893035	0.942796	0.99083	-0.234903	-0.163211	-0.0849824	-0.013291	0.101122	0.240369	0.520213	0.926419	0.46388	0.741321	0.999506	0.985153
O94973	O94973	AP2A2	AP2A2	7263760	8777230	7392820	6617835	7299520	5411160	5926335	8255520	7457060	5875715	9529290	5128345	7920772	6.44284e+06	7.21297e+06	6844450	0.81341	0.948908	0.91064	1.06233	-0.297945	-0.0756591	-0.135047	0.0872382	0.0860841	0.641772	0.39731	0.612344	0.437651	0.918313	0.999506	0.860129
P63010	P63010	AP2B1	AP2B1	14445700	16301800	12823450	11546950	13994600	9709050	11967300	15555650	13409000	11361800	14005850	9542930	14539240	11750200	1.3644e+07	11636860	0.808172	0.852893	0.938425	0.990354	-0.307267	-0.229563	-0.091687	-0.0139835	0.023108	0.0780086	0.438592	0.917458	0.269093	0.552155	0.999506	0.984755
Q96CW1	Q96CW1	AP2M1	AP2M1	13678100	16454950	13066900	11791550	13550700	9884720	9630285	14484700	12757000	9636465	15973950	9057210	14544360	1.17423e+07	1.22907e+07	11555875	0.807345	0.940216	0.845047	0.984122	-0.308742	-0.0889361	-0.242897	-0.0230914	0.103563	0.643934	0.185241	0.906396	0.466786	0.919471	0.999506	0.981176
P53680	P53680	AP2S1	AP2S1	11574800	15543400	11444850	9647300	11845300	7258890	9708895	13449800	9989495	8085990	17432550	7579450	13110260	9583830	1.10494e+07	1.10327e+07	0.731018	0.998486	0.842805	1.15117	-0.452022	-0.00218649	-0.246729	0.203107	0.0943224	0.993109	0.316789	0.4578	0.452163	0.998435	0.999506	0.792548
O00203	O00203	AP3B1	AP3B1	1672860	1278850	2161265	1963640	2182585	2141265	1.24892e+06	1.14507e+06	2101950	1487682	2347060	1930460	1710618	2095830	1.49864e+06	1921734	1.22519	1.28231	0.876084	0.916932	0.293004	0.35875	-0.190859	-0.125113	0.159349	0.107794	0.430543	0.496247	0.54004	0.604906	0.999506	0.810574
O00203;Q13367	O00203;Q13367	AP3B2	AP3B1;AP3B2	2252410	2340445	2284680	2106610	2268705	1785690	1680145	2634405	2217545	1778635	3215490	1750750	2300532	2.05367e+06	2177365	2.24829e+06	0.892693	1.03257	0.946462	1.09477	-0.163764	0.0462459	-0.0793843	0.130626	0.408327	0.801683	0.677938	0.492975	0.762454	0.96074	0.999506	0.807832
O14617	O14617	AP3D1	AP3D1	3833570	3921440	3577340	3585660	3840535	3099070	3414815	3898790	3515930	3247320	4310450	2705965	3766226	3.50842e+06	3609845	3421245	0.931548	0.947754	0.958478	0.975152	-0.102297	-0.0774155	-0.0611827	-0.0363007	0.392556	0.510187	0.601861	0.759799	0.755109	0.876911	0.999506	0.929033
Q9Y2T2	Q9Y2T2	AP3M1	AP3M1	2777640	3075685	2883260	2864500	3026670	2683915	2432580	2927440	3036950	2657750	2856115	2564310	2939106	2.85836e+06	2798990	2692725	0.972528	0.962035	0.952327	0.942052	-0.0401889	-0.0558394	-0.0704711	-0.0861216	0.667651	0.554254	0.458348	0.359679	0.895915	0.886937	0.999506	0.725059
P53677	P53677	AP3M2	AP3M2	1326320	1538695	1117170	1094735	1307930	886778	1297150	1426785	1121035	938527	1229105	824781	1327610	1.09648e+06	1.28166e+06	997471	0.825906	0.778267	0.965386	0.909702	-0.27595	-0.361663	-0.0508216	-0.136534	0.080927	0.0279687	0.718455	0.418419	0.43239	0.451606	0.999506	0.766867
Q92572	Q92572	AP3S1	AP3S1	3970670	3356005	3745955	3483400	4103090	3315300	3752565	3779715	4212345	3582195	3270985	3422595	3634918	3633930	3914875	3.42526e+06	0.999728	0.874934	1.07702	0.942577	-0.000392189	-0.192753	0.107043	-0.0853178	0.997019	0.0634404	0.296577	0.41197	0.999893	0.531579	0.999506	0.763546
P59780	P59780	AP3S2	AP3S2	1246600	1246280	1379325	1152610	1338315	1150475	772692	1267160	1385915	970794	1473945	1.03342e+06	1299562	1213800	1.14192e+06	1.15939e+06	0.934007	1.01529	0.878698	0.955171	-0.0984947	0.0218964	-0.186561	-0.0661695	0.564589	0.901688	0.294498	0.700803	0.854652	0.990074	0.999506	0.897213
O14727	O14727	APAF	APAF1	656989	627562	751766	691714	677370	778674	476538	697498	727745	568417	711518	732934	683129	715920	633927	670956	1.048	1.05841	0.927975	0.937195	0.0676393	0.0819033	-0.107843	-0.0935785	0.606492	0.542369	0.441524	0.460458	0.870122	0.884047	0.999506	0.793005
O00213	O00213	APBB1	APBB1	1806370	1838115	1399970	1501990	1189920	1164125	1456015	1814890	1473910	1562115	1358720	1302545	1656508	1285345	1581605	1.40779e+06	0.775936	0.890104	0.954783	1.09526	-0.36599	-0.167954	-0.0667558	0.13128	0.00821656	0.164767	0.560037	0.321731	0.179378	0.669411	0.999506	0.696785
P25054	P25054	APC	APC	600497	681490	481238	473081	585754	442043	438254	728248	546606	383492	526518	444161	585190	500292	571036	451390	0.854923	0.790475	0.975813	0.902252	-0.226134	-0.339209	-0.0353231	-0.148397	0.231234	0.0830421	0.838949	0.464309	0.624125	0.558685	0.999506	0.793005
P13798	P13798	ACPH	APEH	3694180	3302615	3523000	3546120	5891480	3658960	3345110	3255685	3860850	3056140	2437390	3755030	3469082	4365520	3487215	3.08285e+06	1.25841	0.884045	1.00523	0.706182	0.3316	-0.177809	0.00752137	-0.501887	0.0499064	0.335052	0.966725	0.00527888	0.366508	0.802649	0.999506	0.283959
P27695	P27695	APEX1	APEX1	29136300	22628500	24973050	27583900	25239000	25939600	24620900	26321950	23589550	26035300	27118850	28737700	24867880	2.62542e+07	2.48441e+07	2.72973e+07	1.05575	1.09874	0.999045	1.03973	0.0782629	0.135852	-0.00137831	0.056211	0.278979	0.0521897	0.984977	0.390217	0.666646	0.51536	0.999506	0.748014
Q9BZZ5	Q9BZZ5	API5	API5	8524950	7622525	8390475	9487220	9044345	9868965	8275495	7641560	8525035	8646600	6164655	9905140	8110190	9.46684e+06	8.14736e+06	8.2388e+06	1.16728	1.01122	1.00458	0.870279	0.223148	0.0161007	0.00659753	-0.20045	0.0597426	0.889148	0.956902	0.0726427	0.395685	0.987164	0.999506	0.415501
Q96GX9	Q96GX9	MTNB	APIP	1079460	1557580	1273145	1100945	2055465	1592220	820962	1466150	1339920	855640	1162930	1668980	1348182	1.58288e+06	1.20901e+06	1.22918e+06	1.17408	1.01668	0.896771	0.77655	0.231534	0.0238727	-0.157188	-0.364849	0.286683	0.922362	0.523603	0.0990871	0.675221	0.991268	0.999506	0.453199
P51693	P51693	APLP1	APLP1	1368220	1.04465e+06	911566	819682	816450	780194	991764	929674	950036	1.04375e+06	1326685	767497	1.05613e+06	805442	957158	1.04598e+06	0.762635	1.0928	0.906288	1.29864	-0.390935	0.128024	-0.141959	0.377	0.0470682	0.440611	0.413064	0.045819	0.359708	0.852305	0.999506	0.346285
Q06481	Q06481	APLP2	APLP2	960756	781452	1076520	775394	743742	645616	598929	924948	956106	648100	1345495	590531	935340	721584	826661	861375	0.771467	1.04199	0.883808	1.19373	-0.374324	0.0593456	-0.178195	0.255474	0.146886	0.799694	0.451744	0.312868	0.526351	0.960653	0.999506	0.692206
Q9HDC9	Q9HDC9	APMAP	APMAP	16528300	22754900	22746400	17116600	18911150	20431800	17041100	21966000	20037100	18449400	21347250	21289600	21506180	18819850	19681400	2.03621e+07	0.87509	1.03459	0.915151	1.08195	-0.192496	0.0490523	-0.127918	0.11363	0.0578712	0.598521	0.186719	0.239629	0.38886	0.901057	0.999506	0.623138
P02656	P02656	APOC3	APOC3	2771310	3211325	1273445	2918300	2348090	1848335	1646530	3004625	1428040	1871340	7664305	1591330	2348170	2371575	2.0264e+06	3.70899e+06	1.00997	1.83034	0.862969	1.56394	0.0143086	0.872109	-0.212619	0.645182	0.982307	0.106088	0.760727	0.193541	0.999893	0.601351	0.999506	0.578438
Q9BQE5	Q9BQE5	APOL2	APOL2	257845	381221	1034309	540933	819520	568314	445882	518458	1528930	752082	571898	712414	617781	642922	831090	678798	1.0407	0.816756	1.34528	1.0558	0.057549	-0.292023	0.42791	0.0783375	0.904381	0.448642	0.314364	0.857353	0.98172	0.856928	0.999506	0.962115
Q9BUR5	Q9BUR5	MIC26	APOO	5123440	4862420	6418460	4437010	5529195	4060495	3681735	4629350	5884245	3287300	5759535	4234990	5537040	4.67557e+06	4.73178e+06	4427275	0.844416	0.935647	0.854568	0.946896	-0.243974	-0.095963	-0.226733	-0.0787222	0.228804	0.650249	0.259519	0.711349	0.623136	0.921963	0.999506	0.902425
Q6UXV4	Q6UXV4	MIC27	APOOL	1320200	1489420	1803155	1493125	1804750	1531125	1232175	1394510	1599940	1218632	1461245	1535530	1581070	1.60967e+06	1408875	1.40514e+06	1.01809	0.997346	0.89109	0.872936	0.0258607	-0.00383419	-0.166358	-0.196053	0.848545	0.979095	0.257841	0.162344	0.96812	0.996979	0.999506	0.542324
P05067	P05067	A4	APP	3620820	3426530	3911095	3320585	3117295	2807425	3532930	3715535	3591410	3157065	3950425	2952020	3659214	3.08177e+06	3.61329e+06	3353170	0.842194	0.92801	0.98745	1.08807	-0.247775	-0.107788	-0.0182201	0.121767	0.0122729	0.20784	0.828752	0.189578	0.201557	0.709941	0.999506	0.573339
Q9UKG1	Q9UKG1	DP13A	APPL1	4699910	3444005	3889855	4374850	4702495	4179250	3933980	3175535	3987480	3703915	3124590	4037750	3873526	4418865	3.699e+06	3622085	1.14079	0.979207	0.954943	0.819687	0.190028	-0.0303142	-0.0665128	-0.286855	0.0731407	0.782404	0.551579	0.0089237	0.425855	0.957507	0.999506	0.283959
Q8NEU8	Q8NEU8	DP13B	APPL2	1545780	1489210	1907845	1807255	2071400	1687055	1544170	1412430	1889475	1579245	2304135	1696930	1667978	1.85524e+06	1.61536e+06	1.8601e+06	1.11227	1.15151	0.968453	1.00262	0.153503	0.203529	-0.046246	0.00377953	0.259268	0.127215	0.74756	0.97506	0.647709	0.632123	0.999506	0.9972
P07741	P07741	APT	APRT	6487790	6209535	6441655	7166515	8260310	7557825	4793265	5292125	6540125	5689400	4603490	7291690	6358034	7661550	5.54184e+06	5.86153e+06	1.20502	1.05769	0.871628	0.765058	0.269056	0.0809118	-0.198216	-0.38636	0.0645097	0.620086	0.234617	0.0102996	0.404982	0.909794	0.999506	0.283959
O60306	O60306	AQR	AQR	1915720	1852425	2195435	2158180	1566755	2303850	2011030	1863125	2118810	2262680	2786720	2334405	2002288	2009595	1997655	2.46127e+06	1.00365	1.23208	0.997686	1.22476	0.00525528	0.301095	-0.00334205	0.292497	0.963179	0.00556228	0.976648	0.00666307	0.995833	0.341378	0.999506	0.283959
P04049;P10398;P15056	P04049;P10398;P15056	ARAF	ARAF;BRAF;RAF1	1478520	1568785	1433270	1425940	1414310	1328730	1309738	1493670	1400905	1.20858e+06	2413535	1263690	1496526	1389660	1.40144e+06	1.6286e+06	0.928591	1.16209	0.936461	1.17194	-0.106885	0.216727	-0.0947098	0.228903	0.619976	0.274824	0.658834	0.251464	0.87602	0.762215	0.999506	0.636065
P04049;P10398;P15056	P04049;P10398;P15056	BRAF	ARAF;BRAF;RAF1	1478520	1568785	1433270	1425940	1414310	1328730	1309738	1493670	1400905	1.20858e+06	2413535	1263690	1496526	1389660	1.40144e+06	1.6286e+06	0.928591	1.16209	0.936461	1.17194	-0.106885	0.216727	-0.0947098	0.228903	0.619976	0.274824	0.658834	0.251464	0.87602	0.762215	0.999506	0.636065
P48444	P48444	COPD	ARCN1	9214720	7701560	8393615	8636325	10477900	9218040	8037220	7448215	8520765	8401580	10119800	9045125	8281014	9.44409e+06	8.00207e+06	9188835	1.14045	1.14831	0.966315	0.972972	0.189604	0.199509	-0.0494348	-0.0395296	0.0362179	0.0261089	0.595925	0.610712	0.316219	0.447345	0.999506	0.859647
P18085;P61204;P84077;P84085	P18085;P61204;P84077;P84085	ARF1	ARF1;ARF3;ARF4;ARF5	15333100	19186250	20684500	17174900	19136850	14246600	19507350	18126600	17713750	13587105	25397100	11674150	19014920	1.68528e+07	1.84492e+07	1.68861e+07	0.886293	0.915275	0.97025	1.00198	-0.174145	-0.127723	-0.043571	0.00285085	0.50241	0.610189	0.859954	0.991296	0.819905	0.905351	0.999506	0.998919
P18085;P61204;P84077;P84085	P18085;P61204;P84077;P84085	ARF3	ARF1;ARF3;ARF4;ARF5	15333100	19186250	20684500	17174900	19136850	14246600	19507350	18126600	17713750	13587105	25397100	11674150	19014920	1.68528e+07	1.84492e+07	1.68861e+07	0.886293	0.915275	0.97025	1.00198	-0.174145	-0.127723	-0.043571	0.00285085	0.50241	0.610189	0.859954	0.991296	0.819905	0.905351	0.999506	0.998919
P18085;P61204;P84077;P84085	P18085;P61204;P84077;P84085	ARF5	ARF1;ARF3;ARF4;ARF5	15333100	19186250	20684500	17174900	19136850	14246600	19507350	18126600	17713750	13587105	25397100	11674150	19014920	1.68528e+07	1.84492e+07	1.68861e+07	0.886293	0.915275	0.97025	1.00198	-0.174145	-0.127723	-0.043571	0.00285085	0.50241	0.610189	0.859954	0.991296	0.819905	0.905351	0.999506	0.998919
P18085	P18085	ARF4	ARF4	32234300	22494150	30272950	26499700	24082100	32100350	28383250	26235050	29192100	25488950	21660000	30715650	27553700	2.75607e+07	27936800	2.59549e+07	1.00025	0.929057	1.0139	0.941734	0.000367342	-0.106162	0.0199207	-0.0866083	0.997797	0.417283	0.880188	0.509809	0.999893	0.84294	0.999506	0.821133
P62330	P62330	ARF6	ARF6	2297400	3026960	2156355	2169900	2107880	1893865	1702705	2864670	2103780	1862370	3310230	1635865	2532806	2057215	2.22372e+06	2.26949e+06	0.812228	1.02058	0.877966	1.10318	-0.300044	0.029393	-0.187763	0.141674	0.202093	0.895395	0.401427	0.543837	0.595457	0.988555	0.999506	0.834037
Q8N6T3	Q8N6T3	ARFG1	ARFGAP1	2355190	2052230	1958660	1889670	2107805	1680320	2093205	2375790	1875955	1758630	1595830	1688740	2075394	1.8926e+06	2.11498e+06	1.68107e+06	0.911922	0.794837	1.01908	0.888232	-0.133017	-0.331269	0.027261	-0.170991	0.170434	0.00207774	0.761218	0.0998358	0.557873	0.317458	0.999506	0.45336
Q8N6H7	Q8N6H7	ARFG2	ARFGAP2	1808000	1334625	1435720	1472805	1724380	1502840	1305085	1453215	1613870	1245475	1432855	1502835	1469738	1566675	1457390	1.39372e+06	1.06596	0.956313	0.991599	0.889605	0.0921469	-0.0644445	-0.012172	-0.168763	0.380055	0.543296	0.910094	0.108667	0.747189	0.884047	0.999506	0.464397
Q9NP61	Q9NP61	ARFG3	ARFGAP3	1447860	960704	1447735	1348175	1983940	1639800	1411090	1096240	1491140	1322160	1257290	1482510	1.25295e+06	1657305	1.33282e+06	1.35399e+06	1.32273	1.01588	1.06375	0.816981	0.403513	0.022728	0.0891597	-0.291626	0.00937813	0.876072	0.576083	0.0349755	0.193081	0.982935	0.999506	0.32874
Q9Y6D5;Q9Y6D6	Q9Y6D5;Q9Y6D6	BIG1	ARFGEF1;ARFGEF2	746530	760892	706741	771606	775983	837702	449180	663326	796572	547902	1.00272e+06	736664	736359	795097	636359	762429	1.07977	1.19811	0.864197	0.958914	0.110721	0.260761	-0.210568	-0.0605273	0.636409	0.292802	0.423443	0.78234	0.882425	0.772538	0.999506	0.939939
Q9Y6D5	Q9Y6D5	BIG2	ARFGEF2	694155	710375	752780	764392	610454	795082	688312	845503	868427	706594	1041019	809316	724093	723309	800748	852310	0.998918	1.06439	1.10586	1.17835	-0.00156184	0.09003	0.145173	0.236765	0.992143	0.499212	0.340978	0.10065	0.999893	0.874569	0.999506	0.453674
Q5TH69	Q5TH69	BIG3	ARFGEF3	787327	726116	734186	523252	603286	441036	493272	737690	841632	365624	516508	431070	741586	522525	690864	437734	0.704604	0.633604	0.931604	0.837729	-0.505115	-0.658347	-0.102212	-0.255445	0.0103475	0.00266304	0.519323	0.263742	0.198507	0.317458	0.999506	0.643399
P53367	P53367	ARFP1	ARFIP1	1488770	1464890	1458895	1541200	1670435	1526900	1337960	1331310	1633510	1350020	1155365	1379370	1467268	1.57951e+06	1434260	1.29492e+06	1.0765	0.902848	0.977504	0.819822	0.106346	-0.147445	-0.0328258	-0.286617	0.275743	0.160144	0.745134	0.00745607	0.665603	0.666641	0.999506	0.283959
P53365	P53365	ARFP2	ARFIP2	1824600	1619435	1392605	1596535	1479970	1627975	898940	1.4047e+06	1450055	1103968	1431575	1673960	1569736	1568160	1.25123e+06	1.40317e+06	0.998996	1.12143	0.797097	0.894786	-0.00144918	0.165338	-0.327172	-0.160385	0.994645	0.499935	0.184964	0.464291	0.999893	0.874569	0.999506	0.793005
P78540	P78540	ARGI2	ARG2	1542510	1897180	1394495	1178460	1.02832e+06	564141	1387835	1938140	1344680	1058580	1181290	602103	1625172	923642	1556885	947324	0.568335	0.608474	0.957982	1.02564	-0.815188	-0.716732	-0.06193	0.0365254	0.000657123	0.00150934	0.69846	0.887751	0.0658145	0.259619	0.999506	0.973731
Q9NWB6	Q9NWB6	ARGL1	ARGLU1	5697510	6043050	5832705	3567080	6665560	6559535	4275845	5876555	6617205	5779095	3434205	6011080	5889804	5.59739e+06	5.58987e+06	5.07479e+06	0.950353	0.907856	0.949075	0.906635	-0.0734649	-0.139465	-0.0754053	-0.141406	0.755372	0.566058	0.749303	0.560448	0.934192	0.890362	0.999506	0.841024
Q07960	Q07960	RHG01	ARHGAP1	4880690	5241535	5196665	4236500	5367285	4192110	4222740	5305455	5286425	4100135	5845165	4021830	5151418	4.59863e+06	4.93821e+06	4655710	0.892692	0.942794	0.958611	1.01241	-0.163765	-0.084986	-0.0609824	0.0177965	0.177235	0.462095	0.595428	0.881089	0.567736	0.864466	0.999506	0.971245
Q8IWW6	Q8IWW6	RHG12	ARHGAP12	842086	780110	706728	620546	985579	717086	667078	700905	671752	669892	533302	598802	763152	774404	679912	600665	1.01474	0.883446	0.890925	0.775649	0.0211146	-0.178786	-0.166624	-0.366524	0.882406	0.281629	0.280919	0.0249379	0.976738	0.766204	0.999506	0.306421
Q68EM7	Q68EM7	RHG17	ARHGAP17	1365410	1155783	1341260	1555420	1494185	1472195	1278540	1.016e+06	1542905	1335725	1631670	1173960	1.2719e+06	1.50727e+06	1.27915e+06	1.38045e+06	1.18505	1.0792	1.0057	0.915864	0.24495	0.109957	0.00819867	-0.126794	0.136712	0.491925	0.962375	0.391231	0.516347	0.873579	0.999506	0.74885
Q5T5U3	Q5T5U3	RHG21	ARHGAP21	1360800	1391385	922995	1304810	1020001	1015265	1133120	1397550	948606	1130665	958310	992869	1197912	1.11336e+06	1.15976e+06	1.02728e+06	0.929416	0.885772	0.96815	0.922687	-0.105604	-0.174993	-0.0466971	-0.116087	0.457954	0.228049	0.736254	0.428539	0.786774	0.735057	0.999506	0.772589
Q9P227	Q9P227	RHG23	ARHGAP23	1003130	1250955	718574	818218	733544	521532	803058	1.12366e+06	740501	715908	1148725	530154	988438	691098	889074	798262	0.699182	0.897858	0.899474	1.15506	-0.51626	-0.15544	-0.152847	0.207973	0.0525834	0.516503	0.498732	0.444895	0.367881	0.878606	0.999506	0.781659
O14559	O14559	RHG33	ARHGAP33	831362	933136	584715	730852	556826	545008	676688	1024846	561622	535123	921986	541264	773413	610895	754386	666124	0.789869	0.883002	0.975398	1.09041	-0.340314	-0.179511	-0.0359367	0.124867	0.173035	0.430288	0.870226	0.619937	0.561819	0.848732	0.999506	0.862722
Q9NRY4	Q9NRY4	RHG35	ARHGAP35	2211490	2399000	1979715	2020645	2179375	1761475	1852800	2294755	1873055	1785555	2270075	1704670	2193784	1987165	2006870	1920100	0.905816	0.956764	0.914798	0.966251	-0.14271	-0.0637657	-0.128474	-0.0495302	0.171424	0.539062	0.214043	0.634307	0.558669	0.884047	0.999506	0.868675
Q13017	Q13017	RHG05	ARHGAP5	909890	816172	888190	895694	1124095	810100	745238	847957	870081	729292	884660	833723	863723	943296	821092	815892	1.09213	0.993667	0.950643	0.864937	0.127142	-0.00916627	-0.0730248	-0.209333	0.252722	0.936448	0.53514	0.0619939	0.641962	0.991268	0.999506	0.391859
P52565	P52565	GDIR1	ARHGDIA	28848300	22702300	25216650	21375700	30032900	18442250	17086900	24080700	29642400	14244150	22618050	19671500	24937240	2.32836e+07	2.36033e+07	1.88446e+07	0.933689	0.798386	0.946509	0.809349	-0.0989866	-0.324842	-0.0793112	-0.305167	0.60001	0.123576	0.671913	0.149299	0.865057	0.624056	0.999506	0.525983
Q9HCE6	Q9HCE6	ARGAL	ARHGEF10L	989963	980748	771995	744802	706934	917766	831630	986170	989490	803058	1018285	929378	899090	789834	935764	916907	0.878482	0.979849	1.04079	1.16089	-0.186916	-0.029368	0.0576791	0.215227	0.323013	0.856292	0.737261	0.23078	0.704896	0.976442	0.999506	0.615263
O15085	O15085	ARHGB	ARHGEF11	694698	664483	635314	636052	513488	557374	481528	665986	612762	539636	696410	558851	658858	568971	586758	598299	0.863571	1.01967	0.890569	1.05155	-0.211613	0.0280994	-0.167201	0.0725111	0.120894	0.829465	0.208517	0.585344	0.494275	0.965308	0.999506	0.847399
Q9NZN5	Q9NZN5	ARHGC	ARHGEF12	2042160	2003205	1443335	1748290	1553915	1438335	1566370	2137835	1521185	1560335	1384775	1362915	1787048	1580180	1.7418e+06	1.43601e+06	0.88424	0.824441	0.974678	0.908763	-0.177489	-0.278512	-0.0370022	-0.138025	0.172829	0.0404806	0.76027	0.313717	0.561566	0.487941	0.999506	0.692434
Q6ZSZ5	Q6ZSZ5	ARHGI	ARHGEF18	692749	565205	617913	612934	684954	625582	313672	660204	613246	459756	651686	682324	611797	641157	529040	597922	1.04799	1.1302	0.864732	0.932567	0.0676243	0.176579	-0.209675	-0.10072	0.728143	0.39606	0.332342	0.592168	0.923733	0.834166	0.999506	0.850592
Q92974	Q92974	ARHG2	ARHGEF2	1512400	1364580	1649940	1559230	1986450	1432460	1406635	1592000	1605525	1532305	2071455	1356380	1508288	1659380	1534720	1653380	1.10017	1.07732	1.01752	0.996384	0.137732	0.107443	0.0250635	-0.00522596	0.3156	0.406523	0.858882	0.966223	0.701657	0.835484	0.999506	0.995302
O43307;Q96N96;Q9NR80	O43307;Q96N96;Q9NR80	ARHG4	ARHGEF4;ARHGEF9;SPATA13	124422	141111	115973	98690.5	123767	109712	128192	165344	116196	109079	154456	122206	127718	110723	136577	128580	0.866933	0.941447	1.06937	1.16128	-0.206008	-0.0870477	0.0967556	0.215716	0.641877	0.818087	0.808059	0.608498	0.884354	0.962129	0.999506	0.859114
O43307;Q96N96;Q9NR80	O43307;Q96N96;Q9NR80	ARHG9	ARHGEF4;ARHGEF9;SPATA13	124422	141111	115973	98690.5	123767	109712	128192	165344	116196	109079	154456	122206	127718	110723	136577	128580	0.866933	0.941447	1.06937	1.16128	-0.206008	-0.0870477	0.0967556	0.215716	0.641877	0.818087	0.808059	0.608498	0.884354	0.962129	0.999506	0.859114
O43307;Q96N96;Q9NR80	O43307;Q96N96;Q9NR80	SPT13	ARHGEF4;ARHGEF9;SPATA13	124422	141111	115973	98690.5	123767	109712	128192	165344	116196	109079	154456	122206	127718	110723	136577	128580	0.866933	0.941447	1.06937	1.16128	-0.206008	-0.0870477	0.0967556	0.215716	0.641877	0.818087	0.808059	0.608498	0.884354	0.962129	0.999506	0.859114
Q14155;Q15052	Q14155;Q15052	ARHG6	ARHGEF6;ARHGEF7	5997170	5108845	4728820	4727585	5186215	3788570	3034285	5077495	4411425	3267870	3897605	3384340	5134500	4.56746e+06	4.1744e+06	3516605	0.889562	0.842421	0.81301	0.769926	-0.168833	-0.247386	-0.298654	-0.377208	0.337141	0.245521	0.11157	0.0704858	0.71786	0.744075	0.999506	0.410236
Q14155	Q14155	ARHG7	ARHGEF7	3540580	3793740	2832730	3039880	3316785	2512105	2238075	3526655	2752160	2182320	2804395	2393620	3358704	2.95626e+06	2.83896e+06	2.46011e+06	0.880178	0.866553	0.845256	0.832171	-0.184133	-0.20664	-0.24254	-0.265048	0.265335	0.271255	0.154517	0.15405	0.651412	0.761962	0.999506	0.532709
O14497	O14497	ARI1A	ARID1A	3019370	2605810	2747175	3203965	2434620	3754850	2824200	2692275	3271790	3087345	3490875	3880230	2745068	3131145	2.92942e+06	3486150	1.14064	1.19005	1.06716	1.11338	0.189848	0.251019	0.093774	0.154944	0.141032	0.0312296	0.472631	0.154955	0.520468	0.468961	0.999506	0.534033
Q8NFD5	Q8NFD5	ARI1B	ARID1B	1837700	1755185	1554595	1805960	1536560	1779660	1486505	1865150	1679990	1518760	1923520	1815535	1691452	1.70739e+06	1677215	1752605	1.00942	1.04495	0.991583	1.02648	0.0135332	0.0634332	-0.0121946	0.0377054	0.899664	0.533686	0.91034	0.708072	0.981453	0.882333	0.999506	0.900721
Q68CP9	Q68CP9	ARID2	ARID2	1209570	1175270	1416890	1473030	1.0335e+06	1763810	1184885	1124550	1474170	1343550	1109298	1711320	1278778	1.42345e+06	1.2612e+06	1388056	1.11313	1.10058	0.986255	0.975137	0.154622	0.138267	-0.0199668	-0.0363225	0.408563	0.446623	0.919324	0.830705	0.762454	0.856058	0.999506	0.952382
Q9Y4X5	Q9Y4X5	ARI1	ARIH1	1460590	1172375	1138525	1347830	1409080	1144005	1243580	1108335	1224115	1108440	1599980	1049425	1216478	1300305	1192010	1252615	1.06891	1.05084	0.979886	0.963324	0.0961398	0.0715467	-0.0293139	-0.053907	0.484958	0.595453	0.837556	0.675667	0.80744	0.901057	0.999506	0.889474
O95376	O95376	ARI2	ARIH2	1292050	1001268	1168040	1317235	1125445	1166540	1088264	1044420	1.01591e+06	1166320	1012467	1299680	1.12613e+06	1.20307e+06	1.04953e+06	1159489	1.06832	1.10477	0.931978	0.963773	0.0953471	0.143743	-0.101632	-0.0532355	0.334764	0.154132	0.336846	0.563582	0.715602	0.663917	0.999506	0.841889
P40616	P40616	ARL1	ARL1	1861000	1565745	2209210	1822165	2112730	1809390	2016780	1697835	1912470	1647715	2905415	1670255	1882182	1.91476e+06	1875695	2.07446e+06	1.01731	1.10597	0.996553	1.0834	0.0247587	0.145312	-0.00498088	0.115572	0.900178	0.425899	0.98007	0.521144	0.981453	0.84668	0.999506	0.825302
Q9NXU5	Q9NXU5	ARL15	ARL15	1174800	1602270	1099650	1114800	911705	794269	1145660	1534260	1118755	1140240	858170	747128	1315728	940258	1266225	915179	0.714629	0.722762	0.962376	0.973328	-0.484733	-0.468408	-0.0553275	-0.0390025	0.0104787	0.0118262	0.713233	0.844985	0.198507	0.401796	0.999506	0.958257
P36404	P36404	ARL2	ARL2	2957900	3226415	3026875	3112290	3514545	2831915	2846680	2345730	2633555	2968845	2838920	2471545	3092896	3.15292e+06	2608655	2759770	1.01941	1.05793	0.843434	0.875307	0.0277287	0.0812419	-0.245652	-0.192139	0.789895	0.484069	0.0416193	0.0785178	0.944522	0.869297	0.999506	0.425574
Q9Y2Y0	Q9Y2Y0	AR2BP	ARL2BP	1113140	728272	1.03905e+06	1193765	1208530	1162385	722934	686940	1.05037e+06	768695	660393	1044435	929558	1.18823e+06	820083	824508	1.27827	1.0054	0.882229	0.693898	0.354194	0.00776298	-0.180774	-0.527205	0.0908036	0.974873	0.460628	0.0164338	0.446347	0.996057	0.999506	0.294155
P36405	P36405	ARL3	ARL3	16540400	15731050	12781500	15518950	15559800	14607750	15454850	13520200	12177050	15282900	12682200	14211250	14713100	1.52288e+07	1.37174e+07	1.40588e+07	1.03505	1.02489	0.932323	0.923169	0.0497042	0.0354682	-0.101098	-0.115334	0.567537	0.690781	0.275092	0.181968	0.854652	0.934566	0.999506	0.561395
Q9H0F7	Q9H0F7	ARL6	ARL6	416518	529568	409971	400140	349316	329150	343566	545721	396623	356334	582367	374372	459119	359536	428636	437691	0.783099	1.02112	0.933607	1.21738	-0.352734	0.0301575	-0.0991134	0.283778	0.116642	0.877244	0.621018	0.192067	0.489627	0.982935	0.999506	0.577795
Q15041	Q15041	AR6P1	ARL6IP1	9515090	10496955	9400345	9025665	8734975	7781955	7777270	9797500	8289030	6720295	9931845	8499745	9861938	8.5142e+06	8.62127e+06	8.38396e+06	0.863339	0.972474	0.874196	0.984704	-0.212	-0.0402677	-0.193971	-0.0222386	0.120011	0.767241	0.150483	0.870857	0.494275	0.956149	0.999506	0.96671
Q66PJ3	Q66PJ3	AR6P4	ARL6IP4	982208	860122	762713	957019	828000	1025848	629759	832740	819836	832360	848457	1183635	845576	936956	760778	954817	1.10807	1.25505	0.899716	1.01906	0.148047	0.327749	-0.152458	0.027244	0.379988	0.0594468	0.414618	0.855811	0.747189	0.53037	0.999506	0.961966
O75915	O75915	PRAF3	ARL6IP5	14922600	16085400	15605100	13556950	15841300	12270300	14244850	16365000	14871350	15145700	12805150	13724200	15660720	1.38895e+07	15160400	1.38917e+07	0.886902	0.916314	0.968053	1.00016	-0.173154	-0.126086	-0.0468427	0.000225033	0.0306734	0.0958503	0.518416	0.997647	0.299355	0.582821	0.999506	0.999402
Q8N6S5	Q8N6S5	AR6P6	ARL6IP6	2436620	1926195	3250460	2806260	2459885	3430730	2311345	1946580	3108635	2444540	1264300	3714345	2557986	2.89896e+06	2455520	2474395	1.1333	1.00769	0.959943	0.853546	0.180526	0.0110473	-0.0589798	-0.228459	0.453551	0.965038	0.820633	0.33011	0.785432	0.991731	0.999506	0.701119
Q96BM9	Q96BM9	ARL8A	ARL8A	7101410	7344280	6360085	5965390	5087275	4521400	5020275	7317600	6194690	5571045	7466970	4831890	6902028	5191355	6.17752e+06	5956635	0.752149	0.964243	0.89503	1.14741	-0.410909	-0.0525306	-0.159992	0.198386	0.0106284	0.706462	0.246247	0.200675	0.198507	0.936977	0.999506	0.585254
Q96BM9;Q9NVJ2	Q96BM9;Q9NVJ2	ARL8B	ARL8A;ARL8B	23662900	20958850	25494100	21496100	20534300	15841400	21350250	24009900	22039300	17892250	25510200	16849550	23313760	19290600	2.24665e+07	20084000	0.827434	0.893954	0.963658	1.04113	-0.273284	-0.161728	-0.0534074	0.0581486	0.0525416	0.214986	0.668703	0.674258	0.367881	0.719628	0.999506	0.888663
Q9NVT9	Q9NVT9	ARMC1	ARMC1	2094780	2149650	1951850	2106960	2141460	1857195	1605070	1875495	1621860	1393975	1587965	1749085	2059556	2035205	1.70081e+06	1.57701e+06	0.988177	0.927211	0.825813	0.774865	-0.0171592	-0.10903	-0.276113	-0.367984	0.924767	0.615711	0.174366	0.0738759	0.986317	0.906817	0.999506	0.416091
Q8N2F6	Q8N2F6	ARM10	ARMC10	1593080	1462925	1914710	1674180	1503015	1546905	1.2976e+06	1321055	1644030	1259193	1362330	1440290	1669670	1574700	1.4209e+06	1.35394e+06	0.94312	0.952876	0.851004	0.859807	-0.084486	-0.0696401	-0.232762	-0.217916	0.585457	0.686191	0.162059	0.191691	0.857366	0.932773	0.999506	0.576985
Q6NXE6	Q6NXE6	ARMC6	ARMC6	2230150	2236075	1811900	2076505	1774520	1836275	1579660	2119685	1776815	1484065	2432825	1851510	2065220	1.89577e+06	1.82539e+06	1922800	0.917949	1.05337	0.88387	1.01426	-0.123514	0.0750066	-0.178093	0.0204273	0.412712	0.619469	0.250328	0.890067	0.762454	0.909134	0.999506	0.975122
Q8IUR7	Q8IUR7	ARMC8	ARMC8	1968980	1932810	1878180	2059440	1931900	1969070	1963100	1937520	1968370	2049655	2030020	1995515	1918192	1.9868e+06	1956330	2.02506e+06	1.03577	1.03513	1.01988	1.01926	0.0507019	0.0498173	0.0284026	0.027518	0.292339	0.269267	0.554434	0.534162	0.680873	0.761815	0.999506	0.832962
Q9UH62	Q9UH62	ARMX3	ARMCX3	2344430	2533195	2214400	2203180	1819370	2086590	2151165	2775475	2192865	2076415	2932190	2137770	2367924	2036380	2.37317e+06	2382125	0.859985	1.00377	1.00221	1.16978	-0.217616	0.00543468	0.00319166	0.226242	0.0901667	0.960243	0.977798	0.0656678	0.444949	0.991268	0.999506	0.400671
Q9H993	Q9H993	ARMT1	ARMT1	1224820	1182725	1046279	1165225	1287905	1185370	904112	1067380	971037	1118905	957260	1166045	1.13657e+06	1.21283e+06	980843	1.08074e+06	1.0671	1.10184	0.862988	0.891084	0.0937004	0.139921	-0.212587	-0.166366	0.390176	0.241708	0.0881496	0.126358	0.754981	0.741742	0.999506	0.494946
Q92747	Q92747	ARC1A	ARPC1A	18799200	21839600	17092400	18082650	20691550	14857700	14853050	18587300	15351700	15436800	18196250	13897550	19332640	17877300	1.6264e+07	1.58435e+07	0.924721	0.974146	0.841272	0.886237	-0.11291	-0.0377895	-0.249355	-0.174235	0.376641	0.786867	0.0711569	0.200082	0.742829	0.957772	0.999506	0.584442
O15144	O15144	ARPC2	ARPC2	10670800	11533550	9678385	10034555	11413750	8214725	8687440	10143300	9021685	8120130	13644550	7709690	10618934	9.88768e+06	9.28414e+06	9824790	0.931136	1.05823	0.874301	0.99364	-0.102935	0.081658	-0.193799	-0.009205	0.526726	0.622815	0.253476	0.954235	0.833077	0.910678	0.999506	0.993906
O15145	O15145	ARPC3	ARPC3	25627500	29470300	24250350	25296050	28222200	22195550	20848850	26286350	24487050	23379150	23842050	18678850	26613760	2.52379e+07	2.38741e+07	2.19667e+07	0.948304	0.920106	0.897058	0.870384	-0.0765786	-0.120128	-0.156727	-0.200277	0.47075	0.297844	0.158833	0.0817951	0.797693	0.772538	0.999506	0.432721
P59998	P59998	ARPC4	ARPC4	15759600	19309100	15969350	16269100	17000550	14523500	13458545	17557550	16345850	13765450	21596100	12492100	17263300	15931050	15787315	1.59512e+07	0.922828	1.01038	0.914502	1.00127	-0.115867	0.0149006	-0.128942	0.00182511	0.515263	0.932731	0.47154	0.991713	0.826977	0.991268	0.999506	0.998919
O15511	O15511	ARPC5	ARPC5	16450800	14624550	13814500	13963800	15184350	11553650	13688600	16395300	14904950	12392650	13372400	11579235	14665780	1.35673e+07	1.49963e+07	12448095	0.925097	0.830079	1.02254	0.917509	-0.112324	-0.26868	0.0321512	-0.124205	0.353591	0.0317459	0.77799	0.322328	0.72401	0.472797	0.999506	0.697801
Q9BPX5	Q9BPX5	ARP5L	ARPC5L	8218870	10318365	7865100	8720255	10569850	7108690	8090200	8057795	7880195	7784550	8366700	5796235	8917160	8.7996e+06	8.0094e+06	7.31583e+06	0.986816	0.913406	0.8982	0.831382	-0.0191466	-0.130672	-0.154891	-0.266416	0.898778	0.43477	0.3318	0.103755	0.981453	0.848927	0.999506	0.457564
Q7Z6K5	Q7Z6K5	ARPIN	ARPIN	2984050	2179040	2609730	2783310	3370165	2828505	2689180	2341630	2853195	2381825	1967620	2710910	2512318	2.99399e+06	2.628e+06	2.35345e+06	1.19173	0.895529	1.04605	0.786058	0.253052	-0.159188	0.0649471	-0.347293	0.0342661	0.189287	0.591041	0.00484763	0.312344	0.695395	0.999506	0.283959
O43768;P56211	O43768;P56211	ARP19	ARPP19;ENSA	1709710	935867	900032	1198475	1478320	1135075	979832	1152095	1230360	845685	742093	1224105	1.0763e+06	1.27062e+06	1.12076e+06	937294	1.18055	0.836301	1.04131	0.737665	0.239454	-0.257906	0.0583982	-0.438962	0.215035	0.219377	0.772509	0.0321866	0.605976	0.722284	0.999506	0.323413
O43768;P56211	O43768;P56211	ENSA	ARPP19;ENSA	1709710	935867	900032	1198475	1478320	1135075	979832	1152095	1230360	845685	742093	1224105	1.0763e+06	1.27062e+06	1.12076e+06	937294	1.18055	0.836301	1.04131	0.737665	0.239454	-0.257906	0.0583982	-0.438962	0.215035	0.219377	0.772509	0.0321866	0.605976	0.722284	0.999506	0.323413
P49407	P49407	ARRB1	ARRB1	1104790	1712110	971805	1.03587e+06	870780	724488	775171	1484065	891603	846851	1854590	632114	1294524	877045	1.05028e+06	1.11119e+06	0.677504	1.05799	0.811325	1.26696	-0.561698	0.0813257	-0.301648	0.341376	0.116624	0.804337	0.348626	0.346079	0.489627	0.961752	0.999506	0.710814
P32121	P32121	ARRB2	ARRB2	1779710	1874860	1578215	1806445	1674440	1727575	1837145	2061790	1527260	1844085	1907755	1829845	1737172	1.73615e+06	1.80873e+06	1.86056e+06	0.999414	1.02866	1.04119	1.07166	-0.000846235	0.0407598	0.0582378	0.0998438	0.992062	0.596789	0.487316	0.211729	0.999893	0.901057	0.999506	0.59481
P15289	P15289	ARSA	ARSA	2561550	1869875	2104770	2131955	3780750	1767005	2143265	1791335	2240395	2094195	2165780	1807995	2102168	2.5599e+06	2.05833e+06	2.02266e+06	1.21774	0.982668	0.979147	0.79013	0.284211	-0.025224	-0.0304025	-0.339838	0.205718	0.915898	0.901541	0.123094	0.599484	0.990723	0.999506	0.490569
P15848	P15848	ARSB	ARSB	3029800	3026650	3319970	3094370	4283115	2752990	2918370	2710965	3347835	2670805	3340990	2699060	3144608	3376825	2992390	2.90362e+06	1.07385	0.970334	0.951594	0.859866	0.102787	-0.0434464	-0.071582	-0.217816	0.436115	0.753293	0.608116	0.105036	0.773073	0.949626	0.999506	0.458246
O00192	O00192	ARVC	ARVCF	1930470	1753810	2743455	1619230	2077085	1643365	1558630	1791660	2551785	1572990	1816280	1548725	2185000	1.77989e+06	1.96736e+06	1.646e+06	0.814596	0.836654	0.900393	0.924774	-0.295842	-0.257297	-0.151374	-0.112828	0.0813707	0.142365	0.335725	0.531661	0.43239	0.656401	0.999506	0.832152
Q13510	Q13510	ASAH1	ASAH1	9292110	10394000	9861620	7793830	6924690	6567305	6642645	9968425	9621915	5894005	14370100	6047475	9960670	7095275	8.74433e+06	8.77053e+06	0.712329	1.003	0.877886	1.23611	-0.489384	0.00431591	-0.187895	0.305805	0.0887044	0.986473	0.45618	0.28543	0.441977	0.997532	0.999506	0.664892
O43150;Q9ULH1	O43150;Q9ULH1	ASAP1	ASAP1;ASAP2	452573	545502	567766	501148	444606	431758	473169	579672	521402	420594	476966	434063	535822	459171	524748	443874	0.856946	0.845882	0.979332	0.966687	-0.222723	-0.241472	-0.03013	-0.0488787	0.10332	0.073532	0.807642	0.724536	0.466786	0.545574	0.999506	0.907088
O43150;Q9ULH1	O43150;Q9ULH1	ASAP2	ASAP1;ASAP2	452573	545502	567766	501148	444606	431758	473169	579672	521402	420594	476966	434063	535822	459171	524748	443874	0.856946	0.845882	0.979332	0.966687	-0.222723	-0.241472	-0.03013	-0.0488787	0.10332	0.073532	0.807642	0.724536	0.466786	0.545574	0.999506	0.907088
Q8N9N2	Q8N9N2	ASCC1	ASCC1	512511	520438	696200	501625	614556	552520	594970	544088	693520	594282	404634	540940	589157	556234	610859	513286	0.944117	0.840268	1.03684	0.922788	-0.082962	-0.251078	0.0521867	-0.11593	0.632843	0.147318	0.752442	0.514442	0.880737	0.66113	0.999506	0.823059
Q9H1I8	Q9H1I8	ASCC2	ASCC2	566071	594561	1175645	649046	847364	1.01134e+06	605220	681256	1155635	662124	669023	1088080	821297	835916	814037	806409	1.0178	0.99063	0.991161	0.964702	0.0254538	-0.0135823	-0.012809	-0.0518451	0.926467	0.959716	0.963442	0.845163	0.987505	0.991268	0.999506	0.958257
Q8N3C0	Q8N3C0	ASCC3	ASCC3	1222030	1550720	2220540	1333850	1876880	2026225	1179935	1524340	2169425	1227350	2089905	2006485	1752910	1.74565e+06	1.62457e+06	1774580	0.995859	1.09234	0.926783	1.01657	-0.00598622	0.127423	-0.109697	0.0237119	0.977522	0.543287	0.619448	0.90626	0.998751	0.884047	0.999506	0.981176
Q9Y294	Q9Y294	ASF1A	ASF1A	929679	827509	981479	1080705	1.0067e+06	1086285	622608	765965	899211	724596	836771	898794	909531	1.0579e+06	762594	820054	1.16312	1.07535	0.838448	0.775174	0.218004	0.104802	-0.254207	-0.367408	0.262343	0.644439	0.266822	0.0668001	0.648264	0.919803	0.999506	0.403348
Q9UBL3	Q9UBL3	ASH2L	ASH2L	1727260	1401065	1525440	1850930	1408180	1655975	1432580	1493585	1574305	1715475	1471815	1721395	1516054	1.63836e+06	1.50016e+06	1.63623e+06	1.08068	1.0907	0.989514	0.998698	0.111933	0.125261	-0.015208	-0.00187978	0.329671	0.257431	0.897955	0.985596	0.710583	0.750924	0.999506	0.997885
P78348	P78348	ASIC1	ASIC1	1047780	1347125	850342	935128	451228	947144	827912	1.03697e+06	673516	1074550	1031600	874330	1088543	777834	846134	993493	0.714564	1.17416	0.777308	1.27726	-0.484865	0.231625	-0.363441	0.353049	0.0280808	0.25241	0.0794543	0.100062	0.287471	0.750192	0.999506	0.45336
P04424	P04424	ARLY	ASL	1751600	2011680	3258535	1695405	1.01571e+06	1609300	1717230	1714040	3679530	1804010	5568985	1558835	2458406	1.44014e+06	2.37027e+06	2.97728e+06	0.585801	1.25609	0.964148	2.06736	-0.771516	0.328944	-0.0526738	1.04779	0.183431	0.39907	0.906219	0.0413135	0.574716	0.834912	0.999506	0.342614
O95671	O95671	ASML	ASMTL	5674230	5241650	3315540	5452560	4617785	4054565	5031605	4956670	3189505	5281915	3477975	4002330	4557722	4.7083e+06	4.39259e+06	4.25407e+06	1.03304	0.968465	0.963769	0.903526	0.0468943	-0.046228	-0.05324	-0.146362	0.780952	0.788462	0.760457	0.383205	0.942134	0.958211	0.999506	0.741703
P08243	P08243	ASNS	ASNS	4065770	2810775	4791790	4684760	4123970	3450580	3632350	2553965	4806500	4393580	3601455	3061700	3854180	4.08644e+06	3.66427e+06	3.68558e+06	1.06026	1.00581	0.950727	0.901905	0.0844194	0.00836455	-0.0728975	-0.148952	0.665926	0.966786	0.723859	0.436976	0.895573	0.9922	0.999506	0.777236
Q12797	Q12797	ASPH	ASPH	1924790	1865480	2473980	2370590	2287775	2259360	1852045	1892795	2254205	1843165	1859230	2271240	2120742	2.30591e+06	1.99968e+06	1.99121e+06	1.08731	0.995764	0.942916	0.863526	0.120766	-0.00612376	-0.0847988	-0.211689	0.328633	0.962156	0.52011	0.0895632	0.709291	0.991268	0.999506	0.439846
Q9BZE9	Q9BZE9	ASPC1	ASPSCR1	2088340	1881920	1827970	2031605	2127685	1888285	1937850	2194980	1952595	1969900	2239030	2065400	1901624	2.01586e+06	2028475	2.09144e+06	1.06007	1.03104	1.06671	1.0375	0.0841622	0.0441034	0.0931635	0.0531047	0.277997	0.526388	0.229949	0.448003	0.666646	0.881669	0.999506	0.784836
Q7L266	Q7L266	ASGL1	ASRGL1	859016	1286705	854960	759060	1193455	488006	632032	1212805	906046	627662	1458395	454213	1028469	813507	916961	846756	0.790988	0.923438	0.891578	1.04087	-0.338272	-0.114913	-0.165567	0.0577924	0.320438	0.730707	0.602913	0.870358	0.703579	0.946332	0.999506	0.966551
Q8NBU5	Q8NBU5	ATAD1	ATAD1	5310770	6006215	6573715	5192285	4859270	4523160	4523685	5029850	5514020	4694475	4987985	4777095	6094126	4.85824e+06	5.02252e+06	4.81985e+06	0.7972	0.959648	0.824157	0.992099	-0.326986	-0.0594222	-0.279008	-0.0114445	0.00601807	0.602636	0.0148975	0.921184	0.148028	0.902893	0.999506	0.984884
Q9ULI0	Q9ULI0	ATD2B	ATAD2B	678566	727099	728946	822460	530322	906955	696509	636532	715964	831368	804981	894374	718131	753246	683002	843574	1.0489	1.2351	0.951082	1.11992	0.0688733	0.304626	-0.0723583	0.163394	0.645131	0.0365367	0.644992	0.221729	0.886135	0.481167	0.999506	0.607826
Q5T9A4;Q9NVI7	Q5T9A4;Q9NVI7	ATD3A	ATAD3A;ATAD3B	3722790	3702030	4731005	3791370	3589910	4336320	4358435	3822485	4310340	3920665	3771220	4478915	4117772	3.90587e+06	4.16375e+06	4.05693e+06	0.948539	0.974345	1.01117	1.03868	-0.0762212	-0.037495	0.0160207	0.0547469	0.411344	0.662056	0.857345	0.537494	0.762454	0.925187	0.999506	0.834037
Q5T9A4;Q9NVI7;Q5T2N8	Q5T9A4;Q9NVI7;Q5T2N8	ATD3C	ATAD3A;ATAD3B;ATAD3C	4854850	4891610	5839995	4714305	4508895	5651620	3903210	4792905	5416090	4011470	3649135	5362060	5263612	4.95827e+06	4.70407e+06	4.34089e+06	0.941991	0.922794	0.893696	0.875484	-0.0862153	-0.115919	-0.162144	-0.191847	0.567548	0.476781	0.299532	0.23207	0.854652	0.868559	0.999506	0.615934
Q5T9A4	Q5T9A4	ATD3B	ATAD3B	828648	1053520	1145615	883242	1116045	1042175	665643	855085	959172	753526	1018375	1.00152e+06	1.04538e+06	1.01382e+06	826633	924474	0.969807	1.11836	0.790746	0.911871	-0.04423	0.161385	-0.338713	-0.133098	0.788528	0.387353	0.0743221	0.429154	0.944522	0.831417	0.999506	0.773128
Q5SQI0	Q5SQI0	ATAT	ATAT1	23748700	32072850	15460850	19455000	18363150	13534350	16476500	25877100	14845950	15172850	28943950	13378150	23763220	17117500	1.90665e+07	1.9165e+07	0.720336	1.00516	0.802354	1.11961	-0.473258	0.00743145	-0.317689	0.163001	0.10403	0.979138	0.242673	0.588034	0.466786	0.996979	0.999506	0.849152
Q12982;Q86WG3	Q12982;Q86WG3	ATCAY	ATCAY;BNIP2	1673060	1694945	1134405	1323745	1260290	997812	1437300	1289530	870693	889112	1585460	808046	1466352	1.19395e+06	1.19917e+06	1.09421e+06	0.814231	0.912466	0.817794	0.91646	-0.29649	-0.132157	-0.29019	-0.125857	0.198705	0.596939	0.207097	0.615204	0.592194	0.901057	0.999506	0.86192
Q12982;Q86WG3	Q12982;Q86WG3	BNIP2	ATCAY;BNIP2	1673060	1694945	1134405	1323745	1260290	997812	1437300	1289530	870693	889112	1585460	808046	1466352	1.19395e+06	1.19917e+06	1.09421e+06	0.814231	0.912466	0.817794	0.91646	-0.29649	-0.132157	-0.29019	-0.125857	0.198705	0.596939	0.207097	0.615204	0.592194	0.901057	0.999506	0.86192
O95260	O95260	ATE1	ATE1	648304	699938	603102	634878	671675	601830	683785	595921	557716	662172	535344	568514	650877	636128	612474	588676	0.97734	0.961145	0.940998	0.925406	-0.0330682	-0.0571736	-0.0877367	-0.111842	0.785762	0.646115	0.481501	0.363725	0.944314	0.920165	0.999506	0.726928
Q676U5	Q676U5	A16L1	ATG16L1	892177	796558	810262	821128	953658	917100	806886	899608	948988	723133	904782	988276	821163	897295	885160	872064	1.09271	0.985204	1.07793	0.971881	0.127913	-0.0215053	0.10827	-0.0411486	0.289039	0.846168	0.370785	0.708944	0.678708	0.972206	0.999506	0.901167
Q9NT62	Q9NT62	ATG3	ATG3	3786070	3741390	2708260	3462900	3699705	3344260	2618235	3589590	3010845	2611300	3336990	3220620	3337074	3.50229e+06	3072890	3.0563e+06	1.04951	0.994602	0.920834	0.872659	0.0697142	-0.00780839	-0.118988	-0.19651	0.584265	0.95388	0.384431	0.131154	0.857031	0.991268	0.999506	0.502786
Q9Y4P1	Q9Y4P1	ATG4B	ATG4B	1194770	1156040	979778	1093345	1068960	1110015	885535	1.03372e+06	1001655	766580	1169525	1130010	1.09328e+06	1.09077e+06	973638	1.02204e+06	0.997706	1.04971	0.890565	0.936985	-0.00331319	0.0699924	-0.167207	-0.0939018	0.982527	0.658353	0.302765	0.531078	0.999893	0.923917	0.999506	0.832152
Q9H1Y0	Q9H1Y0	ATG5	ATG5	753994	712206	833684	729309	764172	787740	631824	805836	805997	762210	728995	774990	769155	760407	747886	755398	0.988627	1.01005	0.972347	0.993413	-0.0165019	0.0144199	-0.0404562	-0.00953453	0.8672	0.880268	0.68485	0.919992	0.973384	0.983989	0.999506	0.984884
O95352	O95352	ATG7	ATG7	1819830	2108620	1893795	1921425	2211265	1716505	1373530	1750700	1971990	1749170	2025820	1557265	1964932	1.94973e+06	1698740	1.77742e+06	0.992264	1.04632	0.864529	0.911622	-0.0112038	0.0653182	-0.210014	-0.133492	0.924481	0.608018	0.108446	0.267317	0.986317	0.904657	0.999506	0.648143
Q7Z3C6	Q7Z3C6	ATG9A	ATG9A	1056800	989048	1065460	900019	982244	793632	1080178	1161960	1129701	941064	527714	924453	1033163	891965	1.12395e+06	797744	0.863334	0.70977	1.08787	0.894367	-0.212009	-0.494576	0.121505	-0.161062	0.281833	0.0144667	0.485164	0.447889	0.669892	0.411309	0.999506	0.784836
P31939	P31939	PUR9	ATIC	11092400	8554845	11685900	11924900	7422485	13504600	10784200	8695835	11285900	11875150	6611080	13462050	10314778	1.09507e+07	1.02553e+07	1.06494e+07	1.06165	1.03843	0.994235	0.972492	0.0863053	0.0544044	-0.00834143	-0.0402423	0.662238	0.776135	0.967335	0.827866	0.894169	0.957254	0.999506	0.952357
Q8NHH9;Q8WXF7	Q8NHH9;Q8WXF7	ATLA1	ATL1;ATL2	1135850	1799690	1497225	1119440	1141675	982568	1.03476e+06	1342725	1352650	890664	1993720	1088980	1545936	1.08123e+06	1.24338e+06	1.32445e+06	0.6994	1.06521	0.804288	1.22495	-0.51581	0.0911343	-0.314216	0.292728	0.054747	0.712654	0.198861	0.27578	0.374817	0.938775	0.999506	0.658197
Q8NHH9	Q8NHH9	ATLA2	ATL2	3007910	2967675	2752580	2491900	2369575	2567245	2398935	3032475	2485355	2659205	2610520	2509815	2889684	2476240	2.63892e+06	2593180	0.856924	0.982667	0.913222	1.04722	-0.222761	-0.0252262	-0.130963	0.0665712	0.0315148	0.791025	0.17586	0.500269	0.301362	0.959181	0.999506	0.814017
Q13315	Q13315	ATM	ATM	891269	684780	1099670	993478	789387	1214690	1021010	523713	1148940	1015915	1.12925e+06	1161960	892034	999185	897888	1.10237e+06	1.12012	1.22774	1.00656	1.10327	0.163654	0.296007	0.00943691	0.14179	0.444483	0.134233	0.966425	0.44	0.779171	0.646132	0.999506	0.778088
O00244	O00244	ATOX1	ATOX1	5581230	3756265	3114600	3570490	5745385	2910445	3940680	4301800	3674395	2847690	3711415	2893545	3864592	4075440	3.97229e+06	3.15088e+06	1.05456	0.793216	1.02787	0.773139	0.0766397	-0.334215	0.0396554	-0.371199	0.704877	0.132271	0.846391	0.09263	0.91533	0.643711	0.999506	0.443046
P05023;P13637;P20648;P50993;P54707;Q13733	P05023;P13637;P20648;P50993;P54707;Q13733	AT12A	ATP12A;ATP1A1;ATP1A2;ATP1A3;ATP1A4;ATP4A	8654430	13656600	8150190	6939980	7674245	4618980	6493910	12302500	7461010	6786725	9021875	4814505	10453602	6.41107e+06	8.75247e+06	6.87437e+06	0.613288	0.78542	0.837269	1.07227	-0.705363	-0.348464	-0.256237	0.100662	0.00949807	0.177149	0.241049	0.733551	0.193081	0.684235	0.999506	0.912281
P05023;P13637;P20648;P50993;P54707;Q13733	P05023;P13637;P20648;P50993;P54707;Q13733	AT1A4	ATP12A;ATP1A1;ATP1A2;ATP1A3;ATP1A4;ATP4A	8654430	13656600	8150190	6939980	7674245	4618980	6493910	12302500	7461010	6786725	9021875	4814505	10453602	6.41107e+06	8.75247e+06	6.87437e+06	0.613288	0.78542	0.837269	1.07227	-0.705363	-0.348464	-0.256237	0.100662	0.00949807	0.177149	0.241049	0.733551	0.193081	0.684235	0.999506	0.912281
Q9HD20	Q9HD20	AT131	ATP13A1	2168280	2175660	2548290	2146350	2556720	2170600	2185035	2100965	2241470	2126760	2057180	2211585	2323236	2.29122e+06	2.17582e+06	2.13184e+06	0.986221	0.979786	0.936549	0.930438	-0.0200176	-0.0294611	-0.0945743	-0.104018	0.80448	0.721537	0.261728	0.205181	0.947361	0.940879	0.999506	0.588273
Q9NQ11	Q9NQ11	AT132	ATP13A2	476664	562804	388070	318722	430404	412812	384720	597458	441882	403273	446190	363523	475682	387312	474686	404329	0.814225	0.85178	0.997907	1.04393	-0.2965	-0.231447	-0.00302302	0.0620304	0.186663	0.266961	0.987856	0.7852	0.577991	0.760507	0.999506	0.940385
P05023	P05023	AT1A1	ATP1A1	8221390	12085950	12277650	7630000	9321400	6633625	6673810	11067700	9943145	7519295	9654100	6587440	11389718	7861675	9.22822e+06	7.92028e+06	0.690243	0.858267	0.810224	1.00745	-0.534823	-0.220501	-0.303608	0.0107144	0.00281335	0.199976	0.0498331	0.953221	0.118208	0.702319	0.999506	0.993906
P05023;P13637;P20648;P50993	P05023;P13637;P20648;P50993	AT1A2	ATP1A1;ATP1A2;ATP1A3;ATP4A	28168500	35430150	28916250	23187100	22910300	13592300	28025100	42001900	24352050	21010750	30649200	15801400	31372260	1.98966e+07	3.14597e+07	2.24871e+07	0.634209	0.714792	1.00279	1.1302	-0.65697	-0.484405	0.00401469	0.176579	0.0109538	0.0323221	0.983149	0.51387	0.199815	0.472962	0.999506	0.822798
P05023;P13637;P20648;P50993	P05023;P13637;P20648;P50993	ATP4A	ATP1A1;ATP1A2;ATP1A3;ATP4A	28168500	35430150	28916250	23187100	22910300	13592300	28025100	42001900	24352050	21010750	30649200	15801400	31372260	1.98966e+07	3.14597e+07	2.24871e+07	0.634209	0.714792	1.00279	1.1302	-0.65697	-0.484405	0.00401469	0.176579	0.0109538	0.0323221	0.983149	0.51387	0.199815	0.472962	0.999506	0.822798
P05023;P13637	P05023;P13637	AT1A3	ATP1A1;ATP1A3	22809900	29330650	21314300	17818750	16291650	11857450	24186650	28760000	16507050	17968550	24712500	11331950	24819960	1.53226e+07	2.31512e+07	1.80043e+07	0.617351	0.777684	0.932767	1.17502	-0.695838	-0.362745	-0.100412	0.232681	0.00434597	0.0823536	0.577917	0.351809	0.14318	0.557899	0.999506	0.716535
P05026	P05026	AT1B1	ATP1B1	20682700	36847000	23064450	17665050	19812150	11238500	14541300	30241250	20539700	14745600	20730000	11350050	28101120	1.62386e+07	2.17741e+07	15608550	0.577862	0.716841	0.774848	0.961202	-0.791203	-0.480275	-0.368016	-0.0570878	0.00501716	0.100914	0.107978	0.86221	0.14487	0.589699	0.999506	0.963399
P14415	P14415	AT1B2	ATP1B2	2392910	2856395	2065390	1983585	2229720	1187390	2026785	2839670	1673415	2058915	1785325	1193230	2447296	1.80023e+06	2.17996e+06	1.67916e+06	0.7356	0.770271	0.890761	0.932745	-0.443006	-0.376563	-0.166889	-0.100446	0.0346627	0.080613	0.359919	0.661003	0.312344	0.557494	0.999506	0.88481
P54709	P54709	AT1B3	ATP1B3	3467290	4520560	3460790	3071180	2560815	2695330	1946600	3600125	3095540	2373030	4631700	2341650	3885998	2775775	2880755	3115460	0.714302	1.08147	0.741317	1.12237	-0.485395	0.112998	-0.431838	0.166555	0.0539434	0.654499	0.0784976	0.518362	0.3726	0.923398	0.999506	0.82477
O14983;P16615	O14983;P16615	AT2A1	ATP2A1;ATP2A2	11783600	12287750	14644950	12305300	13103750	13431600	10523500	12402250	12554450	11052220	13251950	11343250	13129800	1.29469e+07	1.18267e+07	1.18825e+07	0.986069	1.00471	0.900755	0.917786	-0.0202401	0.00678352	-0.150793	-0.12377	0.833597	0.946438	0.145219	0.208813	0.959071	0.991268	0.999506	0.590894
O14983;P16615	O14983;P16615	AT2A2	ATP2A1;ATP2A2	11783600	12287750	14644950	12305300	13103750	13431600	10523500	12402250	12554450	11052220	13251950	11343250	13129800	1.29469e+07	1.18267e+07	1.18825e+07	0.986069	1.00471	0.900755	0.917786	-0.0202401	0.00678352	-0.150793	-0.12377	0.833597	0.946438	0.145219	0.208813	0.959071	0.991268	0.999506	0.590894
O14983;P16615;Q93084	O14983;P16615;Q93084	AT2A3	ATP2A1;ATP2A2;ATP2A3	8574920	8720810	10885100	9234465	9548260	10679150	6602480	7443490	8744425	7619880	10894135	9194195	9557348	9820625	7.5968e+06	9236070	1.02755	1.21578	0.794865	0.940477	0.0392045	0.281888	-0.331219	-0.0885357	0.834506	0.182254	0.130794	0.627455	0.959071	0.68872	0.999506	0.867017
P20020	P20020	AT2B1	ATP2B1	4337760	5799970	5227955	4013885	4233990	3519735	3620630	5410850	4316120	3594370	4446695	3222715	5278722	3.92254e+06	4449200	3.75459e+06	0.743085	0.843881	0.842856	0.957185	-0.428402	-0.244889	-0.246643	-0.0631303	0.00430089	0.09883	0.0627344	0.679872	0.142763	0.587147	0.999506	0.890531
P20020;P23634;Q01814;Q16720	P20020;P23634;Q01814;Q16720	AT2B2	ATP2B1;ATP2B2;ATP2B3;ATP2B4	9569040	14335050	11511150	8817755	12797200	6640540	8615405	13907850	9836425	7524975	8020255	6774685	12252288	9.4185e+06	10786560	7.43997e+06	0.768713	0.689745	0.880371	0.789932	-0.379482	-0.535866	-0.183816	-0.3402	0.0462315	0.0160045	0.284519	0.135244	0.35698	0.414288	0.999506	0.508779
P20020;P23634;Q01814;Q16720	P20020;P23634;Q01814;Q16720	AT2B3	ATP2B1;ATP2B2;ATP2B3;ATP2B4	9569040	14335050	11511150	8817755	12797200	6640540	8615405	13907850	9836425	7524975	8020255	6774685	12252288	9.4185e+06	10786560	7.43997e+06	0.768713	0.689745	0.880371	0.789932	-0.379482	-0.535866	-0.183816	-0.3402	0.0462315	0.0160045	0.284519	0.135244	0.35698	0.414288	0.999506	0.508779
P20020;P23634	P20020;P23634	AT2B4	ATP2B1;ATP2B4	10593400	18689600	12855200	10484500	15224300	9226505	8224340	17725600	11969500	9003220	10344800	8564260	14736600	1.16451e+07	1.26398e+07	9.30409e+06	0.790216	0.736094	0.857716	0.798971	-0.33968	-0.442038	-0.221429	-0.323786	0.129719	0.0889039	0.296457	0.22385	0.507201	0.57058	0.999506	0.608423
P98194	P98194	AT2C1	ATP2C1	1147830	1146090	1119905	1068800	1018915	1164065	1055435	954937	1090890	879271	1040555	1102365	1135964	1.08393e+06	1033754	1007397	0.954191	0.974504	0.910024	0.929396	-0.06765	-0.0372606	-0.136024	-0.105635	0.51856	0.730644	0.211579	0.322896	0.827625	0.946332	0.999506	0.698195
P25705	P25705	ATPA	ATP5F1A	152172000	170591000	167382500	135313500	140373000	127730000	133240500	156595500	152031000	130210500	148670000	125626000	165623800	1.34472e+08	147289000	134835500	0.811913	0.915449	0.889299	1.0027	-0.300602	-0.127449	-0.16926	0.00389279	0.000579997	0.101859	0.0259191	0.96058	0.0658145	0.592201	0.999506	0.993906
P06576	P06576	ATPB	ATP5F1B	83684600	98246800	84632550	73404300	78066700	73519400	71326450	85932700	87573550	65750300	92428300	68309500	89888660	74996800	81610900	7.5496e+07	0.83433	0.925073	0.907911	1.00666	-0.26131	-0.112361	-0.139377	0.00957181	0.0344206	0.339667	0.221316	0.937132	0.312344	0.802649	0.999506	0.988982
P36542	P36542	ATPG	ATP5F1C	24469200	28682700	27037450	23284150	25520700	21861900	21258900	23515800	22457350	18930800	24042550	18933400	27181900	2.35556e+07	2.24107e+07	2.06356e+07	0.866591	0.920792	0.824471	0.876038	-0.206577	-0.119052	-0.27846	-0.190935	0.110581	0.401366	0.0400493	0.173851	0.475235	0.834912	0.999506	0.553418
P30049	P30049	ATPD	ATP5F1D	17255900	18068900	17749700	17069900	16688500	14713000	13556885	15327700	17176950	11852035	14321750	12343950	17778620	1.61571e+07	15353845	12839245	0.908796	0.836223	0.863613	0.794649	-0.137972	-0.25804	-0.211543	-0.331611	0.429641	0.204722	0.242133	0.0991386	0.770682	0.707941	0.999506	0.453199
P56381;Q5VTU8	P56381;Q5VTU8	AT5EL	ATP5F1E;ATP5F1EP2	22474100	25317650	24448650	15751150	22772600	20453250	23841000	24389200	22841650	21754400	17246050	16686300	24401340	19659000	2.36906e+07	18562250	0.805652	0.783528	0.970874	0.944211	-0.31177	-0.351944	-0.0426446	-0.0828183	0.0133996	0.00596183	0.68835	0.517635	0.209914	0.341378	0.999506	0.824214
P56381;Q5VTU8	P56381;Q5VTU8	ATP5E	ATP5F1E;ATP5F1EP2	22474100	25317650	24448650	15751150	22772600	20453250	23841000	24389200	22841650	21754400	17246050	16686300	24401340	19659000	2.36906e+07	18562250	0.805652	0.783528	0.970874	0.944211	-0.31177	-0.351944	-0.0426446	-0.0828183	0.0133996	0.00596183	0.68835	0.517635	0.209914	0.341378	0.999506	0.824214
P56385	P56385	ATP5I	ATP5ME	17035500	19658450	18241600	12743550	16341350	15145600	16293400	18208650	18312250	14863350	14242750	15425600	18567120	14743500	1.76048e+07	14843900	0.794065	0.843175	0.948169	1.00681	-0.332671	-0.246096	-0.0767839	0.00979114	0.000381749	0.0041986	0.29524	0.907533	0.0553172	0.330777	0.999506	0.981176
P56134	P56134	ATPK	ATP5MF	26766800	31230650	27483050	20529600	23757450	24530950	19292000	32190700	30698950	20252200	23725400	25154400	28838840	2.29393e+07	2.73939e+07	23044000	0.795432	0.84121	0.949895	1.00456	-0.33019	-0.249463	-0.0741593	0.0065677	0.0256605	0.0769375	0.561179	0.964635	0.276219	0.548861	0.999506	0.995302
O75964	O75964	ATP5L	ATP5MG	39990400	47408400	48334650	36261450	39558950	40212300	35720550	43424750	42790900	34742800	36374300	38520650	46295300	3.86776e+07	40645400	3.65459e+07	0.835453	0.89914	0.87796	0.944887	-0.259369	-0.153382	-0.187774	-0.0817868	0.0193917	0.166499	0.0738484	0.463877	0.252769	0.67393	0.999506	0.793005
P56378	P56378	ATP68	ATP5MJ	2567660	2827515	2465485	1894015	2258565	2302080	1441355	2479595	2029785	1.45623e+06	2319920	2022790	2630732	2.15155e+06	1.98358e+06	1.93298e+06	0.817853	0.974491	0.754002	0.898411	-0.290086	-0.037279	-0.407359	-0.154552	0.142812	0.867494	0.052695	0.473869	0.523132	0.980576	0.999506	0.79825
Q96IX5	Q96IX5	ATPMK	ATP5MK	11261800	12487100	11777050	8890995	11103700	10639100	7839620	12109450	10279960	7032615	12108900	10869350	11958020	10211265	1.00763e+07	1.00036e+07	0.853926	0.992783	0.842643	0.979665	-0.227817	-0.0104498	-0.247006	-0.0296392	0.166087	0.950564	0.137236	0.859539	0.551719	0.991268	0.999506	0.962262
P24539	P24539	AT5F1	ATP5PB	18033700	22623200	19922100	15885350	18006200	17643900	12379745	19430050	18634850	12181075	20544950	16101450	20624860	1.71785e+07	1.68149e+07	16275825	0.832902	0.967942	0.815273	0.947454	-0.263782	-0.047008	-0.294646	-0.077872	0.157299	0.811918	0.119984	0.690682	0.53711	0.962129	0.999506	0.895745
O75947	O75947	ATP5H	ATP5PD	29771000	33922800	30484850	24761300	27962300	27405950	24661500	31645650	28105350	21431350	27410450	26703000	31717260	26709850	28137500	25181600	0.842123	0.894948	0.887135	0.942783	-0.247896	-0.160124	-0.172774	-0.0850019	0.0219493	0.139475	0.0908025	0.435432	0.261086	0.652505	0.999506	0.776578
P18859	P18859	ATP5J	ATP5PF	3755460	3393305	3323390	2322930	3137305	2809990	2294785	3435945	3465895	1901435	3103275	2747375	3437770	2.75674e+06	3.06554e+06	2.58403e+06	0.801898	0.842927	0.891724	0.937349	-0.318509	-0.24652	-0.165331	-0.0933422	0.0670112	0.16627	0.302189	0.611879	0.411708	0.673548	0.999506	0.860129
P48047	P48047	ATPO	ATP5PO	26870400	31902250	28322900	23423600	26283100	24599550	26171500	29162400	28632500	24719000	26293200	24000800	29464140	24768750	27988800	2.50043e+07	0.840641	0.893369	0.949928	1.00951	-0.250439	-0.162671	-0.0741105	0.0136571	0.000212936	0.00689664	0.170791	0.814292	0.0463007	0.360398	0.999506	0.947701
Q15904	Q15904	VAS1	ATP6AP1	1804920	2459020	1830910	1890590	1973475	1416215	1781310	2211560	1665035	1649180	3171980	1243430	2076956	1.76009e+06	1.88597e+06	2021530	0.847439	1.07188	0.908044	1.14854	-0.238819	0.100142	-0.139165	0.199796	0.363103	0.680645	0.581009	0.430051	0.732635	0.931213	0.999506	0.773599
O75787	O75787	RENR	ATP6AP2	1719080	1929710	1699855	1955200	1675720	1403690	1740720	1939795	1495840	1476335	3334865	1359710	1795642	1.6782e+06	1.72545e+06	2056970	0.934598	1.19213	0.960911	1.2257	-0.0975822	0.253547	-0.0575257	0.293603	0.742804	0.33641	0.844376	0.273791	0.929317	0.802649	0.999506	0.655362
Q93050	Q93050	VPP1	ATP6V0A1	12824900	18733700	11485300	10111100	9891200	7104305	9563050	15386200	9947930	8669485	13385950	6808025	14652580	9035535	1.16324e+07	9.62115e+06	0.616651	0.8271	0.79388	1.06481	-0.697473	-0.273866	-0.333007	0.0905998	0.00809088	0.28213	0.129269	0.750866	0.177638	0.766403	0.999506	0.923051
P61421	P61421	VA0D1	ATP6V0D1	10266600	13870500	8829725	8422085	8280520	6205530	9035380	12780150	8478320	7331180	11240900	5902775	11133410	7636045	10097950	8158285	0.685868	0.807915	0.906995	1.06839	-0.543998	-0.307725	-0.140833	0.0954403	0.020142	0.157271	0.463099	0.696474	0.253951	0.666641	0.999506	0.897024
P38606	P38606	VATA	ATP6V1A	24458600	28106800	19735550	20267550	19516300	16653250	20184000	27911650	19843450	18712950	25035150	16097000	24028660	1.88124e+07	2.26464e+07	1.99484e+07	0.782914	0.880864	0.942473	1.06039	-0.353075	-0.183009	-0.0854766	0.0845893	0.0306227	0.221223	0.544233	0.600742	0.299355	0.724874	0.999506	0.855549
P15313;P21281	P15313;P21281	VATB1	ATP6V1B1;ATP6V1B2	14653900	16780300	12491850	12638200	12116550	10269850	12190500	16917300	13155350	10813250	13859300	10191900	14639640	1.16749e+07	1.40877e+07	1.16215e+07	0.797483	0.824937	0.962299	0.995427	-0.326474	-0.277644	-0.0554423	-0.00661185	0.0177735	0.0355785	0.635542	0.961544	0.243981	0.476873	0.999506	0.993906
P15313;P21281	P15313;P21281	VATB2	ATP6V1B1;ATP6V1B2	14653900	16780300	12491850	12638200	12116550	10269850	12190500	16917300	13155350	10813250	13859300	10191900	14639640	1.16749e+07	1.40877e+07	1.16215e+07	0.797483	0.824937	0.962299	0.995427	-0.326474	-0.277644	-0.0554423	-0.00661185	0.0177735	0.0355785	0.635542	0.961544	0.243981	0.476873	0.999506	0.993906
P21283	P21283	VATC1	ATP6V1C1	2349090	2635310	1813405	1898095	1837170	1521315	1.55876e+06	2581885	1774750	1527025	2122565	1350240	2249304	1.75219e+06	1.9718e+06	1666610	0.778994	0.845223	0.876627	0.951156	-0.360317	-0.242596	-0.189966	-0.0722454	0.0849289	0.256749	0.323523	0.746725	0.437651	0.750924	0.999506	0.920343
Q9Y5K8	Q9Y5K8	VATD	ATP6V1D	5464070	6045540	4730595	4643845	4809465	3968245	4329640	5388535	4553590	4055720	5418555	3928920	5403268	4.47385e+06	4757255	4.46773e+06	0.82799	0.939141	0.88044	0.998632	-0.272315	-0.0905868	-0.183703	-0.00197488	0.0275103	0.446021	0.113873	0.987051	0.283768	0.856008	0.999506	0.997885
P36543	P36543	VATE1	ATP6V1E1	8663320	8842090	6905615	6886745	6514975	5538215	6524635	9698080	7277110	5814320	9336915	6177065	8031746	6.31331e+06	7833275	7.10943e+06	0.786045	0.907594	0.975289	1.1261	-0.347317	-0.139881	-0.036098	0.171338	0.0521522	0.372294	0.813823	0.327484	0.367881	0.82402	0.999506	0.699788
P36543;Q96A05	P36543;Q96A05	VATE2	ATP6V1E1;ATP6V1E2	3126730	3403335	2257220	2252980	2415420	2074420	2081995	3352540	2283930	2057525	2709145	1901595	2889568	2.24761e+06	2.57282e+06	2222755	0.777835	0.863937	0.890383	0.988943	-0.362464	-0.211003	-0.167502	-0.0160406	0.0471788	0.240328	0.308907	0.932376	0.359708	0.741321	0.999506	0.986645
Q16864	Q16864	VATF	ATP6V1F	3086180	2824405	2136405	2414445	2649295	1956905	1957090	2969205	2219165	1875055	2873240	1958420	2601560	2340215	2381820	2.23557e+06	0.899543	0.938598	0.915535	0.955285	-0.152736	-0.0914206	-0.127313	-0.0659973	0.381511	0.60519	0.460563	0.711001	0.747991	0.904291	0.999506	0.902195
O75348	O75348	VATG1	ATP6V1G1	3309860	3573590	3426355	3279965	3431350	3188865	3277205	3459385	4236070	3465740	3074885	3214420	3461950	3300060	3.65755e+06	3.25168e+06	0.953237	0.889032	1.0565	0.98534	-0.0690926	-0.169693	0.079294	-0.0213062	0.552269	0.127715	0.473592	0.851617	0.849046	0.632295	0.999506	0.961053
O95670	O95670	VATG2	ATP6V1G2	2420690	2540365	1595525	1679615	1764435	1382890	1084466	2331940	1489670	1121408	1703895	1164720	2138494	1608980	1.63536e+06	1.33001e+06	0.752389	0.813282	0.764724	0.826615	-0.410449	-0.298173	-0.386988	-0.274712	0.0766076	0.27199	0.0912508	0.314347	0.428838	0.761962	0.999506	0.692659
Q9UI12	Q9UI12	VATH	ATP6V1H	7454320	8875605	6749925	6675530	6234935	5965635	6171655	8385915	6722820	6096165	7313490	5790035	7741076	6.29203e+06	7.09346e+06	6.3999e+06	0.812811	0.902225	0.916341	1.01714	-0.299008	-0.148442	-0.126044	0.0245223	0.0123562	0.18239	0.232993	0.832021	0.202314	0.68872	0.999506	0.952382
Q9NTI2;Q9Y2Q0	Q9NTI2;Q9Y2Q0	AT8A1	ATP8A1;ATP8A2	879140	1301955	1124865	653996	547688	576624	801859	1420170	958632	681410	1475780	604358	1146556	592770	1.06022e+06	920516	0.517	0.868231	0.9247	1.55291	-0.951763	-0.20385	-0.112942	0.634971	0.00467593	0.409072	0.624685	0.0619614	0.14487	0.836613	0.999506	0.391859
Q9NTI2;Q9Y2Q0	Q9NTI2;Q9Y2Q0	AT8A2	ATP8A1;ATP8A2	879140	1301955	1124865	653996	547688	576624	801859	1420170	958632	681410	1475780	604358	1146556	592770	1.06022e+06	920516	0.517	0.868231	0.9247	1.55291	-0.951763	-0.20385	-0.112942	0.634971	0.00467593	0.409072	0.624685	0.0619614	0.14487	0.836613	0.999506	0.391859
O43861;O75110	O43861;O75110	ATP9A	ATP9A;ATP9B	1648940	1671225	1358675	1308475	855095	910504	1395255	1698075	1268775	1279855	1584725	923330	1541748	1.02469e+06	1454035	1.26264e+06	0.66463	0.868367	0.943108	1.23221	-0.589377	-0.203622	-0.084505	0.30125	0.00190354	0.180046	0.550578	0.0996228	0.100846	0.686828	0.999506	0.45336
O43861;O75110	O43861;O75110	ATP9B	ATP9A;ATP9B	1648940	1671225	1358675	1308475	855095	910504	1395255	1698075	1268775	1279855	1584725	923330	1541748	1.02469e+06	1454035	1.26264e+06	0.66463	0.868367	0.943108	1.23221	-0.589377	-0.203622	-0.084505	0.30125	0.00190354	0.180046	0.550578	0.0996228	0.100846	0.686828	0.999506	0.45336
Q5TC12	Q5TC12	ATPF1	ATPAF1	1191810	1114210	1502440	1223665	1387900	1526235	1039769	1.03943e+06	1475280	1.02793e+06	1.01816e+06	1390715	1285022	1.37927e+06	1.18483e+06	1.1456e+06	1.07334	0.966893	0.922029	0.830587	0.102108	-0.048572	-0.117116	-0.267796	0.498562	0.766586	0.472185	0.088335	0.817306	0.956149	0.999506	0.43893
Q8N5M1	Q8N5M1	ATPF2	ATPAF2	1434190	1182825	1393285	1365735	1424065	1334055	1344955	1390360	1336425	1371235	1473640	1275800	1317282	1.37462e+06	1.35725e+06	1.37356e+06	1.04353	1.01202	1.03034	0.999229	0.0614669	0.0172352	0.0431187	-0.00111292	0.413463	0.805722	0.56694	0.987238	0.762454	0.961752	0.999506	0.997885
O75882	O75882	ATRN	ATRN	1548350	1611095	1369705	1486510	1484670	1174345	1475500	1582175	1258805	1232445	1558730	1193705	1501990	1.38184e+06	1.43883e+06	1.32829e+06	0.920007	0.923178	0.957947	0.961249	-0.120283	-0.115319	-0.0619824	-0.0570185	0.312061	0.328927	0.591585	0.63305	0.697804	0.800625	0.999506	0.868675
P46100	P46100	ATRX	ATRX	1906280	1966895	1852695	2014540	1572490	1892255	1742870	1862495	1826260	1826615	2441900	1789030	1909092	1.82643e+06	1.81054e+06	2.01918e+06	0.9567	1.11524	0.948378	1.10554	-0.0638615	0.157349	-0.0764653	0.144746	0.567082	0.139207	0.495779	0.170173	0.854652	0.652505	0.999506	0.549732
Q9UBB4	Q9UBB4	ATX10	ATXN10	12364000	11280050	10754000	11507700	12289700	10435100	10361160	11275750	10678150	9386930	11366350	10031415	11286420	1.14108e+07	1.07717e+07	10261565	1.01102	0.952642	0.954394	0.899283	0.0158162	-0.0699934	-0.0673438	-0.153153	0.852679	0.428093	0.445543	0.083501	0.969924	0.847457	0.999506	0.434365
Q99700	Q99700	ATX2	ATXN2	2044900	1125256	1673365	1549730	1789470	1503180	1.0609e+06	1285910	1755195	1297270	1462620	1644715	1.52843e+06	1.61413e+06	1.36733e+06	1.4682e+06	1.05607	1.07377	0.894601	0.909595	0.0787048	0.102685	-0.160684	-0.136704	0.649473	0.575291	0.396061	0.419663	0.88908	0.892234	0.999506	0.767335
Q8WWM7	Q8WWM7	ATX2L	ATXN2L	5113780	3383000	4094255	4333340	4445240	4038920	4225100	3915940	4623355	3562265	2784205	4510645	4013658	4272500	4.2548e+06	3.61904e+06	1.06449	0.850578	1.06008	0.847054	0.0901628	-0.233484	0.0841731	-0.239474	0.473734	0.0747301	0.504132	0.0675894	0.800504	0.545574	0.999506	0.404643
P54252	P54252	ATX3	ATXN3	1461440	1.03937e+06	1288435	1397160	1057290	1500875	1349100	1193705	1389885	1538070	905651	1526545	1.22341e+06	1.31844e+06	1.3109e+06	1323422	1.07768	1.00955	1.07151	1.00378	0.107925	0.0137192	0.0996453	0.00543943	0.514437	0.927803	0.548051	0.971257	0.826627	0.991268	0.999506	0.996368
Q13825	Q13825	AUHM	AUH	2140530	3593295	2748075	2477050	3015045	1920525	2030000	3698345	2903670	2429815	2851095	1995840	2964654	2.47087e+06	2.87734e+06	2.42558e+06	0.833444	0.842996	0.970548	0.98167	-0.262843	-0.246403	-0.0431289	-0.0266893	0.177999	0.195392	0.80747	0.894477	0.568222	0.700579	0.999506	0.977429
Q9Y679	Q9Y679	AUP1	AUP1	821550	719990	1250260	861237	919892	1001268	941350	734774	1081110	965506	873043	999530	952410	927466	919078	946026	0.973809	1.02932	0.965003	1.02001	-0.0382892	0.0416925	-0.0513952	0.0285865	0.818959	0.795414	0.759847	0.858199	0.954623	0.95942	0.999506	0.962115
Q8WXX7	Q8WXX7	AUTS2	AUTS2	969563	815894	951422	1074920	831910	1333705	892729	629916	920808	1168620	1189420	1340555	900839	1.08018e+06	814484	1232865	1.19908	1.51368	0.90414	1.14135	0.261928	0.598056	-0.145383	0.190745	0.126253	0.000893283	0.451139	0.169603	0.505677	0.259619	0.999506	0.549128
Q8NBF6	Q8NBF6	AVL9	AVL9	1695080	1781780	1702190	1797725	1531595	1738980	1645105	1877425	1859500	1650355	1819685	1689445	1732604	1.68943e+06	1794010	1.71983e+06	0.975083	0.95865	1.03544	1.01799	-0.0364025	-0.0609234	0.050246	0.0257251	0.560226	0.298472	0.409431	0.666471	0.853487	0.772538	0.999506	0.88575
O94766;Q9NPZ5	O94766;Q9NPZ5	B3GA2	B3GAT2;B3GAT3	654845	1.05159e+06	789114	698094	726474	840441	710236	916822	943592	818497	1.22514e+06	1386445	867250	755003	856884	1.14336e+06	0.870571	1.33432	0.988047	1.51438	-0.199966	0.416107	-0.017349	0.598724	0.484758	0.0713118	0.948229	0.0178486	0.80744	0.545574	0.999506	0.294155
O94766	O94766	B3GA3	B3GAT3	2166130	2565175	2549945	2213890	2084990	2616225	2589295	2462730	2384660	2726335	2500595	3040275	2479274	2305035	2478895	2755735	0.929722	1.11168	0.999847	1.19553	-0.105129	0.15274	-0.000220558	0.257649	0.260381	0.0679749	0.998014	0.0051697	0.648109	0.531579	0.999506	0.283959
Q6Y288	Q6Y288	B3GLT	B3GLCT	848198	961938	1174100	1109990	2146290	1200670	985486	967068	998780	1.06103e+06	642452	1089430	1.02405e+06	1485650	983778	930972	1.45075	0.946323	0.960669	0.626643	0.536801	-0.0795953	-0.0578887	-0.674285	0.0210027	0.766637	0.829032	0.00497368	0.255988	0.956149	0.999506	0.283959
Q9UBV7	Q9UBV7	B4GT7	B4GALT7	509689	560461	691028	647078	500246	1010235	405780	421740	753534	528102	372338	979838	602534	719186	527018	626759	1.1936	1.18926	0.87467	0.871483	0.255324	0.250059	-0.193189	-0.198455	0.452241	0.499653	0.625076	0.531279	0.785175	0.874569	0.999506	0.832152
O43505	O43505	B4GA1	B4GAT1	1402220	1669015	1424840	1449255	1455220	1508795	888500	1416635	1282215	1.12711e+06	1744500	1301955	1517986	1471090	1.19578e+06	1.39119e+06	0.969106	1.16341	0.787743	0.945686	-0.045273	0.218362	-0.344202	-0.0805673	0.796056	0.265953	0.0871738	0.644815	0.945343	0.759194	0.999506	0.875078
Q9NWV8	Q9NWV8	BABA1	BABAM1	1982820	1750505	1613495	1845345	1994610	1652455	1.1663e+06	1412455	1640770	1.39136e+06	1548385	1374975	1742164	1.8308e+06	1.40651e+06	1.43824e+06	1.05088	1.02256	0.807333	0.785578	0.0715964	0.0321874	-0.308764	-0.348173	0.680577	0.876929	0.12948	0.0666924	0.903669	0.982935	0.999506	0.403348
Q9NXR7	Q9NXR7	BABA2	BABAM2	2888630	2390820	2831475	2882505	2878030	2430560	2783120	2513680	2750755	2614265	2246610	2519645	2666644	2730365	2.68252e+06	2.46017e+06	1.0239	0.917113	1.00595	0.901042	0.0340686	-0.124828	0.00856279	-0.150334	0.687349	0.150793	0.919981	0.0845235	0.907657	0.66286	0.999506	0.435541
Q9BYV9	Q9BYV9	BACH2	BACH2	1407650	1333380	952706	1350460	1168825	1469775	1275705	1389505	955707	1285025	796895	1422490	1.19596e+06	1.32969e+06	1.20697e+06	1.16814e+06	1.11181	0.967824	1.0092	0.878505	0.152912	-0.0471835	0.0132182	-0.186877	0.345384	0.771485	0.937374	0.235033	0.72013	0.957071	0.999506	0.617068
Q92934	Q92934	BAD	BAD	1538600	1292465	1183155	1489975	1842785	1222415	975178	1304210	1341895	852564	1017059	1121540	1297968	1.51839e+06	1.20709e+06	997054	1.16982	0.825995	0.929988	0.656652	0.226289	-0.275794	-0.104716	-0.6068	0.153296	0.15353	0.547341	0.00149607	0.532007	0.66286	0.999506	0.283959
Q9UL15	Q9UL15	BAG5	BAG5	1364960	1081140	978613	1280680	1087760	1086945	1135760	1096170	1036105	1256125	984402	1172315	1.09689e+06	1151795	1089345	1137614	1.05005	1.04431	0.993119	0.987688	0.0704609	0.0625502	-0.00996213	-0.0178728	0.52498	0.557457	0.929998	0.862614	0.831977	0.887726	0.999506	0.963462
P46379	P46379	BAG6	BAG6	6988690	6542905	6340485	6624800	6369580	6543860	6659395	7018140	6646655	6605990	7728440	6697275	6551094	6.51275e+06	6774730	7.01057e+06	0.994146	1.03481	1.03414	1.07644	-0.00846974	0.049368	0.0484276	0.106265	0.868465	0.292201	0.339686	0.0335592	0.973601	0.772538	0.999506	0.324605
Q9UQB8	Q9UQB8	BAIP2	BAIAP2	1617170	1513685	1609675	1505255	2383005	1631030	1015045	1364990	1580480	1057114	1157255	1620655	1572778	1.83976e+06	1.32017e+06	1.27834e+06	1.16975	0.968314	0.839388	0.69484	0.226205	-0.0464524	-0.25259	-0.525247	0.206188	0.832133	0.230696	0.0092805	0.599484	0.965308	0.999506	0.283959
O75531	O75531	BAF	BANF1	37596000	31456400	32314900	36762450	34004500	37995500	27815350	25216050	30378100	33576850	23504050	36115350	33027720	36254150	2.78032e+07	3.10654e+07	1.09769	1.11733	0.841813	0.856879	0.134469	0.16006	-0.248428	-0.222837	0.411696	0.384515	0.189765	0.172772	0.762454	0.831417	0.999506	0.553113
Q8N9N5	Q8N9N5	BANP	BANP	709360	531954	458694	592622	449956	581406	520022	526866	544121	566870	523813	436416	538131	541328	530337	509033	1.00594	0.959829	0.985516	0.940341	0.00854613	-0.0591503	-0.0210484	-0.0887448	0.964621	0.756863	0.913904	0.639367	0.995833	0.950845	0.999506	0.871732
Q8IXM2	Q8IXM2	BAP18	BAP18	5160780	3569470	4105620	5454580	4945105	5508780	5011965	3525620	4512430	4366175	3196590	5444060	4102192	5.30282e+06	4350005	4.33561e+06	1.29268	0.99669	1.06041	0.817604	0.370365	-0.00478263	0.084622	-0.290526	0.0229384	0.975567	0.61635	0.0503829	0.269093	0.996057	0.999506	0.35431
Q6ZT62;Q96GD0	Q6ZT62;Q96GD0	BGIN	BARGIN;PDXP	809131	834841	368989	555970	670340	340811	632085	702802	436198	422586	665521	321862	643358	522374	590362	469990	0.811948	0.796105	0.917625	0.89972	-0.30054	-0.328969	-0.124023	-0.152453	0.280638	0.260867	0.632378	0.62002	0.668416	0.753492	0.999506	0.862722
Q6ZT62;Q96GD0	Q6ZT62;Q96GD0	PLPP	BARGIN;PDXP	809131	834841	368989	555970	670340	340811	632085	702802	436198	422586	665521	321862	643358	522374	590362	469990	0.811948	0.796105	0.917625	0.89972	-0.30054	-0.328969	-0.124023	-0.152453	0.280638	0.260867	0.632378	0.62002	0.668416	0.753492	0.999506	0.862722
P80723	P80723	BASP1	BASP1	200603000	290158000	165738000	141507500	153968500	114633500	121683050	249437500	133584000	114226650	195933500	117391500	222479000	1.36703e+08	168234850	1.42517e+08	0.614454	0.847133	0.756183	1.04253	-0.702623	-0.23934	-0.403193	0.0600896	0.0146387	0.410238	0.106374	0.851093	0.219033	0.837078	0.999506	0.960953
Q07812	Q07812	BAX	BAX	7676780	4765610	4923150	6249490	8598655	5675360	5867060	5128420	5629165	5070700	4726445	5782120	5410860	6.84117e+06	5.54155e+06	5.19309e+06	1.26434	0.937119	1.02415	0.759094	0.338385	-0.0936964	0.0344312	-0.39765	0.0352978	0.570178	0.838528	0.0129691	0.314555	0.890367	0.999506	0.290516
Q9UIG0	Q9UIG0	BAZ1B	BAZ1B	3604460	3831350	4245735	4147990	2653490	4519995	3737795	3421180	3834505	4077330	3739785	4301865	3951726	3773825	3.66449e+06	4039660	0.954981	1.10238	0.927315	1.07044	-0.0664554	0.14062	-0.108869	0.0982063	0.614684	0.271485	0.41877	0.43232	0.87289	0.761962	0.999506	0.774064
Q9UIF9	Q9UIF9	BAZ2A	BAZ2A	933364	890206	1116220	1077565	632536	1466860	1.01883e+06	1061105	1119400	1240995	976554	1461425	989243	1.05899e+06	1.06645e+06	1.22632e+06	1.0705	1.14992	1.07804	1.15802	0.0982877	0.20153	0.108414	0.211656	0.646793	0.276672	0.612211	0.255558	0.886304	0.762262	0.999506	0.639458
P51572	P51572	BAP31	BCAP31	9046140	8290910	12341650	8598505	10622400	9110100	7244310	8008035	12133150	7187930	6584155	9468510	10062252	9.44367e+06	9.1285e+06	7746865	0.938524	0.848646	0.907202	0.820324	-0.0915339	-0.236765	-0.140504	-0.285735	0.57288	0.194471	0.397172	0.114865	0.856724	0.700287	0.999506	0.474473
O75934	O75934	SPF27	BCAS2	2334850	2397300	2389490	2673330	2138745	2637795	2620265	2323750	2372640	2638065	2262460	2658285	2381686	2483290	2438885	2.5196e+06	1.04266	1.0331	1.02402	1.01462	0.0602695	0.0469749	0.0342385	0.0209439	0.470677	0.546978	0.683292	0.785642	0.797693	0.884047	0.999506	0.940486
P54687	P54687	BCAT1	BCAT1	6406170	7301775	6580460	7038995	5205815	6012970	4665940	6965340	7217980	6039740	5871665	5445920	6834128	6.08593e+06	6.28309e+06	5785775	0.89052	0.920849	0.919369	0.950681	-0.16728	-0.118963	-0.121284	-0.0729667	0.197767	0.364041	0.33817	0.581258	0.592194	0.817581	0.999506	0.847399
Q9P287	Q9P287	BCCIP	BCCIP	1236400	845986	1308825	1371870	938014	1616545	1140035	1087625	1348490	1274695	864868	1532560	1.1092e+06	1.30881e+06	1192050	1.22404e+06	1.17995	1.02684	1.07469	0.935232	0.23873	0.0382069	0.103919	-0.0966038	0.223369	0.834806	0.607633	0.581814	0.616362	0.965738	0.999506	0.847399
P06276	P06276	CHLE	BCHE	919918	869686	1221250	1.06052e+06	1065830	955638	838089	717895	1.03733e+06	892075	676905	888615	1020358	1.02733e+06	864439	819198	1.00683	0.947665	0.847192	0.797406	0.00982309	-0.0775517	-0.239239	-0.326614	0.947024	0.651924	0.148118	0.0480889	0.993824	0.921963	0.999506	0.349191
P12694	P12694	ODBA	BCKDHA	4027310	3050460	4143360	3607535	4592565	3480245	3049125	2916985	4267780	3372060	2755595	3648405	3682990	3.89345e+06	3.4113e+06	3.25869e+06	1.05714	0.955263	0.92623	0.836967	0.080171	-0.0660296	-0.110557	-0.256758	0.569703	0.664935	0.464244	0.0825681	0.855673	0.925187	0.999506	0.432721
P21953	P21953	ODBB	BCKDHB	2174330	1947370	2680330	2298975	2864700	2147365	2186340	1857300	2666615	2288225	1707195	2066775	2285946	2.43701e+06	2.23675e+06	2.02073e+06	1.06609	0.903422	0.97848	0.829184	0.0923228	-0.146527	-0.0313862	-0.270236	0.477627	0.290713	0.816071	0.0495624	0.80251	0.772521	0.999506	0.353571
O14874	O14874	BCKD	BCKDK	1372700	1178575	1603720	1271530	1436840	1158800	1430545	1223745	1610540	1486155	754748	1161785	1387458	1.28906e+06	1421610	1.13423e+06	0.929078	0.797849	1.02461	0.879891	-0.106128	-0.325813	0.0350816	-0.184603	0.520056	0.0587345	0.822517	0.292803	0.829548	0.53037	0.999506	0.672729
Q9H165	Q9H165	BC11A	BCL11A	1682890	1958735	1527745	1312965	1188525	1573480	1804955	1551815	1496345	1474270	1986835	1598480	1731170	1.35832e+06	1617705	1.68653e+06	0.784627	1.04254	0.934458	1.24163	-0.34992	0.060108	-0.0977989	0.31223	0.0129215	0.602673	0.415572	0.020339	0.204785	0.902893	0.999506	0.303156
Q07817	Q07817	B2CL1	BCL2L1	1009020	1163295	1127240	1098160	1265215	1.03525e+06	767510	1139270	1.11663e+06	884477	978113	798421	1118018	1.13288e+06	1007804	887004	1.01329	0.880135	0.90142	0.782967	0.0190459	-0.184203	-0.149728	-0.352977	0.901583	0.298332	0.364005	0.0420386	0.981533	0.772538	0.999506	0.343319
Q9BXK5	Q9BXK5	B2L13	BCL2L13	1559180	1227465	2249420	1635260	1987445	1907460	1.16406e+06	1394125	1983430	1347995	1177170	1802765	1702590	1.84339e+06	1.51387e+06	1.44264e+06	1.0827	0.95295	0.889158	0.782604	0.114629	-0.0695281	-0.169488	-0.353645	0.571669	0.763425	0.449873	0.101627	0.856086	0.954457	0.999506	0.454784
Q4VC05	Q4VC05	BCL7A	BCL7A	2164600	1968295	1859125	2289900	1978015	2734500	2514490	2471185	2231880	2653065	1347945	2780880	1963888	2.33414e+06	2.40585e+06	2260630	1.18853	0.939638	1.22505	0.968507	0.249177	-0.0898228	0.292835	-0.0461652	0.210306	0.600209	0.138064	0.790247	0.602014	0.901396	0.999506	0.940888
Q9NYF8	Q9NYF8	BCLF1	BCLAF1	9675540	10166400	9467630	10424775	8755075	11067000	9018230	9916785	10182485	10396020	8049815	11214250	9788720	1.00823e+07	9.70583e+06	9886695	1.02999	1.01863	0.991532	0.980601	0.0426303	0.0266362	-0.0122681	-0.0282622	0.662662	0.777724	0.90175	0.7602	0.894499	0.957254	0.999506	0.929033
Q9NYF8;Q9Y2W1	Q9NYF8;Q9Y2W1	TR150	BCLAF1;THRAP3	1431220	1270515	1282945	1561475	1206905	1600650	908830	1181895	1285280	1.08942e+06	927804	1415750	1307628	1.45634e+06	1.12534e+06	1144323	1.11373	1.01687	0.860593	0.785751	0.155398	0.0241396	-0.216597	-0.347856	0.443446	0.917647	0.349322	0.100888	0.77886	0.991125	0.999506	0.453919
P11274	P11274	BCR	BCR	1911520	2304145	1858780	1785385	1978535	1884185	1611635	2115525	1850805	1509895	1978240	1762100	2047474	1.8827e+06	1.85932e+06	1.75008e+06	0.919524	0.941246	0.908105	0.929557	-0.121041	-0.0873569	-0.139069	-0.105385	0.228553	0.397919	0.1715	0.306844	0.623076	0.834529	0.999506	0.686139
Q9Y276	Q9Y276	BCS1	BCS1L	1041910	864526	1079532	949555	742410	909030	835374	629182	1005737	764376	545840	934996	986005	866999	823431	748404	0.879304	0.908885	0.835118	0.863213	-0.185566	-0.13783	-0.259948	-0.212212	0.334445	0.520536	0.191788	0.313599	0.715203	0.880144	0.999506	0.692434
Q02338	Q02338	BDH	BDH1	380255	620760	661059	302690	245862	371718	349088	587208	716878	343529	539216	358067	588779	306757	551058	413604	0.521005	0.750563	0.935934	1.34831	-0.940631	-0.413954	-0.0955211	0.431155	0.00318315	0.101859	0.658373	0.197484	0.124987	0.592201	0.999506	0.581012
Q9BUT1	Q9BUT1	DHRS6	BDH2	6723280	5195675	5072015	6309005	6403815	5458810	5922640	5102265	4593470	6538380	4062340	5491365	5451732	6057210	5206125	5.36403e+06	1.11106	1.03033	0.954949	0.885561	0.151939	0.0431069	-0.0665047	-0.175337	0.224136	0.735029	0.616343	0.14767	0.616601	0.946413	0.999506	0.522953
Q14457	Q14457	BECN1	BECN1	429665	580729	352187	416204	506096	443264	339560	390372	381784	300174	586072	389045	459099	455188	370572	425097	0.99148	1.14714	0.807172	0.933893	-0.012344	0.198038	-0.309053	-0.098671	0.962607	0.495652	0.295492	0.705733	0.995833	0.874569	0.999506	0.900133
Q7L4P6	Q7L4P6	BEND5	BEND5	663222	823020	683119	802801	529568	807618	706044	892985	678004	850503	877582	783426	735100	713329	759011	837171	0.970384	1.10298	1.03253	1.17361	-0.043373	0.141401	0.0461799	0.230954	0.778335	0.295557	0.757253	0.104352	0.94136	0.772538	0.999506	0.457779
O15155	O15155	BET1	BET1	638533	620962	875498	866942	873056	794644	638189	385860	666598	605966	350829	761784	726291	844881	563549	572860	1.16328	1.01652	0.775928	0.678036	0.218201	0.0236396	-0.366005	-0.560567	0.504341	0.955906	0.361941	0.117651	0.820694	0.991268	0.999506	0.479423
Q93088;Q9H2M3	Q93088;Q9H2M3	BHMT1	BHMT;BHMT2	2944360	3591595	3649960	3026000	1359395	2517675	3454240	3229185	3080460	3327640	5731100	2528070	3485494	2.30102e+06	3.25463e+06	3862270	0.660171	1.1867	0.933764	1.6785	-0.599088	0.246956	-0.0988703	0.747173	0.0362989	0.241106	0.666277	0.00563852	0.316219	0.741321	0.999506	0.283959
Q93088;Q9H2M3	Q93088;Q9H2M3	BHMT2	BHMT;BHMT2	2944360	3591595	3649960	3026000	1359395	2517675	3454240	3229185	3080460	3327640	5731100	2528070	3485494	2.30102e+06	3.25463e+06	3862270	0.660171	1.1867	0.933764	1.6785	-0.599088	0.246956	-0.0988703	0.747173	0.0362989	0.241106	0.666277	0.00563852	0.316219	0.741321	0.999506	0.283959
Q8TD16	Q8TD16	BICD2	BICD2	861504	776318	739574	874984	856680	733059	708602	944263	825450	754034	490368	770060	778658	821574	826105	671487	1.05512	0.812835	1.06093	0.817318	0.0774017	-0.298965	0.0853357	-0.291031	0.580033	0.0463259	0.541055	0.0524506	0.857031	0.500173	0.999506	0.360474
O00499	O00499	BIN1	BIN1	4902000	5054050	3000835	3698170	3204175	2781300	3372320	4952760	2970095	2892875	3164350	2701680	4202354	3.22788e+06	3.76506e+06	2919635	0.768113	0.775455	0.89594	0.904505	-0.38061	-0.366884	-0.158525	-0.1448	0.0444214	0.0650904	0.347013	0.484662	0.350176	0.531579	0.999506	0.804951
Q13489;Q13490	Q13489;Q13490	BIRC2	BIRC2;BIRC3	570891	535630	517451	577044	612674	489852	477868	472830	524226	427943	453771	440978	535410	559857	491641	440897	1.04566	0.896786	0.918251	0.787518	0.0644128	-0.157164	-0.123039	-0.344616	0.666426	0.352274	0.442642	0.0372661	0.895573	0.809224	0.999506	0.331868
Q13489;Q13490	Q13489;Q13490	BIRC3	BIRC2;BIRC3	570891	535630	517451	577044	612674	489852	477868	472830	524226	427943	453771	440978	535410	559857	491641	440897	1.04566	0.896786	0.918251	0.787518	0.0644128	-0.157164	-0.123039	-0.344616	0.666426	0.352274	0.442642	0.0372661	0.895573	0.809224	0.999506	0.331868
Q9NR09	Q9NR09	BIRC6	BIRC6	617098	584324	698554	617701	693082	675193	451402	534927	620668	532374	555880	632786	636571	661992	535666	573680	1.03993	1.07097	0.841487	0.866597	0.0564929	0.0989138	-0.248988	-0.206567	0.633187	0.456076	0.0688719	0.0928213	0.880737	0.863205	0.999506	0.443046
P06239;P06241;P07947;P07948;P08631;P09769;P11362;P20794;P21802;P22455;P22607;P51451;Q8IZL9;Q9UPZ9	P06239;P06241;P07947;P07948;P08631;P09769;P11362;P20794;P21802;P22455;P22607;P51451;Q8IZL9;Q9UPZ9	BLK	BLK;CDK20;CILK1;FGFR1;FGFR2;FGFR3;FGFR4;FGR;FYN;HCK;LCK;LYN;MAK;YES1	15516300	10745280	6036960	11216930	5015770	12616540	9569585	9945030	5746740	5416105	16193900	18132750	9816156	9.61641e+06	8.42045e+06	13247585	0.979652	1.57326	0.857816	1.3776	-0.0296593	0.65376	-0.221261	0.462159	0.954584	0.159484	0.691252	0.284668	0.993824	0.666641	0.999506	0.663859
P06239;P06241;P07947;P07948;P08631;P09769;P11362;P20794;P21802;P22455;P22607;P51451;Q8IZL9;Q9UPZ9	P06239;P06241;P07947;P07948;P08631;P09769;P11362;P20794;P21802;P22455;P22607;P51451;Q8IZL9;Q9UPZ9	CDK20	BLK;CDK20;CILK1;FGFR1;FGFR2;FGFR3;FGFR4;FGR;FYN;HCK;LCK;LYN;MAK;YES1	15516300	10745280	6036960	11216930	5015770	12616540	9569585	9945030	5746740	5416105	16193900	18132750	9816156	9.61641e+06	8.42045e+06	13247585	0.979652	1.57326	0.857816	1.3776	-0.0296593	0.65376	-0.221261	0.462159	0.954584	0.159484	0.691252	0.284668	0.993824	0.666641	0.999506	0.663859
P06239;P06241;P07947;P07948;P08631;P09769;P11362;P20794;P21802;P22455;P22607;P51451;Q8IZL9;Q9UPZ9	P06239;P06241;P07947;P07948;P08631;P09769;P11362;P20794;P21802;P22455;P22607;P51451;Q8IZL9;Q9UPZ9	CILK1	BLK;CDK20;CILK1;FGFR1;FGFR2;FGFR3;FGFR4;FGR;FYN;HCK;LCK;LYN;MAK;YES1	15516300	10745280	6036960	11216930	5015770	12616540	9569585	9945030	5746740	5416105	16193900	18132750	9816156	9.61641e+06	8.42045e+06	13247585	0.979652	1.57326	0.857816	1.3776	-0.0296593	0.65376	-0.221261	0.462159	0.954584	0.159484	0.691252	0.284668	0.993824	0.666641	0.999506	0.663859
P06239;P06241;P07947;P07948;P08631;P09769;P11362;P20794;P21802;P22455;P22607;P51451;Q8IZL9;Q9UPZ9	P06239;P06241;P07947;P07948;P08631;P09769;P11362;P20794;P21802;P22455;P22607;P51451;Q8IZL9;Q9UPZ9	FGFR1	BLK;CDK20;CILK1;FGFR1;FGFR2;FGFR3;FGFR4;FGR;FYN;HCK;LCK;LYN;MAK;YES1	15516300	10745280	6036960	11216930	5015770	12616540	9569585	9945030	5746740	5416105	16193900	18132750	9816156	9.61641e+06	8.42045e+06	13247585	0.979652	1.57326	0.857816	1.3776	-0.0296593	0.65376	-0.221261	0.462159	0.954584	0.159484	0.691252	0.284668	0.993824	0.666641	0.999506	0.663859
P06239;P06241;P07947;P07948;P08631;P09769;P11362;P20794;P21802;P22455;P22607;P51451;Q8IZL9;Q9UPZ9	P06239;P06241;P07947;P07948;P08631;P09769;P11362;P20794;P21802;P22455;P22607;P51451;Q8IZL9;Q9UPZ9	FGFR2	BLK;CDK20;CILK1;FGFR1;FGFR2;FGFR3;FGFR4;FGR;FYN;HCK;LCK;LYN;MAK;YES1	15516300	10745280	6036960	11216930	5015770	12616540	9569585	9945030	5746740	5416105	16193900	18132750	9816156	9.61641e+06	8.42045e+06	13247585	0.979652	1.57326	0.857816	1.3776	-0.0296593	0.65376	-0.221261	0.462159	0.954584	0.159484	0.691252	0.284668	0.993824	0.666641	0.999506	0.663859
P06239;P06241;P07947;P07948;P08631;P09769;P11362;P20794;P21802;P22455;P22607;P51451;Q8IZL9;Q9UPZ9	P06239;P06241;P07947;P07948;P08631;P09769;P11362;P20794;P21802;P22455;P22607;P51451;Q8IZL9;Q9UPZ9	FGFR3	BLK;CDK20;CILK1;FGFR1;FGFR2;FGFR3;FGFR4;FGR;FYN;HCK;LCK;LYN;MAK;YES1	15516300	10745280	6036960	11216930	5015770	12616540	9569585	9945030	5746740	5416105	16193900	18132750	9816156	9.61641e+06	8.42045e+06	13247585	0.979652	1.57326	0.857816	1.3776	-0.0296593	0.65376	-0.221261	0.462159	0.954584	0.159484	0.691252	0.284668	0.993824	0.666641	0.999506	0.663859
P06239;P06241;P07947;P07948;P08631;P09769;P11362;P20794;P21802;P22455;P22607;P51451;Q8IZL9;Q9UPZ9	P06239;P06241;P07947;P07948;P08631;P09769;P11362;P20794;P21802;P22455;P22607;P51451;Q8IZL9;Q9UPZ9	FGFR4	BLK;CDK20;CILK1;FGFR1;FGFR2;FGFR3;FGFR4;FGR;FYN;HCK;LCK;LYN;MAK;YES1	15516300	10745280	6036960	11216930	5015770	12616540	9569585	9945030	5746740	5416105	16193900	18132750	9816156	9.61641e+06	8.42045e+06	13247585	0.979652	1.57326	0.857816	1.3776	-0.0296593	0.65376	-0.221261	0.462159	0.954584	0.159484	0.691252	0.284668	0.993824	0.666641	0.999506	0.663859
P06239;P06241;P07947;P07948;P08631;P09769;P11362;P20794;P21802;P22455;P22607;P51451;Q8IZL9;Q9UPZ9	P06239;P06241;P07947;P07948;P08631;P09769;P11362;P20794;P21802;P22455;P22607;P51451;Q8IZL9;Q9UPZ9	FGR	BLK;CDK20;CILK1;FGFR1;FGFR2;FGFR3;FGFR4;FGR;FYN;HCK;LCK;LYN;MAK;YES1	15516300	10745280	6036960	11216930	5015770	12616540	9569585	9945030	5746740	5416105	16193900	18132750	9816156	9.61641e+06	8.42045e+06	13247585	0.979652	1.57326	0.857816	1.3776	-0.0296593	0.65376	-0.221261	0.462159	0.954584	0.159484	0.691252	0.284668	0.993824	0.666641	0.999506	0.663859
P06239;P06241;P07947;P07948;P08631;P09769;P11362;P20794;P21802;P22455;P22607;P51451;Q8IZL9;Q9UPZ9	P06239;P06241;P07947;P07948;P08631;P09769;P11362;P20794;P21802;P22455;P22607;P51451;Q8IZL9;Q9UPZ9	FYN	BLK;CDK20;CILK1;FGFR1;FGFR2;FGFR3;FGFR4;FGR;FYN;HCK;LCK;LYN;MAK;YES1	15516300	10745280	6036960	11216930	5015770	12616540	9569585	9945030	5746740	5416105	16193900	18132750	9816156	9.61641e+06	8.42045e+06	13247585	0.979652	1.57326	0.857816	1.3776	-0.0296593	0.65376	-0.221261	0.462159	0.954584	0.159484	0.691252	0.284668	0.993824	0.666641	0.999506	0.663859
P06239;P06241;P07947;P07948;P08631;P09769;P11362;P20794;P21802;P22455;P22607;P51451;Q8IZL9;Q9UPZ9	P06239;P06241;P07947;P07948;P08631;P09769;P11362;P20794;P21802;P22455;P22607;P51451;Q8IZL9;Q9UPZ9	HCK	BLK;CDK20;CILK1;FGFR1;FGFR2;FGFR3;FGFR4;FGR;FYN;HCK;LCK;LYN;MAK;YES1	15516300	10745280	6036960	11216930	5015770	12616540	9569585	9945030	5746740	5416105	16193900	18132750	9816156	9.61641e+06	8.42045e+06	13247585	0.979652	1.57326	0.857816	1.3776	-0.0296593	0.65376	-0.221261	0.462159	0.954584	0.159484	0.691252	0.284668	0.993824	0.666641	0.999506	0.663859
P06239;P06241;P07947;P07948;P08631;P09769;P11362;P20794;P21802;P22455;P22607;P51451;Q8IZL9;Q9UPZ9	P06239;P06241;P07947;P07948;P08631;P09769;P11362;P20794;P21802;P22455;P22607;P51451;Q8IZL9;Q9UPZ9	LCK	BLK;CDK20;CILK1;FGFR1;FGFR2;FGFR3;FGFR4;FGR;FYN;HCK;LCK;LYN;MAK;YES1	15516300	10745280	6036960	11216930	5015770	12616540	9569585	9945030	5746740	5416105	16193900	18132750	9816156	9.61641e+06	8.42045e+06	13247585	0.979652	1.57326	0.857816	1.3776	-0.0296593	0.65376	-0.221261	0.462159	0.954584	0.159484	0.691252	0.284668	0.993824	0.666641	0.999506	0.663859
P06239;P06241;P07947;P07948;P08631;P09769;P11362;P20794;P21802;P22455;P22607;P51451;Q8IZL9;Q9UPZ9	P06239;P06241;P07947;P07948;P08631;P09769;P11362;P20794;P21802;P22455;P22607;P51451;Q8IZL9;Q9UPZ9	LYN	BLK;CDK20;CILK1;FGFR1;FGFR2;FGFR3;FGFR4;FGR;FYN;HCK;LCK;LYN;MAK;YES1	15516300	10745280	6036960	11216930	5015770	12616540	9569585	9945030	5746740	5416105	16193900	18132750	9816156	9.61641e+06	8.42045e+06	13247585	0.979652	1.57326	0.857816	1.3776	-0.0296593	0.65376	-0.221261	0.462159	0.954584	0.159484	0.691252	0.284668	0.993824	0.666641	0.999506	0.663859
P06239;P06241;P07947;P07948;P08631;P09769;P11362;P20794;P21802;P22455;P22607;P51451;Q8IZL9;Q9UPZ9	P06239;P06241;P07947;P07948;P08631;P09769;P11362;P20794;P21802;P22455;P22607;P51451;Q8IZL9;Q9UPZ9	MAK	BLK;CDK20;CILK1;FGFR1;FGFR2;FGFR3;FGFR4;FGR;FYN;HCK;LCK;LYN;MAK;YES1	15516300	10745280	6036960	11216930	5015770	12616540	9569585	9945030	5746740	5416105	16193900	18132750	9816156	9.61641e+06	8.42045e+06	13247585	0.979652	1.57326	0.857816	1.3776	-0.0296593	0.65376	-0.221261	0.462159	0.954584	0.159484	0.691252	0.284668	0.993824	0.666641	0.999506	0.663859
P06239;P06241;P07947;P07948;P08631;P09769;P11362;P20794;P21802;P22455;P22607;P51451;Q8IZL9;Q9UPZ9	P06239;P06241;P07947;P07948;P08631;P09769;P11362;P20794;P21802;P22455;P22607;P51451;Q8IZL9;Q9UPZ9	YES	BLK;CDK20;CILK1;FGFR1;FGFR2;FGFR3;FGFR4;FGR;FYN;HCK;LCK;LYN;MAK;YES1	15516300	10745280	6036960	11216930	5015770	12616540	9569585	9945030	5746740	5416105	16193900	18132750	9816156	9.61641e+06	8.42045e+06	13247585	0.979652	1.57326	0.857816	1.3776	-0.0296593	0.65376	-0.221261	0.462159	0.954584	0.159484	0.691252	0.284668	0.993824	0.666641	0.999506	0.663859
Q13867	Q13867	BLMH	BLMH	18587200	19066900	16016050	16254550	26752000	16292700	13801160	16604500	16758100	13323950	13970400	16522000	17750620	1.97664e+07	1.57213e+07	14605450	1.11356	0.929026	0.885673	0.738902	0.155182	-0.106209	-0.175153	-0.436545	0.333804	0.571677	0.330638	0.015129	0.714113	0.890367	0.999506	0.294155
P53004	P53004	BIEA	BLVRA	5651250	4461700	7290425	5254295	3291025	4636460	4255590	4263520	6742615	4654685	5803520	4618165	5831100	4.39393e+06	5.08724e+06	5.02546e+06	0.753533	0.987855	0.872433	1.14373	-0.408257	-0.0176289	-0.196884	0.193744	0.0621903	0.929873	0.31859	0.373241	0.401028	0.991268	0.999506	0.733794
P30043	P30043	BLVRB	BLVRB	5592240	3325445	5271035	4249210	6839925	4695675	4387055	3789830	5304730	3706125	4720080	4619865	4557040	5.2616e+06	4.49387e+06	4348690	1.15461	0.967693	0.986138	0.826495	0.207405	-0.0473781	-0.0201381	-0.274922	0.261087	0.805138	0.91843	0.131771	0.648217	0.961752	0.999506	0.503799
P13497	P13497	BMP1	BMP1	1177590	914680	2875685	1187380	882142	1862210	1317270	895454	2584290	1343390	1467565	2200200	1751664	1.31058e+06	1.599e+06	1670385	0.74819	1.04464	0.912849	1.27454	-0.418524	0.0630067	-0.131552	0.349978	0.306471	0.860392	0.720205	0.379908	0.693867	0.97847	0.999506	0.738594
Q14692	Q14692	BMS1	BMS1	1128900	1051970	1428455	1303515	884174	1719265	926253	1049100	1322580	1311160	928300	1681905	1217950	1.30232e+06	1099311	1.30712e+06	1.06927	1.18904	0.902591	1.00369	0.096627	0.249794	-0.147855	0.00531166	0.653833	0.25346	0.529339	0.97858	0.891	0.750924	0.999506	0.997885
Q8NFC6	Q8NFC6	BD1L1	BOD1L1	548597	276767	412030	543391	437982	504993	530301	395833	525699	476157	350890	651098	385238	495455	483944	492715	1.2861	1.01812	1.25622	0.994469	0.363004	0.0259118	0.32909	-0.00800161	0.13898	0.898911	0.182759	0.968332	0.519906	0.990074	0.999506	0.995302
Q9H3K6	Q9H3K6	BOLA2	BOLA2	8981300	7938020	6761555	8578955	9438435	7758985	5387260	6492670	6660675	6131800	7190140	7484775	7676090	8592125	6.1802e+06	6.93557e+06	1.11934	1.12222	0.805124	0.807201	0.162643	0.166361	-0.312718	-0.309	0.206822	0.272498	0.0458128	0.0224951	0.599662	0.761962	0.999506	0.306421
Q14137	Q14137	BOP1	BOP1	2189590	1876645	2378165	2311035	1763050	2418715	2015535	1966625	2272125	2337690	1711675	2526670	2139842	2.16427e+06	2.08476e+06	2.19201e+06	1.01141	1.05144	0.97426	1.01282	0.016374	0.072373	-0.0376218	0.0183772	0.895227	0.545992	0.766687	0.875337	0.981453	0.884047	0.999506	0.968858
Q969J3	Q969J3	BORC5	BORCS5	1394140	1404555	903789	1269080	1567875	1073245	855944	1213388	1077305	825738	1029368	1034044	1.20217e+06	1303400	1.04888e+06	963050	1.08421	0.91817	0.872491	0.738875	0.116644	-0.123166	-0.196787	-0.436598	0.570835	0.613938	0.393251	0.0557652	0.855841	0.90649	0.999506	0.373686
Q96GS4	Q96GS4	BORC6	BORCS6	1509890	1398365	1095665	1281525	1371760	1101635	960304	1317610	1137745	881828	1018793	1091780	1299590	1251640	1138553	997467	0.963104	0.876083	0.876086	0.796928	-0.0542369	-0.19086	-0.190855	-0.327478	0.711535	0.260775	0.222365	0.0501918	0.916815	0.753492	0.999506	0.35431
Q96FH0	Q96FH0	BORC8	BORCS8	1084560	1101205	702316	1004127	1052675	851365	702070	1132555	760298	674763	808934	788383	938320	969389	864974	757360	1.03311	0.875587	0.921832	0.781276	0.0469951	-0.191678	-0.117424	-0.356096	0.792618	0.344682	0.536465	0.0711067	0.94529	0.804184	0.999506	0.41204
P07738	P07738	PMGE	BPGM	2276730	2589990	1844515	2013645	2165820	1664600	1993590	2628410	1811235	1874010	2131920	1740825	2229148	1.94802e+06	2.14441e+06	1915585	0.873886	0.893292	0.961987	0.983349	-0.194483	-0.162797	-0.0559105	-0.0242247	0.171941	0.240544	0.673827	0.865554	0.559683	0.741321	0.999506	0.965357
Q86WA6	Q86WA6	BPHL	BPHL	5411360	4298335	5670290	4491270	4006515	3890625	4071320	3976030	5079175	3894205	4531715	3997325	5069722	4129470	4.37551e+06	4.14108e+06	0.814536	0.946423	0.863067	1.00281	-0.29595	-0.079443	-0.212456	0.00405102	0.0769335	0.630922	0.183654	0.980958	0.429816	0.914828	0.999506	0.997885
O95861	O95861	BPNT1	BPNT1	3370550	2621715	2702250	2874650	3539980	2731655	2583055	2737920	2826820	2439595	2357070	2793970	2803696	3.04876e+06	2.71593e+06	2.53021e+06	1.08741	0.931618	0.968697	0.829915	0.120893	-0.102189	-0.0458827	-0.268965	0.259102	0.366863	0.681803	0.0180478	0.647709	0.820349	0.999506	0.294155
Q9NX62	Q9NX62	IMPA3	BPNT2	2633360	2596925	3442125	2942310	2553215	3156860	3117820	2563405	3324610	2858370	2749395	3251795	2942292	2.88413e+06	3001945	2.95319e+06	0.980232	0.983758	1.02027	1.02394	-0.0288051	-0.023625	0.0289571	0.0341372	0.803488	0.826791	0.798571	0.756767	0.947361	0.964264	0.999506	0.927518
Q12830	Q12830	BPTF	BPTF	1089830	1163200	1368950	1340645	978031	1539330	1269890	1167810	1356220	1433905	1517640	1443105	1230826	1286002	1264640	1.46488e+06	1.04483	1.15834	1.02747	1.1391	0.0632661	0.212059	0.0390999	0.187893	0.584795	0.0474044	0.737128	0.0736932	0.857031	0.504287	0.999506	0.416091
Q7Z569	Q7Z569	BRAP	BRAP	458622	387984	414049	424460	492651	497730	281083	326160	421082	390506	382119	485122	412538	471614	342775	419249	1.1432	1.2231	0.830894	0.888967	0.193079	0.290546	-0.267264	-0.169798	0.236952	0.113537	0.165442	0.270418	0.626493	0.614007	0.999506	0.651303
P46736	P46736	BRCC3	BRCC3	1427910	1212630	1233655	1406910	1518965	1265350	1113466	1159317	1170465	994030	1150730	1247785	1264096	1397075	1.14775e+06	1.13085e+06	1.1052	0.985275	0.907961	0.80944	0.144303	-0.0214024	-0.139298	-0.305004	0.23812	0.872824	0.299998	0.0190127	0.627854	0.981974	0.999506	0.295294
O95696	O95696	BRD1	BRD1	752745	960840	847701	961730	668228	1056215	579642	796394	801998	808626	729327	940214	873966	895391	726011	826056	1.02451	1.1378	0.830709	0.922565	0.0349411	0.186247	-0.267584	-0.116278	0.861819	0.398162	0.237665	0.556291	0.971568	0.834529	0.999506	0.838834
P25440	P25440	BRD2	BRD2	1161170	1441225	1314045	1432400	1116455	1334180	1192910	1421900	1298685	1354975	1011204	1313945	1334342	1294345	1.3045e+06	1226708	0.970025	0.940368	0.977634	0.947744	-0.0439063	-0.0887032	-0.0326334	-0.0774303	0.712687	0.455025	0.78333	0.515244	0.916838	0.862452	0.999506	0.823059
O60885;Q15059	O60885;Q15059	BRD3	BRD3;BRD4	2505150	2623235	2395075	2444680	1981510	2467955	2354875	2686130	2375015	2496385	2373555	2585265	2508354	2.29805e+06	2.47201e+06	2.48507e+06	0.916158	1.00528	0.985509	1.08138	-0.126332	0.00760289	-0.0210583	0.112876	0.137109	0.920614	0.791612	0.164053	0.516642	0.991268	0.999506	0.544774
O60885	O60885	BRD4	BRD4	2052810	1986710	2023680	2197240	1778270	2408725	1938155	2063320	2200075	2449075	2210065	2482405	2014718	2.12808e+06	2.06718e+06	2380515	1.05627	1.15157	1.02604	1.11862	0.0789733	0.203607	0.0370884	0.161722	0.398504	0.021277	0.69388	0.0576616	0.757508	0.431692	0.999506	0.379478
Q9H0E9	Q9H0E9	BRD8	BRD8	1055910	833225	866452	1080015	846662	1037330	1156430	1.04068e+06	944786	1217005	722643	1108580	891053	988002	1047297	1016076	1.1088	0.970189	1.17535	1.02841	0.149003	-0.0436623	0.233087	0.040422	0.350815	0.750266	0.139411	0.774668	0.722361	0.949626	0.999506	0.934346
O95415	O95415	BRI3	BRI3	841294	727444	754281	703756	850283	760555	360372	624563	685462	424988	1099150	794836	760949	771532	556799	772992	1.01391	1.38828	0.731717	1.00189	0.0199257	0.473295	-0.450642	0.00272749	0.935982	0.0968833	0.132459	0.990726	0.988921	0.585175	0.999506	0.998919
Q8WY22	Q8WY22	BRI3B	BRI3BP	1157090	1061466	1226400	1292185	1232460	1090120	799566	929988	1023505	884504	1329575	934736	1.14656e+06	1.20492e+06	917686	1.0496e+06	1.0509	1.14375	0.800379	0.871098	0.071622	0.193773	-0.321244	-0.199093	0.698497	0.362665	0.139061	0.285779	0.912309	0.817349	0.999506	0.665023
Q8TDN6	Q8TDN6	BRX1	BRIX1	2981640	3111305	4338670	3797420	2955135	4539950	3873505	2907200	3810540	4251445	4610545	4159220	3576318	3.76417e+06	3530415	4.3404e+06	1.05253	1.22943	0.987165	1.15308	0.0738561	0.297991	-0.0186372	0.205498	0.621183	0.0345358	0.903599	0.122127	0.8764	0.476873	0.999506	0.488047
Q8WUW1	Q8WUW1	BRK1	BRK1	3346950	3671260	2872610	2620825	3805270	2213135	3184450	3417720	2705490	2286720	2961305	2329470	3286938	2.87974e+06	3.10255e+06	2.52583e+06	0.876117	0.814114	0.943904	0.877103	-0.190804	-0.296698	-0.0832882	-0.189182	0.195814	0.0607506	0.551238	0.236651	0.590048	0.53037	0.999506	0.619075
Q5VW32	Q5VW32	BROX	BROX	2863230	2229285	2427420	2821875	3106210	2841365	3113695	2363220	2614720	2876050	2585370	2732815	2435328	2923150	2.69721e+06	2.73141e+06	1.20031	1.01268	1.10754	0.934407	0.263408	0.018178	0.147353	-0.0978771	0.0106277	0.837768	0.14568	0.258631	0.198507	0.96744	0.999506	0.641371
Q8TDC3	Q8TDC3	BRSK1	BRSK1	2171550	2512795	1468365	1735195	1477695	1292515	1813315	2692200	1416005	1406190	1645640	1451560	2026774	1.5018e+06	1973840	1501130	0.740981	0.760513	0.973883	0.999553	-0.432491	-0.394956	-0.0381802	-0.000645376	0.0458856	0.0580448	0.832098	0.997747	0.356422	0.53037	0.999506	0.999402
Q8IWQ3	Q8IWQ3	BRSK2	BRSK2	2969740	3300415	2011070	2346950	1987445	2178495	1808820	2959445	2026595	1944855	2505530	2048510	2718542	2.17096e+06	2.26495e+06	2.1663e+06	0.798576	0.956443	0.83315	0.997851	-0.324498	-0.0642494	-0.263352	-0.00310342	0.0990738	0.747062	0.167285	0.987816	0.459919	0.949048	0.999506	0.997986
Q96G97	Q96G97	BSCL2	BSCL2	4615620	5099005	4719930	5539485	5493680	4390885	5248190	4551630	4352830	5211245	2489735	3870420	4850698	5141350	4717550	3.85713e+06	1.05992	0.817614	0.972551	0.750218	0.0839549	-0.290509	-0.0401546	-0.414618	0.62532	0.139384	0.822565	0.0325733	0.878129	0.652505	0.999506	0.324149
Q9NW68	Q9NW68	BSDC1	BSDC1	794995	659118	726885	779670	768708	653242	803079	672809	742168	593474	446159	814584	713400	733874	739352	618072	1.0287	0.835965	1.03638	0.842205	0.0408194	-0.258486	0.051549	-0.247756	0.837864	0.212557	0.795407	0.233136	0.961756	0.715272	0.999506	0.616449
P35613	P35613	BASI	BSG	21755700	35930450	35030350	24669800	33795150	22514800	16630150	30488950	28998850	20131100	21385150	23118850	32735460	26993250	25372650	2.1545e+07	0.824587	0.849144	0.775082	0.798164	-0.278256	-0.235919	-0.36758	-0.325243	0.144593	0.301051	0.0657975	0.146462	0.524194	0.774497	0.999506	0.521243
Q9UPA5	Q9UPA5	BSN	BSN	676500	763841	422025	477705	283238	384932	568516	806772	431290	454550	472450	400924	609646	381958	602193	442642	0.626525	0.73505	0.987774	1.15887	-0.674557	-0.444086	-0.0177476	0.212723	0.0193867	0.0762847	0.934432	0.485103	0.252769	0.545574	0.999506	0.804951
O14981	O14981	BTAF1	BTAF1	1001560	871367	995665	1.01527e+06	774438	1041331	1.00999e+06	895025	1.0024e+06	1061385	1069655	980332	947125	943681	969137	1.03712e+06	0.996364	1.07015	1.02324	1.09902	-0.00525528	0.0978161	0.0331461	0.136217	0.957408	0.27618	0.733205	0.139612	0.994548	0.762262	0.999506	0.513987
A6NE02	A6NE02	BTBDH	BTBD17	4035300	2842225	1578950	4024785	6333550	3313190	3596590	2739605	1453025	3600185	2494405	3254400	2575530	4557175	2.59641e+06	3116330	1.76941	1.20025	1.00811	0.683829	0.82327	0.263332	0.011647	-0.548292	0.00480112	0.392613	0.973642	0.0251841	0.14487	0.831417	0.999506	0.306421
Q96K17	Q96K17	BT3L4	BTF3L4	9435310	6838080	6606175	8223240	12521100	9348110	8261700	7722165	9227330	8444465	5110120	9150595	7264764	1.00308e+07	8.40373e+06	7.56839e+06	1.38075	0.900599	1.15678	0.754514	0.465451	-0.151043	0.210114	-0.40638	0.00890203	0.369173	0.246335	0.0136045	0.190517	0.822807	0.999506	0.290516
O43684	O43684	BUB3	BUB3	11487200	9320605	10134490	12033950	10296550	12208250	11691900	10203670	11119000	12200900	10360215	13178450	10079478	1.15129e+07	1.10049e+07	1.19132e+07	1.14221	1.08254	1.09181	1.03477	0.191832	0.114419	0.126719	0.0493062	0.0372672	0.153523	0.165042	0.520611	0.320848	0.66286	0.999506	0.825302
Q9BRD0	Q9BRD0	BUD13	BUD13	1551450	1417210	1688670	1852365	1331460	2185455	1.11354e+06	1185722	1730800	1591470	919152	2069140	1552642	1789760	1.34335e+06	1.52659e+06	1.15272	1.1364	0.865205	0.852957	0.205041	0.184471	-0.208886	-0.229456	0.389507	0.484116	0.446591	0.318113	0.754981	0.869297	0.999506	0.695134
P41223	P41223	BUD31	BUD31	3253220	3186325	3298415	3570880	2841790	3447520	3274315	2888930	3123745	3784270	3261670	3450340	3244540	3286730	3.09566e+06	3498760	1.013	1.13021	0.954115	1.06451	0.018639	0.176595	-0.0677654	0.0901908	0.813958	0.0269528	0.410107	0.223398	0.953144	0.451606	0.999506	0.608372
Q13895	Q13895	BYST	BYSL	1644110	1277730	2235540	1955775	1309650	2217635	1818465	1416965	2085085	1597745	2184275	2209330	1734130	1.82769e+06	1773505	1.99712e+06	1.05395	1.12608	1.02271	1.0927	0.0758067	0.171315	0.0323913	0.1279	0.718771	0.370858	0.879372	0.495862	0.919172	0.82402	0.999506	0.81019
Q7L1Q6	Q7L1Q6	5MP2	BZW1	9434340	7276205	8603805	9214555	8869675	9376890	6737605	7216950	7978005	7804375	9986185	8603695	8238872	9.15371e+06	7.31085e+06	8798085	1.11104	1.20343	0.887361	0.96115	0.151909	0.26715	-0.172407	-0.0571665	0.218001	0.0424285	0.211694	0.609686	0.610223	0.492979	0.999506	0.859445
Q7L1Q6;Q9Y6E2	Q7L1Q6;Q9Y6E2	5MP1	BZW1;BZW2	2087560	2294755	2762885	2491730	2356200	2314015	2841545	2478955	2316000	2487365	4475270	1891425	2440568	2387315	2545500	2.95135e+06	0.97818	1.15944	1.04299	1.23626	-0.031828	0.213428	0.0607321	0.305988	0.90317	0.336533	0.810649	0.186392	0.981533	0.802649	0.999506	0.568271
Q9H0W9	Q9H0W9	CK054	C11orf54	2794190	2204700	2056170	2663085	3157210	2910960	1561966	1718330	2341090	1794645	1449095	2535550	2263186	2.91042e+06	1.8738e+06	1926430	1.28598	1.02809	0.827946	0.661908	0.362871	0.0399664	-0.272392	-0.595297	0.0504691	0.860798	0.224778	0.00344954	0.366508	0.978728	0.999506	0.283959
Q9H3H3	Q9H3H3	CK068	C11orf68	5146620	4829945	3896090	4292105	5013490	3907775	3434980	4783065	3803670	3320765	4574735	3796855	4519738	4.40446e+06	4.00724e+06	3.89745e+06	0.974494	0.972603	0.886609	0.884888	-0.0372751	-0.0400772	-0.173631	-0.176433	0.776369	0.776626	0.215303	0.199224	0.939943	0.957254	0.999506	0.583504
E9PRG8	E9PRG8	CK098	C11orf98	2593670	1825345	3064190	2693580	2702660	3368545	2750535	2166085	3467330	2987565	1794685	3444005	2474548	2921595	2794650	2742085	1.18066	0.981191	1.12936	0.938558	0.239591	-0.0273943	0.175503	-0.0914829	0.244136	0.883803	0.40031	0.618735	0.635594	0.985306	0.999506	0.862722
Q9NQ89	Q9NQ89	CL004	C12orf4	860103	892194	850887	734426	760447	598385	386407	645020	787740	688703	1223335	552022	869253	697753	606389	821354	0.802704	1.3545	0.697598	1.17714	-0.31706	0.437759	-0.519532	0.235287	0.235001	0.123191	0.0752959	0.365664	0.624677	0.623525	0.999506	0.728114
Q99622	Q99622	C10	C12orf57	2745100	2320275	2491560	2578255	2444840	2393850	2562890	2786270	2561245	2450360	3058050	2421590	2473754	2472315	2.6368e+06	2.64333e+06	0.999418	1.00248	1.06591	1.06917	-0.00083947	0.00356931	0.092087	0.0964958	0.993396	0.968572	0.353738	0.308756	0.999893	0.993426	0.999506	0.688059
Q9HAS0	Q9HAS0	NJMU	C17orf75	710100	635004	793392	711486	897738	694012	1024067	636326	785272	805740	691165	773750	713378	767745	815222	756885	1.07621	0.928441	1.14276	0.985855	0.10596	-0.107119	0.192526	-0.0205531	0.627218	0.584995	0.366565	0.918723	0.879088	0.896794	0.999506	0.984884
Q9UFG5	Q9UFG5	CS025	C19orf25	897890	746819	976553	878056	1098145	1002885	826879	801612	1006580	586528	653865	1077095	868927	993029	878357	772496	1.14282	0.879479	1.01085	0.777919	0.192601	-0.18528	0.0155728	-0.362308	0.287896	0.340326	0.934693	0.0554344	0.677198	0.802649	0.999506	0.373686
Q8N9M1	Q8N9M1	CS047	C19orf47	693569	666578	630080	716868	547371	893199	565590	695400	664082	745448	394200	890544	657377	719146	641691	676731	1.09396	1.05461	0.976138	0.94102	0.129563	0.0767034	-0.0348435	-0.0877033	0.550092	0.721374	0.87885	0.666205	0.848071	0.940879	0.999506	0.88575
Q07021	Q07021	C1QBP	C1QBP	6419780	6346360	5772055	5005395	6660685	6527495	4168095	5660130	5990680	4408500	6542885	5608150	6131322	6064525	5.27297e+06	5519845	0.989106	1.04682	0.860005	0.910186	-0.0158035	0.0660124	-0.217583	-0.135767	0.931273	0.738486	0.275126	0.46384	0.988464	0.946413	0.999506	0.793005
Q9BXJ3	Q9BXJ3	C1QT4	C1QTNF4	2784580	4280080	1772200	2685545	1148756	2388495	2438465	3202140	1456885	2395960	7766415	2152205	2977828	2.07427e+06	2365830	4104860	0.69657	1.73506	0.794482	1.97895	-0.52166	0.794987	-0.331914	0.984733	0.381933	0.0863134	0.551598	0.0480265	0.747991	0.567697	0.999506	0.349191
Q9GZN8	Q9GZN8	CT027	C20orf27	2590100	2497960	2686080	2535950	3461845	2975140	1404651	2336970	3095920	1650347	3603750	2832095	2591636	2.99098e+06	2.27918e+06	2.6954e+06	1.15409	1.18262	0.879437	0.901176	0.206754	0.241983	-0.185348	-0.15012	0.375019	0.333126	0.485914	0.489295	0.742722	0.801361	0.999506	0.806733
O14523	O14523	C2C2L	C2CD2L	769690	980406	794233	618627	525624	516946	640012	1022445	699865	571909	789346	511096	863793	553732	787441	624117	0.641047	0.792589	0.911608	1.12711	-0.641497	-0.335355	-0.133515	0.172627	0.00286026	0.0749351	0.412052	0.427475	0.118208	0.545574	0.999506	0.771353
Q8TF44	Q8TF44	C2C4C	C2CD4C	1020720	1702330	579660	845830	747790	710842	570315	1255740	723035	591694	1425690	570840	1.11694e+06	768154	849697	862741	0.68773	1.01535	0.760736	1.12314	-0.540085	0.0219799	-0.394532	0.167533	0.178671	0.956929	0.298207	0.695901	0.568222	0.991268	0.999506	0.897024
Q86YS7	Q86YS7	C2CD5	C2CD5	2113960	2917345	1805200	2144395	1923710	1804560	1711735	2805625	1694275	1897570	2258270	1709695	2311810	1957555	2070545	1.95518e+06	0.846763	0.944282	0.895638	0.998786	-0.23997	-0.0827104	-0.159012	-0.00175264	0.212321	0.664546	0.390597	0.992855	0.603139	0.925187	0.999506	0.998919
Q9BRJ6	Q9BRJ6	CG050	C7orf50	3961620	1850870	3999715	4537905	1725220	4532465	5030565	2186640	3902100	5175225	1760745	4806925	3132558	3598530	3706435	3.9143e+06	1.14875	1.05608	1.1832	1.08775	0.200066	0.0787215	0.242691	0.121346	0.595792	0.803448	0.514348	0.705659	0.861639	0.961591	0.999506	0.900133
Q9H7E9	Q9H7E9	CH033	C8orf33	943633	739558	990638	1030299	750504	1124225	721292	633662	986607	929940	408578	998426	880805	968343	780520	778982	1.09938	0.998028	0.886144	0.804448	0.136695	-0.00284715	-0.174387	-0.313929	0.571987	0.991652	0.517895	0.207277	0.856091	0.998435	0.999506	0.589616
Q6P1X6	Q6P1X6	CH082	C8orf82	1667130	1838780	1809995	1410430	1501555	1762820	1209917	1445505	1828020	1281459	1869850	1697165	1792936	1.55827e+06	1.49448e+06	1616158	0.869115	1.08142	0.833538	1.03715	-0.20238	0.112924	-0.26268	0.0526246	0.195114	0.474375	0.103758	0.732278	0.589249	0.865628	0.999506	0.912086
Q9ULX7	Q9ULX7	CAH14	CA14	3116340	1911490	6138390	3370190	2494055	4013115	2446350	1897535	4754145	2826575	3897365	3947190	3843220	3.29245e+06	3.03268e+06	3.55704e+06	0.856691	1.17291	0.789098	1.08036	-0.223153	0.230087	-0.341724	0.111516	0.499707	0.500327	0.323822	0.732673	0.818441	0.874569	0.999506	0.912086
P00918;C0024P00918	P00918;C0024P00918	CAH2	CA2	3084820	2322160	3536320	4277045	22820250	3783385	2606685	2745765	3467410	3215505	2044615	3707630	2960356	10293560	2.93995e+06	2989250	3.47714	1.01677	0.993108	0.2904	1.7979	0.0239903	-0.00997742	-1.78389	0.0258487	0.986615	0.994718	0.0205784	0.277147	0.997532	0.999506	0.303156
Q9Y376	Q9Y376	CAB39	CAB39	2648350	2538150	2073250	2257510	3276385	2002810	2174410	2663640	2196340	1947490	2937155	1859725	2374230	2512235	2.3448e+06	2.24812e+06	1.05813	0.958771	0.987603	0.89487	0.0815117	-0.0607416	-0.0179969	-0.16025	0.62892	0.72219	0.917675	0.336398	0.879097	0.941445	0.999506	0.705208
Q9H9S4	Q9H9S4	CB39L	CAB39L	889832	814743	454428	590638	1.00016e+06	395784	598700	965625	601210	439820	1.0765e+06	484047	685635	662194	721845	666790	0.965811	0.92373	1.05281	1.00694	-0.0501875	-0.114457	0.074248	0.00997817	0.891117	0.736277	0.832587	0.977539	0.981453	0.946413	0.999506	0.997885
P54289	P54289	CA2D1	CACNA2D1	4569330	4292295	4403980	4402140	6103410	2005405	3863560	4446805	3955785	3871690	2548145	2100435	4392376	4.17032e+06	4.08872e+06	2840090	0.949445	0.694616	0.930867	0.681025	-0.074844	-0.525711	-0.103353	-0.554221	0.728738	0.0513239	0.635778	0.0390753	0.923838	0.51536	0.999506	0.3377
Q9NY47	Q9NY47	CA2D2	CACNA2D2	7806150	12859900	6311845	5885150	5616190	3825485	4808635	11287450	5654255	4581245	6216205	4010770	9229928	5.10894e+06	7.25011e+06	4.93607e+06	0.553519	0.680827	0.785501	0.966164	-0.853295	-0.55464	-0.348316	-0.0496606	0.0116328	0.117348	0.196791	0.903871	0.201004	0.614007	0.999506	0.981008
Q02641	Q02641	CACB1	CACNB1	588733	800906	391081	525480	382096	339264	343712	860666	515976	381512	694029	410562	594542	415613	573452	495367	0.699048	0.863834	0.964527	1.19189	-0.516536	-0.211173	-0.0521059	0.253257	0.130461	0.478618	0.854349	0.469387	0.507565	0.869297	0.999506	0.796423
Q9HB71	Q9HB71	CYBP	CACYBP	8556950	6912715	6749660	8330145	7890440	7554970	6684160	6803135	6683350	6718450	6579895	7218440	7176340	7925185	6.72355e+06	6.83893e+06	1.10435	1.01716	0.936905	0.862936	0.143196	0.0245475	-0.0940254	-0.212674	0.127634	0.799837	0.347867	0.0253215	0.505677	0.960653	0.999506	0.307184
P27708	P27708	PYR1	CAD	5205300	4477630	7260025	6046425	5862395	8656680	4356810	4289090	7030450	5428890	4887035	8174385	5736122	6.85517e+06	5225450	6.16344e+06	1.19509	1.1795	0.910973	0.899094	0.257116	0.23818	-0.13452	-0.153457	0.245796	0.305695	0.59127	0.447236	0.638693	0.777249	0.999506	0.784503
P27708;P31327	P27708;P31327	CPSM	CAD;CPS1	3236600	2581725	4173310	3682120	3463205	5266070	3068725	2910840	3845500	3780230	3962420	4572410	3349334	4.13713e+06	3.27502e+06	4105020	1.23521	1.25343	0.977813	0.992238	0.304757	0.325885	-0.0323698	-0.0112416	0.0618404	0.040903	0.853763	0.933403	0.399245	0.487941	0.999506	0.987347
Q9BY67	Q9BY67	CADM1	CADM1	2413360	3734015	4129485	1900390	1893360	1766100	1851745	4247205	4478015	1745010	2215165	1898460	3628072	1.85328e+06	3525655	1.95288e+06	0.510818	0.553905	0.971771	1.05374	-0.96912	-0.852289	-0.0413118	0.0755186	0.00214665	0.00380101	0.840766	0.837643	0.107057	0.317458	0.999506	0.954825
Q8N3J6	Q8N3J6	CADM2	CADM2	3005380	6779090	3309200	2601085	1914515	1766695	2945920	7124815	2542160	2480485	3846490	2028955	4636392	2.0941e+06	4.2043e+06	2785310	0.451666	0.662491	0.906804	1.33008	-1.14667	-0.594027	-0.141138	0.411509	0.0135877	0.12857	0.650158	0.448862	0.210657	0.633068	0.999506	0.785328
Q8N126	Q8N126	CADM3	CADM3	3493300	6503090	3833865	2513785	2010640	1708395	2590610	5444165	3441210	2223540	3979935	1655275	4833442	2.07761e+06	3.82533e+06	2.61958e+06	0.42984	0.6848	0.791429	1.26087	-1.21813	-0.546246	-0.337467	0.334415	0.000666918	0.0793043	0.15599	0.415544	0.0658145	0.554824	0.999506	0.764315
Q8NFZ8	Q8NFZ8	CADM4	CADM4	3916450	3268440	3757750	3933800	2875120	2964730	2837455	3062955	3083120	2831580	2109665	2895890	3593766	3.25788e+06	2994510	2.61238e+06	0.906537	0.872389	0.833251	0.801864	-0.141562	-0.196956	-0.263177	-0.318571	0.375356	0.292192	0.121492	0.0826813	0.742722	0.772538	0.999506	0.432721
Q86UW7;Q9ULU8	Q86UW7;Q9ULU8	CAPS1	CADPS;CADPS2	2186230	3312085	2179585	1679675	1727335	1474055	1947300	3153630	2038660	1445545	2944825	1394945	2633914	1.62702e+06	2.37986e+06	1.92844e+06	0.61772	0.810315	0.903546	1.18526	-0.694975	-0.303446	-0.14633	0.2452	0.00988423	0.194767	0.479845	0.380955	0.193276	0.700287	0.999506	0.738922
Q86UW7;Q9ULU8	Q86UW7;Q9ULU8	CAPS2	CADPS;CADPS2	2186230	3312085	2179585	1679675	1727335	1474055	1947300	3153630	2038660	1445545	2944825	1394945	2633914	1.62702e+06	2.37986e+06	1.92844e+06	0.61772	0.810315	0.903546	1.18526	-0.694975	-0.303446	-0.14633	0.2452	0.00988423	0.194767	0.479845	0.380955	0.193276	0.700287	0.999506	0.738922
P05937	P05937	CALB1	CALB1	3955080	6649125	2268090	2961255	8490505	2175420	2476210	7595885	2286340	2305080	3336740	1931920	4357902	4.54239e+06	4.11948e+06	2524580	1.04233	0.61284	0.945289	0.555782	0.0598189	-0.706418	-0.0811721	-0.847409	0.897832	0.252308	0.868226	0.151513	0.981453	0.750192	0.999506	0.527707
P05937;P22676	P05937;P22676	CALB2	CALB1;CALB2	3445160	7333440	1476455	2524100	6482225	1588695	2739155	8198755	1824825	2582590	2174030	1475785	4212990	3.53167e+06	4254245	2.07747e+06	0.838282	0.488328	1.00979	0.588239	-0.254493	-1.03408	0.0140586	-0.765525	0.646507	0.134501	0.977785	0.309745	0.886135	0.646132	0.999506	0.688943
Q05682	Q05682	CALD1	CALD1	1469770	1013554	3531460	1838570	2327820	1434290	1448675	932642	4987420	1732790	1136765	1465805	2.11196e+06	1.86689e+06	2.45625e+06	1445120	0.883963	0.588345	1.16302	0.774077	-0.177943	-0.765266	0.217873	-0.36945	0.741746	0.163801	0.643842	0.553198	0.929024	0.668297	0.999506	0.837513
P02585;P0DP23;P0DP24;P0DP25;P27482	P02585;P0DP23;P0DP24;P0DP25;P27482	CALL3	CALM1;CALM2;CALM3;CALML3;TNNC2	207665000	205051500	165544000	120196350	205736000	113427500	156947500	224849000	194071000	137683000	193665500	106807500	189771200	1.46453e+08	1.91956e+08	146052000	0.771736	0.760863	1.01151	0.99726	-0.373821	-0.394292	0.0165133	-0.00395842	0.108202	0.0763764	0.93323	0.987121	0.469394	0.545574	0.999506	0.997885
P02585;P0DP23;P0DP24;P0DP25;P27482	P02585;P0DP23;P0DP24;P0DP25;P27482	CALM1	CALM1;CALM2;CALM3;CALML3;TNNC2	207665000	205051500	165544000	120196350	205736000	113427500	156947500	224849000	194071000	137683000	193665500	106807500	189771200	1.46453e+08	1.91956e+08	146052000	0.771736	0.760863	1.01151	0.99726	-0.373821	-0.394292	0.0165133	-0.00395842	0.108202	0.0763764	0.93323	0.987121	0.469394	0.545574	0.999506	0.997885
P02585;P0DP23;P0DP24;P0DP25;P27482	P02585;P0DP23;P0DP24;P0DP25;P27482	CALM2	CALM1;CALM2;CALM3;CALML3;TNNC2	207665000	205051500	165544000	120196350	205736000	113427500	156947500	224849000	194071000	137683000	193665500	106807500	189771200	1.46453e+08	1.91956e+08	146052000	0.771736	0.760863	1.01151	0.99726	-0.373821	-0.394292	0.0165133	-0.00395842	0.108202	0.0763764	0.93323	0.987121	0.469394	0.545574	0.999506	0.997885
P02585;P0DP23;P0DP24;P0DP25;P27482	P02585;P0DP23;P0DP24;P0DP25;P27482	CALM3	CALM1;CALM2;CALM3;CALML3;TNNC2	207665000	205051500	165544000	120196350	205736000	113427500	156947500	224849000	194071000	137683000	193665500	106807500	189771200	1.46453e+08	1.91956e+08	146052000	0.771736	0.760863	1.01151	0.99726	-0.373821	-0.394292	0.0165133	-0.00395842	0.108202	0.0763764	0.93323	0.987121	0.469394	0.545574	0.999506	0.997885
P02585;P0DP23;P0DP24;P0DP25;P27482	P02585;P0DP23;P0DP24;P0DP25;P27482	TNNC2	CALM1;CALM2;CALM3;CALML3;TNNC2	207665000	205051500	165544000	120196350	205736000	113427500	156947500	224849000	194071000	137683000	193665500	106807500	189771200	1.46453e+08	1.91956e+08	146052000	0.771736	0.760863	1.01151	0.99726	-0.373821	-0.394292	0.0165133	-0.00395842	0.108202	0.0763764	0.93323	0.987121	0.469394	0.545574	0.999506	0.997885
P27797	P27797	CALR	CALR	46103100	40764850	53369600	50425900	66831850	48056400	35935450	35513150	49076950	35211400	32939050	47495250	46874400	5.51047e+07	4.01752e+07	3.85486e+07	1.17558	0.959512	0.857082	0.699551	0.233376	-0.0596274	-0.222496	-0.515499	0.249849	0.808407	0.346192	0.0212939	0.641256	0.961752	0.999506	0.305685
O43852	O43852	CALU	CALU	15128200	11345200	22755250	15319650	27563250	24362250	16315200	12637200	23204150	14731700	12749750	21190400	16665820	22415050	1.73855e+07	16223950	1.34497	0.933188	1.04318	0.723797	0.427575	-0.0997608	0.0609936	-0.466343	0.0761951	0.695968	0.817201	0.0474907	0.427734	0.93569	0.999506	0.348458
Q14012	Q14012	KCC1A	CAMK1	246909	285974	588978	282354	245144	382084	265125	253265	508844	305485	335609	353326	399363	303194	342411	331474	0.759194	0.968057	0.857393	1.09327	-0.39746	-0.0468362	-0.221971	0.128653	0.251401	0.88934	0.492247	0.719417	0.641962	0.987164	0.999506	0.905056
Q14012;Q8IU85	Q14012;Q8IU85	KCC1D	CAMK1;CAMK1D	1069690	1.00896e+06	818946	877757	796884	819502	929588	1231850	962943	858940	855164	947972	945100	831381	1.04146e+06	887358	0.879675	0.852033	1.10196	1.06733	-0.184958	-0.231019	0.140069	0.094007	0.153919	0.0480719	0.22362	0.453022	0.532007	0.50682	0.999506	0.789007
Q13554;Q13555;Q13557;Q9UQM7	Q13554;Q13555;Q13557;Q9UQM7	KCC2A	CAMK2A;CAMK2B;CAMK2D;CAMK2G	11308200	15693050	9571940	8910310	10340650	8465355	11708350	14642350	11388950	10475480	11427100	8621525	12367636	9.23877e+06	1.25799e+07	1.01747e+07	0.747012	0.808807	1.01716	1.1013	-0.420797	-0.306132	0.0245488	0.139214	0.012016	0.037531	0.853089	0.395973	0.201004	0.483449	0.999506	0.753336
Q13554	Q13554	KCC2B	CAMK2B	2324170	2585905	1487305	1488590	1308300	756115	1697925	2682050	1379155	1343690	2182070	778856	2094118	1184335	1919710	1434872	0.565553	0.747442	0.916715	1.21154	-0.822266	-0.419966	-0.125454	0.276845	0.0121701	0.13879	0.602631	0.434842	0.201004	0.652505	0.999506	0.77578
Q13554;Q13555;Q13557	Q13554;Q13555;Q13557	KCC2D	CAMK2B;CAMK2D;CAMK2G	6127810	5072820	4068980	3098615	4119080	3259965	2849980	5305040	4065135	2698745	3888165	3402475	4882282	3.49255e+06	4073385	3329795	0.715353	0.817452	0.83432	0.953398	-0.483273	-0.290795	-0.261327	-0.0688488	0.0457021	0.245561	0.229036	0.79607	0.355926	0.744075	0.999506	0.940888
Q13554;Q13555	Q13554;Q13555	KCC2G	CAMK2B;CAMK2G	6069380	7680950	4814680	4235815	4357460	2682275	4601445	6919670	4831655	4242390	5567690	3037205	6212128	3.75852e+06	5.45092e+06	4.28243e+06	0.605029	0.785634	0.877465	1.13939	-0.724924	-0.348072	-0.188587	0.188266	0.00224451	0.0952168	0.289496	0.441358	0.107775	0.58154	0.999506	0.779737
O43353;Q16566	O43353;Q16566	KCC4	CAMK4;RIPK2	740793	857038	812664	751475	643994	548190	806612	927194	837960	748744	1040455	425712	816040	647886	857256	738304	0.79394	0.861241	1.05051	1.13956	-0.332899	-0.215511	0.0710857	0.188473	0.114516	0.234965	0.690036	0.363003	0.485901	0.738243	0.999506	0.726006
O43353;Q16566	O43353;Q16566	RIPK2	CAMK4;RIPK2	740793	857038	812664	751475	643994	548190	806612	927194	837960	748744	1040455	425712	816040	647886	857256	738304	0.79394	0.861241	1.05051	1.13956	-0.332899	-0.215511	0.0710857	0.188473	0.114516	0.234965	0.690036	0.363003	0.485901	0.738243	0.999506	0.726006
Q96RR4	Q96RR4	KKCC2	CAMKK2	1067070	1278185	918284	1071550	1140440	813094	809856	1261535	903152	1023176	1089775	719840	1.092e+06	1.00836e+06	991514	944264	0.923406	0.952345	0.907979	0.936434	-0.114963	-0.0704441	-0.139269	-0.094751	0.485416	0.678121	0.403252	0.574146	0.80744	0.930556	0.999506	0.844704
Q8NCB2	Q8NCB2	CAMKV	CAMKV	4122380	5036160	2886145	3118055	2176375	2253870	2824115	4845580	2745280	2499450	4910155	2044560	3993398	2516100	3.47166e+06	3.15139e+06	0.630065	0.907747	0.869349	1.25249	-0.666428	-0.139637	-0.201992	0.324798	0.0334137	0.608918	0.428986	0.314885	0.307859	0.904946	0.999506	0.693002
P49069	P49069	CAMLG	CAMLG	1620860	1999930	1813805	1405400	1517130	1214580	2040570	1899695	1357960	1508130	1390175	1548625	1849666	1.37904e+06	1766075	1482310	0.74556	0.839324	0.954808	1.07489	-0.423604	-0.252699	-0.0667182	0.104186	0.00503673	0.0600038	0.581514	0.476274	0.14487	0.53037	0.999506	0.799823
Q5T5Y3	Q5T5Y3	CAMP1	CAMSAP1	1509080	1637975	1248290	1376800	1275825	1189090	1330470	1659775	1284175	1201945	1195190	1134540	1456322	1.28057e+06	1.42481e+06	1177225	0.879319	0.826235	0.97836	0.919296	-0.185541	-0.275376	-0.0315632	-0.121398	0.0664435	0.00954058	0.731248	0.24504	0.409974	0.374047	0.999506	0.629909
Q08AD1	Q08AD1	CAMP2	CAMSAP2	1468330	1357790	1262300	1249675	1197385	1102810	1102080	1421145	1305740	1001164	1310355	1137725	1341702	1183290	1.27632e+06	1149748	0.881932	0.900829	0.951271	0.971654	-0.181261	-0.150674	-0.0720723	-0.041486	0.0577114	0.107009	0.415533	0.659383	0.388747	0.60405	0.999506	0.883543
Q9P1Y5	Q9P1Y5	CAMP3	CAMSAP3	2036710	2554075	1512110	1738290	1400130	1458745	1397708	2114135	1575040	1149013	1906965	1454275	2033816	1.53239e+06	1.69563e+06	1.50342e+06	0.753455	0.886644	0.833717	0.981094	-0.408407	-0.173574	-0.26237	-0.0275361	0.0598408	0.431701	0.193359	0.904924	0.395685	0.848865	0.999506	0.981008
O75155;Q86VP6	O75155;Q86VP6	CAND1	CAND1;CAND2	4643220	4256520	3909755	3834660	4255985	3472495	3402630	4244585	4035250	3408220	3978815	3785615	4195154	3854380	3894155	3.72422e+06	0.91877	0.956361	0.928251	0.96623	-0.122225	-0.0643733	-0.107413	-0.0495618	0.207389	0.5033	0.263327	0.607339	0.599662	0.874569	0.999506	0.859114
O75155	O75155	CAND2	CAND2	1677370	1298950	1516030	1692915	1299930	1401980	982362	1324150	1669520	1215160	1886845	1307710	1461466	1.46494e+06	1.32534e+06	1469905	1.00238	1.10907	0.906859	1.00339	0.00342695	0.149356	-0.141049	0.0048797	0.987642	0.501742	0.545991	0.981492	0.999893	0.874569	0.999506	0.997885
P27824	P27824	CALX	CANX	49354400	50570150	64664500	54752750	61278950	58314500	48167450	51386000	57369300	53955150	52321600	65199350	55964740	58115400	5.23076e+07	57158700	1.03843	1.09274	0.934652	0.983538	0.0544024	0.127953	-0.097498	-0.0239474	0.578185	0.196251	0.34797	0.794684	0.857031	0.700579	0.999506	0.940888
P40123;Q01518	P40123;Q01518	CAP1	CAP1;CAP2	22355100	22203050	19282950	20360200	24251100	19851500	14392085	19026700	20795750	15225050	19389500	16694500	21065420	21487600	1.80715e+07	1.7103e+07	1.02004	0.946408	0.857876	0.795948	0.0286277	-0.0794664	-0.221159	-0.329254	0.85586	0.662725	0.206856	0.0589075	0.969946	0.925187	0.999506	0.383803
P40123	P40123	CAP2	CAP2	5546520	5119485	4656335	5247375	6382185	5020760	4471780	4933730	4739175	4169985	4539585	4575755	5019632	5.55011e+06	4714895	4.42844e+06	1.10568	0.939245	0.939291	0.797902	0.144934	-0.0904265	-0.090356	-0.325716	0.0926428	0.328998	0.322288	0.000867111	0.45207	0.800625	0.999506	0.283959
P07384	P07384	CAN1	CAPN1	4490710	3258960	4757220	3836165	5153040	3107855	3179750	2817280	4591810	2930280	4004545	2941515	4104614	4.03235e+06	3.52961e+06	3.29211e+06	0.982395	0.932712	0.859914	0.816425	-0.0256245	-0.100496	-0.217736	-0.292608	0.891867	0.640215	0.286365	0.15478	0.981453	0.917532	0.999506	0.534033
P17655	P17655	CAN2	CAPN2	3495940	2775355	4001265	3694290	4752030	3624035	2811865	2598675	4135015	3305620	2924275	3507925	3409836	4.02345e+06	3.18185e+06	3245940	1.17995	1.02014	0.933139	0.806755	0.238731	0.0287698	-0.0998358	-0.309797	0.135408	0.866328	0.569529	0.0519054	0.514741	0.980576	0.999506	0.359983
O15484	O15484	CAN5	CAPN5	3098580	4420680	4997865	3279870	2760355	3140500	3176325	4406395	4397555	3213305	4236880	3318230	4387134	3.06024e+06	3993425	3.58947e+06	0.697549	0.898845	0.910258	1.17294	-0.519633	-0.153855	-0.135652	0.230126	0.00174478	0.261846	0.296038	0.146046	0.0966456	0.755116	0.999506	0.520943
P04632	P04632	CPNS1	CAPNS1	6840850	4075945	7583680	6954710	10065520	5278130	5931080	3516650	7251815	5296050	3575730	5165590	6032020	7.43279e+06	5566515	4.67912e+06	1.23222	0.840584	0.922828	0.629525	0.301262	-0.250536	-0.115867	-0.667665	0.199627	0.388526	0.663994	0.0128246	0.593064	0.831417	0.999506	0.290516
P04632;Q96L46	P04632;Q96L46	CPNS2	CAPNS1;CAPNS2	2992060	1983580	3442085	3182735	4132935	2603065	2198950	1484130	3321395	2555670	1756370	2352010	2768678	3306245	2334825	2221350	1.19416	0.951399	0.8433	0.671865	0.255996	-0.0718777	-0.245883	-0.573757	0.288763	0.811767	0.389527	0.0319928	0.678355	0.962129	0.999506	0.323413
Q14444	Q14444	CAPR1	CAPRIN1	5332790	4158605	4468795	5363470	5609915	5232260	4820450	4356990	4896535	4307335	3453345	4930700	4517518	5.40188e+06	4691325	4230460	1.19576	0.901762	1.03847	0.783146	0.257932	-0.149181	0.0544651	-0.352647	0.0168358	0.169189	0.613548	0.00170624	0.238429	0.67467	0.999506	0.283959
P47755;P52907	P47755;P52907	CAZA1	CAPZA1;CAPZA2	35667000	34121900	34853450	30316400	41074850	28847450	29923300	35441300	28423000	28553600	19864850	34526650	34723540	33412900	3.12625e+07	2.76484e+07	0.962255	0.884393	0.900327	0.827476	-0.0555088	-0.17724	-0.151479	-0.273211	0.689733	0.255256	0.297594	0.0765491	0.909091	0.750924	0.999506	0.420673
P47755	P47755	CAZA2	CAPZA2	9820860	8762425	10014720	9335640	11068400	7472120	8657035	8233225	8752205	7359990	8350345	6822115	9475030	9.29205e+06	8.54749e+06	7.51082e+06	0.980689	0.878716	0.902107	0.808305	-0.0281331	-0.186531	-0.14863	-0.307028	0.8141	0.172346	0.241313	0.0246105	0.953144	0.678892	0.999506	0.306421
P47756	P47756	CAPZB	CAPZB	17732400	16749700	16175750	16565250	19861750	14444250	12207625	15250150	15788300	11890585	13817550	14152850	16716660	1.69571e+07	1.44154e+07	13286995	1.01438	0.921725	0.862335	0.783566	0.0206014	-0.117592	-0.21368	-0.351873	0.872921	0.434582	0.136774	0.0174513	0.973601	0.848865	0.999506	0.294155
Q9Y2V2	Q9Y2V2	CHSP1	CARHSP1	12323700	12428150	11994200	13729600	13848150	14083200	11222590	11312050	11559400	11497500	13059100	13772900	12233680	1.3887e+07	11364680	12776500	1.13514	1.12423	0.928967	0.920034	0.182875	0.168936	-0.106301	-0.120241	0.0218237	0.0375267	0.205666	0.0949413	0.260733	0.483449	0.999506	0.446113
Q86X55	Q86X55	CARM1	CARM1	4130440	3754835	3754110	4347355	3549590	4184255	3824930	3952790	3791285	4291335	5415855	4086045	3829666	4.02707e+06	3856335	4597745	1.05155	1.19226	1.00696	1.14171	0.0725108	0.253696	0.0100118	0.191197	0.437572	0.00543827	0.915832	0.026248	0.773736	0.341378	0.999506	0.309437
P49589	P49589	SYCC	CARS1	5257330	3636765	3945010	4446285	4089165	3498040	3211340	3384685	4066860	3203145	2553120	3487350	4084176	4.01116e+06	3554295	3081205	0.982123	0.866896	0.87026	0.768157	-0.0260243	-0.206069	-0.200482	-0.380526	0.872994	0.284326	0.253851	0.0429596	0.973601	0.76804	0.999506	0.343319
Q9HA77	Q9HA77	SYCM	CARS2	1584680	1296305	2022815	1596340	1459995	1636890	1456890	1318560	2009660	1505655	1082645	1571445	1644584	1.56441e+06	1.59504e+06	1.38658e+06	0.951249	0.86931	0.969872	0.88633	-0.0721056	-0.202057	-0.0441331	-0.174085	0.642627	0.213647	0.773916	0.286168	0.884667	0.717348	0.999506	0.665644
O14936	O14936	CSKP	CASK	3739720	4913280	2668105	3087455	2974325	2198450	3301190	4437420	2565240	3073275	3606365	2176925	3780498	2753410	3.43462e+06	2.95219e+06	0.728319	0.859539	0.908509	1.07219	-0.457357	-0.218364	-0.138427	0.100565	0.0415887	0.295927	0.471613	0.663021	0.338437	0.772538	0.999506	0.885025
Q8WXD9	Q8WXD9	CSKI1	CASKIN1	876047	1078335	614950	615760	516044	471788	633360	1194085	596280	674189	707069	553700	852524	534530	807908	644986	0.626998	0.79834	0.947667	1.20664	-0.673468	-0.324924	-0.0775479	0.270995	0.0194367	0.186958	0.724918	0.365201	0.252769	0.692852	0.999506	0.727457
P42574	P42574	CASP3	CASP3	8823660	6845230	6826635	6957010	6731510	8270930	6983245	6786525	6229430	5508280	5803595	8021680	7233478	7.31982e+06	6666400	6.44452e+06	1.01194	0.966716	0.921604	0.880421	0.017118	-0.0488354	-0.117782	-0.183735	0.900387	0.736152	0.41493	0.192872	0.981453	0.946413	0.999506	0.577979
P55212	P55212	CASP6	CASP6	7099790	4498745	7260500	5860635	10221220	6520040	5084900	3957580	5994350	5782420	4859210	5045335	6123656	7533965	5.01228e+06	5.22899e+06	1.23031	1.04324	0.81851	0.694055	0.299016	0.0610658	-0.288927	-0.526877	0.142577	0.808127	0.243022	0.0165883	0.523132	0.961752	0.999506	0.294155
A6NHX0	A6NHX0	CAST2	CASTOR2	712147	836990	499294	779670	651708	542830	800579	829350	635037	751656	651288	568996	676943	658069	754988	657313	0.972119	0.870627	1.11529	0.998851	-0.0407951	-0.199874	0.15742	-0.00165834	0.823465	0.234215	0.361154	0.992517	0.955517	0.737774	0.999506	0.998919
P04040;C0193P04040	P04040;C0193P04040	CATA	CAT	14837800	12039350	14660250	14186450	5306865	16578100	13753100	11007400	13197750	13376550	21739650	15228000	13647400	12023805	12652750	16781400	0.881033	1.3263	0.927118	1.39568	-0.182733	0.407412	-0.109175	0.48097	0.481549	0.0703295	0.66509	0.0395089	0.805882	0.541517	0.999506	0.338259
Q8N350	Q8N350	CBARP	CBARP	893354	915605	639386	662901	672256	474564	781958	1.09353e+06	650387	688384	836188	553966	800667	603240	841960	692846	0.753422	0.822897	1.05157	1.14854	-0.40847	-0.281217	0.0725483	0.199801	0.133454	0.229595	0.746858	0.465048	0.509954	0.735057	0.999506	0.793678
Q13951	Q13951	PEBB	CBFB	1878260	1.0092e+06	1661035	1815205	1661220	1684675	1450070	1301430	1802745	1674980	1255230	1909590	1.44375e+06	1.72037e+06	1.51808e+06	1.61327e+06	1.1916	1.0627	1.05149	0.937746	0.252897	0.0877355	0.0724307	-0.0927312	0.163093	0.606888	0.701205	0.562992	0.546591	0.904657	0.999506	0.841701
P22681	P22681	CBL	CBL	1826810	1474135	1550705	1745460	1933110	1609480	1697760	1724275	1671095	1674270	1970505	1709100	1575298	1.76268e+06	1697710	1784625	1.11895	1.0512	1.07771	1.01245	0.162149	0.0720309	0.107965	0.0178476	0.180458	0.507223	0.375322	0.866338	0.571093	0.875745	0.999506	0.965462
P22681;Q13191	P22681;Q13191	CBLB	CBL;CBLB	1164500	1185560	1084970	1182410	1314910	1231100	856152	1082850	1080011	854650	1071177	1121020	1141112	1.24281e+06	1.00634e+06	1.01562e+06	1.08912	1.00922	0.881892	0.817195	0.123161	0.0132403	-0.181326	-0.291247	0.435948	0.940111	0.304665	0.0773705	0.773073	0.991268	0.999506	0.421429
Q75N03	Q75N03	HAKAI	CBLL1	1346880	1208605	1108545	1272990	912113	1304915	1142245	1405735	1281800	1293575	1224460	1369820	1196236	1.16334e+06	1.27659e+06	1.29595e+06	0.9725	1.01516	1.06718	1.11399	-0.0402301	0.0217129	0.093797	0.15574	0.749151	0.843428	0.437729	0.185772	0.932027	0.97096	0.999506	0.567778
O75828;P16152	O75828;P16152	CBR1	CBR1;CBR3	3872790	2040290	3831290	3353380	5457755	2988525	3773680	1996180	3777445	2722985	3752450	3093520	3123190	3933220	3182435	3.18965e+06	1.25936	1.00227	1.01897	0.810952	0.332691	0.00326783	0.0271107	-0.302312	0.171077	0.989544	0.918305	0.186821	0.557873	0.997618	0.999506	0.568764
O75828;P16152	O75828;P16152	CBR3	CBR1;CBR3	3872790	2040290	3831290	3353380	5457755	2988525	3773680	1996180	3777445	2722985	3752450	3093520	3123190	3933220	3182435	3.18965e+06	1.25936	1.00227	1.01897	0.810952	0.332691	0.00326783	0.0271107	-0.302312	0.171077	0.989544	0.918305	0.186821	0.557873	0.997618	0.999506	0.568764
Q8N4T8	Q8N4T8	CBR4	CBR4	1742360	1432435	1801795	1756435	2540220	2153650	1205773	1115226	1493250	1650585	1318770	1907155	1642164	2.1501e+06	1.27142e+06	1.6255e+06	1.30931	1.2785	0.774232	0.756012	0.388807	0.35445	-0.369162	-0.403518	0.0153889	0.0668859	0.0673064	0.00948067	0.225483	0.531579	0.999506	0.283959
P35520	P35520	CBS	CBS	941826	846126	1317035	1067260	988756	1268020	700087	716854	1414745	937790	1183705	1121660	1.05363e+06	1.10801e+06	943895	1.08105e+06	1.05161	1.14531	0.895851	0.975668	0.0726055	0.195737	-0.158669	-0.035538	0.740874	0.385679	0.506419	0.86334	0.928485	0.831417	0.999506	0.963877
P83916	P83916	CBX1	CBX1	26733400	24941950	24852350	30444550	24720700	26258950	30793150	25260700	22923300	26835350	22037100	28679700	25264400	27141400	2.63257e+07	2.58507e+07	1.07429	0.981957	1.04201	0.952446	0.103389	-0.0262685	0.0593669	-0.0702909	0.408979	0.825126	0.638587	0.549843	0.762454	0.96396	0.999506	0.83724
P45973;Q13185	P45973;Q13185	CBX3	CBX3;CBX5	3399010	3636550	4149550	5019045	3366200	3496720	5582680	4128730	3388725	4170605	4330790	3044950	3794242	3960655	4.36671e+06	3.84878e+06	1.04386	0.881391	1.15088	0.971754	0.0619273	-0.182145	0.202736	-0.0413372	0.800072	0.412113	0.387841	0.858222	0.945887	0.838102	0.999506	0.962115
P45973	P45973	CBX5	CBX5	12453400	14934800	10206260	13760700	8809025	13024300	12252750	15108050	9596495	13431250	12064700	12201250	12547104	11864675	1.23191e+07	1.25657e+07	0.945611	1.02002	0.981828	1.05909	-0.0806818	0.0285982	-0.0264577	0.0828223	0.599301	0.841665	0.860215	0.57155	0.865057	0.970546	0.999506	0.843591
Q9HC52	Q9HC52	CBX8	CBX8	2683980	2783810	2705920	3005670	2069650	3122585	2655480	2682630	2550880	2938490	1700850	2994635	2732688	2732635	2.62966e+06	2.54466e+06	0.999981	0.967675	0.962299	0.93121	-2.79811e-05	-0.0474061	-0.0554426	-0.102821	0.99985	0.752094	0.715211	0.487017	0.999893	0.949626	0.999506	0.805425
Q8IX12	Q8IX12	CCAR1	CCAR1	6211390	6034700	5934800	6739065	4487845	7151195	6604355	6494820	6730790	7454550	5089065	7798185	6030078	6126035	6.60999e+06	6780600	1.01591	1.02581	1.09617	1.10685	0.0227769	0.0367652	0.132471	0.146459	0.872294	0.764553	0.336945	0.257873	0.973601	0.954948	0.999506	0.640747
Q8N163	Q8N163	CCAR2	CCAR2	11797100	12302000	11560300	13149550	10584900	13505700	12018050	11340000	12147050	13580750	10035000	13740700	11904340	1.24134e+07	1.1835e+07	12452150	1.04276	1.05214	0.994178	1.00312	0.0604087	0.0733311	-0.00842387	0.00449848	0.540918	0.438265	0.933341	0.960862	0.843481	0.850557	0.999506	0.993906
Q96NT0	Q96NT0	CC115	CCDC115	846870	1063368	635119	830576	975588	764948	576826	660109	647180	660574	897658	608478	848769	857037	628039	722237	1.00974	1.14999	0.739941	0.842714	0.0139859	0.201619	-0.434518	-0.246885	0.954461	0.497567	0.138468	0.334661	0.993824	0.874569	0.999506	0.705208
Q96CT7	Q96CT7	CC124	CCDC124	2580460	1873535	2405310	2710975	3464225	2718275	2572920	1986275	2518295	2404765	2103190	2487725	2227630	2.96449e+06	2.35916e+06	2.33189e+06	1.33078	0.988441	1.05905	0.786608	0.412275	-0.0167735	0.0827657	-0.346283	0.00196515	0.891313	0.531717	0.00443703	0.102717	0.987401	0.999506	0.283959
Q9H6E4	Q9H6E4	CC134	CCDC134	1097260	1174595	1037564	1101295	1188095	1503285	812776	1.02776e+06	1.08065e+06	844337	875584	1341585	1.10432e+06	1264225	973727	1.0205e+06	1.1448	1.04804	0.881747	0.807215	0.195101	0.0676893	-0.181563	-0.308974	0.362589	0.777914	0.455583	0.152067	0.732182	0.957254	0.999506	0.528203
O60826	O60826	CCD22	CCDC22	1263740	1282095	1234930	1216605	1446025	1153760	997019	1251150	1230170	1099488	1194320	1064430	1259558	1272130	1.15945e+06	1.11941e+06	1.00998	0.965472	0.920518	0.879951	0.0143286	-0.0506941	-0.119482	-0.184504	0.900743	0.67763	0.326573	0.123363	0.981533	0.930379	0.999506	0.490924
Q86WR0	Q86WR0	CCD25	CCDC25	643436	462035	626384	686198	684561	815562	663432	536531	788355	748546	498449	759918	564055	728774	662772	668971	1.29203	1.00935	1.17501	0.91794	0.369636	0.0134292	0.232678	-0.123529	0.0502567	0.935245	0.226046	0.43665	0.366508	0.991268	0.999506	0.777236
Q96MW1	Q96MW1	CCD43	CCDC43	1074530	907402	858832	921384	1216910	771218	922675	957430	892019	710312	964953	795740	921399	969838	924041	823669	1.05257	0.891376	1.00287	0.849285	0.0739164	-0.165893	0.00413073	-0.235679	0.66172	0.346013	0.980914	0.175296	0.893914	0.804982	0.999506	0.55403
Q96A33	Q96A33	CCD47	CCDC47	2341580	2090935	2921895	2414140	2254445	2764575	1810755	1834170	2523340	2088195	1684345	2750720	2473448	2477720	2.05609e+06	2174420	1.00173	1.05755	0.831264	0.877589	0.00248959	0.0807284	-0.266621	-0.188383	0.989183	0.694253	0.195005	0.318948	0.999893	0.935418	0.999506	0.69561
Q8IVM0	Q8IVM0	CCD50	CCDC50	1134560	905037	1108200	977034	1264215	953470	1055880	894210	1083280	892515	852350	863002	1.03221e+06	1.06491e+06	1.01112e+06	869289	1.03168	0.859726	0.979574	0.816305	0.0449947	-0.218051	-0.0297733	-0.292819	0.714318	0.106866	0.813228	0.0305331	0.916891	0.603872	0.999506	0.318441
Q96ER9	Q96ER9	MITOK	CCDC51	1434480	1563120	1731895	1404135	1279650	1476610	1681635	1766420	1421480	1531070	1166307	1521125	1604902	1.3868e+06	1.62318e+06	1.40617e+06	0.864102	0.866305	1.01139	1.01397	-0.210727	-0.207053	0.0163363	0.0200103	0.075161	0.0642238	0.87652	0.86289	0.42738	0.531579	0.999506	0.963572
Q16204	Q16204	CCDC6	CCDC6	5453970	4714435	3911310	4519740	5054995	4456900	3919795	4412745	4232575	3545040	3742425	4171100	4541092	4.67721e+06	4.18837e+06	3.81952e+06	1.02998	0.911935	0.922327	0.816624	0.0426095	-0.132997	-0.11665	-0.292257	0.66793	0.230355	0.272648	0.00938097	0.895967	0.735057	0.999506	0.283959
Q3V6T2	Q3V6T2	GRDN	CCDC88A	1193070	1114840	929540	1057590	1007848	901053	587722	970575	947241	645471	818463	838658	1.05637e+06	988830	835179	767531	0.936068	0.919001	0.790615	0.776201	-0.0953151	-0.121861	-0.338952	-0.365499	0.589596	0.571071	0.0878262	0.0742996	0.859121	0.890367	0.999506	0.416091
Q567U6	Q567U6	CCD93	CCDC93	866880	880888	849460	901948	1007703	794378	761756	853774	853905	759134	674928	825544	865515	901343	823145	753202	1.04139	0.91503	0.951046	0.835644	0.0585171	-0.12811	-0.0724126	-0.259039	0.506409	0.181304	0.433037	0.00826549	0.821743	0.688246	0.999506	0.283959
Q96F63	Q96F63	CCD97	CCDC97	1282370	955774	947566	1279400	986582	1314115	1131650	1007046	968337	1051477	1150190	1176355	1017810	1.19337e+06	1.03568e+06	1.12601e+06	1.17248	1.08722	1.01756	0.943556	0.229568	0.120641	0.0251068	-0.0838202	0.120567	0.391802	0.870522	0.521355	0.494275	0.831417	0.999506	0.825302
O00622	O00622	CCN1	CCN1	1410290	812984	1691970	1575625	1.02783e+06	1606490	1375285	1140964	1565845	1399585	1791505	1735385	1.28404e+06	1.40331e+06	1360698	1.64216e+06	1.09289	1.20685	1.0597	1.1702	0.128149	0.271246	0.0836574	0.226755	0.548996	0.147126	0.699349	0.215191	0.847797	0.66113	0.999506	0.600468
O75909	O75909	CCNK	CCNK	1477700	1125685	1410470	1549800	1118005	1747555	972970	1173605	1624340	1190987	1336350	2056370	1310002	1.47179e+06	1.25697e+06	1.5279e+06	1.1235	1.21554	0.959519	1.03813	0.168	0.2816	-0.0596167	0.0539838	0.459205	0.199998	0.807114	0.786454	0.786774	0.702319	0.999506	0.94063
Q8ND76	Q8ND76	CCNY	CCNY	886911	985224	1039997	940406	893904	914492	781218	1033510	1118325	821409	731246	938120	987471	916267	977684	830259	0.927893	0.849209	0.99009	0.906131	-0.107969	-0.235808	-0.0143691	-0.142208	0.332973	0.0436734	0.892881	0.223294	0.71359	0.496455	0.999506	0.608372
O43303	O43303	CP110	CCP110	635561	505471	410204	601330	510363	487826	416323	482355	478736	555810	400632	506540	493382	533173	459138	487660	1.08065	1.06212	0.930593	0.914637	0.111899	0.0869488	-0.103778	-0.128728	0.485437	0.59898	0.547627	0.403963	0.80744	0.901057	0.999506	0.759292
O14618	O14618	CCS	CCS	5750350	4988265	4681810	5299705	6031315	4889555	4996650	5908885	5113325	5157530	3117370	4963450	5018100	5.40686e+06	5339620	4.41278e+06	1.07747	0.826423	1.06407	0.816146	0.107649	-0.275048	0.0895959	-0.293102	0.370505	0.0330726	0.457452	0.0233628	0.738522	0.474722	0.999506	0.306421
P78371	P78371	TCPB	CCT2	45330300	43576450	35954850	42269300	42077800	38213400	40425750	39472150	35784550	40231700	44870700	36101450	40878580	40853500	3.85608e+07	4.04013e+07	0.999386	1.04773	0.943301	0.988931	-0.0008854	0.0672655	-0.0842095	-0.0160586	0.991229	0.401793	0.315976	0.835403	0.999893	0.834912	0.999506	0.953843
P49368	P49368	TCPG	CCT3	42582600	41044800	35209550	39775150	36994000	37042300	39510300	40636050	36423400	39602500	42703000	36930400	39018260	37937150	3.88566e+07	39745300	0.972292	1.02287	0.995856	1.04766	-0.0405381	0.0326252	-0.00599039	0.067173	0.517652	0.576459	0.922515	0.26165	0.827371	0.892972	0.999506	0.643275
P50991	P50991	TCPD	CCT4	34286600	32645500	28391650	33558150	31703800	30300550	25087550	29599650	27822950	25592900	33592200	27293600	31272180	3.18542e+07	2.75034e+07	2.88262e+07	1.01861	1.0481	0.879484	0.904944	0.0266023	0.0677732	-0.185271	-0.1441	0.845406	0.642817	0.215595	0.294007	0.96628	0.918842	0.999506	0.674131
P48643	P48643	TCPE	CCT5	50929200	50779900	39662350	47784750	47352850	44202750	37091750	44258300	39988550	39536200	46580200	40890550	46362740	4.64468e+07	40446200	42335650	1.00181	1.04672	0.872386	0.911487	0.00261286	0.0658689	-0.196962	-0.133706	0.981701	0.590033	0.117839	0.2475	0.999893	0.899023	0.999506	0.63135
P40227	P40227	TCPZ	CCT6A	33627100	31827700	27594300	30693700	29345200	28346100	28780400	31915050	27596250	29146500	30652250	29082000	30494220	2.94617e+07	2.94306e+07	2.96269e+07	0.966139	1.00667	0.96512	1.00561	-0.0496968	0.00959317	-0.0512205	0.00806944	0.516316	0.896468	0.503903	0.91279	0.827305	0.989081	0.999506	0.98301
P40227;Q92526	P40227;Q92526	TCPW	CCT6A;CCT6B	15109700	14634250	12244500	14960650	13901000	13306850	14283350	15484500	12903500	14572400	18333450	12720000	13773440	1.40562e+07	1.42238e+07	1.52086e+07	1.02053	1.06924	1.0327	1.08199	0.0293143	0.0965837	0.0464163	0.113686	0.784176	0.322703	0.663123	0.249333	0.944138	0.798634	0.999506	0.633946
Q99832	Q99832	TCPH	CCT7	45341300	44276550	37754750	44374550	41467850	39904450	37904250	42270600	37895600	38616600	44511800	38123950	41880780	4.19156e+07	3.93568e+07	40417450	1.00083	1.02695	0.939735	0.964258	0.00119954	0.0383648	-0.0896748	-0.0525096	0.988944	0.658945	0.321568	0.534011	0.999893	0.923917	0.999506	0.832962
P50990	P50990	TCPQ	CCT8	57730100	54644700	48581050	56050500	52367350	48413450	50900700	52713900	47118650	52622250	55959750	46911750	52836320	52277100	5.02444e+07	51831250	0.989416	1.03158	0.950945	0.991471	-0.0153509	0.0448589	-0.0725667	-0.0123569	0.822497	0.50652	0.30475	0.851173	0.954999	0.875745	0.999506	0.960953
P86791;P86790	P86791;P86790	CCZ1B	CCZ1;CCZ1B	918922	1003869	976119	973876	1014415	783068	832902	1026396	979286	782880	1412830	858718	975780	923786	946195	1018143	0.946716	1.07604	0.969681	1.10214	-0.0789964	0.105731	-0.044418	0.140309	0.677584	0.547221	0.812711	0.431412	0.902118	0.884047	0.999506	0.773978
P86791;P86790	P86791;P86790	CCZ1	CCZ1;CCZ1B	918922	1003869	976119	973876	1014415	783068	832902	1026396	979286	782880	1412830	858718	975780	923786	946195	1018143	0.946716	1.07604	0.969681	1.10214	-0.0789964	0.105731	-0.044418	0.140309	0.677584	0.547221	0.812711	0.431412	0.902118	0.884047	0.999506	0.773978
P48509	P48509	CD151	CD151	2473200	1891705	5359730	2837290	1647845	1515915	2812010	2113245	5233820	3146205	2247510	1626545	3395214	2000350	3.38636e+06	2.34009e+06	0.589168	0.691033	0.997392	1.16984	-0.76325	-0.533173	-0.00376787	0.22631	0.0764959	0.157176	0.990651	0.638252	0.428692	0.666641	0.999506	0.870868
P41217	P41217	OX2G	CD200	4790200	11118100	5517295	4483925	5510305	3062965	4066235	10613450	4610220	4040850	7556035	3086835	7612198	4.3524e+06	6.42997e+06	4.89457e+06	0.571766	0.761213	0.844693	1.12457	-0.806502	-0.393629	-0.243501	0.169373	0.0465024	0.306739	0.450238	0.71495	0.358055	0.77772	0.999506	0.903972
Q5ZPR3	Q5ZPR3	CD276	CD276	1476050	1782310	2100420	1563980	1722085	1402125	1116465	1393535	1674095	1022279	1693260	1413815	1848302	1562730	1.3947e+06	1.37645e+06	0.845495	0.986917	0.754584	0.880799	-0.242132	-0.0189995	-0.406247	-0.183115	0.289568	0.942594	0.0994751	0.465315	0.67878	0.991268	0.999506	0.793678
O95400	O95400	CD2B2	CD2BP2	2632890	2287950	2483705	2810680	2391565	3093995	2780280	2518980	2794860	2719695	1897290	3104160	2435240	2.76541e+06	2698040	2573715	1.13558	0.95392	1.10792	0.93068	0.183431	-0.0680594	0.147848	-0.103643	0.157585	0.568381	0.256227	0.381814	0.537411	0.890367	0.999506	0.73968
Q08722	Q08722	CD47	CD47	7228800	15544300	14305150	6790195	7349605	6580330	5922835	13386900	12852850	6083805	6618905	6985355	13385540	6906710	1.07209e+07	6.56269e+06	0.515983	0.612142	0.800929	0.95019	-0.954605	-0.708062	-0.320254	-0.0737117	0.000691985	0.0137747	0.114388	0.825316	0.0658145	0.411309	0.999506	0.95175
P13987	P13987	CD59	CD59	3171530	7094165	7832335	3164790	4680450	3846025	2757035	6826470	7039215	2599000	4720595	3929200	6604906	3.89709e+06	5.54091e+06	3.7496e+06	0.590029	0.676712	0.838908	0.962154	-0.761141	-0.563386	-0.253416	-0.0556606	0.00914787	0.0589068	0.26984	0.870578	0.193081	0.53037	0.999506	0.966598
P60033	P60033	CD81	CD81	10838500	8718325	13467850	9352920	6336815	7027150	8993900	8349660	11144100	8468750	10125255	6812735	11042170	7572295	9.49589e+06	8.46891e+06	0.685761	0.891851	0.859966	1.11841	-0.544221	-0.165126	-0.217649	0.161446	0.00426035	0.328339	0.165854	0.392067	0.142763	0.800625	0.999506	0.749171
Q9NPY3;Q9UHG2	Q9NPY3;Q9UHG2	C1QR1	CD93;PCSK1N	4734840	7864540	5815825	4063720	3551935	2674350	4876150	7771370	6542140	4442900	5852080	2347555	6419114	3.43e+06	6.39655e+06	4.21418e+06	0.534342	0.65882	0.996485	1.22862	-0.904165	-0.602043	-0.00507944	0.297042	0.00109681	0.00847639	0.9773	0.306176	0.0774319	0.361951	0.999506	0.6857
Q9NPY3;Q9UHG2	Q9NPY3;Q9UHG2	PCS1N	CD93;PCSK1N	4734840	7864540	5815825	4063720	3551935	2674350	4876150	7771370	6542140	4442900	5852080	2347555	6419114	3.43e+06	6.39655e+06	4.21418e+06	0.534342	0.65882	0.996485	1.22862	-0.904165	-0.602043	-0.00507944	0.297042	0.00109681	0.00847639	0.9773	0.306176	0.0774319	0.361951	0.999506	0.6857
P14209	P14209	CD99	CD99	5972060	4691390	7287865	5197225	4588450	4284880	5611090	4302980	6136695	5009425	6542625	3723975	5986114	4690185	5350255	5.09201e+06	0.783511	0.951732	0.893778	1.08567	-0.351975	-0.0713729	-0.162012	0.11859	0.079684	0.7035	0.375557	0.554763	0.43239	0.936977	0.999506	0.838797
Q8TCZ2	Q8TCZ2	C99L2	CD99L2	642290	1057236	1.03025e+06	731906	595636	547392	504669	979108	1.05753e+06	399873	640513	523202	963451	624978	847103	521196	0.648686	0.615269	0.879238	0.833944	-0.624408	-0.700711	-0.185675	-0.261978	0.0184666	0.0174871	0.387998	0.418771	0.247908	0.422488	0.999506	0.767011
Q13042	Q13042	CDC16	CDC16	1209130	1073820	1267115	1249475	1158125	1202745	1127835	1002035	1253160	1275090	1412760	1117405	1178200	1.20345e+06	1.12768e+06	1.26842e+06	1.02143	1.12481	0.957118	1.05399	0.0305897	0.169677	-0.063231	0.0758564	0.768686	0.0968437	0.557512	0.430563	0.937777	0.585175	0.999506	0.773599
Q9UJX2	Q9UJX2	CDC23	CDC23	1198110	1041085	1287920	1279560	1020521	1224700	1140520	1107755	1299735	1287395	1927375	1215835	1171224	1174927	1182670	1.47687e+06	1.00316	1.24876	1.00977	1.25699	0.0045541	0.320494	0.0140306	0.32997	0.977618	0.0282373	0.9309	0.0247761	0.998751	0.451606	0.999506	0.306421
P30260	P30260	CDC27	CDC27	408000	482540	467278	491652	438889	472048	215986	399569	461180	347844	509726	441920	461528	467530	358912	433163	1.01301	1.20688	0.777661	0.926493	0.0186415	0.271281	-0.362787	-0.110148	0.931799	0.274233	0.154147	0.608486	0.988464	0.762215	0.999506	0.859114
P49427	P49427	UB2R1	CDC34	2232530	1829895	1745055	1996725	1884230	2013285	1869795	1405585	1534475	1565205	1762025	2088825	1876486	1.96475e+06	1603285	1.80535e+06	1.04704	1.12603	0.854408	0.918872	0.0663098	0.171249	-0.227003	-0.122063	0.579093	0.190936	0.0963777	0.298269	0.857031	0.697532	0.999506	0.676477
P49427;Q712K3	P49427;Q712K3	UB2R2	CDC34;UBE2R2	3826040	3232370	3242160	3598350	4755950	3813305	2852480	2984590	3492345	2867445	3512870	3372465	3355020	4.05587e+06	3109805	3.25093e+06	1.2089	1.04538	0.926911	0.801537	0.273689	0.0640269	-0.109497	-0.31916	0.095151	0.7152	0.546697	0.0476906	0.452163	0.938999	0.999506	0.348458
Q16543	Q16543	CDC37	CDC37	9991090	8526030	7700855	8353145	9224655	8531345	7029130	8533735	8298120	6951580	6188895	8432375	8488972	8.70305e+06	7.95366e+06	7190950	1.02522	0.904106	0.93694	0.826256	0.035931	-0.145437	-0.0939707	-0.275338	0.738316	0.220212	0.407004	0.0209034	0.927974	0.722865	0.999506	0.305459
O60508	O60508	PRP17	CDC40	1717910	1635315	2039110	1924250	1432480	2023835	1749350	1724090	1811230	1842945	2403705	1962630	1813352	1.79352e+06	1.76156e+06	2069760	0.989064	1.17496	0.971437	1.15402	-0.0158638	0.232613	-0.0418081	0.206668	0.897649	0.0465072	0.737204	0.0716336	0.981453	0.500173	0.999506	0.412951
P15153;P17081;P60763;P60953;P63000;P84095;Q9H4E5	P15153;P17081;P60763;P60953;P63000;P84095;Q9H4E5	CDC42	CDC42;RAC1;RAC2;RAC3;RHOG;RHOJ;RHOQ	19875300	24568450	22934650	19103800	18507350	14470500	19720650	25228150	21244800	20240900	21122950	15222050	22976300	17360550	2.20645e+07	1.8862e+07	0.755585	0.854855	0.960317	1.08648	-0.404334	-0.226249	-0.0584173	0.119667	0.00388671	0.0648489	0.6015	0.370372	0.134574	0.531579	0.999506	0.73053
P15153;P17081;P60763;P60953;P63000;P84095;Q9H4E5	P15153;P17081;P60763;P60953;P63000;P84095;Q9H4E5	RAC1	CDC42;RAC1;RAC2;RAC3;RHOG;RHOJ;RHOQ	19875300	24568450	22934650	19103800	18507350	14470500	19720650	25228150	21244800	20240900	21122950	15222050	22976300	17360550	2.20645e+07	1.8862e+07	0.755585	0.854855	0.960317	1.08648	-0.404334	-0.226249	-0.0584173	0.119667	0.00388671	0.0648489	0.6015	0.370372	0.134574	0.531579	0.999506	0.73053
P15153;P17081;P60763;P60953;P63000;P84095;Q9H4E5	P15153;P17081;P60763;P60953;P63000;P84095;Q9H4E5	RAC2	CDC42;RAC1;RAC2;RAC3;RHOG;RHOJ;RHOQ	19875300	24568450	22934650	19103800	18507350	14470500	19720650	25228150	21244800	20240900	21122950	15222050	22976300	17360550	2.20645e+07	1.8862e+07	0.755585	0.854855	0.960317	1.08648	-0.404334	-0.226249	-0.0584173	0.119667	0.00388671	0.0648489	0.6015	0.370372	0.134574	0.531579	0.999506	0.73053
P15153;P17081;P60763;P60953;P63000;P84095;Q9H4E5	P15153;P17081;P60763;P60953;P63000;P84095;Q9H4E5	RAC3	CDC42;RAC1;RAC2;RAC3;RHOG;RHOJ;RHOQ	19875300	24568450	22934650	19103800	18507350	14470500	19720650	25228150	21244800	20240900	21122950	15222050	22976300	17360550	2.20645e+07	1.8862e+07	0.755585	0.854855	0.960317	1.08648	-0.404334	-0.226249	-0.0584173	0.119667	0.00388671	0.0648489	0.6015	0.370372	0.134574	0.531579	0.999506	0.73053
P15153;P17081;P60763;P60953;P63000;P84095;Q9H4E5	P15153;P17081;P60763;P60953;P63000;P84095;Q9H4E5	RHOG	CDC42;RAC1;RAC2;RAC3;RHOG;RHOJ;RHOQ	19875300	24568450	22934650	19103800	18507350	14470500	19720650	25228150	21244800	20240900	21122950	15222050	22976300	17360550	2.20645e+07	1.8862e+07	0.755585	0.854855	0.960317	1.08648	-0.404334	-0.226249	-0.0584173	0.119667	0.00388671	0.0648489	0.6015	0.370372	0.134574	0.531579	0.999506	0.73053
P15153;P17081;P60763;P60953;P63000;P84095;Q9H4E5	P15153;P17081;P60763;P60953;P63000;P84095;Q9H4E5	RHOJ	CDC42;RAC1;RAC2;RAC3;RHOG;RHOJ;RHOQ	19875300	24568450	22934650	19103800	18507350	14470500	19720650	25228150	21244800	20240900	21122950	15222050	22976300	17360550	2.20645e+07	1.8862e+07	0.755585	0.854855	0.960317	1.08648	-0.404334	-0.226249	-0.0584173	0.119667	0.00388671	0.0648489	0.6015	0.370372	0.134574	0.531579	0.999506	0.73053
P15153;P17081;P60763;P60953;P63000;P84095;Q9H4E5	P15153;P17081;P60763;P60953;P63000;P84095;Q9H4E5	RHOQ	CDC42;RAC1;RAC2;RAC3;RHOG;RHOJ;RHOQ	19875300	24568450	22934650	19103800	18507350	14470500	19720650	25228150	21244800	20240900	21122950	15222050	22976300	17360550	2.20645e+07	1.8862e+07	0.755585	0.854855	0.960317	1.08648	-0.404334	-0.226249	-0.0584173	0.119667	0.00388671	0.0648489	0.6015	0.370372	0.134574	0.531579	0.999506	0.73053
Q09013;Q5VT25;Q9Y5S2	Q09013;Q5VT25;Q9Y5S2	DMPK	CDC42BPA;CDC42BPB;DMPK	1415650	1779120	1356665	1403620	1373990	1395650	1020727	1575930	1389795	1.04998e+06	1439445	1134040	1537444	1.39109e+06	1.32882e+06	1.20782e+06	0.904805	0.908945	0.864303	0.868258	-0.144322	-0.137736	-0.210391	-0.203805	0.453594	0.515062	0.288922	0.327502	0.785432	0.877956	0.999506	0.699788
Q09013;Q5VT25;Q9Y5S2	Q09013;Q5VT25;Q9Y5S2	MRCKA	CDC42BPA;CDC42BPB;DMPK	1415650	1779120	1356665	1403620	1373990	1395650	1020727	1575930	1389795	1.04998e+06	1439445	1134040	1537444	1.39109e+06	1.32882e+06	1.20782e+06	0.904805	0.908945	0.864303	0.868258	-0.144322	-0.137736	-0.210391	-0.203805	0.453594	0.515062	0.288922	0.327502	0.785432	0.877956	0.999506	0.699788
Q09013;Q5VT25;Q9Y5S2	Q09013;Q5VT25;Q9Y5S2	MRCKB	CDC42BPA;CDC42BPB;DMPK	1415650	1779120	1356665	1403620	1373990	1395650	1020727	1575930	1389795	1.04998e+06	1439445	1134040	1537444	1.39109e+06	1.32882e+06	1.20782e+06	0.904805	0.908945	0.864303	0.868258	-0.144322	-0.137736	-0.210391	-0.203805	0.453594	0.515062	0.288922	0.327502	0.785432	0.877956	0.999506	0.699788
Q9H3Q1	Q9H3Q1	BORG4	CDC42EP4	3931450	2668955	3265680	3600625	3961450	3578310	2249815	2557675	3505120	1985360	2715680	3455370	3160144	3.71346e+06	2770870	2.7188e+06	1.17509	0.981209	0.876818	0.732148	0.232774	-0.0273672	-0.189651	-0.449793	0.167696	0.88902	0.325803	0.0138648	0.554162	0.987164	0.999506	0.290516
Q99459	Q99459	CDC5L	CDC5L	7676870	7568145	8344460	8877725	7081345	9570135	7843105	7056015	8754240	8327345	6295110	9392930	7900416	8509735	7.88445e+06	8.00513e+06	1.07712	1.01531	0.99798	0.940702	0.107186	0.0219138	-0.00291789	-0.0881897	0.372309	0.85154	0.98116	0.437252	0.740802	0.974733	0.999506	0.777236
Q6P1J9	Q6P1J9	CDC73	CDC73	1957710	1580670	2049540	2241395	1847485	2412425	2085875	1552315	2131140	2284985	1314445	2423175	1843626	2.1671e+06	1923110	2007535	1.17546	1.0439	1.04311	0.926369	0.233221	0.0619839	0.0608953	-0.110342	0.158308	0.692453	0.722448	0.457041	0.538253	0.934804	0.999506	0.792356
P55290	P55290	CAD13	CDH13	3232310	3842175	1672800	2356770	3284405	1378310	1939515	3468650	1512925	1.49684e+06	3189070	983652	2852452	2.33983e+06	2307030	1.88985e+06	0.820287	0.819172	0.808788	0.807689	-0.2858	-0.287762	-0.306166	-0.308128	0.42867	0.498395	0.400224	0.465669	0.770608	0.874569	0.999506	0.794032
P19022	P19022	CADH2	CDH2	5970180	6336435	9430285	5790315	8016205	6214580	4768675	5846350	8416435	4681975	5918110	5782560	7500724	6673700	6343820	5.46088e+06	0.889741	0.860819	0.845761	0.818269	-0.168543	-0.216218	-0.241678	-0.289353	0.342163	0.288899	0.188669	0.150197	0.719437	0.770587	0.999506	0.526345
O14735	O14735	CDIPT	CDIPT	2139580	3587845	2356950	2114555	1871050	2112455	1.45128e+06	2973110	2307575	1.66852e+06	3284010	1904690	2805834	2.03269e+06	2.24399e+06	2.28574e+06	0.72445	1.01861	0.799758	1.12449	-0.465042	0.0265966	-0.322365	0.169274	0.106025	0.924541	0.232835	0.567526	0.467026	0.991268	0.999506	0.843541
P06493	P06493	CDK1	CDK1	2048100	1447940	3136875	2796585	1677310	4029180	2280535	1366600	2833915	2792385	3049390	3555905	2243546	2.83436e+06	2160350	3132560	1.26334	1.45002	0.962918	1.10521	0.337241	0.536077	-0.0545157	0.14432	0.224033	0.0426952	0.861495	0.514057	0.616601	0.493394	0.999506	0.822854
P06493;P24941;Q00526	P06493;P24941;Q00526	CDK2	CDK1;CDK2;CDK3	1112900	669900	1556670	1409865	972012	2206545	1311140	735927	1553855	1640405	1133135	2024000	1.11321e+06	1.52947e+06	1.20031e+06	1599180	1.37393	1.33231	1.07824	1.04558	0.458313	0.413928	0.108681	0.0642969	0.145698	0.143806	0.754623	0.792981	0.524809	0.657469	0.999506	0.940888
P06493;P24941;Q00526	P06493;P24941;Q00526	CDK3	CDK1;CDK2;CDK3	1112900	669900	1556670	1409865	972012	2206545	1311140	735927	1553855	1640405	1133135	2024000	1.11321e+06	1.52947e+06	1.20031e+06	1599180	1.37393	1.33231	1.07824	1.04558	0.458313	0.413928	0.108681	0.0642969	0.145698	0.143806	0.754623	0.792981	0.524809	0.657469	0.999506	0.940888
P21127;Q9UQ88	P21127;Q9UQ88	CD11A	CDK11A;CDK11B	3480120	3368850	3341235	3777170	2983630	4008305	2612640	3118630	3305130	3466145	3186360	4154960	3380058	3.5897e+06	3.01213e+06	3.60249e+06	1.06202	1.19599	0.891148	1.00356	0.0868159	0.258208	-0.166262	0.00512981	0.583688	0.115692	0.340006	0.971927	0.857031	0.614007	0.999506	0.996491
P21127	P21127	CD11B	CDK11B	1442200	1370530	1265025	1139018	1208860	1545595	1417755	1263365	1328440	1795435	874826	1573025	1342662	1.29782e+06	1336520	1.41443e+06	0.966605	1.05829	0.995426	1.08985	-0.049001	0.0817378	-0.00661474	0.124124	0.811268	0.663979	0.973887	0.516824	0.951878	0.925187	0.999506	0.823645
Q14004;Q9NYV4	Q14004;Q9NYV4	CDK12	CDK12;CDK13	919020	885630	1103620	1041265	822664	1122495	1293975	837335	967922	1267690	1363065	1286400	979504	995475	1.03308e+06	1.30572e+06	1.0163	1.26391	1.05469	1.31165	0.0233332	0.337896	0.0768244	0.391387	0.875108	0.00996096	0.599221	0.00411473	0.973601	0.374047	0.999506	0.283959
Q14004;Q9NYV4	Q14004;Q9NYV4	CDK13	CDK12;CDK13	919020	885630	1103620	1041265	822664	1122495	1293975	837335	967922	1267690	1363065	1286400	979504	995475	1.03308e+06	1.30572e+06	1.0163	1.26391	1.05469	1.31165	0.0233332	0.337896	0.0768244	0.391387	0.875108	0.00996096	0.599221	0.00411473	0.973601	0.374047	0.999506	0.283959
P49336;Q9BWU1	P49336;Q9BWU1	CDK19	CDK19;CDK8	569119	539068	527140	531429	381422	628624	402045	512086	555098	517906	687068	563058	540307	513825	489743	589344	0.950987	1.20337	0.906416	1.14697	-0.0725024	0.267085	-0.141755	0.197832	0.709479	0.151765	0.478936	0.271813	0.916556	0.66286	0.999506	0.651776
P49336;Q9BWU1	P49336;Q9BWU1	CDK8	CDK19;CDK8	569119	539068	527140	531429	381422	628624	402045	512086	555098	517906	687068	563058	540307	513825	489743	589344	0.950987	1.20337	0.906416	1.14697	-0.0725024	0.267085	-0.141755	0.197832	0.709479	0.151765	0.478936	0.271813	0.916556	0.66286	0.999506	0.651776
Q00535	Q00535	CDK5	CDK5	4704420	5552855	4511955	3831885	3700910	3669905	4521745	5536625	4365665	3901940	5160795	3776910	4966808	3.73423e+06	4.80801e+06	4.27988e+06	0.751838	0.890156	0.968028	1.14612	-0.411507	-0.167869	-0.0468786	0.196759	0.00113213	0.103008	0.629454	0.0927997	0.0789009	0.59633	0.999506	0.443046
Q96JB5	Q96JB5	CK5P3	CDK5RAP3	2613830	2100515	3067860	2939160	2849690	3386925	2979950	2444910	2968885	3161605	1853160	3574385	2590116	3.05859e+06	2797915	2863050	1.18087	1.02328	1.08023	0.936068	0.239851	0.0332007	0.111335	-0.0953146	0.14654	0.827832	0.510382	0.515859	0.525802	0.964816	0.999506	0.823095
P50613	P50613	CDK7	CDK7	1296220	1046860	1349425	1305700	1062452	1530425	1168155	1149545	1520725	1.19645e+06	2448020	1518100	1217758	1.29953e+06	1279475	1.72086e+06	1.06715	1.34497	1.05068	1.32422	0.0937577	0.427576	0.0713245	0.405143	0.703026	0.0407073	0.773358	0.0497205	0.91427	0.487941	0.999506	0.354056
P50750	P50750	CDK9	CDK9	1684750	1590565	1681125	1892965	1541355	2060300	1333732	1619250	1817165	1764035	1628090	2238915	1645626	1831540	1590049	1.87701e+06	1.11297	1.18048	0.966227	1.02483	0.154421	0.239368	-0.0495653	0.0353817	0.310268	0.107551	0.758821	0.79212	0.697201	0.604906	0.999506	0.940888
Q5VV42	Q5VV42	CDKAL	CDKAL1	957618	985413	1.04797e+06	997165	952610	1301635	461046	751976	1180700	709828	1111810	1459450	1.00488e+06	1.0838e+06	797907	1.0937e+06	1.07854	1.37071	0.794035	1.00913	0.109086	0.454919	-0.332725	0.0131086	0.699582	0.139675	0.31695	0.959467	0.912931	0.652505	0.999506	0.993906
P38936	P38936	CDN1A	CDKN1A	390414	153590	315150	433506	470079	264116	251394	261194	414943	234132	427925	317884	265579	389234	309177	326647	1.4656	1.0565	1.16416	0.839205	0.551495	0.0792987	0.219292	-0.252905	0.122182	0.81334	0.575502	0.401562	0.495287	0.962129	0.999506	0.758237
P46527	P46527	CDN1B	CDKN1B	2220950	888306	1456390	1853145	1295295	1539655	2088140	1113435	1579670	1420780	963222	1882480	1.38207e+06	1.5627e+06	1.59375e+06	1.42216e+06	1.1307	0.892337	1.15316	0.910067	0.17721	-0.164339	0.205595	-0.135955	0.492294	0.493876	0.422036	0.57448	0.814149	0.874569	0.999506	0.844704
Q9NXV6	Q9NXV6	CARF	CDKN2AIP	2451890	1875545	2192860	2814890	1847185	2820175	1852935	1831615	2287535	2123000	1672075	2921020	2117740	2.49408e+06	1990695	2.2387e+06	1.17771	1.12458	0.940009	0.897604	0.235984	0.169388	-0.0892533	-0.15585	0.248557	0.421034	0.692461	0.407577	0.640926	0.84396	0.999506	0.762015
O95674	O95674	CDS2	CDS2	1121320	1329595	1.04134e+06	1182095	978656	989782	1.05035e+06	1265320	1.01849e+06	1.10216e+06	1673385	1137425	1.17264e+06	1.05018e+06	1.11139e+06	1.30432e+06	0.895567	1.1736	0.947765	1.242	-0.159126	0.230941	-0.0773991	0.312668	0.388316	0.160666	0.663842	0.0694144	0.754319	0.666641	0.999506	0.407491
Q9UKY7	Q9UKY7	CDV3	CDV3	4449230	3070570	3422770	3413825	4737870	3689560	2533175	3146705	4281050	2285280	2858090	3697730	3487182	3947085	3320310	2.94703e+06	1.13188	0.887578	0.952147	0.746635	0.178726	-0.172055	-0.0707437	-0.421524	0.359938	0.434439	0.737384	0.0452507	0.729398	0.848865	0.999506	0.346285
Q9Y232	Q9Y232	CDYL	CDYL	411905	269350	405554	412864	250943	488482	295118	166521	369771	267414	436646	442446	352342	384096	277137	382169	1.09012	1.37899	0.786555	0.994982	0.124489	0.463612	-0.346381	-0.00725807	0.681044	0.16351	0.335076	0.979078	0.904068	0.668297	0.999506	0.997885
Q03701	Q03701	CEBPZ	CEBPZ	1618320	1591815	2077755	1829110	1349390	2321800	1795175	1536820	1984015	1995335	1725820	2321715	1791492	1.83343e+06	1.772e+06	2014290	1.02341	1.13673	0.989122	1.09864	0.0333862	0.18489	-0.0157803	0.135724	0.82542	0.190934	0.918323	0.324276	0.955879	0.697532	0.999506	0.699275
O95319;Q92879	O95319;Q92879	CELF1	CELF1;CELF2	10228300	9188780	10343060	12617750	8373835	10130050	10751050	8643780	9927455	12186550	8698340	11323200	9858396	1.03739e+07	9774095	10736030	1.05229	1.09842	0.991449	1.03491	0.0735305	0.135426	-0.0123898	0.0495053	0.583199	0.288039	0.928226	0.685452	0.857031	0.76867	0.999506	0.893339
O95319	O95319	CELF2	CELF2	6006770	6336620	4120365	6210165	5155695	4301140	5824155	5900490	4097820	6067615	5174160	4332005	5384148	5.22233e+06	5274155	5191260	0.969946	0.984283	0.979571	0.99405	-0.0440235	-0.0228552	-0.0297781	-0.0086098	0.782621	0.882071	0.851155	0.955644	0.94331	0.98464	0.999506	0.993906
Q5SZQ8	Q5SZQ8	CELF3	CELF3	2954300	3508820	2101225	3050000	2489520	2873960	2098520	3117525	2471400	2147425	3855280	2534715	2834878	2.80449e+06	2.56248e+06	2.84581e+06	0.989282	1.11057	0.903913	1.01473	-0.0155465	0.151296	-0.145745	0.0210975	0.943553	0.491287	0.527691	0.919579	0.99306	0.873579	0.999506	0.984884
Q5SZQ8;Q8N6W0;Q96J87	Q5SZQ8;Q8N6W0;Q96J87	CELF5	CELF3;CELF5;CELF6	2295590	3152495	1674990	2340770	1684890	2110715	1641990	2344955	1800145	1773541	2780665	1692200	2390112	2.04546e+06	1929030	2.08214e+06	0.8558	1.07937	0.807088	1.01793	-0.224654	0.110188	-0.309203	0.0256397	0.405825	0.696527	0.269404	0.925425	0.762454	0.93569	0.999506	0.985153
Q5SZQ8;Q8N6W0;Q96J87	Q5SZQ8;Q8N6W0;Q96J87	CELF6	CELF3;CELF5;CELF6	2295590	3152495	1674990	2340770	1684890	2110715	1641990	2344955	1800145	1773541	2780665	1692200	2390112	2.04546e+06	1929030	2.08214e+06	0.8558	1.07937	0.807088	1.01793	-0.224654	0.110188	-0.309203	0.0256397	0.405825	0.696527	0.269404	0.925425	0.762454	0.93569	0.999506	0.985153
Q8N6W0;Q96J87;Q9BZC1	Q8N6W0;Q96J87;Q9BZC1	CELF4	CELF4;CELF5;CELF6	860389	1029690	480158	716666	502164	459014	538432	879372	519766	517778	857102	360532	776017	559282	645857	578471	0.720708	0.895664	0.832271	1.03431	-0.472514	-0.15897	-0.264875	0.0486688	0.194697	0.666324	0.429743	0.902059	0.589249	0.925905	0.999506	0.980131
Q9HCU4	Q9HCU4	CELR2	CELSR2	1204890	1298985	1485730	1426255	1608180	1449365	1220025	1401660	1302700	1364060	1805015	1460360	1354864	1494600	1.30813e+06	1543145	1.10314	1.17966	0.965505	1.03248	0.141611	0.23837	-0.050644	0.0461142	0.149338	0.0155868	0.621351	0.590725	0.528746	0.411309	0.999506	0.849788
Q9NYQ7	Q9NYQ7	CELR3	CELSR3	612228	945701	536432	553574	390554	539994	516414	897972	509086	567552	662824	506451	715299	494708	641157	578942	0.691609	0.902964	0.896349	1.17027	-0.531971	-0.147259	-0.157868	0.226843	0.0376767	0.517478	0.462784	0.382977	0.322062	0.878606	0.999506	0.741669
Q9UHN6	Q9UHN6	CEIP2	CEMIP2	421314	443668	824220	601654	547761	973172	392922	459049	769474	571166	351184	925407	591418	707529	540481	615919	1.19633	1.13957	0.913874	0.870521	0.258612	0.188495	-0.129932	-0.200049	0.401405	0.565587	0.71077	0.486213	0.759234	0.890136	0.999506	0.805425
Q8N111	Q8N111	CEND	CEND1	5555260	8739445	2212430	3558325	4248005	1132055	2701065	7747995	2195855	2642790	7332080	978578	5491802	2.97946e+06	4.21497e+06	3.65115e+06	0.542529	0.866233	0.767502	1.22544	-0.882228	-0.207172	-0.381757	0.293299	0.143426	0.723661	0.447865	0.673808	0.523969	0.942153	0.999506	0.888663
P07199	P07199	CENPB	CENPB	594578	625085	723291	710188	625746	842570	488104	415380	683818	684781	508744	696497	658266	726168	529100	630007	1.10315	1.19071	0.803779	0.867578	0.141632	0.251826	-0.315129	-0.204935	0.449691	0.243555	0.158096	0.265684	0.782235	0.743133	0.999506	0.645622
Q7Z7K6	Q7Z7K6	CENPV	CENPV	19576700	20064850	18504150	19391900	11141400	15969450	20578400	18326300	16959150	22163200	21469650	16819800	19342940	1.55009e+07	1.86213e+07	2.01509e+07	0.801373	1.08214	0.962691	1.29998	-0.319454	0.113891	-0.0548546	0.37849	0.0247193	0.322349	0.652929	0.00589113	0.27089	0.798634	0.999506	0.283959
Q5SW79	Q5SW79	CE170	CEP170	4467830	3979740	3490605	3754530	3773070	3236545	3111675	3969340	3532000	2898385	2694300	3076165	3881704	3.58805e+06	3.53767e+06	2.88962e+06	0.924349	0.816813	0.911371	0.805345	-0.113491	-0.291922	-0.13389	-0.312321	0.267425	0.0157608	0.196419	0.0100517	0.65424	0.411903	0.999506	0.283959
Q5SW79;Q96L14	Q5SW79;Q96L14	C170L	CEP170;CEP170P1	3481630	4062040	2662540	2995820	3096920	2573865	2341520	3836925	2593210	2671080	2284870	2540140	3386158	2.88887e+06	2923885	2.4987e+06	0.85314	0.854581	0.863482	0.86494	-0.229145	-0.226711	-0.211763	-0.209329	0.142209	0.185812	0.17091	0.223091	0.523132	0.692852	0.999506	0.608372
Q9BYV8	Q9BYV8	CEP41	CEP41	1366980	1253125	1077080	1291970	1353645	1126845	1076410	1247000	1133135	1043255	1223600	1172590	1205478	1.25749e+06	1.15218e+06	1.14648e+06	1.04314	0.995053	0.955788	0.911725	0.0609378	-0.00715492	-0.0652371	-0.13333	0.495742	0.937217	0.485263	0.136154	0.816622	0.991268	0.999506	0.509031
P27544	P27544	CERS1	CERS1	2733070	3201170	3314075	2733720	2316705	2188025	2896505	3325625	2965345	3021430	3138390	2318930	3152712	2.41282e+06	3.06249e+06	2826250	0.765315	0.92286	0.971383	1.17135	-0.385875	-0.115817	-0.0418875	0.228171	0.000962038	0.209435	0.6418	0.0345277	0.0751555	0.712002	0.999506	0.328453
Q8N5B7	Q8N5B7	CERS5	CERS5	180789	220444	574684	200418	390775	522688	116760	212756	533416	208132	240092	557167	354209	371294	287644	335130	1.04823	1.16509	0.812074	0.902601	0.0679611	0.220438	-0.300316	-0.14784	0.880134	0.660932	0.558478	0.738086	0.974978	0.924916	0.999506	0.914961
Q6ZMG9	Q6ZMG9	CERS6	CERS6	1950900	2199110	1798110	1744345	1240235	1742560	1686000	2338125	1641965	1747850	2153720	1677520	1989068	1.57571e+06	1.8887e+06	1.8597e+06	0.792187	0.984645	0.949539	1.18023	-0.336088	-0.0223237	-0.0747016	0.239062	0.0653714	0.887295	0.640851	0.17529	0.406124	0.986973	0.999506	0.55403
Q9Y5P4	Q9Y5P4	CERT	CERT1	700025	576260	969002	647343	810774	756068	781656	753380	981207	593422	839206	725870	758110	738062	838748	719499	0.973555	0.857826	1.10637	0.97485	-0.0386662	-0.221243	0.145829	-0.036748	0.829133	0.187829	0.38965	0.833999	0.958141	0.693845	0.999506	0.953042
O00748	O00748	EST2	CES2	834510	789364	595164	736704	1051940	587503	719130	629535	525319	470850	394581	524972	720713	792049	624661	463468	1.09898	0.741951	0.866726	0.58515	0.136164	-0.430605	-0.206351	-0.773121	0.575458	0.192411	0.452282	0.0124109	0.857031	0.700287	0.999506	0.290516
P41208	P41208	CETN2	CETN2	1079540	744376	816138	818606	1318230	895304	625290	666920	799160	686997	423124	668992	840114	1.01071e+06	697123	593038	1.20307	0.850693	0.829796	0.586752	0.266717	-0.23329	-0.269172	-0.769178	0.143108	0.340936	0.215988	0.000873465	0.523508	0.802649	0.999506	0.283959
Q9Y6A4	Q9Y6A4	CFA20	CFAP20	2916850	2392215	2950225	3099570	2396220	2981680	2704130	2588170	2874825	2871755	3138830	3191800	2720346	2.82582e+06	2722375	3.06746e+06	1.03877	1.12676	1.00075	1.08551	0.0548811	0.17218	0.00107565	0.118374	0.563771	0.0577637	0.991102	0.173891	0.854652	0.53037	0.999506	0.553418
P05156;C0325Q32PI4	P05156;C0325Q32PI4	CFAI	CFI	627155	585566	991966	503052	474086	707396	669678	584908	1.05684e+06	971492	3255080	605252	756444	561512	770475	1.61061e+06	0.742304	2.09041	1.01855	2.86834	-0.429918	1.06379	0.0265142	1.52022	0.637199	0.0428017	0.972843	0.0137651	0.882425	0.493394	0.999506	0.290516
P23528	P23528	COF1	CFL1	87241000	107961500	64970600	82309300	100451500	61388000	68892250	91170450	60760800	64232700	101192000	54995150	86621040	8.13829e+07	7.36078e+07	7.34733e+07	0.939528	0.998172	0.849769	0.902809	-0.0899912	-0.00263956	-0.234858	-0.147507	0.672957	0.990906	0.299979	0.505295	0.900589	0.998435	0.999506	0.817496
P23528;Q9Y281	P23528;Q9Y281	COF2	CFL1;CFL2	265709000	235422000	205278500	143399500	225870000	162469500	167041500	345446000	208579500	151857850	340277500	203765500	229422000	1.77246e+08	2.40356e+08	231966950	0.772578	0.965099	1.04766	1.30873	-0.372248	-0.0512515	0.0671671	0.388163	0.341412	0.871095	0.840217	0.296501	0.719437	0.980794	0.999506	0.675909
Q9UFW8	Q9UFW8	CGBP1	CGGBP1	2501280	2181480	2372860	2561505	2472000	2779785	2520905	2386045	2391540	2527785	1857450	2791265	2321992	2604430	2432830	2.39217e+06	1.12164	0.983286	1.04773	0.918499	0.165605	-0.0243176	0.0672725	-0.12265	0.114591	0.805724	0.524553	0.208165	0.485901	0.961752	0.999506	0.590598
Q96JM3	Q96JM3	CHAP1	CHAMP1	3384570	3161735	3203680	3693610	2693495	3637225	2842875	3028370	3337125	3206355	2375680	3733010	3223080	3.34144e+06	3.06946e+06	3105015	1.03672	1.01158	0.952336	0.929244	0.0520314	0.0166169	-0.0704567	-0.105871	0.696865	0.90214	0.613609	0.417495	0.912309	0.990074	0.999506	0.766206
Q96BP2	Q96BP2	CHCH1	CHCHD1	681987	759094	757936	576315	990690	748725	362887	580073	739488	357021	708446	709245	743209	771910	560816	591571	1.03862	1.05484	0.754587	0.766373	0.0546636	0.077023	-0.406241	-0.383882	0.831413	0.810931	0.185769	0.170721	0.959071	0.962129	0.999506	0.550227
Q9NX63	Q9NX63	MIC19	CHCHD3	6302530	6910955	7703070	6656500	6894725	6716335	6703820	6261605	6854060	6496160	4866360	6594890	7106116	6.75585e+06	6606495	5.9858e+06	0.95071	0.906048	0.929691	0.886017	-0.0729232	-0.14234	-0.105176	-0.174593	0.337135	0.0826398	0.176072	0.0346856	0.71786	0.557899	0.999506	0.328453
Q8N4Q1	Q8N4Q1	MIA40	CHCHD4	638837	588422	646892	550452	441916	466786	654154	830374	635330	490739	1086775	461972	621893	486385	706619	679829	0.782104	0.962087	1.13624	1.39772	-0.354567	-0.0557613	0.184267	0.483072	0.252759	0.809532	0.470023	0.0932186	0.641962	0.961884	0.999506	0.443046
Q9BSY4	Q9BSY4	CHCH5	CHCHD5	1556490	1163585	1624545	1456800	1852090	1675735	1155040	1141710	1720580	1345025	1.01313e+06	1615360	1426550	1.66154e+06	1339110	1.3245e+06	1.16473	0.989093	0.938705	0.797154	0.219992	-0.0158225	-0.0912558	-0.32707	0.15022	0.923245	0.583777	0.0358843	0.528746	0.991268	0.999506	0.331688
Q9BRQ6	Q9BRQ6	MIC25	CHCHD6	2913330	2768800	2687845	2473880	2237055	2134945	2622425	2726665	2417645	2481645	2187515	2247565	2765324	2281960	2.58891e+06	2305575	0.825205	0.890558	0.936206	1.01035	-0.277175	-0.167219	-0.0951028	0.0148531	0.000170133	0.0101838	0.107436	0.815269	0.0402107	0.374047	0.999506	0.948204
O14646	O14646	CHD1	CHD1	471973	521621	620556	586025	314938	831306	302181	383146	596356	542174	321784	735239	551265	577423	427228	533066	1.04745	1.24773	0.774995	0.92318	0.0668829	0.319308	-0.367741	-0.115316	0.830383	0.368096	0.315785	0.703582	0.958582	0.821753	0.999506	0.898628
O14646;O14647	O14646;O14647	CHD2	CHD1;CHD2	1426090	1606645	1812185	1601135	1262840	1797015	1462310	1467945	1520135	1655970	1295210	1664850	1652750	1.55366e+06	1.48346e+06	1.53868e+06	0.940047	1.03722	0.897573	0.990354	-0.0891946	0.0527208	-0.155899	-0.0139838	0.497146	0.690356	0.251306	0.913729	0.816767	0.934422	0.999506	0.983136
O14646;O14647;Q3L8U1;Q8TD26;Q9HCK8;Q9P2D1	O14646;O14647;Q3L8U1;Q8TD26;Q9HCK8;Q9P2D1	CHD6	CHD1;CHD2;CHD6;CHD7;CHD8;CHD9	2326320	2410790	2664405	2480035	1763760	2500530	2626870	2711170	2672260	2950975	3035580	2899265	2495342	2.24811e+06	2670100	2961940	0.900922	1.1093	1.07003	1.31753	-0.150526	0.149649	0.0976562	0.397831	0.252427	0.160129	0.414615	0.00194706	0.641962	0.666641	0.999506	0.283959
O14646;O14647;Q3L8U1;Q8TD26;Q9HCK8;Q9P2D1	O14646;O14647;Q3L8U1;Q8TD26;Q9HCK8;Q9P2D1	CHD7	CHD1;CHD2;CHD6;CHD7;CHD8;CHD9	2326320	2410790	2664405	2480035	1763760	2500530	2626870	2711170	2672260	2950975	3035580	2899265	2495342	2.24811e+06	2670100	2961940	0.900922	1.1093	1.07003	1.31753	-0.150526	0.149649	0.0976562	0.397831	0.252427	0.160129	0.414615	0.00194706	0.641962	0.666641	0.999506	0.283959
O14646;O14647;Q3L8U1;Q8TD26;Q9HCK8;Q9P2D1	O14646;O14647;Q3L8U1;Q8TD26;Q9HCK8;Q9P2D1	CHD8	CHD1;CHD2;CHD6;CHD7;CHD8;CHD9	2326320	2410790	2664405	2480035	1763760	2500530	2626870	2711170	2672260	2950975	3035580	2899265	2495342	2.24811e+06	2670100	2961940	0.900922	1.1093	1.07003	1.31753	-0.150526	0.149649	0.0976562	0.397831	0.252427	0.160129	0.414615	0.00194706	0.641962	0.666641	0.999506	0.283959
O14646;O14647;Q3L8U1;Q8TD26;Q9HCK8;Q9P2D1	O14646;O14647;Q3L8U1;Q8TD26;Q9HCK8;Q9P2D1	CHD9	CHD1;CHD2;CHD6;CHD7;CHD8;CHD9	2326320	2410790	2664405	2480035	1763760	2500530	2626870	2711170	2672260	2950975	3035580	2899265	2495342	2.24811e+06	2670100	2961940	0.900922	1.1093	1.07003	1.31753	-0.150526	0.149649	0.0976562	0.397831	0.252427	0.160129	0.414615	0.00194706	0.641962	0.666641	0.999506	0.283959
Q12873	Q12873	CHD3	CHD3	4459170	4631725	3609790	4053410	3049570	3690450	3895250	4813580	3526070	3759075	4011335	3638635	4188440	3597810	4078300	3803015	0.858986	0.9325	0.973704	1.05704	-0.219294	-0.100824	-0.0384451	0.0800246	0.0755462	0.370229	0.730195	0.502217	0.427734	0.82402	0.999506	0.814505
Q12873;Q14839	Q12873;Q14839	CHD4	CHD3;CHD4	2813870	3234015	3050960	3479100	2631570	3742750	2615655	2813170	2874240	2871715	3480195	3136220	3076764	3.28447e+06	2.76769e+06	3162710	1.06751	1.14273	0.899545	0.962928	0.0942483	0.19248	-0.152732	-0.0545008	0.66565	0.392083	0.521428	0.790175	0.895573	0.831417	0.999506	0.940888
Q12873;Q14839;Q8TDI0	Q12873;Q14839;Q8TDI0	CHD5	CHD3;CHD4;CHD5	4288540	4068790	4178750	4405895	3286610	4467865	3299225	4157860	3887115	4119330	4208155	4448900	4156724	4.05346e+06	3781400	4258795	0.975157	1.12625	0.909707	1.05066	-0.0362942	0.171525	-0.136526	0.0712926	0.793699	0.213583	0.346991	0.586601	0.94529	0.717348	0.999506	0.847399
Q8IWX8	Q8IWX8	CHERP	CHERP	3804690	3942380	3907875	4307550	3514070	4684895	3363385	3388470	4066545	3728220	3732470	4366695	3901040	4.16884e+06	3.60613e+06	3.94246e+06	1.06865	1.09327	0.924403	0.945698	0.0957866	0.128644	-0.113406	-0.0805487	0.481261	0.355809	0.438622	0.531806	0.805882	0.811561	0.999506	0.832152
P05060	P05060	SCG1	CHGB	1536040	1645310	1581155	1164070	788940	772092	841902	1417590	1675790	801938	2049945	653492	1597794	908368	1.31176e+06	1.16846e+06	0.568514	0.890756	0.820982	1.28633	-0.814733	-0.166898	-0.284577	0.363258	0.019152	0.584371	0.302658	0.325011	0.252083	0.896596	0.999506	0.699788
Q9BWS9	Q9BWS9	CHID1	CHID1	3431830	4299770	4128720	3604435	5228415	4120965	3455325	4310805	4133745	3619615	3619130	3970265	4057762	4.31794e+06	3966625	3.73634e+06	1.06412	0.941944	0.97754	0.865306	0.0896584	-0.0862876	-0.0327722	-0.208718	0.398164	0.432255	0.765421	0.0566252	0.757508	0.848865	0.999506	0.376301
P35790	P35790	CHKA	CHKA	811121	674590	565040	748714	935087	723690	499935	716380	621060	530241	779044	700890	658076	802497	612459	670058	1.21946	1.09405	0.93068	0.834967	0.286241	0.129675	-0.103643	-0.260209	0.120054	0.504606	0.613485	0.133997	0.494275	0.875745	0.999506	0.506894
Q9HD42	Q9HD42	CHM1A	CHMP1A	6168220	6326245	5575750	6090015	6227315	5854575	4437280	5737950	6235260	4864220	5935585	5320215	5994442	6.0573e+06	5.47016e+06	5373340	1.01049	0.9823	0.912539	0.887085	0.0150498	-0.0257648	-0.132042	-0.172856	0.889691	0.822779	0.255218	0.124737	0.981205	0.96286	0.999506	0.494354
O43633	O43633	CHM2A	CHMP2A	3504500	2753510	2731365	3140245	2408935	2986915	2198830	2732855	2802360	2578975	2051370	2740490	2894850	2845365	2578015	2456945	0.982906	0.953038	0.890552	0.86349	-0.0248749	-0.0693951	-0.167228	-0.211748	0.847585	0.622803	0.227037	0.124771	0.967753	0.910678	0.999506	0.494354
Q9UQN3	Q9UQN3	CHM2B	CHMP2B	2769630	2141460	2284905	2168840	2139290	2033545	2084590	2212565	2569625	1927945	2454560	2262975	2324472	2.11389e+06	2.28893e+06	2215160	0.909407	0.967772	0.984708	1.04791	-0.137002	-0.0472603	-0.0222318	0.0675095	0.24632	0.66545	0.842231	0.553617	0.639444	0.92519	0.999506	0.837804
Q9Y3E7	Q9Y3E7	CHMP3	CHMP3	2203250	2334185	2338980	2445800	2710825	2147075	2189335	2261970	2413730	2186200	1876910	1803110	2309916	2.43457e+06	2288345	1.95541e+06	1.05396	0.854507	0.990662	0.803185	0.0758246	-0.226836	-0.0135358	-0.316196	0.412459	0.029569	0.886265	0.00304657	0.762454	0.458832	0.999506	0.283959
Q9BY43	Q9BY43	CHM4A	CHMP4A	1474770	1053055	1.10014e+06	1449275	1807165	1127055	1375920	1167695	1212255	1152245	890842	1187285	1156233	1461165	1.25196e+06	1.07679e+06	1.26373	0.860086	1.08279	0.73694	0.337687	-0.217447	0.114752	-0.440381	0.0432506	0.20811	0.505595	0.0098563	0.346078	0.709941	0.999506	0.283959
Q9H444	Q9H444	CHM4B	CHMP4B	10132200	8082580	7904015	8921845	9779685	7747890	7198950	7787230	9008415	7333215	10476550	7629365	8421078	8.81647e+06	7.9982e+06	8479710	1.04695	1.0602	0.949783	0.961803	0.0661968	0.0843399	-0.0743299	-0.0561868	0.660671	0.575606	0.638831	0.694809	0.893914	0.892468	0.999506	0.896628
Q9NZZ3	Q9NZZ3	CHMP5	CHMP5	4212290	3654010	2984585	3547765	4355700	3361100	2421705	3567005	3514955	2132865	2140840	3592180	3497896	3754855	3.16789e+06	2.62196e+06	1.07346	0.827669	0.905655	0.698286	0.10227	-0.272875	-0.142966	-0.518111	0.585843	0.231575	0.485152	0.0187298	0.85747	0.736269	0.999506	0.294155
Q96FZ7	Q96FZ7	CHMP6	CHMP6	4808600	5712130	5211785	4298230	4467175	3434255	4906975	6411515	4591620	4370185	4721340	3718040	5331286	4.06655e+06	5303370	4269855	0.762772	0.805121	0.994764	1.04999	-0.390677	-0.312722	-0.00757417	0.0703805	0.00728546	0.0186359	0.948021	0.619622	0.165706	0.427251	0.999506	0.862722
Q8WUX9	Q8WUX9	CHMP7	CHMP7	1399350	1583740	1141875	1113610	1055585	980214	1033511	1381030	1143120	1051465	1700880	1053835	1370116	1.0498e+06	1185887	1.26873e+06	0.766215	1.06985	0.865538	1.20854	-0.38418	0.0974147	-0.208331	0.273263	0.0340193	0.543746	0.205209	0.118362	0.312344	0.884047	0.999506	0.480313
P15882	P15882	CHIN	CHN1	1251970	1490345	1406100	1370515	1031180	1380195	1096690	1443340	1441335	1450495	1196825	1407925	1408972	1260630	1.32712e+06	1.35175e+06	0.894716	1.01856	0.941908	1.07228	-0.160498	0.0265259	-0.0863423	0.100682	0.146676	0.795234	0.414469	0.342178	0.525943	0.95942	0.999506	0.708601
Q9UHD1	Q9UHD1	CHRD1	CHORDC1	2538240	2664700	1951980	2294055	2880660	1999960	1875180	2549925	1929505	1849805	2174990	2008910	2354320	2.39156e+06	2.1182e+06	2011235	1.01582	0.9495	0.899709	0.840973	0.0226406	-0.0747594	-0.152469	-0.249869	0.875359	0.637386	0.325855	0.104424	0.973601	0.916865	0.999506	0.457779
Q99653	Q99653	CHP1	CHP1	1953880	2485430	2213720	1820890	1895650	1676130	1655620	2296700	2202095	1786600	1849285	1828995	2270436	1.79756e+06	2.05147e+06	1.82163e+06	0.791723	0.887961	0.903558	1.01339	-0.336932	-0.171432	-0.14631	0.0191901	0.00299541	0.100226	0.133125	0.858522	0.119262	0.589699	0.999506	0.962219
Q8IZ52	Q8IZ52	CHSS2	CHPF	1121910	1084315	1525495	1128300	962146	1107425	999598	1.02618e+06	1508305	1133835	1601995	1129765	1268306	1.06596e+06	1.17803e+06	1.28853e+06	0.840457	1.0938	0.928819	1.2088	-0.250754	0.129355	-0.10653	0.273579	0.160474	0.413556	0.52278	0.108241	0.541824	0.838992	0.999506	0.463153
Q8NCH0	Q8NCH0	CHSTE	CHST14	613761	543514	903967	572184	388133	1245495	600481	599815	914892	533072	1198180	1298910	701745	735270	705062	1010054	1.04777	1.43257	1.00473	1.37372	0.0673286	0.518609	0.00680468	0.458085	0.860147	0.104231	0.986084	0.140786	0.971568	0.599805	0.999506	0.513987
Q86X52	Q86X52	CHSS1	CHSY1	393095	343196	599031	445613	296010	474094	462661	469964	624547	532100	609906	550555	455510	405239	519058	564187	0.889639	1.08695	1.13951	1.39223	-0.168708	0.12028	0.188412	0.477401	0.524115	0.548413	0.42211	0.0440779	0.831977	0.884047	0.999506	0.343319
Q9Y3Y2	Q9Y3Y2	CHTOP	CHTOP	4555110	4209050	4763735	4389500	3822070	4859635	4242275	4000500	4852320	4277865	2127145	5365885	4500136	4.35707e+06	4.36503e+06	3.92363e+06	0.968208	0.898878	0.969978	0.900521	-0.0466109	-0.153803	-0.0439765	-0.151168	0.793828	0.401624	0.805048	0.41002	0.94529	0.834912	0.999506	0.763213
O76071	O76071	CIAO1	CIAO1	2565020	2202095	2657050	2696480	3128335	2693790	2618345	2260150	2546610	2478180	2573150	2588560	2456662	2839535	2475035	2546630	1.15585	1.02893	1.00748	0.896848	0.208955	0.0411404	0.0107495	-0.157065	0.0168262	0.614252	0.901549	0.0492635	0.238429	0.90649	0.999506	0.352828
Q9H5X1	Q9H5X1	CIA2A	CIAO2A	680300	610147	667717	704870	750450	817978	625822	686136	785904	762044	622688	902116	647206	757766	699288	762283	1.17083	1.09009	1.08047	1.00596	0.227528	0.124441	0.111662	0.00857398	0.147416	0.378393	0.485808	0.949134	0.527206	0.827744	0.999506	0.993906
Q9Y3D0	Q9Y3D0	CIA2B	CIAO2B	1571450	1040980	1609440	1436295	1847485	1300840	1507055	1316130	1588815	1334305	1654290	1488305	1374458	1.52821e+06	1.47067e+06	1492300	1.11186	1.01471	1.07	0.976504	0.152977	0.0210673	0.0976075	-0.0343021	0.443889	0.909372	0.630295	0.850187	0.779134	0.990074	0.999506	0.960953
Q9H6Q4	Q9H6Q4	CIAO3	CIAO3	1043540	1024365	925029	1050540	1232425	970920	1080560	1.00402e+06	962270	981678	1062395	1004459	988466	1.08463e+06	1015616	1.01618e+06	1.09728	1.00055	1.02747	0.93689	0.133938	0.000797161	0.0390924	-0.0940484	0.122036	0.992207	0.653253	0.241998	0.495287	0.998435	0.999506	0.62643
Q6FI81	Q6FI81	CPIN1	CIAPIN1	5453170	4642155	4854550	5028295	5606090	4986405	5021100	4404120	5176140	5023015	5074135	5060245	4889316	5206930	4867120	5052465	1.06496	1.03808	0.99546	0.970335	0.0908004	0.0539191	-0.00656431	-0.0434456	0.177143	0.401933	0.923069	0.483645	0.567736	0.834912	0.999506	0.804249
Q14011	Q14011	CIRBP	CIRBP	10467000	10582950	10099710	12058900	11504300	10203660	9359310	11289400	9410360	9843955	10385250	10011505	10366464	11255620	10019690	1.00802e+07	1.08577	1.00604	0.966548	0.895574	0.118722	0.00869164	-0.049086	-0.159116	0.274258	0.936796	0.665724	0.134849	0.663182	0.991268	0.999506	0.508638
Q9NZ45	Q9NZ45	CISD1	CISD1	5353110	5120450	5366855	4123870	3784530	3399020	4180110	5167670	4525540	3935525	4312010	3800745	5265544	3769140	4624440	4.01609e+06	0.715812	0.86845	0.878245	1.06552	-0.482347	-0.203486	-0.187304	0.0915574	1.79782e-05	0.0268067	0.026168	0.343203	0.0248946	0.451606	0.999506	0.709064
Q8N5K1	Q8N5K1	CISD2	CISD2	7035950	8193030	8524390	7575715	5766120	8387275	5818450	8060400	7263425	6759660	5981950	8168960	8094158	7.24304e+06	7047425	6970190	0.894847	0.989041	0.87068	0.96233	-0.160286	-0.0158982	-0.199785	-0.0553967	0.295187	0.919515	0.201121	0.721528	0.683717	0.991268	0.999506	0.906724
Q9ULV3	Q9ULV3	CIZ1	CIZ1	687332	605896	541819	786455	516456	645354	649314	650593	563762	767588	874147	613653	596552	649422	621223	751796	1.08862	1.21019	1.04136	1.15764	0.122506	0.27523	0.058462	0.211186	0.481661	0.0781875	0.741411	0.160969	0.805882	0.552293	0.999506	0.540886
Q07065	Q07065	CKAP4	CKAP4	13043700	16191850	21536500	14868450	16375000	17337200	12092655	14655150	18971600	13928000	15566900	18027600	17700080	16193550	1.52398e+07	1.58408e+07	0.914886	1.03944	0.861002	0.978219	-0.128337	0.0558041	-0.215912	-0.0317711	0.417406	0.732576	0.191452	0.840913	0.764237	0.946413	0.999506	0.955519
Q14008	Q14008	CKAP5	CKAP5	4918830	5327085	4879375	4980810	4800065	4917970	4589245	5265850	4708225	4558765	4606900	4647015	5066350	4899615	4854440	4.60423e+06	0.96709	0.948457	0.958173	0.939712	-0.0482784	-0.076346	-0.0616419	-0.0897095	0.325696	0.128547	0.215043	0.0759861	0.706938	0.633068	0.999506	0.420632
P12277	P12277	KCRB	CKB	160033000	188521000	127454000	167219500	184903500	130979500	138884000	159603000	120983500	149739500	165020500	125372000	158396600	1.61034e+08	139823500	1.46711e+08	1.01665	1.04926	0.882743	0.911053	0.0238254	0.0693669	-0.179935	-0.134393	0.866663	0.646428	0.245177	0.344352	0.973183	0.920165	0.999506	0.709093
P12532	P12532	KCRU	CKMT1A	4577040	3803355	6327285	3268905	1224485	1853020	3816875	3378755	6953830	2723965	3124425	1523010	4967664	2115470	4.71649e+06	2.45713e+06	0.425848	0.520967	0.949438	1.16151	-1.23159	-0.940736	-0.074855	0.215998	0.00136225	0.00577868	0.746367	0.644957	0.0832424	0.341378	0.999506	0.875078
P12532;P17540	P12532;P17540	KCRS	CKMT1A;CKMT2	11381700	9219875	13048400	7592635	3933335	4324600	9863940	10284960	15885100	7712630	11314100	4561330	11183650	5.28352e+06	1.20113e+07	7.86269e+06	0.472433	0.654606	1.07401	1.48815	-1.08182	-0.611302	0.103005	0.573522	0.00262528	0.0197277	0.634667	0.130604	0.116024	0.427251	0.999506	0.501743
O75122;Q7Z460	O75122;Q7Z460	CLAP1	CLASP1;CLASP2	3645090	4761900	3612535	3233405	3103975	3126885	2563335	4614065	3260000	2383435	3820860	3064800	4078792	3154755	3.47913e+06	3.0897e+06	0.773453	0.888066	0.852981	0.979378	-0.370614	-0.171262	-0.229414	-0.030062	0.0546728	0.377478	0.200119	0.881642	0.374817	0.826407	0.999506	0.971327
O75122	O75122	CLAP2	CLASP2	4757010	5888250	4262335	3857005	3979965	3667255	3748075	5806695	4158095	3257530	4122325	3712130	5011636	3.83474e+06	4570955	3.69733e+06	0.765168	0.808874	0.912068	0.964166	-0.386152	-0.306012	-0.132786	-0.0526462	0.00926974	0.0364026	0.293312	0.727765	0.193081	0.481167	0.999506	0.909455
P51797	P51797	CLCN6	CLCN6	1435400	1442435	1604960	1286535	1102915	1.06184e+06	1137000	1539165	1422045	1194592	1628575	1047145	1506038	1.15043e+06	1366070	1290104	0.763878	0.944391	0.907062	1.12141	-0.388586	-0.082544	-0.140727	0.165315	0.0263917	0.596802	0.356285	0.334811	0.279659	0.901057	0.999506	0.705208
P51798	P51798	CLCN7	CLCN7	1785630	2283695	2392440	1516715	2294930	1815950	1170361	2115230	2221455	1324081	1725705	1895080	2227580	1875865	1835682	1.64829e+06	0.842109	0.897916	0.82407	0.878682	-0.247921	-0.155347	-0.279161	-0.186587	0.194215	0.461518	0.15009	0.372759	0.588819	0.864466	0.999506	0.73311
O14967	O14967	CLGN	CLGN	859102	1004341	1338365	925354	906807	955884	486072	872952	1159445	704091	1238615	877512	1.1089e+06	929348	839490	940072	0.838079	1.11981	0.757045	1.01154	-0.254841	0.163259	-0.401548	0.0165523	0.296245	0.535685	0.123298	0.947092	0.683968	0.883221	0.999506	0.99356
O00299	O00299	CLIC1	CLIC1	20312800	13521800	30086550	25725150	29580100	33252350	20863550	12996750	30519700	22247000	14738000	30981150	21505900	29519200	21460000	2.26554e+07	1.37261	1.0557	0.997866	0.76748	0.456921	0.0782038	-0.00308243	-0.3818	0.0835753	0.778518	0.991776	0.117433	0.435798	0.957254	0.999506	0.478895
Q9Y696	Q9Y696	CLIC4	CLIC4	8571300	6044170	9744685	9380355	8372780	10187275	6520470	5792535	10327100	7784795	6752650	10282500	8029802	9313470	7.5467e+06	8273315	1.15986	1.09628	0.939837	0.888317	0.213954	0.132619	-0.0895182	-0.170853	0.268758	0.507147	0.673095	0.345195	0.65593	0.875745	0.999506	0.710073
Q14677	Q14677	EPN4	CLINT1	1237380	1070545	1283140	1146540	1531010	1188730	1083565	1109895	1352750	939230	1.04378e+06	1244855	1188950	1288760	1182070	1075955	1.08395	0.91023	0.994213	0.834876	0.116296	-0.135698	-0.00837257	-0.260366	0.348416	0.297076	0.947878	0.0443256	0.722032	0.772538	0.999506	0.343319
P30622	P30622	CLIP1	CLIP1	1200600	1.01538e+06	1032817	869138	984521	745732	853402	1049010	1217120	744866	819731	772076	1059397	866463	1039844	778891	0.817884	0.749046	0.981543	0.898931	-0.290033	-0.416874	-0.0268762	-0.153717	0.0306084	0.0035918	0.815848	0.280897	0.299355	0.317458	0.999506	0.663489
P30622;Q9UDT6	P30622;Q9UDT6	CLIP2	CLIP1;CLIP2	3058330	2766620	2254010	2420875	2904760	1946880	2407975	2729550	2453725	2269575	2507780	1917605	2619918	2.42417e+06	2.53042e+06	2.23165e+06	0.925285	0.881931	0.965838	0.920584	-0.11203	-0.181262	-0.0501467	-0.119379	0.402871	0.186534	0.700073	0.388482	0.760947	0.692852	0.999506	0.746024
Q96DZ5	Q96DZ5	CLIP3	CLIP3	1017650	926566	889627	886396	581482	729433	885266	912047	834596	872920	341496	611772	930007	732437	877303	608729	0.78756	0.693864	0.943329	0.831101	-0.344538	-0.527275	-0.084167	-0.266905	0.0578157	0.00951215	0.597057	0.201039	0.38886	0.374047	0.999506	0.585254
P49761	P49761	CLK3	CLK3	780043	735399	752311	826975	511665	867895	550786	611162	797755	694756	1.1002e+06	917572	751093	735512	653235	904175	0.979256	1.38415	0.869713	1.22931	-0.0302426	0.469001	-0.201389	0.297854	0.897698	0.0398967	0.423144	0.155023	0.981453	0.487941	0.999506	0.534033
O75503	O75503	CLN5	CLN5	1969860	1645335	1980930	1958745	3347265	1738895	1423484	1420970	2091765	1368200	1750110	1802025	1844478	2.3483e+06	1.64541e+06	1.64011e+06	1.27315	0.996782	0.892072	0.698425	0.348405	-0.00464986	-0.164769	-0.517824	0.130813	0.986312	0.54049	0.030917	0.507565	0.997532	0.999506	0.318462
P54105	P54105	ICLN	CLNS1A	4470070	3382700	3948055	5182930	4362490	5393670	4593450	3864990	4888345	5181100	4186600	4840560	3826316	4.9797e+06	4.44893e+06	4.73609e+06	1.30143	1.06455	1.16272	0.951079	0.380102	0.0902376	0.217502	-0.0723624	0.00527109	0.42277	0.106303	0.495473	0.14487	0.844608	0.999506	0.809799
Q92989	Q92989	CLP1	CLP1	899858	918264	878362	1084375	766389	1121700	703162	898106	984991	1014462	1617635	1005965	898622	990821	862086	1.21269e+06	1.1026	1.40669	0.959342	1.22392	0.14091	0.492303	-0.0598823	0.291511	0.535043	0.0205509	0.805023	0.126938	0.839634	0.431692	0.999506	0.495717
Q9H078	Q9H078	CLPB	CLPB	1378020	1144705	1378775	1223195	1099460	1189420	1142850	1186950	1340265	1111635	1231810	1179795	1284996	1.17069e+06	1223355	1.17441e+06	0.911047	0.959994	0.95203	1.00318	-0.134403	-0.0589029	-0.0709208	0.0045791	0.0933085	0.437847	0.353136	0.952589	0.452163	0.850317	0.999506	0.993906
Q16740	Q16740	CLPP	CLPP	5465810	4520475	4711280	4871965	3850105	4251555	4455120	4329620	4367095	4397145	4155325	4118340	4785864	4.32454e+06	4383945	4.2236e+06	0.903607	0.963425	0.91602	0.976659	-0.146232	-0.0537554	-0.12655	-0.0340729	0.0657829	0.485955	0.105387	0.659732	0.407248	0.870971	0.999506	0.883543
O96005	O96005	CLPT1	CLPTM1	2099050	2116680	1969085	1861945	1841505	1706855	1406914	1892725	1817485	1510910	1961630	1731460	2054116	1803435	1705708	1.73467e+06	0.877962	1.01698	0.830385	0.961868	-0.18777	0.0242878	-0.268147	-0.056089	0.24834	0.886866	0.114089	0.735782	0.640926	0.986827	0.999506	0.91342
Q96KA5	Q96KA5	CLP1L	CLPTM1L	1025560	1080465	1113555	1038110	887276	914834	878992	962276	914336	866481	1038490	999830	1082720	946740	918535	968267	0.874409	1.05414	0.848359	1.02274	-0.193621	0.0760702	-0.237254	0.0324369	0.061317	0.455609	0.0266253	0.745293	0.39883	0.863205	0.999506	0.919522
O76031	O76031	CLPX	CLPX	1216320	1058230	1489580	1260970	1234975	1224620	1292720	1161025	1423950	1367645	1488560	1214575	1262388	1.24019e+06	1292565	1.35693e+06	0.982415	1.04979	1.0239	1.09413	-0.0255962	0.0701059	0.0340814	0.129784	0.811841	0.471809	0.746397	0.198481	0.951934	0.865165	0.999506	0.581875
O94985	O94985	CSTN1	CLSTN1	668726	614447	508285	631492	568059	498115	489549	667180	518432	473038	944472	481484	582838	565889	558387	632998	0.97092	1.13362	0.958049	1.11859	-0.0425763	0.180936	-0.0618292	0.161683	0.864219	0.4333	0.805224	0.48029	0.971946	0.848865	0.999506	0.802623
Q9BQT9	Q9BQT9	CSTN3	CLSTN3	1085220	1153395	876388	907236	660345	533163	1.01608e+06	1172070	879665	822044	826820	597128	1.02896e+06	700248	1.0226e+06	748664	0.680541	0.732114	0.993826	1.06914	-0.555245	-0.449859	-0.00893422	0.0964518	0.00252138	0.00679365	0.947392	0.599177	0.113869	0.360398	0.999506	0.853769
P09496	P09496	CLCA	CLTA	20340500	20280050	18201800	17554350	20221400	15099550	17104050	21624200	18850200	16222800	17532250	15054300	19460840	17625100	1.91928e+07	1.62698e+07	0.90567	0.847702	0.986228	0.923103	-0.142943	-0.238371	-0.0200075	-0.115436	0.170086	0.0276332	0.837441	0.283472	0.557873	0.451606	0.999506	0.663859
P09497	P09497	CLCB	CLTB	14443400	12345950	11270700	11230450	12499900	8912830	11845100	12485300	11579650	9416515	9340655	8612295	12335340	10881060	1.197e+07	9123155	0.882105	0.762167	0.970384	0.838444	-0.180978	-0.39182	-0.0433723	-0.254214	0.0858786	0.00140274	0.654669	0.0330341	0.437651	0.259619	0.999506	0.324526
P53675;Q00610	P53675;Q00610	CLH1	CLTC;CLTCL1	51535900	54064300	51099150	46683800	48702600	40270400	44335150	54725850	47020600	41435600	54320200	39833400	52372560	4.52189e+07	4.86939e+07	45196400	0.863409	0.928174	0.929759	0.999502	-0.211884	-0.107532	-0.105071	-0.000719098	0.0497471	0.296732	0.295387	0.99456	0.366508	0.772538	0.999506	0.998942
P53675;Q00610	P53675;Q00610	CLH2	CLTC;CLTCL1	51535900	54064300	51099150	46683800	48702600	40270400	44335150	54725850	47020600	41435600	54320200	39833400	52372560	4.52189e+07	4.86939e+07	45196400	0.863409	0.928174	0.929759	0.999502	-0.211884	-0.107532	-0.105071	-0.000719098	0.0497471	0.296732	0.295387	0.99456	0.366508	0.772538	0.999506	0.998942
P10909	P10909	CLUS	CLU	20501900	23584750	34969650	23825300	21292350	30711500	22335550	20750400	30401400	27100650	63287950	30717850	27522140	2.52764e+07	2.44958e+07	4.03688e+07	0.918402	1.64799	0.890039	1.5971	-0.122803	0.720708	-0.168059	0.675451	0.718758	0.0136348	0.627938	0.0181944	0.919172	0.411309	0.999506	0.294155
O75153	O75153	CLU	CLUH	2164100	1586460	1969515	1915175	1831810	1881630	1828995	1737505	2182915	1744440	2521785	2009650	1855210	1876205	1.91647e+06	2.09196e+06	1.01132	1.09157	1.03302	1.11499	0.016235	0.126401	0.0468702	0.157037	0.893947	0.250536	0.697776	0.161255	0.981453	0.747483	0.999506	0.540886
O75153;Q9Y5I4	O75153;Q9Y5I4	PCDC2	CLUH;PCDHAC2	708559	582350	831258	617626	666827	644200	701126	734940	816470	659578	754596	626879	707155	642884	750845	680351	0.909114	0.906114	1.06178	1.05828	-0.137466	-0.142236	0.0864898	0.08172	0.298182	0.233451	0.476139	0.521103	0.684949	0.737344	0.999506	0.825302
Q5SYC1;Q8IUQ0	Q5SYC1;Q8IUQ0	CLVS1	CLVS1;CLVS2	2197340	2729490	1391950	1575860	1635540	1393800	1500305	2866705	1498415	1.1947e+06	2559745	1357175	2088044	1.53507e+06	1.95514e+06	1.70387e+06	0.73517	0.871484	0.936351	1.10997	-0.443851	-0.198454	-0.094879	0.150517	0.153742	0.487849	0.725224	0.64003	0.532007	0.872638	0.999506	0.871981
Q5SYC1	Q5SYC1	CLVS2	CLVS2	1318290	1861965	679026	1110393	1213015	755904	723848	1.36319e+06	866105	801602	1002843	584756	1.28005e+06	1.02644e+06	984380	796400	0.80187	0.809037	0.769015	0.775888	-0.31856	-0.305722	-0.378917	-0.36608	0.352011	0.467417	0.2798	0.375457	0.723178	0.865128	0.999506	0.73557
Q8NFW8	Q8NFW8	NEUA	CMAS	15959400	20173500	16138650	15857850	13971700	15084900	15758000	18379600	14225850	15909900	16710500	14736450	17716740	1.49715e+07	16121150	1.57856e+07	0.845047	0.979187	0.909939	1.05438	-0.242896	-0.030344	-0.136159	0.0763935	0.0439975	0.785566	0.225729	0.511116	0.348137	0.957772	0.999506	0.821477
Q96DG6	Q96DG6	CMBL	CMBL	3192420	2169995	2888500	2965930	5171710	2908325	3351450	1726785	2477230	2479465	2553600	2521900	2661882	3.68199e+06	2.51849e+06	2.51832e+06	1.38323	0.999934	0.946131	0.683957	0.468038	-9.54768e-05	-0.0798886	-0.548022	0.0778618	0.999749	0.796459	0.0378911	0.43239	0.999842	0.999506	0.333392
Q8IY22	Q8IY22	CMIP	CMIP	1373280	1428030	1024485	1270530	1245220	1146225	1327360	1325455	1020647	1247865	1033710	1199650	1255662	1.22066e+06	1.22449e+06	1.16041e+06	0.972123	0.947669	0.975173	0.950641	-0.0407887	-0.0775453	-0.0362703	-0.0730269	0.712401	0.481139	0.742588	0.507416	0.916838	0.869297	0.999506	0.818977
P30085	P30085	KCY	CMPK1	13129000	13278700	8430930	10954150	13689300	9225035	8018430	10803110	8734090	7792320	9210525	8997835	11309652	11289495	9185210	8.66689e+06	0.998218	0.943571	0.812157	0.767695	-0.00257358	-0.0837978	-0.30017	-0.381394	0.988064	0.687221	0.126177	0.0520432	0.999893	0.932987	0.999506	0.360391
Q8N1G2	Q8N1G2	CMTR1	CMTR1	1744740	1326525	1533620	1632980	1429970	1777810	1462960	1216160	1673770	1528180	1687350	1666940	1493006	1.61359e+06	1.45096e+06	1627490	1.08076	1.12166	0.97184	1.00862	0.112051	0.165638	-0.0412089	0.0123776	0.339879	0.14899	0.736693	0.907043	0.719437	0.66113	0.999506	0.981176
P62633	P62633	CNBP	CNBP	8328590	7073510	8079905	9971605	9855585	9442045	7184045	6774815	8739030	7885600	9574825	9741865	7727084	9.75641e+06	7.56596e+06	9067430	1.26263	1.19845	0.979149	0.929382	0.336427	0.26117	-0.0304003	-0.105657	0.0068663	0.0297993	0.813113	0.295525	0.160194	0.458832	0.999506	0.674705
Q96KP4	Q96KP4	CNDP2	CNDP2	9626180	9288385	10377820	8387855	11532500	9023145	8010565	9575040	10326350	6857835	8495995	9165330	9791718	9.64783e+06	9303985	8.17305e+06	0.985305	0.878447	0.950189	0.847139	-0.021357	-0.186974	-0.0737132	-0.23933	0.848197	0.125733	0.518488	0.050271	0.968045	0.629047	0.999506	0.35431
Q8N9A8	Q8N9A8	NEPR1	CNEP1R1	451534	475164	519418	427283	401380	511227	476093	495268	571859	524803	605414	573778	488140	446630	514407	567998	0.914963	1.10418	1.05381	1.27174	-0.128215	0.142977	0.075615	0.346807	0.465722	0.326006	0.643011	0.0337887	0.791908	0.798634	0.999506	0.324828
Q9P003	Q9P003	CNIH4	CNIH4	1563130	1438995	1835750	1.46182e+06	1537425	2178405	1106455	1563450	2011930	1580340	2052515	2238270	1622524	1.72588e+06	1.56061e+06	1.95704e+06	1.0637	1.25402	0.961842	1.13394	0.0890961	0.326563	-0.0561282	0.181339	0.661187	0.0888162	0.792595	0.309238	0.893914	0.57058	0.999506	0.688515
Q15417;Q99439	Q15417;Q99439	CNN2	CNN2;CNN3	6915450	5194600	9408760	7926100	9089830	6810985	7705405	5702665	11215100	6971880	6151315	7480835	7224434	7942305	8.20772e+06	6868010	1.09937	0.836774	1.13611	0.864738	0.136673	-0.25709	0.184098	-0.209666	0.524644	0.219637	0.38567	0.321648	0.831977	0.722284	0.999506	0.696785
Q15417	Q15417	CNN3	CNN3	12694500	9764615	16459150	12585650	16663950	10948500	9250930	9728700	19890150	9283830	10891250	10962500	13028406	1.33994e+07	1.29566e+07	1.03792e+07	1.02847	0.801074	0.994488	0.774603	0.0405042	-0.319992	-0.00797414	-0.36847	0.870784	0.244022	0.974871	0.174935	0.973601	0.743133	0.999506	0.55403
Q9H8M5	Q9H8M5	CNNM2	CNNM2	789704	1328185	840078	785547	923219	704975	837399	1250765	729648	734266	1000090	682139	1.02525e+06	804580	939270	805498	0.784768	0.857579	0.916142	1.00114	-0.349661	-0.221659	-0.126357	0.00164543	0.0998855	0.285553	0.50897	0.994064	0.461323	0.768068	0.999506	0.998942
Q8NE01	Q8NE01	CNNM3	CNNM3	642427	665934	686750	644234	691956	722236	524168	731569	629273	566480	636617	886265	669559	686142	628336	696454	1.02477	1.10841	0.938433	1.01503	0.0352956	0.148491	-0.0916742	0.0215212	0.851	0.422034	0.64132	0.902467	0.968601	0.84396	0.999506	0.98025
A5YKK6	A5YKK6	CNOT1	CNOT1	3581150	3361340	3279165	3611855	3474345	3546370	3407210	3502205	3408520	3480260	3886540	3549000	3372432	3544190	3.43931e+06	3638600	1.05093	1.05794	1.01983	1.02664	0.0716666	0.0812636	0.0283305	0.0379275	0.0884314	0.0414547	0.493397	0.31399	0.441622	0.487941	0.999506	0.692434
Q9H9A5	Q9H9A5	CNO10	CNOT10	1295510	1181210	1238255	1272770	1231675	1240340	1270645	1157985	1205930	1346440	902380	1255235	1226888	1.24826e+06	1211520	1.16802e+06	1.01742	0.964093	0.987474	0.935716	0.0249168	-0.0527551	-0.0181853	-0.0958573	0.787559	0.566417	0.846294	0.295066	0.944522	0.890367	0.999506	0.674138
Q9UKZ1	Q9UKZ1	CNO11	CNOT11	796986	755440	659478	720400	726878	802238	591504	684536	645987	567366	833423	823602	725364	749838	640676	741464	1.03374	1.15732	0.883247	0.988831	0.0478744	0.210782	-0.179111	-0.0162036	0.793808	0.266193	0.370338	0.92521	0.94529	0.759194	0.999506	0.985153
O75175	O75175	CNOT3	CNOT3	2074780	1355715	1744100	1973565	2234635	1918170	1.39939e+06	1451590	1699600	1.22541e+06	1250150	1719550	1654882	2.04212e+06	1.51686e+06	1.39837e+06	1.234	0.921884	0.916598	0.684763	0.303342	-0.117343	-0.125639	-0.546324	0.0510726	0.512768	0.467837	0.00172962	0.366508	0.877367	0.999506	0.283959
O95628	O95628	CNOT4	CNOT4	442620	347099	356052	412335	472509	356158	378872	396628	375278	339194	345350	356664	369784	413667	383593	347069	1.11867	0.904785	1.03734	0.839005	0.161786	-0.144353	0.0528908	-0.253248	0.278222	0.342156	0.729409	0.0913462	0.666646	0.802649	0.999506	0.44117
Q9UIV1	Q9UIV1	CNOT7	CNOT7	1525650	1231785	1457660	1621245	1338300	1529390	1411385	1504160	1522305	1539290	1282530	1573145	1380908	1.49631e+06	1.47928e+06	1.46499e+06	1.08357	0.990337	1.07124	0.979066	0.115793	-0.0140092	0.0992812	-0.0305215	0.173158	0.856199	0.242559	0.69178	0.561819	0.976442	0.999506	0.895745
Q9UFF9	Q9UFF9	CNOT8	CNOT8	1039550	881370	920920	997258	950543	880064	755201	1.04132e+06	842674	846244	954476	923170	928826	942622	879733	907964	1.01485	1.03209	0.947145	0.963233	0.0212699	0.0455691	-0.0783432	-0.054044	0.893142	0.773294	0.633542	0.723745	0.981453	0.957071	0.999506	0.906724
Q92600	Q92600	CNOT9	CNOT9	1987000	1858845	1804905	2053900	1799560	2047555	2067170	2126565	1914610	1977075	2149110	2040170	1862900	1967005	2036115	2.05545e+06	1.05588	1.0095	1.09298	1.04497	0.0784504	0.0136364	0.128269	0.0634548	0.236165	0.814319	0.055727	0.289393	0.625836	0.962129	0.999506	0.669506
P09543	P09543	CN37	CNP	6152740	7714765	7333230	5452700	4823065	5526490	5632870	7152210	6836960	5349190	6288080	5332320	7249746	5.26742e+06	6540680	5656530	0.726566	0.864823	0.902194	1.07387	-0.460834	-0.209523	-0.14849	0.102821	4.02864e-05	0.0234293	0.0751929	0.292708	0.0352182	0.431692	0.999506	0.672729
Q9Y2B0	Q9Y2B0	CNPY2	CNPY2	7438330	6266400	8089180	6920535	8488705	8432265	5173945	6393600	8033045	5083325	4591175	7856820	7229898	7.94717e+06	6533530	5.84377e+06	1.09921	0.894428	0.903682	0.735328	0.136466	-0.160962	-0.146113	-0.443541	0.417547	0.413631	0.431024	0.0193287	0.764237	0.838992	0.999506	0.297295
Q9BT09	Q9BT09	CNPY3	CNPY3	1936900	1365395	1878970	1975790	2062970	1714640	1745605	1.23313e+06	1720835	1623190	1352840	1741525	1685126	1917800	1.56652e+06	1.57252e+06	1.13808	1.00383	0.929617	0.81996	0.186596	0.00551196	-0.105292	-0.286375	0.206581	0.972195	0.513306	0.0557634	0.599558	0.994795	0.999506	0.373686
Q96F85	Q96F85	CNRP1	CNRIP1	4065260	4955785	3099530	2978815	2154395	2120045	2686725	4083800	3017760	2473505	4529465	2114890	4035178	2.41775e+06	3.26276e+06	3.03929e+06	0.599169	0.931507	0.808579	1.25707	-0.738966	-0.102361	-0.306539	0.330067	0.00607436	0.661019	0.158078	0.230163	0.148073	0.924916	0.999506	0.614276
P26992	P26992	CNTFR	CNTFR	5610650	6643850	5201760	5344080	3671475	4260025	4718895	5942795	3817340	4283270	4189725	4668965	5860374	4.42519e+06	4.82634e+06	4.38065e+06	0.755104	0.907655	0.823556	0.989935	-0.405252	-0.139784	-0.280062	-0.0145944	0.00571106	0.324929	0.037278	0.920657	0.14487	0.798634	0.999506	0.984884
Q12860	Q12860	CNTN1	CNTN1	11882800	21444550	12454200	8262265	7952270	5718380	9531550	19693550	10105545	7498690	13581350	5800910	15936060	7.31097e+06	13110215	8.96032e+06	0.458769	0.683461	0.822676	1.2256	-1.12416	-0.54907	-0.281604	0.293487	0.00185791	0.0852521	0.253451	0.479906	0.100846	0.565159	0.999506	0.802623
Q02246	Q02246	CNTN2	CNTN2	3567270	3649345	2095540	5363105	4092095	3905440	3209430	3476405	1921500	4069470	2184630	4077245	3011408	4.45355e+06	2.86911e+06	3.44378e+06	1.47889	1.2003	0.952748	0.773267	0.564517	0.26339	-0.0698341	-0.370961	0.0101457	0.248921	0.782027	0.0500193	0.195886	0.74594	0.999506	0.35431
P78357	P78357	CNTP1	CNTNAP1	1402860	1810490	2562710	1256590	915030	949872	1326800	1802965	2678255	1474630	1512275	1086610	2029852	1.0405e+06	1.93601e+06	1.35784e+06	0.512598	0.70136	0.953767	1.30499	-0.964101	-0.511772	-0.0682906	0.384038	0.000942092	0.0275027	0.716524	0.206422	0.0751555	0.451606	0.999506	0.589034
Q9UHC6	Q9UHC6	CNTP2	CNTNAP2	1452740	2122170	2155790	943154	1045065	818308	1182750	2104425	2156605	796846	1275115	764318	2001732	935509	1.81459e+06	945426	0.46735	0.521013	0.906512	1.0106	-1.09742	-0.940609	-0.141603	0.015213	2.61179e-05	0.000157582	0.350906	0.958184	0.0283954	0.214154	0.999506	0.993906
Q9Y2R0	Q9Y2R0	COA3	COA3	1991780	2067340	1996505	1605940	1930215	1397055	1.26624e+06	1618610	1683625	1.34422e+06	1706910	1310835	2023894	1.6444e+06	1.52282e+06	1.45399e+06	0.812495	0.954797	0.752423	0.884205	-0.29957	-0.0667335	-0.410384	-0.177548	0.0639172	0.712828	0.0175537	0.314131	0.404261	0.938775	0.999506	0.692464
Q5JTJ3	Q5JTJ3	COA6	COA6	1629280	1451425	1931820	1555820	1813090	1546340	1512820	1627595	2072530	1389805	1122650	1422285	1679154	1.63842e+06	1.73765e+06	1311580	0.975739	0.754802	1.03484	0.800517	-0.0354323	-0.40583	0.0494016	-0.320996	0.780135	0.00565207	0.688868	0.0274449	0.941985	0.341378	0.999506	0.311462
Q96BR5	Q96BR5	COA7	COA7	1073440	1296320	1124729	863272	772903	826337	952089	1346450	1159950	835220	1564515	897104	1.18311e+06	820837	1.15283e+06	1.09895e+06	0.693798	0.95326	0.974408	1.33881	-0.527413	-0.0690584	-0.0374019	0.420953	0.0206516	0.698929	0.835617	0.0565378	0.253951	0.936444	0.999506	0.37618
Q13057	Q13057	COASY	COASY	3303920	2859010	3272055	3264635	3623600	3383890	3110120	3069215	3017730	3160595	2388370	3531505	3113210	3.42404e+06	3.06569e+06	3.02682e+06	1.09984	0.987323	0.984735	0.883991	0.137297	-0.0184066	-0.0221919	-0.177896	0.163968	0.851576	0.82735	0.0671125	0.547501	0.974733	0.999506	0.403348
Q8WTW3	Q8WTW3	COG1	COG1	1730520	1459450	1748420	1634330	1635205	2068765	1630060	1525915	1842255	1740630	1120925	2214520	1629252	1.77943e+06	1.66608e+06	1692025	1.09218	1.01557	1.0226	0.950879	0.127208	0.0222961	0.032245	-0.072667	0.421358	0.883216	0.842485	0.621731	0.765588	0.985056	0.999506	0.863563
Q14746	Q14746	COG2	COG2	1060170	917952	1179260	1.00667e+06	1085990	1425540	1048010	1071620	1214170	1021015	854252	1430225	1.05092e+06	1.17273e+06	1.11127e+06	1.10183e+06	1.11591	0.991509	1.05742	0.939542	0.158222	-0.0123023	0.0805539	-0.0899704	0.313445	0.933872	0.614011	0.534979	0.699733	0.991268	0.999506	0.833021
Q96JB2	Q96JB2	COG3	COG3	1220310	903020	1315280	1170960	1194690	1563235	1082820	1078265	1307260	1232125	980340	1569290	1131382	1.30963e+06	1156115	1.26058e+06	1.15755	1.09036	1.02186	0.962552	0.211071	0.124808	0.0311988	-0.0550642	0.187166	0.410994	0.851557	0.697576	0.578591	0.837078	0.999506	0.897031
Q9H9E3	Q9H9E3	COG4	COG4	2094370	1828340	2126365	2117990	2261100	2505020	2079555	2014685	2126810	2138985	2299335	2510230	2000756	2.2947e+06	2.07368e+06	2.31618e+06	1.14692	1.11694	1.03645	1.00936	0.197762	0.159554	0.0516504	0.0134418	0.00620946	0.0154795	0.456359	0.816851	0.15002	0.411309	0.999506	0.948273
Q9UP83	Q9UP83	COG5	COG5	1817820	1354385	1872780	1690150	1658430	2064255	1911625	1572945	2018055	1721335	1363490	2094640	1654430	1.80428e+06	1.83421e+06	1.72649e+06	1.09057	0.941272	1.10866	0.956886	0.125088	-0.0873169	0.148823	-0.0635813	0.37304	0.499948	0.287324	0.625188	0.741	0.874569	0.999506	0.865767
Q9Y2V7	Q9Y2V7	COG6	COG6	1197910	866874	1206390	1167990	1138420	1513115	935663	834442	1266525	966640	674852	1371405	1.06889e+06	1273175	1012210	1004299	1.19112	0.992184	0.946975	0.788815	0.252321	-0.0113198	-0.0786015	-0.342242	0.231139	0.960483	0.735386	0.103782	0.624125	0.991268	0.999506	0.457564
P83436	P83436	COG7	COG7	1719920	1413845	1757215	1666840	1795125	2236530	1569460	1358910	1924045	1542155	1173775	2220220	1612408	1.8995e+06	1.61747e+06	1.64538e+06	1.17805	1.01726	1.00314	0.86622	0.236402	0.0246833	0.00452359	-0.207195	0.187464	0.890677	0.981028	0.219682	0.578679	0.9873	0.999506	0.606079
Q96MW5	Q96MW5	COG8	COG8	1287810	1113580	1461685	1355040	1428035	1655245	1286835	1181260	1374400	1364285	1411415	1647990	1287668	1479440	1.28083e+06	1.47456e+06	1.14893	1.15125	0.994691	0.996704	0.200291	0.203207	-0.00767979	-0.0047634	0.0633186	0.0502936	0.944786	0.958675	0.404261	0.514925	0.999506	0.993906
P38432	P38432	COIL	COIL	1253450	1328580	962334	1276155	965636	1157535	1404950	1452055	908675	1246985	1.06749e+06	1175250	1.16706e+06	1.13311e+06	1.25523e+06	1.16324e+06	0.970912	0.926719	1.07555	1.02659	-0.0425869	-0.109796	0.105075	0.037865	0.802147	0.478905	0.517107	0.815526	0.947105	0.869297	0.999506	0.948273
P39060	P39060	COIA1	COL18A1	2267350	1349860	2316485	2495550	2038740	2585005	2036485	1056070	2619685	2229495	6326715	2317265	1920008	2.3731e+06	1904080	3.62449e+06	1.23598	1.90354	0.991704	1.52732	0.30566	0.928685	-0.0120182	0.611007	0.533867	0.0203929	0.982464	0.081738	0.839044	0.431692	0.999506	0.432721
Q96A83	Q96A83	COQA1	COL26A1	1058050	1562795	1781890	1338975	1411230	1365390	1391210	1417245	1602115	1793270	1753160	993594	1549484	1371865	1470190	1.51334e+06	0.885369	1.02935	0.948826	1.10313	-0.175649	0.0417348	-0.0757852	0.141599	0.408101	0.831689	0.709947	0.488368	0.762454	0.965308	0.999506	0.806186
P02462;P29400	P02462;P29400	CO4A1	COL4A1;COL4A5	1059810	990858	1534530	1252355	1933375	1074120	1742745	724106	2515475	1182825	148977500	1575935	1222117	1419950	1.66078e+06	5.05788e+07	1.16188	30.4549	1.35893	35.6201	0.216458	4.9286	0.442475	5.15462	0.993328	0.0401811	0.985206	0.0393074	0.999893	0.487941	0.999506	0.338259
P02462;P29400	P02462;P29400	CO4A5	COL4A1;COL4A5	1059810	990858	1534530	1252355	1933375	1074120	1742745	724106	2515475	1182825	148977500	1575935	1222117	1419950	1.66078e+06	5.05788e+07	1.16188	30.4549	1.35893	35.6201	0.216458	4.9286	0.442475	5.15462	0.993328	0.0401811	0.985206	0.0393074	0.999893	0.487941	0.999506	0.338259
P08572	P08572	CO4A2	COL4A2	964679	734981	1200390	925902	1226930	834456	879919	526885	1301750	725629	32692100	851476	967084	995763	902851	1.14231e+07	1.02965	12.6522	0.933581	11.4717	0.0421609	3.66132	-0.0991531	3.52	0.995508	0.040415	0.98994	0.0420332	0.999893	0.487941	0.999506	0.343319
P12109	P12109	CO6A1	COL6A1	1722390	882032	9244755	2188900	1691720	1394125	2324875	836341	8722985	2052815	1820460	1293720	4.39519e+06	1.75825e+06	3.9614e+06	1.72233e+06	0.400039	0.434778	0.901303	0.979572	-1.32179	-1.20165	-0.149916	-0.0297759	0.146085	0.193065	0.805993	0.982971	0.525297	0.700287	0.999506	0.997885
Q8NBJ5	Q8NBJ5	GT251	COLGALT1	2043760	1904825	2499395	2344390	2633865	3115130	1660592	1584785	2429085	1888340	1794065	2775475	2170440	2697795	1.89149e+06	2.15263e+06	1.24297	1.13806	0.871476	0.797921	0.313793	0.186577	-0.198466	-0.325683	0.103382	0.385826	0.377268	0.0791167	0.466786	0.831417	0.999506	0.426988
Q9UBI1	Q9UBI1	COMD3	COMMD3	878579	789348	740323	905032	923822	732986	729765	677939	743254	666818	961708	679492	787584	853947	716986	769339	1.08426	1.07302	0.910361	0.900921	0.116712	0.101674	-0.135489	-0.150528	0.398821	0.48386	0.369982	0.262609	0.757508	0.869297	0.999506	0.643275
Q9GZQ3	Q9GZQ3	COMD5	COMMD5	1012150	1126555	989971	972456	1108495	954806	982025	1040210	1052471	1.04707e+06	1333150	860504	1.04904e+06	1011919	1024902	1080241	0.964614	1.05399	0.97699	1.06752	-0.0519764	0.0758672	-0.0335843	0.0942594	0.695559	0.541791	0.798916	0.452433	0.912111	0.884047	0.999506	0.788784
Q7Z4G1	Q7Z4G1	COMD6	COMMD6	1042620	860092	852642	1067218	1076195	854096	814890	761709	890504	857571	712724	838200	893617	999170	822368	802832	1.11812	0.976244	0.920268	0.803499	0.161072	-0.0346857	-0.119874	-0.315632	0.204621	0.801627	0.386533	0.0188165	0.597925	0.96074	0.999506	0.294155
Q9P000	Q9P000	COMD9	COMMD9	635371	813764	506470	610630	821433	589492	748011	648797	504274	422848	930084	553850	655168	673852	633694	635594	1.02852	1.003	0.967223	0.943226	0.0405657	0.00431991	-0.048079	-0.0843248	0.887199	0.987924	0.8705	0.760861	0.979848	0.997532	0.999506	0.929033
P21964	P21964	COMT	COMT	8111980	7748215	12442950	8997300	10887500	10548600	7776975	7228890	10550050	7332710	9598435	10805750	9698862	1.01445e+07	8.51864e+06	9.24563e+06	1.04594	1.08534	0.878313	0.911397	0.0648056	0.118149	-0.187193	-0.133849	0.683051	0.486566	0.285599	0.3912	0.905519	0.87149	0.999506	0.74885
P53621	P53621	COPA	COPA	18211600	14645450	17964800	17440550	19403800	18264050	17516850	15907600	17045800	17064950	20274400	18173400	16686420	1.83695e+07	1.68234e+07	18504250	1.10086	1.09991	1.00821	1.00734	0.138635	0.137386	0.0117963	0.0105469	0.0789663	0.066754	0.881673	0.877934	0.43239	0.531579	0.999506	0.970291
P53618	P53618	COPB	COPB1	12697600	10162205	11891200	12216350	13009750	12674850	10983645	11103300	11306900	11423900	14472250	12301000	11360882	12633650	1.11313e+07	1.27324e+07	1.11203	1.14384	0.97979	1.00782	0.153197	0.193883	-0.0294551	0.011231	0.0680643	0.0193292	0.731369	0.876804	0.413249	0.427251	0.999506	0.969549
P35606	P35606	COPB2	COPB2	13947400	11203150	13386150	13439050	14819650	13742200	11416485	11062800	12907150	11367200	23496150	13384300	12625200	14000300	1.17955e+07	16082550	1.10892	1.36345	0.934281	1.14873	0.149151	0.447262	-0.0980723	0.200038	0.508892	0.0399015	0.689151	0.298199	0.823438	0.487941	0.999506	0.676477
O14579	O14579	COPE	COPE	3230860	2671350	2788935	2838350	3347515	3154510	2768995	2606640	2935665	2892920	3034665	3146890	2830286	3.11346e+06	2.77043e+06	3024825	1.10005	1.09182	0.978853	0.971532	0.13757	0.12674	-0.0308362	-0.0416663	0.0601199	0.0750898	0.677937	0.52024	0.395685	0.545574	0.999506	0.825049
Q9UBF2;Q9Y678	Q9UBF2;Q9Y678	COPG1	COPG1;COPG2	6095430	5845885	5825505	6518515	7451590	6982470	4670170	4661265	5575840	4913615	7276955	5135760	5887642	6.98419e+06	4.96909e+06	5.77544e+06	1.18625	1.16227	0.843987	0.826931	0.246403	0.21695	-0.244708	-0.274161	0.289212	0.410973	0.372599	0.222653	0.678708	0.837078	0.999506	0.608372
Q9UBF2	Q9UBF2	COPG2	COPG2	4696890	4346730	4096660	4894170	4971135	4785095	3095745	4067735	3929195	3496215	5231130	4315775	4316734	4.88347e+06	3.69756e+06	4.34771e+06	1.13129	1.17583	0.856564	0.890291	0.177965	0.233682	-0.223367	-0.167651	0.301665	0.216722	0.260376	0.305687	0.688208	0.720773	0.999506	0.6857
P61201	P61201	CSN2	COPS2	5413050	5164300	4494125	4958165	5776610	4696070	4416465	4889605	4226875	4611450	5358930	4326000	4945980	5143615	4.51098e+06	4765460	1.03996	1.05641	0.91205	0.926481	0.0565263	0.0791741	-0.132815	-0.110167	0.562853	0.436191	0.210139	0.251615	0.854652	0.850173	0.999506	0.636065
Q9UNS2	Q9UNS2	CSN3	COPS3	6731610	6222975	5111390	6078710	6634630	5963780	5239585	6671205	5368940	5178135	8780040	5744810	5880068	6.22571e+06	5759910	6.56766e+06	1.05878	1.14024	0.979565	1.05493	0.0824048	0.189334	-0.0297866	0.0771422	0.603754	0.210996	0.856381	0.590302	0.867796	0.714181	0.999506	0.849788
Q9BT78	Q9BT78	CSN4	COPS4	9484090	8949885	7540110	9211480	10133800	8137960	8098895	8521060	7635200	8311805	7258985	7834095	8492816	9161080	8.08505e+06	7.80163e+06	1.07869	0.964945	0.951987	0.851606	0.109275	-0.0514817	-0.070986	-0.231742	0.198387	0.560563	0.426421	0.0102131	0.592194	0.887726	0.999506	0.283959
Q92905	Q92905	CSN5	COPS5	2994690	2971240	2578220	2969195	3323010	2538585	2451630	2663840	2301400	2364445	2819955	2273170	2818722	2.9436e+06	2472290	2.48586e+06	1.0443	1.00549	0.877096	0.844496	0.0625388	0.00789513	-0.189193	-0.243837	0.666096	0.960692	0.238588	0.107898	0.895573	0.991268	0.999506	0.462932
Q7L5N1	Q7L5N1	CSN6	COPS6	8109650	7679020	6630120	7663555	8807540	6435250	7157445	6815990	6443950	6561825	8290250	6583075	7345586	7.63545e+06	6805795	7145050	1.03946	1.04985	0.926515	0.935773	0.0558353	0.0701804	-0.110114	-0.0957688	0.622637	0.546419	0.363087	0.385696	0.8764	0.884047	0.999506	0.744547
Q9UBW8	Q9UBW8	CSN7A	COPS7A	2714050	1824125	2506980	2520305	2951355	2320975	2757060	2041210	2571360	2355005	2100980	2314575	2275252	2597545	2.45654e+06	2.25685e+06	1.14165	0.918711	1.07968	0.868841	0.191122	-0.122317	0.110603	-0.202836	0.132934	0.32077	0.388596	0.0978502	0.509611	0.796308	0.999506	0.450392
Q9H9Q2	Q9H9Q2	CSN7B	COPS7B	3874660	3791985	2975015	3759600	3854200	3246080	3626135	4274115	3155980	3720855	3384460	3408550	3481732	3619960	3685410	3.50462e+06	1.0397	0.950945	1.0585	0.968138	0.0561686	-0.0725664	0.08202	-0.046715	0.622263	0.500356	0.469511	0.666144	0.8764	0.874569	0.999506	0.88575
Q99627	Q99627	CSN8	COPS8	5377360	5343500	3842565	5116550	5872090	4231540	3868315	3237555	3552800	3646585	3663170	3654880	4749898	5.07339e+06	3552890	3.65488e+06	1.06811	1.02871	0.747993	0.720401	0.0950545	0.0408304	-0.418904	-0.473128	0.613678	0.867042	0.072408	0.0287447	0.872358	0.980576	0.999506	0.314399
P61923	P61923	COPZ1	COPZ1	6204670	4485445	5770475	5887185	7861215	6075915	5850970	4669430	5801260	5704235	3574450	6756885	5343302	6608105	5.44055e+06	5345190	1.23671	0.982472	1.0182	0.808884	0.306505	-0.0255122	0.0260218	-0.305995	0.0551566	0.873596	0.877062	0.0455387	0.377146	0.982186	0.999506	0.346285
Q9NZJ6	Q9NZJ6	COQ3	COQ3	1023640	685224	714540	915152	512402	833072	760382	768174	795206	718974	582800	897017	764634	753542	774587	732931	0.985494	0.946221	1.01302	0.972648	-0.021081	-0.0797509	0.018659	-0.0400109	0.910031	0.657018	0.919228	0.825773	0.982704	0.923506	0.999506	0.951845
Q5HYK3	Q5HYK3	COQ5	COQ5	625572	565168	701876	668994	563947	668187	626318	430098	604924	616953	682377	672768	631932	633709	553780	657366	1.00281	1.18705	0.876328	1.03733	0.00405148	0.247383	-0.190456	0.0528752	0.978728	0.114594	0.249113	0.710192	0.99913	0.614007	0.999506	0.901799
Q9Y2Z9	Q9Y2Z9	COQ6	COQ6	929007	713680	829900	830372	588947	824986	1018640	687998	757710	838226	648994	872136	803234	748102	821450	786452	0.931363	0.957396	1.02268	1.05126	-0.102585	-0.0628129	0.0323526	0.0721243	0.567236	0.702604	0.849504	0.675779	0.854652	0.936977	0.999506	0.889474
Q8NI60	Q8NI60	COQ8A	COQ8A	538201	417276	616094	545023	399460	641840	449322	409089	608490	506562	536857	678852	520988	528774	488967	574091	1.01495	1.17409	0.938538	1.0857	0.0214025	0.231541	-0.091513	0.118626	0.922065	0.269494	0.688027	0.552174	0.985131	0.761815	0.999506	0.837513
O75208	O75208	COQ9	COQ9	1138740	1154765	1268425	993453	1505025	1132195	895040	826756	1.14579e+06	749352	905536	1.01436e+06	1197024	1.21022e+06	955860	889751	1.01103	0.930838	0.798531	0.735195	0.0158224	-0.103398	-0.32458	-0.443801	0.930063	0.645669	0.120227	0.0350373	0.98843	0.920165	0.999506	0.32874
P31146	P31146	COR1A	CORO1A	9157180	12975350	6653705	8698610	7589310	5038215	7620670	12324950	6254105	7538210	7787485	4720640	9683058	7.10871e+06	8.73324e+06	6.68211e+06	0.734139	0.765135	0.901909	0.939989	-0.445875	-0.386213	-0.148945	-0.089284	0.0889232	0.150675	0.516781	0.759079	0.442662	0.66286	0.999506	0.928523
Q9BR76	Q9BR76	COR1B	CORO1B	5901250	6052835	5714510	5619900	5801455	5410385	5327275	5404060	5480655	5741115	6268435	5135600	5887188	5610580	5.404e+06	5715050	0.953015	1.05756	0.917925	1.01862	-0.0694288	0.0807393	-0.123552	0.0266162	0.211869	0.143927	0.0357327	0.614955	0.603019	0.657469	0.999506	0.86192
Q9ULV4	Q9ULV4	COR1C	CORO1C	20924400	19832950	16032950	19747350	17931900	18190000	17120650	17789000	15103850	17600450	13203300	17099800	18531240	1.86231e+07	1.66712e+07	15967850	1.00496	0.957812	0.899625	0.857422	0.00713253	-0.062185	-0.152604	-0.221922	0.945762	0.586221	0.178391	0.0498545	0.993824	0.89786	0.999506	0.35426
Q9ULV4;Q6QEF8	Q9ULV4;Q6QEF8	CORO6	CORO1C;CORO6	4457360	4966400	3391530	4106020	4184960	3536665	3702980	4240470	2873555	3808850	3076160	3471800	4234644	3.94255e+06	3.60567e+06	3452270	0.931022	0.957456	0.851469	0.875644	-0.103112	-0.0627214	-0.231974	-0.191583	0.394146	0.636626	0.0755397	0.141004	0.756547	0.916865	0.999506	0.513987
Q9UQ03	Q9UQ03	COR2B	CORO2B	3283030	3895035	3377220	2972475	3539170	1794790	2818885	3614390	3286020	2966975	3305910	1717535	3565508	2.76881e+06	3239765	2.66347e+06	0.776555	0.822119	0.908641	0.961955	-0.364841	-0.28258	-0.138218	-0.0559581	0.0469458	0.123755	0.396628	0.771916	0.359708	0.624056	0.999506	0.932889
P57737	P57737	CORO7	CORO7	4407700	4736520	4068850	4467430	4904480	3917970	4255920	4986220	4013125	4298575	5223720	4191910	4403688	4429960	4.41842e+06	4.5714e+06	1.00597	1.03462	1.00335	1.03193	0.00858141	0.0491055	0.00481885	0.0453429	0.92778	0.581344	0.959457	0.609966	0.987553	0.896454	0.999506	0.859445
Q14019	Q14019	COTL1	COTL1	42534600	41166300	32864150	33535250	34767500	35862050	34383750	41910100	31967350	29419950	33277000	33149300	38119100	34721600	3.60871e+07	31948750	0.910871	0.885324	0.946693	0.92014	-0.134681	-0.175722	-0.0790322	-0.120074	0.228269	0.12806	0.46582	0.300012	0.622614	0.633068	0.999506	0.678113
Q14061	Q14061	COX17	COX17	6498170	4295550	5116060	5135600	4054995	4554500	6910265	5501555	6314810	4911515	3754280	5501695	5064278	4.5817e+06	6242210	4.7225e+06	0.904709	0.756542	1.2326	1.03073	-0.144474	-0.402507	0.3017	0.0436673	0.513587	0.0401133	0.120272	0.840774	0.826389	0.487941	0.999506	0.955519
Q5RI15	Q5RI15	COX20	COX20	1244810	1562380	1814040	1155565	1.06433e+06	1246700	1119058	1575815	1830725	1.02949e+06	1687570	1266605	1599530	1.15553e+06	1.50853e+06	1.32789e+06	0.72242	0.880252	0.94311	1.14916	-0.469091	-0.184012	-0.0845021	0.200577	0.016211	0.275487	0.596115	0.29746	0.235742	0.762262	0.999506	0.676477
P13073	P13073	COX41	COX4I1	7550690	8087680	9093895	5944790	5927625	6048755	5332710	6957145	9848155	5430175	8620990	6556360	8382768	5.97372e+06	7.37934e+06	6869175	0.712619	0.930866	0.880298	1.1499	-0.488796	-0.103354	-0.183936	0.201506	0.0124502	0.548356	0.265776	0.296674	0.202558	0.884047	0.999506	0.675909
P20674	P20674	COX5A	COX5A	7448170	7888820	9077990	5751280	6079550	5696150	6980790	7968975	9547990	5905740	8246645	5995925	8276358	5.84233e+06	8.16592e+06	6.7161e+06	0.705906	0.822455	0.986656	1.14956	-0.502453	-0.281991	-0.0193809	0.201081	0.000897306	0.0242984	0.861192	0.157312	0.0750424	0.438824	0.999506	0.537952
P10606	P10606	COX5B	COX5B	4622960	5134975	6235085	4152360	4913670	4418830	4334235	5047160	6324375	4294310	7444725	4227990	5472616	4.49495e+06	5.23526e+06	5.32234e+06	0.821354	1.01663	0.956628	1.18407	-0.283924	0.0238009	-0.0639704	0.243755	0.138306	0.886722	0.711647	0.185747	0.519461	0.986827	0.999506	0.567778
P14854	P14854	CX6B1	COX6B1	4460850	4380220	5138105	4259570	5388030	3391630	3559710	3755395	5046210	2624750	5446320	3047690	4699500	4346410	4.12044e+06	3.70625e+06	0.924866	0.89948	0.876782	0.852716	-0.112683	-0.152836	-0.189709	-0.229863	0.615401	0.537208	0.412545	0.343484	0.87368	0.884047	0.999506	0.709064
P09669	P09669	COX6C	COX6C	5309300	7696885	9215485	5478435	5733850	5461035	6156865	7669490	9080095	6302505	8665305	5762235	7826808	5.55777e+06	7.63548e+06	6910015	0.710095	0.904987	0.975555	1.24331	-0.493917	-0.144031	-0.0357046	0.314182	0.00770118	0.331884	0.805066	0.0787079	0.17299	0.801358	0.999506	0.425574
P14406	P14406	CX7A2	COX7A2	4178240	4585625	6024060	3849510	4041175	4229025	3720800	4770305	5863030	3521070	5582905	4172690	5079522	4.0399e+06	4.78471e+06	4425555	0.795331	0.924937	0.941961	1.09546	-0.330372	-0.112574	-0.0862608	0.131538	0.0736495	0.501619	0.59814	0.470986	0.425855	0.874569	0.999506	0.796423
O14548	O14548	COX7R	COX7A2L	933428	1051415	1103700	832270	839862	926436	649954	1056684	957366	650251	1307400	819030	1.04873e+06	866189	888001	925560	0.82594	1.0423	0.846738	1.06854	-0.275891	0.0597655	-0.240012	0.0956452	0.200789	0.778152	0.25776	0.656567	0.594816	0.957254	0.999506	0.88199
P15954	P15954	COX7C	COX7C	4077800	4821155	6437060	4035005	4172495	4654645	2619530	3712860	5523970	3195905	7067400	3887780	5318846	4.28738e+06	3952120	4.71703e+06	0.806074	1.19354	0.743041	1.10021	-0.311016	0.255252	-0.428487	0.137781	0.279318	0.397315	0.156247	0.632328	0.666829	0.834529	0.999506	0.868675
O75976	O75976	CBPD	CPD	2216160	2125135	2383905	2357525	2492140	2399340	2074480	1965450	2320495	2220570	1994535	2230835	2246848	2416335	2.12014e+06	2.14865e+06	1.07543	1.01344	0.943607	0.889217	0.104918	0.0192676	-0.0837419	-0.169392	0.214612	0.823389	0.349363	0.0465008	0.605728	0.962983	0.999506	0.347312
P16870	P16870	CBPE	CPE	3911000	4449250	3104665	3234400	2796715	1977145	2970210	3964010	2748625	2701235	2393315	1921840	3803766	2669420	3227615	2.3388e+06	0.701783	0.724621	0.848531	0.876144	-0.510902	-0.464702	-0.23696	-0.19076	0.00396347	0.0145122	0.113514	0.330961	0.136364	0.411309	0.999506	0.701346
Q17RY0;Q7Z5Q1;Q8NE35	Q17RY0;Q7Z5Q1;Q8NE35	CPEB2	CPEB2;CPEB3;CPEB4	921592	1320600	682441	859302	793814	593268	648156	988609	674182	576450	1348640	463756	985535	748794	770316	796282	0.759785	1.03371	0.781622	1.06342	-0.396337	0.0478297	-0.355457	0.0887099	0.225364	0.886982	0.268839	0.795049	0.618081	0.986827	0.999506	0.940888
Q17RY0;Q7Z5Q1;Q8NE35	Q17RY0;Q7Z5Q1;Q8NE35	CPEB3	CPEB2;CPEB3;CPEB4	921592	1320600	682441	859302	793814	593268	648156	988609	674182	576450	1348640	463756	985535	748794	770316	796282	0.759785	1.03371	0.781622	1.06342	-0.396337	0.0478297	-0.355457	0.0887099	0.225364	0.886982	0.268839	0.795049	0.618081	0.986827	0.999506	0.940888
Q17RY0;Q7Z5Q1;Q8NE35	Q17RY0;Q7Z5Q1;Q8NE35	CPEB4	CPEB2;CPEB3;CPEB4	921592	1320600	682441	859302	793814	593268	648156	988609	674182	576450	1348640	463756	985535	748794	770316	796282	0.759785	1.03371	0.781622	1.06342	-0.396337	0.0478297	-0.355457	0.0887099	0.225364	0.886982	0.268839	0.795049	0.618081	0.986827	0.999506	0.940888
Q6PUV4	Q6PUV4	CPLX2	CPLX2	1391270	1619125	889812	732532	699596	890302	828856	1381360	1186210	545744	1013675	841074	1.28183e+06	774144	1.13214e+06	800164	0.603937	0.70677	0.883224	1.03361	-0.727531	-0.500687	-0.179148	0.0476953	0.00539186	0.0447426	0.367972	0.868303	0.14487	0.499648	0.999506	0.965462
Q99829	Q99829	CPNE1	CPNE1	6795340	5029810	6915655	6766755	7675075	7372305	6418550	5384165	6947515	6606120	5305950	7190155	6137254	7.27138e+06	6.25008e+06	6.36741e+06	1.18479	1.01877	1.01838	0.875681	0.244636	0.0268324	0.0262806	-0.191523	0.0263609	0.797207	0.813727	0.0586736	0.279659	0.960081	0.999506	0.383063
O75131;O95741;Q8IYJ1;Q96FN4;Q9HCH3;Q9UBL6;Q96A23;Q86YQ8	O75131;O95741;Q8IYJ1;Q96FN4;Q9HCH3;Q9UBL6;Q96A23;Q86YQ8	CPNE2	CPNE2;CPNE3;CPNE4;CPNE5;CPNE6;CPNE7;CPNE8;CPNE9	3188790	2863060	3599025	2761475	3350930	3159095	2074170	2298705	4091835	2276615	2774415	2612715	3222592	3090500	2821570	2.55458e+06	0.959011	0.905376	0.875559	0.826592	-0.0603813	-0.143411	-0.191723	-0.274753	0.789507	0.572687	0.421158	0.263298	0.944522	0.890367	0.999506	0.643275
O75131;O95741;Q8IYJ1;Q96FN4;Q9HCH3;Q9UBL6;Q96A23;Q86YQ8	O75131;O95741;Q8IYJ1;Q96FN4;Q9HCH3;Q9UBL6;Q96A23;Q86YQ8	CPNE4	CPNE2;CPNE3;CPNE4;CPNE5;CPNE6;CPNE7;CPNE8;CPNE9	3188790	2863060	3599025	2761475	3350930	3159095	2074170	2298705	4091835	2276615	2774415	2612715	3222592	3090500	2821570	2.55458e+06	0.959011	0.905376	0.875559	0.826592	-0.0603813	-0.143411	-0.191723	-0.274753	0.789507	0.572687	0.421158	0.263298	0.944522	0.890367	0.999506	0.643275
O75131;O95741;Q8IYJ1;Q96FN4;Q9HCH3;Q9UBL6;Q96A23;Q86YQ8	O75131;O95741;Q8IYJ1;Q96FN4;Q9HCH3;Q9UBL6;Q96A23;Q86YQ8	CPNE5	CPNE2;CPNE3;CPNE4;CPNE5;CPNE6;CPNE7;CPNE8;CPNE9	3188790	2863060	3599025	2761475	3350930	3159095	2074170	2298705	4091835	2276615	2774415	2612715	3222592	3090500	2821570	2.55458e+06	0.959011	0.905376	0.875559	0.826592	-0.0603813	-0.143411	-0.191723	-0.274753	0.789507	0.572687	0.421158	0.263298	0.944522	0.890367	0.999506	0.643275
O75131;O95741;Q8IYJ1;Q96FN4;Q9HCH3;Q9UBL6;Q96A23;Q86YQ8	O75131;O95741;Q8IYJ1;Q96FN4;Q9HCH3;Q9UBL6;Q96A23;Q86YQ8	CPNE6	CPNE2;CPNE3;CPNE4;CPNE5;CPNE6;CPNE7;CPNE8;CPNE9	3188790	2863060	3599025	2761475	3350930	3159095	2074170	2298705	4091835	2276615	2774415	2612715	3222592	3090500	2821570	2.55458e+06	0.959011	0.905376	0.875559	0.826592	-0.0603813	-0.143411	-0.191723	-0.274753	0.789507	0.572687	0.421158	0.263298	0.944522	0.890367	0.999506	0.643275
O75131;O95741;Q8IYJ1;Q96FN4;Q9HCH3;Q9UBL6;Q96A23;Q86YQ8	O75131;O95741;Q8IYJ1;Q96FN4;Q9HCH3;Q9UBL6;Q96A23;Q86YQ8	CPNE7	CPNE2;CPNE3;CPNE4;CPNE5;CPNE6;CPNE7;CPNE8;CPNE9	3188790	2863060	3599025	2761475	3350930	3159095	2074170	2298705	4091835	2276615	2774415	2612715	3222592	3090500	2821570	2.55458e+06	0.959011	0.905376	0.875559	0.826592	-0.0603813	-0.143411	-0.191723	-0.274753	0.789507	0.572687	0.421158	0.263298	0.944522	0.890367	0.999506	0.643275
O75131;O95741;Q8IYJ1;Q96FN4;Q9HCH3;Q9UBL6;Q96A23;Q86YQ8	O75131;O95741;Q8IYJ1;Q96FN4;Q9HCH3;Q9UBL6;Q96A23;Q86YQ8	CPNE8	CPNE2;CPNE3;CPNE4;CPNE5;CPNE6;CPNE7;CPNE8;CPNE9	3188790	2863060	3599025	2761475	3350930	3159095	2074170	2298705	4091835	2276615	2774415	2612715	3222592	3090500	2821570	2.55458e+06	0.959011	0.905376	0.875559	0.826592	-0.0603813	-0.143411	-0.191723	-0.274753	0.789507	0.572687	0.421158	0.263298	0.944522	0.890367	0.999506	0.643275
O75131;O95741;Q8IYJ1;Q96FN4;Q9HCH3;Q9UBL6;Q96A23;Q86YQ8	O75131;O95741;Q8IYJ1;Q96FN4;Q9HCH3;Q9UBL6;Q96A23;Q86YQ8	CPNE9	CPNE2;CPNE3;CPNE4;CPNE5;CPNE6;CPNE7;CPNE8;CPNE9	3188790	2863060	3599025	2761475	3350930	3159095	2074170	2298705	4091835	2276615	2774415	2612715	3222592	3090500	2821570	2.55458e+06	0.959011	0.905376	0.875559	0.826592	-0.0603813	-0.143411	-0.191723	-0.274753	0.789507	0.572687	0.421158	0.263298	0.944522	0.890367	0.999506	0.643275
O75131	O75131	CPNE3	CPNE3	5277280	4231265	7744040	5389740	6402425	5306760	4943860	3970335	7978695	5221775	6169300	5201410	5845578	5.69964e+06	5.63096e+06	5.53083e+06	0.975035	0.982217	0.963286	0.970382	-0.0364745	-0.0258862	-0.0539639	-0.0433757	0.860833	0.899583	0.796639	0.831596	0.971568	0.990074	0.999506	0.952382
P36551	P36551	HEM6	CPOX	1285950	1146285	1824265	1288820	1223035	1622640	1246280	1.08919e+06	1687885	1259290	1119140	1585305	1445410	1378165	1.34112e+06	1321245	0.953477	0.985181	0.927846	0.958699	-0.0687302	-0.0215387	-0.108042	-0.0608506	0.684245	0.899495	0.529451	0.71795	0.906325	0.990074	0.999506	0.905052
Q10570	Q10570	CPSF1	CPSF1	2641560	2574550	3135140	3224615	2291840	3332940	3012950	2697315	3054135	3404145	3152685	3406500	2812188	2.9498e+06	2.92147e+06	3321110	1.04893	1.1368	1.03886	1.12588	0.0689233	0.184973	0.0549998	0.171049	0.497368	0.0482136	0.589129	0.0646823	0.816767	0.50682	0.999506	0.398453
Q9P2I0	Q9P2I0	CPSF2	CPSF2	3073520	2751560	3325525	3511880	2404255	3635950	3003870	2767015	3191330	3256265	2996425	3812395	3045538	3.18403e+06	2987405	3.35503e+06	1.04547	1.12306	0.980912	1.05371	0.0641561	0.167432	-0.0278043	0.0754718	0.614055	0.169328	0.831906	0.514644	0.872358	0.67467	0.999506	0.823059
Q9UKF6	Q9UKF6	CPSF3	CPSF3	2524460	2479320	2878795	2906300	2215235	3259665	2067115	2043365	2718430	2495805	2525725	2914565	2648138	2.79373e+06	2.2763e+06	2645365	1.05498	1.16213	0.859586	0.946892	0.077216	0.216774	-0.218285	-0.0787275	0.665105	0.256592	0.27519	0.643729	0.895573	0.750924	0.999506	0.875078
O95639	O95639	CPSF4	CPSF4	2273320	2149460	2204060	2336270	2067595	2770885	1614705	2097430	2428415	1972610	2748935	2813335	2196072	2.39158e+06	2046850	2.51163e+06	1.08903	1.22707	0.93205	1.05019	0.123041	0.295217	-0.10152	0.070656	0.469062	0.0807602	0.579477	0.639725	0.795617	0.557494	0.999506	0.871981
Q16630	Q16630	CPSF6	CPSF6	12243200	10351605	11273350	12686600	10836150	12775550	12298850	11309550	12030200	12917000	9186400	14120600	11098622	1.20994e+07	1.18795e+07	1.20747e+07	1.09017	1.01643	1.07036	0.997953	0.124559	0.0235052	0.0980976	-0.00295612	0.257109	0.813842	0.373495	0.976141	0.64616	0.962129	0.999506	0.997612
Q8N684	Q8N684	CPSF7	CPSF7	7786660	7103810	7993025	8838625	6631420	8934635	7263135	7525760	7978355	7826015	6811040	9362725	7596066	8.13489e+06	7.58908e+06	7.99993e+06	1.07094	1.05414	0.999081	0.983409	0.098871	0.0760611	-0.0013268	-0.0241367	0.423701	0.521089	0.991659	0.832264	0.767754	0.880523	0.999506	0.952458
Q8TCG5	Q8TCG5	CPT1C	CPT1C	941742	1372030	956028	797803	1290060	963116	671972	1.16033e+06	850063	739148	1.0604e+06	911207	1.11957e+06	1016993	894121	903584	0.908377	1.01058	0.798628	0.888486	-0.138637	0.0151892	-0.324405	-0.170579	0.524854	0.950685	0.170404	0.461722	0.831977	0.991268	0.999506	0.793005
P23786	P23786	CPT2	CPT2	2615620	2345820	3883050	2648900	4074765	3604275	2570545	2344115	3400665	2768240	2933560	3555690	3014672	3.44265e+06	2771775	3085830	1.14196	1.1133	0.919428	0.896354	0.191517	0.154848	-0.121191	-0.15786	0.254302	0.377066	0.512874	0.316971	0.643052	0.825838	0.999506	0.695134
Q5TA50	Q5TA50	CPTP	CPTP	392623	435530	285868	363728	357238	283954	349772	477863	283812	292724	443977	344320	367084	334973	370482	360340	0.912526	0.972626	1.00926	1.07573	-0.132063	-0.0400433	0.013294	0.105314	0.578887	0.853619	0.952978	0.645209	0.857031	0.975462	0.999506	0.875078
Q9H3G5	Q9H3G5	CPVL	CPVL	4081150	2727940	3214035	3659075	6402155	4499960	3518150	2302990	2851915	2819255	3710430	3828980	3193020	4853730	2.89102e+06	3.45289e+06	1.52011	1.19435	0.905418	0.711389	0.604172	0.256226	-0.143344	-0.49129	0.0116216	0.335665	0.618645	0.0232327	0.201004	0.802649	0.999506	0.306421
P29373;P29762	P29373;P29762	RABP1	CRABP1;CRABP2	279242000	215865500	144106500	393566500	484975000	192998500	249536500	237341500	146452500	359360500	75264000	179349500	199837200	357180000	2.1111e+08	204658000	1.78735	0.969437	1.05641	0.572983	0.837826	-0.044781	0.0791709	-0.803436	0.0188164	0.913465	0.856385	0.0171664	0.250088	0.990293	0.999506	0.294155
P29373	P29373	RABP2	CRABP2	14280600	7820590	7829345	17669500	21935600	20645000	14143600	8740075	9610455	17014450	5371005	21231700	9116094	2.00834e+07	1.08314e+07	1.45391e+07	2.20307	1.34231	1.18816	0.723935	1.13951	0.424717	0.248729	-0.466068	0.000460984	0.153084	0.519739	0.0381371	0.0580855	0.66286	0.999506	0.333838
Q6ZU35	Q6ZU35	CRACD	CRACD	1824690	1493510	1660160	1658235	1493790	1770665	1463870	1520455	1680410	1340430	1197430	1727830	1626406	1.6409e+06	1.55491e+06	1.4219e+06	1.00891	0.914455	0.956042	0.866536	0.0127969	-0.129016	-0.0648548	-0.206668	0.905454	0.260573	0.559528	0.0711746	0.98172	0.753492	0.999506	0.41204
P43155	P43155	CACP	CRAT	2357740	2566260	3629275	2116015	2620470	2363870	1799030	2302880	3490570	1825890	2542850	2208845	2949762	2366785	2.53083e+06	2.19253e+06	0.802365	0.866329	0.857977	0.926374	-0.31767	-0.207013	-0.22099	-0.110333	0.137058	0.356944	0.278764	0.632405	0.516642	0.812542	0.999506	0.868675
Q5IJ48	Q5IJ48	CRUM2	CRB2	730315	526792	1398870	900932	1449035	1321385	875532	617812	1355930	907958	681922	1354760	916328	1223784	949758	981547	1.33553	1.03347	1.03648	0.802059	0.417413	0.0474976	0.0516956	-0.31822	0.153946	0.873898	0.873565	0.234921	0.532007	0.982323	0.999506	0.617068
Q96SW2	Q96SW2	CRBN	CRBN	2366220	2276665	2073600	2386765	2409115	1993125	1557315	2361940	2007450	1893740	2649640	1979935	2213350	2.263e+06	1.97557e+06	2.17444e+06	1.02243	1.10066	0.892569	0.960865	0.032006	0.138375	-0.163964	-0.0575949	0.817555	0.337929	0.27631	0.666594	0.954311	0.802649	0.999506	0.88575
P16220	P16220	CREB1	CREB1	1117150	688404	862917	1073210	1099080	1160845	1.11318e+06	897105	1058735	1.01019e+06	374120	1280350	843959	1111045	1.02301e+06	888221	1.31647	0.868246	1.21215	0.799447	0.396673	-0.203824	0.277571	-0.322926	0.102298	0.375413	0.264441	0.149638	0.46525	0.824281	0.999506	0.526331
Q09472;Q92793	Q09472;Q92793	CBP	CREBBP;EP300	872922	718426	747746	808920	815824	1.01408e+06	800727	771430	880218	867689	947550	1011195	761053	879610	817458	942145	1.15578	1.15253	1.07411	1.07109	0.208866	0.204804	0.103147	0.0990857	0.0600715	0.0398737	0.354104	0.283089	0.395685	0.487941	0.999506	0.663859
Q96HD1	Q96HD1	CREL1	CRELD1	1651160	1880865	2255110	1650670	2058200	1731015	1486540	1741100	2045465	1491685	1555160	1772175	1984622	1813295	1.7577e+06	1606340	0.913673	0.913887	0.885661	0.885868	-0.130251	-0.129913	-0.175174	-0.174836	0.296534	0.332466	0.171148	0.189636	0.683968	0.801361	0.999506	0.573339
Q6UXH1	Q6UXH1	CREL2	CRELD2	2395800	1657810	2070670	2245520	2777730	2299520	2229020	1767520	2122825	2241040	1672985	2193715	1970552	2.44092e+06	2.03979e+06	2.03591e+06	1.2387	0.9981	1.03514	0.834075	0.308827	-0.0027433	0.0498196	-0.261751	0.029962	0.984078	0.734253	0.0475932	0.29587	0.997532	0.999506	0.348458
P52943	P52943	CRIP2	CRIP2	9766270	11352300	9875125	9079955	11847900	5996890	8023700	10673100	10681800	7153565	12086200	5297785	10444224	8974915	9.79287e+06	8.17918e+06	0.859319	0.835218	0.937635	0.911338	-0.218735	-0.259774	-0.0929022	-0.133941	0.313883	0.248003	0.651854	0.563852	0.699733	0.745244	0.999506	0.842061
Q9H336	Q9H336	CRLD1	CRISPLD1	2846580	2852085	3337505	2742705	3673760	3361725	2539640	2511755	2740715	2822045	5829715	3598725	3045152	3.2594e+06	2597370	4083495	1.07036	1.57217	0.852952	1.25284	0.0980907	0.652753	-0.229463	0.3252	0.673885	0.00560766	0.382724	0.100462	0.90082	0.341378	0.999506	0.453582
P46108	P46108	CRK	CRK	4628450	3941415	3199120	4091375	5468285	3468930	2957190	3458850	3492805	2732170	3208840	3540500	3781904	4.34286e+06	3.30295e+06	3.1605e+06	1.14833	0.956873	0.873356	0.727746	0.199534	-0.0636001	-0.195358	-0.458492	0.270494	0.765859	0.344763	0.0210764	0.656723	0.955842	0.999506	0.305685
P46109	P46109	CRKL	CRKL	9857270	8787085	7910050	8944720	11807000	8930560	6435935	7937435	7956505	7475745	7872060	8841645	8650308	9.89409e+06	7.44329e+06	8063150	1.14379	1.08328	0.860466	0.814946	0.193816	0.115403	-0.216811	-0.295224	0.125232	0.412676	0.136121	0.0226669	0.503895	0.838484	0.999506	0.306421
Q14117;Q14194;Q14195	Q14117;Q14194;Q14195	DPYL1	CRMP1;DPYS;DPYSL3	323260000	403972000	269348500	266838000	264547000	216155500	190139500	388411500	327628500	187168000	327484000	200812000	333980200	2.4918e+08	3.0206e+08	238488000	0.746093	0.789539	0.904424	0.957091	-0.422573	-0.340918	-0.144928	-0.0632726	0.0733525	0.152806	0.484851	0.805093	0.425855	0.66286	0.999506	0.944429
Q14117;Q14194;Q14195	Q14117;Q14194;Q14195	DPYL3	CRMP1;DPYS;DPYSL3	323260000	403972000	269348500	266838000	264547000	216155500	190139500	388411500	327628500	187168000	327484000	200812000	333980200	2.4918e+08	3.0206e+08	238488000	0.746093	0.789539	0.904424	0.957091	-0.422573	-0.340918	-0.144928	-0.0632726	0.0733525	0.152806	0.484851	0.805093	0.425855	0.66286	0.999506	0.944429
Q14194;Q14195;Q16555	Q14194;Q14195;Q16555	DPYL2	CRMP1;DPYSL2;DPYSL3	51388800	68947600	44177350	43660750	45890500	30096350	38261800	55240500	46636600	32605300	45689100	28924200	55527740	3.98825e+07	4.6713e+07	3.57395e+07	0.718245	0.765088	0.841255	0.89612	-0.477452	-0.386302	-0.249386	-0.158236	0.0255931	0.0911186	0.189043	0.510252	0.27604	0.577297	0.999506	0.821374
Q9BZJ0	Q9BZJ0	CRNL1	CRNKL1	1294910	1302310	1384380	1473085	1143035	1653405	924222	1.13733e+06	1325310	1.20063e+06	1298615	1496595	1333658	1423175	1.12895e+06	1.33195e+06	1.06712	1.17981	0.84651	0.935898	0.0937243	0.23855	-0.240402	-0.0955762	0.581449	0.197698	0.214791	0.555929	0.857031	0.700579	0.999506	0.838797
Q5TZA2	Q5TZA2	CROCC	CROCC	682388	770408	745702	783246	862832	936602	683298	715793	679748	708263	593972	827766	742921	860894	692946	710000	1.1588	1.02461	0.932732	0.824725	0.212625	0.0350757	-0.100466	-0.278016	0.0691419	0.773772	0.425223	0.0180561	0.416691	0.957071	0.999506	0.294155
Q9UKG9	Q9UKG9	OCTC	CROT	1402080	1195785	1506945	1178695	1831830	1284100	1430585	1051299	1485500	1244200	1395710	1282435	1361508	1.43154e+06	1.32246e+06	1.30745e+06	1.05144	0.988648	0.971321	0.913315	0.0723642	-0.0164716	-0.0419799	-0.130816	0.60529	0.907195	0.772713	0.340854	0.869544	0.990074	0.999506	0.707818
O75718	O75718	CRTAP	CRTAP	794468	618395	1625500	1050715	1118420	1479300	982212	601642	1717630	1.05953e+06	1454515	1432095	1.05645e+06	1216145	1.10049e+06	1.31538e+06	1.15116	1.19526	1.04169	1.0816	0.203089	0.257327	0.0589257	0.113165	0.520386	0.36685	0.858607	0.674344	0.829566	0.820349	0.999506	0.888663
Q6UUV9	Q6UUV9	CRTC1	CRTC1	2719160	2533950	1849290	2101745	2560130	2143490	1595485	2271480	2095145	1424940	1922635	2011750	2297128	2268455	1987370	1.78644e+06	0.987518	0.898897	0.865154	0.787515	-0.0181212	-0.153772	-0.208971	-0.344621	0.900093	0.361264	0.184894	0.0366023	0.981453	0.816804	0.999506	0.331868
Q9Y2S2	Q9Y2S2	CRYL1	CRYL1	2274580	1252540	3216455	1993425	2712005	2325745	2135475	1309410	3304120	1901655	1733110	2234940	2242514	2343725	2.24967e+06	1.95657e+06	1.04513	0.869714	1.00319	0.834811	0.0636863	-0.201387	0.00459533	-0.260478	0.809387	0.466507	0.986386	0.33855	0.950082	0.864621	0.999506	0.706964
Q08257	Q08257	QOR	CRYZ	8782570	8941360	3912175	8790520	15470900	3923870	5624135	7044240	3825035	6621890	8446995	3788905	6897928	9.3951e+06	5.4978e+06	6285930	1.36202	1.14335	0.797022	0.669065	0.445745	0.193271	-0.327308	-0.579782	0.239817	0.692592	0.50468	0.129379	0.629426	0.934804	0.999506	0.500083
O95825	O95825	QORL1	CRYZL1	2928560	2678460	2575030	2600165	3573570	2496895	2795935	2674515	2770365	2538405	2482620	2419585	2687108	2890210	2.74694e+06	2.4802e+06	1.07558	0.902897	1.02227	0.858139	0.10512	-0.147366	0.0317702	-0.220716	0.27961	0.141561	0.746741	0.0290611	0.666942	0.653802	0.999506	0.315118
O75390	O75390	CISY	CS	45404600	48375200	46337100	36774500	36219350	37304550	40127950	50404150	45863750	38007500	47557550	37277900	46965840	3.67661e+07	4.54653e+07	40947650	0.782827	0.900636	0.96805	1.11373	-0.353234	-0.150985	-0.0468465	0.155403	0.000242269	0.0512166	0.518555	0.0692661	0.0487769	0.51536	0.999506	0.40706
O75534	O75534	CSDE1	CSDE1	6254820	5765895	5783185	6184360	6356705	5373370	5779665	5719690	5636450	5184530	6955820	5019620	5870596	5.97148e+06	5711935	5719990	1.01718	1.00141	0.972974	0.957885	0.0245812	0.00203306	-0.0395274	-0.0620755	0.794443	0.982577	0.682363	0.497921	0.945343	0.997532	0.999506	0.812286
P55060	P55060	XPO2	CSE1L	26846400	22227500	22702800	26795250	21633300	25420150	20107100	21898900	21733900	23307300	26193000	23435500	23341400	2.46162e+07	2.12466e+07	2.43119e+07	1.05462	1.14427	0.910255	0.987638	0.0767189	0.19443	-0.135657	-0.0179454	0.47698	0.0826637	0.247684	0.857831	0.802198	0.557899	0.999506	0.962115
P41240	P41240	CSK	CSK	4212170	4555300	3984170	4092875	3924010	3746090	3340655	4269400	3803445	3746525	4667525	3565260	4258222	3.92099e+06	3804500	3.9931e+06	0.920805	1.04957	0.893448	1.01839	-0.119033	0.0698035	-0.162544	0.0262918	0.30538	0.544134	0.172423	0.815866	0.69284	0.884047	0.999506	0.948273
P48729	P48729	KC1A	CSNK1A1	2677720	3002170	2735170	2594375	2264055	2663070	1920600	2707855	2704690	2224610	3959035	2301690	2830480	2.50717e+06	2.44438e+06	2828445	0.885774	1.15712	0.863593	1.12814	-0.174989	0.21054	-0.211577	0.173951	0.39093	0.287603	0.307506	0.371632	0.754981	0.76867	0.999506	0.731423
P48729;Q8N752	P48729;Q8N752	KC1AL	CSNK1A1;CSNK1A1L	1311450	1370290	1360175	1360545	1208760	1157015	1313395	1342090	1311265	1341010	2355395	1208235	1354476	1.24211e+06	1322250	1634880	0.917039	1.23644	0.976208	1.31622	-0.124946	0.30619	-0.0347399	0.396396	0.579785	0.116263	0.873375	0.0524202	0.857031	0.614007	0.999506	0.360474
P48730;P49674	P48730;P49674	KC1D	CSNK1D;CSNK1E	2782240	3174500	2480215	2597890	2377795	2451095	1956940	3144600	2451975	2264095	3853300	2252000	2818334	2.47559e+06	2.51784e+06	2.7898e+06	0.878389	1.10801	0.893378	1.12692	-0.187068	0.147975	-0.162657	0.172386	0.325842	0.41177	0.387653	0.344372	0.706938	0.837719	0.999506	0.709093
P48730;P49674	P48730;P49674	KC1E	CSNK1D;CSNK1E	2782240	3174500	2480215	2597890	2377795	2451095	1956940	3144600	2451975	2264095	3853300	2252000	2818334	2.47559e+06	2.51784e+06	2.7898e+06	0.878389	1.10801	0.893378	1.12692	-0.187068	0.147975	-0.162657	0.172386	0.325842	0.41177	0.387653	0.344372	0.706938	0.837719	0.999506	0.709093
P78368;Q9HCP0;Q9Y6M4	P78368;Q9HCP0;Q9Y6M4	KC1G1	CSNK1G1;CSNK1G2;CSNK1G3	945607	1439490	1.0919e+06	963776	987480	969138	640154	1209993	1138665	709304	1310310	830418	1.20168e+06	973465	996271	950011	0.810087	0.953567	0.829065	0.975907	-0.303851	-0.068594	-0.270442	-0.0351852	0.193759	0.777843	0.240224	0.88617	0.58842	0.957254	0.999506	0.972963
P78368;Q9HCP0;Q9Y6M4	P78368;Q9HCP0;Q9Y6M4	KC1G2	CSNK1G1;CSNK1G2;CSNK1G3	945607	1439490	1.0919e+06	963776	987480	969138	640154	1209993	1138665	709304	1310310	830418	1.20168e+06	973465	996271	950011	0.810087	0.953567	0.829065	0.975907	-0.303851	-0.068594	-0.270442	-0.0351852	0.193759	0.777843	0.240224	0.88617	0.58842	0.957254	0.999506	0.972963
P78368;Q9HCP0;Q9Y6M4	P78368;Q9HCP0;Q9Y6M4	KC1G3	CSNK1G1;CSNK1G2;CSNK1G3	945607	1439490	1.0919e+06	963776	987480	969138	640154	1209993	1138665	709304	1310310	830418	1.20168e+06	973465	996271	950011	0.810087	0.953567	0.829065	0.975907	-0.303851	-0.068594	-0.270442	-0.0351852	0.193759	0.777843	0.240224	0.88617	0.58842	0.957254	0.999506	0.972963
P68400;Q8NEV1	P68400;Q8NEV1	CSK21	CSNK2A1;CSNK2A3	9374850	9898030	8463540	9068695	7904505	8004305	8363790	9590435	7900605	8950660	9339550	8048655	9219598	8325835	8.61828e+06	8.77962e+06	0.903058	1.01872	0.934778	1.0545	-0.147109	0.0267594	-0.0973044	0.0765638	0.0640613	0.714295	0.202011	0.308842	0.404261	0.938775	0.999506	0.688059
P68400;Q8NEV1	P68400;Q8NEV1	CSK23	CSNK2A1;CSNK2A3	9374850	9898030	8463540	9068695	7904505	8004305	8363790	9590435	7900605	8950660	9339550	8048655	9219598	8325835	8.61828e+06	8.77962e+06	0.903058	1.01872	0.934778	1.0545	-0.147109	0.0267594	-0.0973044	0.0765638	0.0640613	0.714295	0.202011	0.308842	0.404261	0.938775	0.999506	0.688059
P19784	P19784	CSK22	CSNK2A2	4058410	4675350	4763580	4742385	4301115	4460235	4196010	4430255	4257625	4481940	4618245	4251970	4587254	4501245	4294630	4.45072e+06	0.98125	1.03635	0.936209	0.988775	-0.0273067	0.0515044	-0.095097	-0.0162859	0.560563	0.273331	0.057819	0.719172	0.853564	0.761962	0.999506	0.905052
P67870	P67870	CSK2B	CSNK2B	14039700	16465650	12164050	14398650	12952550	12777700	11363990	12774800	13005000	12175040	18125500	12321800	14259820	13376300	1.23813e+07	1.42074e+07	0.938041	1.1475	0.868262	1.06214	-0.0922767	0.198489	-0.203797	0.0869682	0.535802	0.187259	0.195494	0.541213	0.840583	0.693064	0.999506	0.834037
P21291	P21291	CSRP1	CSRP1	1075140	739418	661843	1015371	1361640	782570	522613	600313	864626	646941	943784	673914	775532	1.05319e+06	662517	754880	1.35803	1.13941	0.854274	0.716753	0.441512	0.188289	-0.227228	-0.480452	0.102445	0.556968	0.493884	0.0681245	0.46525	0.887726	0.999506	0.405613
Q16527	Q16527	CSRP2	CSRP2	3304370	2322585	4216955	3935180	4679050	3841335	2517345	2214915	4846610	2668530	2088660	3627800	3276690	4151855	3.19296e+06	2.795e+06	1.26709	0.875363	0.974446	0.673192	0.341517	-0.192046	-0.0373462	-0.570909	0.15958	0.493883	0.890201	0.0277046	0.540465	0.874569	0.999506	0.312832
P04080	P04080	CYTB	CSTB	8869920	6501405	7486110	7205645	13580000	6810770	5984125	5612395	7322350	5587740	6456385	7509840	7368990	9198805	6306290	6.51799e+06	1.24831	1.03357	0.855788	0.708569	0.31998	0.0476353	-0.224675	-0.49702	0.147895	0.856865	0.392282	0.0315595	0.527876	0.976442	0.999506	0.322615
Q05048	Q05048	CSTF1	CSTF1	4598030	4343570	4737620	5068165	4131450	5174135	3882865	3884315	4819795	4552365	5946335	5109695	4552082	4791250	4.19566e+06	5.2028e+06	1.05254	1.24004	0.921701	1.0859	0.0738755	0.310391	-0.117629	0.118886	0.629826	0.0430566	0.474199	0.387563	0.879685	0.494539	0.999506	0.745936
P33240	P33240	CSTF2	CSTF2	3172240	2470610	3147120	3546745	2943105	3757455	3808185	2915485	3432080	3776785	2193590	3777540	2881540	3.41577e+06	3385250	3249305	1.1854	0.959842	1.17481	0.951266	0.24537	-0.0591312	0.232422	-0.072079	0.144827	0.689703	0.167948	0.625276	0.524194	0.934209	0.999506	0.865767
P33240;Q9H0L4	P33240;Q9H0L4	CSTFT	CSTF2;CSTF2T	2369100	1757985	2102385	2427110	2208650	2674565	1.54451e+06	1740445	2413225	1788240	1747915	2681165	2017968	2436775	1.89939e+06	2072440	1.20754	1.09111	0.941241	0.850485	0.27207	0.125791	-0.087364	-0.233643	0.153644	0.527608	0.678946	0.191084	0.532007	0.881669	0.999506	0.575787
Q12996	Q12996	CSTF3	CSTF3	3424920	3125015	3464805	3605780	3129595	3961510	3265615	3057285	3653160	3264495	3084620	3744745	3320912	3.56563e+06	3.32535e+06	3364620	1.07369	1.01181	1.00134	0.943626	0.102577	0.0169359	0.00192815	-0.0837128	0.336028	0.869887	0.985901	0.405794	0.716895	0.980576	0.999506	0.760916
Q96PC5;Q96RT6	Q96PC5;Q96RT6	CTGE2	CTAGE1;MIA2	487300	546155	524935	415577	532306	603818	508527	468256	519556	442484	486858	576360	525896	517234	498780	501900	0.983528	1.00626	0.948438	0.970355	-0.0239613	0.00899873	-0.0763754	-0.0434153	0.902315	0.963003	0.701305	0.819837	0.981533	0.991268	0.999506	0.948623
Q96PC5;Q96RT6	Q96PC5;Q96RT6	MIA2	CTAGE1;MIA2	487300	546155	524935	415577	532306	603818	508527	468256	519556	442484	486858	576360	525896	517234	498780	501900	0.983528	1.00626	0.948438	0.970355	-0.0239613	0.00899873	-0.0763754	-0.0434153	0.902315	0.963003	0.701305	0.819837	0.981533	0.991268	0.999506	0.948623
P56545;Q13363	P56545;Q13363	CTBP1	CTBP1;CTBP2	13385200	13785050	12476500	12157500	10569750	15336150	13725250	14757350	13749050	14877450	18920400	15183050	13181660	12687800	1.40772e+07	1.6327e+07	0.962534	1.15981	1.06794	1.28682	-0.0550901	0.213895	0.09483	0.363815	0.637851	0.033578	0.396397	0.00145943	0.882928	0.475338	0.999506	0.283959
P56545	P56545	CTBP2	CTBP2	7458280	7039845	8345805	8289425	6165235	9965900	7345560	7386745	8143570	7622715	11944350	9938520	7645916	8.14019e+06	7.62529e+06	9835195	1.06465	1.28981	0.997303	1.20823	0.0903725	0.367161	-0.00389683	0.272892	0.588113	0.017931	0.981902	0.0617896	0.859121	0.427251	0.999506	0.391859
P49711	P49711	CTCF	CTCF	1747290	1658590	1795540	1842940	1325315	1923430	1343720	1486245	1506520	1592795	1704030	2106695	1731110	1.69723e+06	1445495	1.80117e+06	0.980428	1.24606	0.83501	1.06124	-0.0285167	0.317373	-0.260134	0.0857564	0.838087	0.0338853	0.0964519	0.512975	0.961756	0.476873	0.999506	0.822682
Q9Y5B0	Q9Y5B0	CTDP1	CTDP1	951243	835233	968520	1.02848e+06	991214	1189590	904762	805669	1095665	841853	826792	1207120	911750	1.06976e+06	935366	958588	1.1733	1.02483	1.0259	0.896078	0.230578	0.0353812	0.0368919	-0.158305	0.15686	0.82287	0.828165	0.290563	0.537029	0.96286	0.999506	0.670702
Q05D32	Q05D32	CTSL2	CTDSPL2	1346290	1209000	1468875	1484430	955396	1405490	1519550	1202680	1266385	1560135	1054587	1446085	1340408	1281772	1.32954e+06	1.3536e+06	0.956255	1.0181	0.991891	1.05604	-0.0645325	0.0258786	-0.0117468	0.0786643	0.676977	0.857435	0.93831	0.593019	0.901751	0.976442	0.999506	0.850592
P32929	P32929	CGL	CTH	898715	621368	956925	834856	1041840	909514	764990	724728	1059980	690923	348754	942372	811060	928737	849900	660683	1.14509	0.777366	1.04789	0.711378	0.195461	-0.363334	0.0674829	-0.491312	0.333298	0.110181	0.746855	0.0281268	0.71359	0.60864	0.999506	0.313578
O43310	O43310	CTIF	CTIF	1754150	1552010	1511235	1500750	1993540	1532110	1373860	1694595	1505555	1460780	2394165	1475700	1576128	1.67547e+06	1524670	1.77688e+06	1.06303	1.16542	0.967352	1.06053	0.0881783	0.220851	-0.0478877	0.0847846	0.589371	0.15973	0.779199	0.56353	0.859121	0.666641	0.999506	0.841889
P26232;P35221	P26232;P35221	CTNA1	CTNNA1;CTNNA2	13061900	15879150	18303250	12174900	15981000	13061450	10627155	13647000	16144500	10812780	11532450	11191200	16285340	1.37391e+07	13472885	11178810	0.843649	0.829727	0.827301	0.813648	-0.245285	-0.269292	-0.273515	-0.297523	0.0911124	0.109023	0.0640228	0.0759213	0.447414	0.605708	0.999506	0.420632
P26232	P26232	CTNA2	CTNNA2	6206760	9184710	7570000	5448480	5518780	4138525	5340170	8568895	6970285	4823865	7924040	3832865	7943236	5.03526e+06	6.95978e+06	5.52692e+06	0.633906	0.794123	0.87619	1.09764	-0.65766	-0.332566	-0.190684	0.13441	0.00272583	0.0922527	0.260684	0.550655	0.116674	0.578568	0.999506	0.837513
P14923;P35222	P14923;P35222	CTNB1	CTNNB1;JUP	9550200	10850500	12507050	8557345	12357300	8337355	9533030	11008350	11713500	7566845	9408015	7758110	11253060	9.75067e+06	1.07516e+07	8.24432e+06	0.86649	0.766798	0.95544	0.845514	-0.206745	-0.383082	-0.0657624	-0.2421	0.0880916	0.00520474	0.556076	0.0739752	0.441148	0.341378	0.999506	0.416091
Q8WYA6	Q8WYA6	CTBL1	CTNNBL1	3946260	3906405	4139330	4039185	3003025	4661140	4126225	3869255	4159745	4565755	4256820	4463965	4007546	3.90112e+06	4.05174e+06	4.42885e+06	0.973443	1.09307	1.01103	1.13528	-0.0388319	0.128389	0.0158231	0.183044	0.702254	0.165133	0.873674	0.0574768	0.913921	0.670396	0.999506	0.379478
O60716	O60716	CTND1	CTNND1	8534380	8586050	11369250	7956135	9228065	8169970	6991285	7485635	10389300	6735035	8737045	8145795	9688996	8451390	8288740	7872625	0.872267	0.949798	0.85548	0.931518	-0.197159	-0.074308	-0.225194	-0.102344	0.156209	0.608957	0.111121	0.478141	0.536757	0.904946	0.999506	0.801678
Q9UQB3	Q9UQB3	CTND2	CTNND2	3370680	3548425	2883855	2896520	3583240	2635420	2677455	3557610	2577610	2445890	2251390	2660880	3247048	3.03839e+06	2.93756e+06	2452720	0.93574	0.834952	0.904686	0.807242	-0.0958201	-0.260235	-0.144511	-0.308926	0.392942	0.0460804	0.210093	0.0183398	0.755378	0.500173	0.999506	0.294155
P17812	P17812	PYRG1	CTPS1	7073940	8083755	7203730	7649335	6145805	7325160	5978415	6500845	6565640	6417025	7270560	6937850	7529782	7040100	6348300	6875145	0.934967	1.08299	0.843092	0.976569	-0.0970122	0.11502	-0.246238	-0.0342058	0.344891	0.287989	0.0302298	0.736041	0.72013	0.76867	0.999506	0.91342
P17812;Q9NRF8	P17812;Q9NRF8	PYRG2	CTPS1;CTPS2	1161500	1063089	1365260	1531535	958591	1312850	1269132	805358	1.01668e+06	1211217	887968	1128870	1.20364e+06	1.26766e+06	1030389	1.07602e+06	1.05319	1.04428	0.856061	0.848824	0.0747629	0.0625138	-0.224214	-0.236463	0.744537	0.807437	0.381939	0.312044	0.930628	0.961752	0.999506	0.691792
Q6PD62	Q6PD62	CTR9	CTR9	2660960	2226575	2659320	2984890	2263390	2888165	2497510	2224745	2426485	2794150	3363995	2795020	2486550	2.71215e+06	2.38291e+06	2.98439e+06	1.09073	1.25241	0.958321	1.10038	0.125291	0.324709	-0.061419	0.137999	0.328212	0.0110637	0.650152	0.219245	0.709291	0.385528	0.999506	0.606079
P10619	P10619	PPGB	CTSA	793376	681686	1809395	930324	1633695	1000054	1081520	682160	1585700	756208	1113415	942484	1.15511e+06	1.18802e+06	1.11646e+06	937369	1.0285	0.83959	0.966542	0.789015	0.0405369	-0.252243	-0.0490959	-0.341875	0.892744	0.444995	0.874224	0.288483	0.981453	0.855373	0.999506	0.668455
P07858	P07858	CATB	CTSB	19109800	14398550	24337850	16706850	26517900	15752400	11678710	11291895	26453100	10945740	19119250	14007300	19316520	19659050	1.64746e+07	1.46908e+07	1.01773	0.891724	0.852875	0.747277	0.0253584	-0.165331	-0.229595	-0.420284	0.927869	0.62205	0.455802	0.17856	0.987553	0.910678	0.999506	0.558489
P53634	P53634	CATC	CTSC	3371230	2118925	3847595	5059310	9654110	5238620	3625735	1664970	3887580	4419620	2051175	5204755	3060854	6650680	3.05943e+06	3891850	2.17282	1.27208	0.999534	0.585181	1.11957	0.347194	-0.000672127	-0.773046	0.00131692	0.37413	0.99883	0.00692732	0.0832418	0.824281	0.999566	0.283959
P07339;C0195P07339	P07339;C0195P07339	CATD	CTSD	17350100	16479700	21801150	16414800	24251450	13734300	14420325	13370300	22032900	13180850	18036000	12153150	18782360	1.81335e+07	1.66078e+07	1.44567e+07	0.965455	0.870472	0.884226	0.797235	-0.0507196	-0.20013	-0.177514	-0.326924	0.820448	0.433341	0.449916	0.186972	0.954623	0.848865	0.999506	0.568764
P07711	P07711	CATL1	CTSL	1504220	1368660	2556765	1846600	2862185	1795655	1584060	1222880	2425455	1526760	2068270	1559745	1871014	2.16815e+06	1.74413e+06	1.71826e+06	1.15881	0.985165	0.932185	0.792501	0.212642	-0.021562	-0.101311	-0.335515	0.385268	0.936185	0.708612	0.174088	0.750569	0.991268	0.999506	0.553418
Q14247	Q14247	SRC8	CTTN	8269360	6978130	8628050	7885110	9235310	7478045	7424895	7371560	9665940	6476845	6761560	7211275	7896344	8.19949e+06	8.15413e+06	6816560	1.03839	0.835964	1.03265	0.83134	0.054349	-0.258487	0.0463464	-0.26649	0.606341	0.0251203	0.660938	0.0211071	0.870122	0.43908	0.999506	0.305685
Q8WZ74	Q8WZ74	CTTB2	CTTNBP2	518299	654316	346919	477538	328494	337554	568343	582006	415176	548678	902728	335064	504154	381195	521842	595490	0.756109	1.14113	1.03508	1.56217	-0.403334	0.190465	0.0497482	0.643547	0.303638	0.514687	0.880781	0.0680229	0.691196	0.877956	0.999506	0.405613
Q9P2B4	Q9P2B4	CT2NL	CTTNBP2NL	1191220	1194330	976482	1132775	1211350	1101675	1.05284e+06	1234065	1085900	924937	737024	1049045	1106569	1148600	1.12427e+06	903669	1.03798	0.803784	1.01599	0.786757	0.0537831	-0.315121	0.0228932	-0.34601	0.592483	0.00722653	0.821138	0.00341861	0.860469	0.360398	0.999506	0.283959
Q9NWM3	Q9NWM3	CUED1	CUEDC1	768467	685856	575041	654227	882652	580208	427760	536948	647349	381128	556799	478464	658052	705695	537352	472130	1.0724	0.878623	0.816579	0.669028	0.100843	-0.186683	-0.292335	-0.579861	0.64011	0.503301	0.24321	0.0241775	0.884039	0.874569	0.999506	0.306421
Q13616	Q13616	CUL1	CUL1	2418180	2167610	2103870	2371995	2400055	2192655	1846090	2241695	2149380	2013955	3833150	2107010	2192228	2.32157e+06	2079055	2.65137e+06	1.059	1.27528	0.948375	1.14206	0.0827019	0.350811	-0.0764699	0.191639	0.686509	0.0720124	0.723847	0.286518	0.907657	0.545574	0.999506	0.665927
Q13617	Q13617	CUL2	CUL2	2144890	1928335	1685730	1924110	1814210	1633655	1490213	1973740	1722605	1541170	2342180	1663065	1874604	1.79066e+06	1.72885e+06	1848805	0.95522	1.06938	0.92225	1.03247	-0.0660958	0.0967781	-0.116771	0.046103	0.664946	0.517551	0.454255	0.752766	0.895573	0.878606	0.999506	0.924545
Q13618	Q13618	CUL3	CUL3	6749320	7456110	5853085	6396005	7421335	5826445	4950885	7061575	5663700	4919855	7223335	5857585	6673542	6.54793e+06	5.89205e+06	6.00026e+06	0.981177	1.01836	0.882897	0.91636	-0.0274141	0.0262541	-0.179682	-0.126014	0.846317	0.860983	0.236178	0.379997	0.966714	0.978733	0.999506	0.738594
Q13619	Q13619	CUL4A	CUL4A	601937	497348	553409	589494	665385	548055	655464	525276	553507	524190	535681	509394	540690	600978	578082	523088	1.1115	0.904869	1.06916	0.870395	0.152511	-0.144219	0.0964725	-0.200258	0.25284	0.273297	0.473631	0.126355	0.641962	0.761962	0.999506	0.494946
Q13619;Q13620	Q13619;Q13620	CUL4B	CUL4A;CUL4B	2468740	2440305	2272000	2581980	2542545	2319250	2013860	2200915	2164800	1971150	2798540	2008585	2378670	2.48126e+06	2126525	2259425	1.04313	1.0625	0.893997	0.910596	0.0609168	0.0874579	-0.161657	-0.135116	0.700596	0.601947	0.349181	0.386888	0.913361	0.902422	0.999506	0.745789
Q93034	Q93034	CUL5	CUL5	4302950	4287500	3649265	4252780	4443110	3701515	3768845	4526735	3681335	3868070	3918475	3808235	4035296	4.13247e+06	3992305	3.86493e+06	1.02408	0.968094	0.989346	0.935259	0.0343293	-0.0467809	-0.0154526	-0.0965627	0.648255	0.531516	0.83971	0.196202	0.888041	0.881749	0.999506	0.580279
Q14999;Q8IWT3	Q14999;Q8IWT3	CUL7	CUL7;CUL9	479998	360358	507337	418810	687218	552104	515261	379482	581831	460541	435886	602196	443077	552710	492192	499541	1.24744	1.01493	1.11085	0.903802	0.318965	0.0213824	0.151661	-0.145922	0.121184	0.910494	0.476627	0.419892	0.494275	0.990074	0.999506	0.767335
Q14999;Q8IWT3	Q14999;Q8IWT3	CUL9	CUL7;CUL9	479998	360358	507337	418810	687218	552104	515261	379482	581831	460541	435886	602196	443077	552710	492192	499541	1.24744	1.01493	1.11085	0.903802	0.318965	0.0213824	0.151661	-0.145922	0.121184	0.910494	0.476627	0.419892	0.494275	0.990074	0.999506	0.767335
Q96C57	Q96C57	CSTOS	CUSTOS	689308	491526	687220	650808	677374	869410	721282	722390	825868	728880	330063	1002324	609360	732530	756513	687089	1.20213	0.908232	1.24149	0.937967	0.265594	-0.138868	0.31207	-0.0923915	0.301209	0.53746	0.219419	0.685649	0.688063	0.884047	0.999506	0.893382
O60888	O60888	CUTA	CUTA	24085300	16505250	19017650	19425500	27240050	19475900	19354600	18846600	22621350	18083500	12088500	21331450	19026220	22047150	2.02742e+07	1.71678e+07	1.15878	0.846782	1.06559	0.778686	0.212603	-0.239937	0.0916548	-0.360886	0.190716	0.159656	0.581938	0.0328055	0.585481	0.666641	0.999506	0.324526
Q9P013	Q9P013	CWC15	CWC15	2177690	1718360	2053730	2392210	2304595	2579295	1665425	1543095	2299540	1751940	1166295	2344170	1944374	2.42537e+06	1836020	1754135	1.24738	0.955401	0.944273	0.723245	0.318897	-0.065822	-0.082724	-0.467443	0.105137	0.764872	0.706104	0.0220108	0.467026	0.954948	0.999506	0.306421
Q9HCG8	Q9HCG8	CWC22	CWC22	917889	1015640	1138300	1110245	777652	1212120	890788	909532	1014878	1005842	1660805	1155200	1.04515e+06	1.03334e+06	938399	1273949	0.988696	1.35758	0.897857	1.23285	-0.0164014	0.441034	-0.155442	0.301994	0.935007	0.0232387	0.464286	0.0931761	0.988921	0.431692	0.999506	0.443046
Q6UX04	Q6UX04	CWC27	CWC27	786955	614770	647621	785558	707692	870297	452910	453072	772332	571127	667136	867472	662347	787849	559438	701912	1.18948	1.25467	0.844629	0.890922	0.250331	0.327312	-0.24361	-0.166629	0.260746	0.183447	0.35389	0.415621	0.648109	0.690594	0.999506	0.764315
Q69YN2	Q69YN2	C19L1	CWF19L1	1170200	1056020	1265720	1188470	1066285	1343075	794404	938860	1252145	1084113	1061258	1339575	1162736	1.19928e+06	995136	1.16165e+06	1.03143	1.16733	0.855858	0.968624	0.044641	0.223207	-0.224557	-0.0459907	0.782367	0.195989	0.213866	0.765481	0.943213	0.700579	0.999506	0.930512
P78310	P78310	CXAR	CXADR	16595400	24847400	13512500	14015200	12989300	10111915	10665260	21968400	10851600	10584790	15871150	10018155	18663040	1.23721e+07	1.44951e+07	1.2158e+07	0.662922	0.838769	0.776673	0.982694	-0.593089	-0.253654	-0.36462	-0.0251852	0.0339032	0.385159	0.146827	0.93597	0.311841	0.831417	0.999506	0.988899
Q9P0U4	Q9P0U4	CXXC1	CXXC1	1529000	1278605	1253810	1456240	1048360	1530140	1337895	1338765	1434395	1452405	1683020	1719975	1318766	1.34491e+06	1.37035e+06	1.61847e+06	1.01983	1.18106	1.03912	1.2034	0.0283246	0.240081	0.0553576	0.267114	0.833048	0.046332	0.678007	0.0296748	0.959071	0.500173	0.999506	0.317349
Q7LFL8	Q7LFL8	CXXC5	CXXC5	539512	542906	525028	756192	248002	661887	618380	466194	548236	582335	634694	605393	535076	555360	544270	607474	1.03791	1.11613	1.01718	1.09384	0.0536799	0.1585	0.0245787	0.129399	0.848827	0.535172	0.931124	0.60856	0.96812	0.882643	0.999506	0.859114
P00167;C0151P00167	P00167;C0151P00167	CYB5	CYB5A	3066310	1913905	1981160	2923685	1822225	2223520	3021545	1879180	1732600	2894345	1842810	2537380	2171288	2.32314e+06	2.21111e+06	2424845	1.06994	1.09666	1.01834	1.04378	0.0975271	0.133123	0.0262186	0.0618144	0.653948	0.509413	0.906197	0.752536	0.891	0.876911	0.999506	0.924536
O43169	O43169	CYB5B	CYB5B	3217080	3269415	4066585	4320680	4070405	3312825	2802747	2776025	2580250	2454565	1819285	2702745	3577816	3.9013e+06	2719674	2.32553e+06	1.09041	0.855077	0.760149	0.596091	0.124877	-0.225873	-0.395645	-0.746396	0.619392	0.526427	0.195872	0.0180658	0.87602	0.881669	0.999506	0.294155
Q9UHQ9	Q9UHQ9	NB5R1	CYB5R1	3010990	3539090	5187125	2792160	4867190	3223255	2604930	3390635	5115880	2845945	4269965	3101755	4092684	3627535	3703815	3.40589e+06	0.886346	0.919562	0.904984	0.938899	-0.174058	-0.120981	-0.144035	-0.0909584	0.444088	0.605689	0.521356	0.700496	0.779171	0.904546	0.999506	0.897031
P00387	P00387	NB5R3	CYB5R3	13650500	13886000	16888400	12555850	15690600	13415900	9758400	12181050	16582000	10770625	14086000	13116650	15039860	13887450	1.28405e+07	1.26578e+07	0.923376	0.98577	0.853763	0.911453	-0.115009	-0.0206776	-0.228092	-0.13376	0.461835	0.901945	0.167719	0.411042	0.78799	0.990074	0.999506	0.763546
P08574	P08574	CY1	CYC1	9344410	11727550	11764300	9143875	9117400	8400380	8192465	11367550	9441310	9141820	11708550	8665095	11265622	8.88722e+06	9.66711e+06	9.83849e+06	0.78888	1.01773	0.858107	1.10704	-0.342123	0.0253523	-0.220771	0.146705	0.00680603	0.821716	0.0559539	0.219707	0.159472	0.962699	0.999506	0.606079
P99999;C0165Q5RFH4	P99999;C0165Q5RFH4	CYC	CYCS	26811700	28064750	24279950	16870250	23957350	21341000	15747790	28230500	25580350	12236980	22848300	22237250	26300220	2.07229e+07	2.31862e+07	19107510	0.787935	0.824089	0.881598	0.92205	-0.343851	-0.279127	-0.181808	-0.117084	0.10556	0.20825	0.355069	0.612105	0.467026	0.709941	0.999506	0.860129
P99999;C0165Q5RFH4	P99999;C0165Q5RFH4	PONAB	CYCS	26811700	28064750	24279950	16870250	23957350	21341000	15747790	28230500	25580350	12236980	22848300	22237250	26300220	2.07229e+07	2.31862e+07	19107510	0.787935	0.824089	0.881598	0.92205	-0.343851	-0.279127	-0.181808	-0.117084	0.10556	0.20825	0.355069	0.612105	0.467026	0.709941	0.999506	0.860129
P99999;C0165Q5RFH4;C0382P62894;C0484CYC	P99999;C0165Q5RFH4;C0382P62894;C0484CYC	HORSE	CYCS	5340060	6530030	5052290	3467230	4740665	3891115	5142435	6504355	5895150	3720915	5676035	4540355	5700940	4.033e+06	5.84731e+06	4.64577e+06	0.707428	0.794513	1.02568	1.15194	-0.499345	-0.331857	0.0365741	0.204063	0.0426804	0.117479	0.851145	0.413809	0.343719	0.614007	0.999506	0.763973
Q7L576	Q7L576	CYFP1	CYFIP1	2421430	1619910	2856160	2266385	2073070	2358290	2151190	1663690	2647265	2279640	2360415	2353420	2274714	2.23258e+06	2.15405e+06	2.33116e+06	0.981478	1.08222	0.946953	1.04415	-0.0269722	0.113996	-0.0786345	0.062334	0.855929	0.427031	0.604183	0.656625	0.969946	0.84668	0.999506	0.88199
Q7L576;Q96F07	Q7L576;Q96F07	CYFP2	CYFIP1;CYFIP2	9497080	10812300	9041465	8342445	7925955	7297195	7262495	10169200	8573785	7245635	9712885	7046080	9840922	7.8552e+06	8.66849e+06	8.00153e+06	0.798218	0.923059	0.880862	1.01863	-0.325146	-0.115505	-0.183012	0.0266288	0.021585	0.390016	0.15648	0.849054	0.25902	0.831417	0.999506	0.960408
Q16850	Q16850	CP51A	CYP51A1	3463810	3761315	5049850	3154920	2550870	3653695	2789920	3767115	4624095	3150300	3843295	3170415	4217228	3.11983e+06	3.72704e+06	3.388e+06	0.739782	0.909032	0.883766	1.08596	-0.434828	-0.137596	-0.178263	0.118969	0.0118111	0.379619	0.229896	0.485465	0.201004	0.828191	0.999506	0.805164
Q9H0Q0	Q9H0Q0	CYRIA	CYRIA	2384270	2573255	1886920	2183070	1860730	2263315	1562198	2289025	1774590	1709230	2449415	2225125	2260924	2.10237e+06	1875271	2.12792e+06	0.929873	1.13473	0.829427	1.01215	-0.104895	0.182347	-0.269813	0.0174284	0.575443	0.352715	0.181441	0.924287	0.857031	0.809224	0.999506	0.985153
Q9NUQ9	Q9NUQ9	CYRIB	CYRIB	6998790	6410045	4782515	5504185	6631650	4141340	6109715	6892250	4777455	4756905	5853925	4406485	5876782	5425725	5.92647e+06	5.00577e+06	0.923248	0.844646	1.00846	0.9226	-0.11521	-0.243581	0.0121475	-0.116223	0.460541	0.122984	0.934753	0.471009	0.787377	0.623525	0.999506	0.796423
O43739;Q15438;Q99418	O43739;Q15438;Q99418	CYH1	CYTH1;CYTH2;CYTH3	2605470	3640325	2330120	2556270	2504160	2408110	1443765	2893850	2340760	1923980	2995870	2133605	2909272	2.48951e+06	2226125	2.35115e+06	0.855717	1.05616	0.765183	0.944422	-0.224794	0.078833	-0.386124	-0.0824961	0.254807	0.71797	0.0709303	0.689492	0.643052	0.938999	0.999506	0.895745
O43739;Q15438;Q99418	O43739;Q15438;Q99418	CYH2	CYTH1;CYTH2;CYTH3	2605470	3640325	2330120	2556270	2504160	2408110	1443765	2893850	2340760	1923980	2995870	2133605	2909272	2.48951e+06	2226125	2.35115e+06	0.855717	1.05616	0.765183	0.944422	-0.224794	0.078833	-0.386124	-0.0824961	0.254807	0.71797	0.0709303	0.689492	0.643052	0.938999	0.999506	0.895745
O43739;Q15438;Q99418	O43739;Q15438;Q99418	CYH3	CYTH1;CYTH2;CYTH3	2605470	3640325	2330120	2556270	2504160	2408110	1443765	2893850	2340760	1923980	2995870	2133605	2909272	2.48951e+06	2226125	2.35115e+06	0.855717	1.05616	0.765183	0.944422	-0.224794	0.078833	-0.386124	-0.0824961	0.254807	0.71797	0.0709303	0.689492	0.643052	0.938999	0.999506	0.895745
O43739;Q15438;Q99418;Q9UIA0	O43739;Q15438;Q99418;Q9UIA0	CYH4	CYTH1;CYTH2;CYTH3;CYTH4	1191540	1300765	951320	1107790	936066	875050	723497	1234855	991714	786688	1290905	839158	1.13914e+06	972968	983356	972250	0.854124	0.988707	0.863242	0.999262	-0.227483	-0.0163852	-0.212163	-0.00106527	0.31219	0.942779	0.342641	0.996296	0.697806	0.991268	0.999506	0.999402
Q9NWV4	Q9NWV4	CZIB	CZIB	3949160	2992710	3196445	3552605	4772065	3296280	3189415	3048830	3224065	2918410	2996600	3391555	3265494	3873650	3.1541e+06	3.10219e+06	1.18624	0.98354	0.965889	0.800844	0.246392	-0.0239437	-0.0500713	-0.320407	0.0681147	0.86458	0.727476	0.0184835	0.413249	0.980576	0.999506	0.294155
Q8N465	Q8N465	D2HDH	D2HGDH	635321	695222	978186	563290	648044	674060	773392	733714	1007511	649326	502186	707748	796427	628465	838206	619753	0.789105	0.739381	1.05246	0.986139	-0.341711	-0.43561	0.0737611	-0.0201375	0.0524967	0.0108002	0.613523	0.911776	0.367881	0.381232	0.999506	0.982441
Q9Y4D1	Q9Y4D1	DAAM1	DAAM1	1348170	1991680	1327115	1308070	1.00042e+06	1547745	966976	1802420	1182690	986950	2665000	1435420	1597152	1.28541e+06	1317362	1.69579e+06	0.804815	1.28726	0.824819	1.31926	-0.313271	0.364306	-0.27785	0.399727	0.327032	0.215518	0.377907	0.18071	0.708327	0.719628	0.999506	0.560936
Q5VWQ8	Q5VWQ8	DAB2P	DAB2IP	1454190	1460705	1247575	1270090	1453365	1034748	1151350	1503140	1364775	1050200	1394285	1034585	1374150	1.25273e+06	1339755	1159690	0.911643	0.865599	0.97497	0.925727	-0.133459	-0.20823	-0.0365703	-0.111341	0.277443	0.0979146	0.75502	0.380167	0.666646	0.586061	0.999506	0.738594
Q5VWQ8;Q9UJF2	Q5VWQ8;Q9UJF2	NGAP	DAB2IP;RASAL2	975224	1236515	990170	1148545	1115575	955812	675484	1114727	966016	758756	1351385	866537	1085719	1.07331e+06	918742	992226	0.988571	1.07998	0.846207	0.924454	-0.0165828	0.111008	-0.240918	-0.113327	0.943157	0.658643	0.342908	0.626104	0.992836	0.923917	0.999506	0.866251
Q9UI36	Q9UI36	DACH1	DACH1	827009	913949	931897	1117425	1204605	1339045	685937	723181	848456	745302	918339	1339195	903740	1.22036e+06	752525	1.00095e+06	1.35034	1.33012	0.832678	0.820206	0.433325	0.411553	-0.264169	-0.285941	0.0183957	0.0473757	0.234132	0.0767096	0.247908	0.504287	0.999506	0.420673
Q9UI36;Q96NX9	Q9UI36;Q96NX9	DACH2	DACH1;DACH2	1726080	1899930	2131090	2489110	2363830	2499865	2703055	2143485	2198145	2586985	1936220	2933075	1957624	2450935	2.34823e+06	2.48543e+06	1.25199	1.05843	1.19953	1.01407	0.324229	0.0819208	0.262469	0.0201613	0.0330156	0.511464	0.0847371	0.868216	0.305864	0.87703	0.999506	0.965462
P61803	P61803	DAD1	DAD1	2186670	2020965	2846245	2597175	2231700	2770595	2515505	2020090	2812065	2860555	2855665	2740315	2384218	2.53316e+06	2449220	2818845	1.06247	1.15092	1.02726	1.11278	0.0874202	0.202782	0.0388062	0.154168	0.507505	0.094427	0.77138	0.189795	0.822539	0.581225	0.999506	0.573394
Q14118	Q14118	DAG1	DAG1	2169230	2348145	2317570	2233400	3631440	1587490	2119680	2313960	1992385	1959755	4956960	1540065	2300132	2484110	2.14201e+06	2.81893e+06	1.07999	1.31602	0.931255	1.13478	0.111012	0.396182	-0.102753	0.182417	0.759252	0.244667	0.792181	0.559836	0.936531	0.7436	0.999506	0.840863
P51398	P51398	RT29	DAP3	1509240	1782140	2009665	1466310	1754830	1817680	1353785	1876495	1901090	1450605	2011895	1848020	1818570	1.67961e+06	1.71046e+06	1.77017e+06	0.923586	1.03491	0.94055	1.05392	-0.114681	0.0495091	-0.0884229	0.0757672	0.359709	0.677124	0.474227	0.528905	0.729398	0.929976	0.999506	0.831278
P14868	P14868	SYDC	DARS1	21641600	18500700	20234100	21877150	23773300	21768850	16876300	15775650	19459400	18982150	21280950	20357900	19822240	22473100	17370450	20207000	1.13373	1.1633	0.876311	0.899164	0.181079	0.21822	-0.190485	-0.153344	0.150261	0.108746	0.181686	0.194827	0.528746	0.605708	0.999506	0.57991
Q6PI48	Q6PI48	SYDM	DARS2	1132230	1252855	1457930	1253235	1421235	1430525	1183055	1349980	1500190	1348505	1417390	1406615	1310760	1.36833e+06	1.34441e+06	1.39084e+06	1.04392	1.03453	1.02567	1.01645	0.0620144	0.0489816	0.0365678	0.023535	0.496425	0.56446	0.68984	0.7793	0.816767	0.890136	0.999506	0.938515
Q96EP5	Q96EP5	DAZP1	DAZAP1	8114360	11490950	9548720	8621400	7467870	8999140	9059470	11431450	10642050	9068305	10484350	10032580	10038740	8.3628e+06	1.03777e+07	9861745	0.833053	0.950286	1.03376	1.17924	-0.26352	-0.0735659	0.0479025	0.237856	0.0344548	0.471929	0.650983	0.0458656	0.312344	0.865165	0.999506	0.346285
P07108	P07108	ACBP	DBI	2690930	2151700	2719295	2156900	3104865	1713020	1872205	2203920	2714645	1556595	1826505	1641925	2486584	2.32493e+06	2263590	1.67501e+06	0.934989	0.739979	0.910321	0.720456	-0.0969789	-0.434444	-0.135552	-0.473018	0.584668	0.0466898	0.452427	0.029715	0.857031	0.500603	0.999506	0.317349
Q16643	Q16643	DREB	DBN1	25798900	31360650	21494450	25230800	27649500	20616850	21899200	29557750	20783450	19609750	22557650	20282550	26301820	24499050	2.40801e+07	20816650	0.931458	0.864474	0.915531	0.849692	-0.102437	-0.210105	-0.127319	-0.234988	0.435827	0.14683	0.338819	0.104057	0.773073	0.66113	0.999506	0.457779
Q9UJU6	Q9UJU6	DBNL	DBNL	8213450	7306990	6382380	7483430	8667405	6261325	5365460	7034045	7209355	5881845	5434400	6076505	7118438	7470720	6.53629e+06	5.79758e+06	1.04949	0.886984	0.918219	0.776041	0.0696866	-0.17302	-0.123089	-0.365796	0.588825	0.241134	0.3748	0.0127949	0.859121	0.741321	0.999506	0.290516
Q9UK59	Q9UK59	DBR1	DBR1	2045530	1552140	1927125	2077305	1886690	2083810	2152870	1574330	1856865	2132985	2046160	1974860	1800812	2015935	1861355	2051335	1.11946	1.10207	1.03362	1.01756	0.162802	0.14021	0.0477057	0.025114	0.10483	0.131239	0.637594	0.772278	0.467026	0.640409	0.999506	0.932911
P11182	P11182	ODB2	DBT	1938120	2035015	2535595	1791240	2093960	2189345	1909885	1741235	2588005	1999620	2063485	2127030	2215868	2.02485e+06	2.07971e+06	2.06338e+06	0.913795	0.992148	0.938552	1.01903	-0.130058	-0.0113728	-0.0914907	0.0271945	0.288382	0.923057	0.445958	0.819833	0.677754	0.991268	0.999506	0.948623
Q9Y4B6	Q9Y4B6	DCAF1	DCAF1	1271210	1182215	1246725	1374335	1093945	1418495	1148718	1113827	1278930	1273320	1455860	1415910	1225818	1.29559e+06	1.18049e+06	1.3817e+06	1.05692	1.17044	0.963024	1.06646	0.0798663	0.227053	-0.0543569	0.0928298	0.5233	0.0636012	0.677489	0.410389	0.831977	0.531579	0.999506	0.763213
Q8TEB1	Q8TEB1	DCA11	DCAF11	904667	621944	904893	864614	798171	933808	745528	656732	868417	852390	506944	997810	791668	865531	756892	785714	1.0933	1.03808	0.956073	0.907783	0.12869	0.0539171	-0.0648078	-0.13958	0.459012	0.760489	0.725921	0.402286	0.786774	0.952977	0.999506	0.758524
Q9NV06	Q9NV06	DCA13	DCAF13	1171040	918440	1482885	1398145	848245	1644050	1265050	882404	1360735	1332880	1605920	1545435	1.19474e+06	1.29681e+06	1.1694e+06	1494745	1.08544	1.27822	0.978789	1.15263	0.118277	0.354135	-0.0309299	0.204929	0.577239	0.0728647	0.889522	0.262796	0.857031	0.545574	0.999506	0.643275
Q96JK2	Q96JK2	DCAF5	DCAF5	625116	487484	497860	560906	677082	636079	500567	462594	544174	370506	515828	626570	519161	624689	502445	504302	1.20327	1.00369	0.967803	0.807284	0.266956	0.00531988	-0.0472148	-0.308851	0.134583	0.977326	0.807349	0.0768447	0.513398	0.99683	0.999506	0.420673
P61962	P61962	DCAF7	DCAF7	9065390	8371115	7384885	9116960	8440080	9131320	7864280	8632765	7785850	9617185	7306910	9674425	8115478	8896120	8.0943e+06	8.86617e+06	1.09619	1.09536	0.99739	0.996634	0.1325	0.131406	-0.00377005	-0.00486468	0.191771	0.176529	0.971115	0.957177	0.586712	0.684235	0.999506	0.993906
Q5TAQ9	Q5TAQ9	DCAF8	DCAF8	691919	654706	836506	734920	1072390	897597	723215	663071	849744	721771	861658	922306	734868	901636	745343	835245	1.22693	1.12062	1.01425	0.926367	0.295059	0.164295	0.0204192	-0.110345	0.0363944	0.219101	0.889293	0.359914	0.316544	0.722284	0.999506	0.725163
Q8WVC6	Q8WVC6	DCAKD	DCAKD	4389790	3619510	6997720	4811880	3971245	4726935	4469625	3534060	5385470	4293260	5892845	4475600	5124850	4.50335e+06	4.46305e+06	4887235	0.878729	1.09504	0.870865	1.08524	-0.18651	0.130988	-0.199479	0.118019	0.373549	0.522075	0.344011	0.561994	0.7411	0.881069	0.999506	0.841701
P43146	P43146	DCC	DCC	3213370	3463485	1839960	3511465	3099995	3218820	2510945	3382610	1612385	2457870	1101246	3017590	2764052	3276760	2501980	2.19224e+06	1.18549	0.8762	0.905186	0.669025	0.245485	-0.190668	-0.143715	-0.579867	0.269341	0.479884	0.567854	0.0204033	0.655967	0.869297	0.999506	0.303156
Q96JQ0	Q96JQ0	PCD16	DCHS1	425000	412606	441122	267902	588886	343946	335917	389592	485600	237170	568609	336904	426491	400244	403703	380894	0.938459	0.943502	0.946568	0.951655	-0.0916337	-0.0839023	-0.0792216	-0.0714901	0.77225	0.7919	0.801533	0.822839	0.937915	0.95942	0.999506	0.950883
P27707	P27707	DCK	DCK	3190530	2081225	2611065	3300625	2994360	2839330	2738420	2279220	2513230	2973030	2545035	2908025	2515022	3.04477e+06	2510290	2.8087e+06	1.21063	1.11887	0.998119	0.922465	0.275763	0.162047	-0.00271698	-0.116433	0.0410839	0.211567	0.984621	0.319396	0.336851	0.714736	0.999506	0.695887
O15075	O15075	DCLK1	DCLK1	19621500	25791000	20933650	16332150	15637950	10285650	14318750	23199000	20471800	12765650	27633100	9851275	22614160	14085250	19329850	1.675e+07	0.622851	0.866536	0.854768	1.18919	-0.683041	-0.206669	-0.226396	0.249977	0.0169201	0.417799	0.327274	0.402904	0.238429	0.843356	0.999506	0.759164
O15075;O43602	O15075;O43602	DCX	DCLK1;DCX	57250900	49180400	38368750	50135250	27620500	28491000	39061200	43774200	39497200	39445000	37119900	25189250	46469840	3.54156e+07	4.07775e+07	33918050	0.76212	0.831783	0.877505	0.957715	-0.39191	-0.265721	-0.18852	-0.0623311	0.0651997	0.218592	0.32685	0.784341	0.405986	0.722284	0.999506	0.939939
Q8N568	Q8N568	DCLK2	DCLK2	5465660	5526980	6612730	5108570	6399830	5347395	4153030	5038290	5757025	3968465	5973555	4605700	5949016	5.6186e+06	4.98278e+06	4849240	0.944458	0.973199	0.837581	0.863069	-0.0824408	-0.0391927	-0.2557	-0.212452	0.564111	0.806194	0.101919	0.167626	0.854652	0.961752	0.999506	0.5477
Q9NPI6	Q9NPI6	DCP1A	DCP1A	1389470	1104765	986414	1287950	1131740	1127740	1137345	1128930	1026880	1.10073e+06	1100830	1163205	1.11437e+06	1.18248e+06	1.09772e+06	1.12159e+06	1.06112	1.02174	0.985061	0.948507	0.0855888	0.0310347	-0.021715	-0.0762691	0.414304	0.762425	0.840578	0.443561	0.762454	0.95362	0.999506	0.780071
Q96C86	Q96C86	DCPS	DCPS	4756710	3496335	3217100	4754375	3835755	3698445	4413115	3264695	3119385	4297890	3493920	3740160	3636716	4.09619e+06	3599065	3843990	1.12634	1.06805	0.989647	0.93843	0.171647	0.0949824	-0.0150141	-0.0916786	0.253212	0.518141	0.924141	0.505924	0.642606	0.878606	0.999506	0.818026
P32321	P32321	DCTD	DCTD	1413950	1094545	1425220	1544045	1817440	1733335	850720	748402	1479455	1150615	799196	1792440	1290696	1.69827e+06	1.02619e+06	1.24742e+06	1.31578	1.21558	0.795069	0.734521	0.395919	0.281642	-0.330848	-0.445125	0.0735217	0.294921	0.234408	0.0404757	0.425855	0.772538	0.999506	0.340376
Q14203	Q14203	DCTN1	DCTN1	8756660	8532005	7221465	7963065	7834305	6348370	7039205	8414260	7177995	6559335	7259285	6257845	8052720	7.38191e+06	7543820	6692155	0.916698	0.887104	0.936804	0.906561	-0.125481	-0.172824	-0.0941809	-0.141524	0.172131	0.0740129	0.295412	0.142395	0.559967	0.545574	0.999506	0.514712
Q13561	Q13561	DCTN2	DCTN2	24829500	22347500	18946550	22029050	22433200	16814650	20682050	23236500	20492350	18531500	17848850	17061650	21483520	2.04256e+07	21470300	17814000	0.950758	0.829704	0.999385	0.872139	-0.0728496	-0.269331	-0.000888043	-0.197369	0.435584	0.00923765	0.992165	0.0527588	0.773073	0.374047	0.999506	0.361661
O75935	O75935	DCTN3	DCTN3	8814630	9144980	7262935	8208705	8163495	6588835	7727020	8392745	7485960	7374680	7237880	5989225	8326092	7.65368e+06	7868575	6.86726e+06	0.91924	0.872745	0.94505	0.89725	-0.121486	-0.196367	-0.0815371	-0.156418	0.262516	0.0869308	0.441894	0.172706	0.64836	0.567976	0.999506	0.553113
Q9UJW0	Q9UJW0	DCTN4	DCTN4	5299910	5248830	4230185	4847005	4630265	3993220	4512440	5439615	4536005	4447580	4482370	4063065	4851588	4.49016e+06	4.82935e+06	4331005	0.925504	0.896808	0.995417	0.964554	-0.111689	-0.157128	-0.00662702	-0.0520661	0.191624	0.0648433	0.934545	0.53946	0.586712	0.531579	0.999506	0.834037
Q9BTE1	Q9BTE1	DCTN5	DCTN5	4437800	4078785	3320230	2757040	3714320	2861095	3768535	4334865	3462620	3423610	3744100	3242665	3847166	3.11082e+06	3855340	3470125	0.8086	0.900083	1.00212	1.1155	-0.306502	-0.15187	0.00306201	0.157693	0.093425	0.345169	0.984585	0.377877	0.452163	0.804604	0.999506	0.736823
O00399	O00399	DCTN6	DCTN6	4095430	3971565	3265970	3594015	3716475	2804240	3432220	3940810	3341960	3002325	4478610	2609275	3714100	3.37158e+06	3.57166e+06	3.3634e+06	0.907778	0.941691	0.96165	0.997576	-0.139589	-0.0866743	-0.0564166	-0.00350161	0.361152	0.557844	0.701616	0.981569	0.730637	0.887726	0.999506	0.997885
Q9H773	Q9H773	DCTP1	DCTPP1	7035670	4442715	4159565	5898430	6456455	5861730	5182065	4730900	5180660	4573435	2931315	6116930	4848046	6072205	5.03121e+06	4540560	1.25251	0.902479	1.03778	0.747761	0.324817	-0.148035	0.0535015	-0.41935	0.0509767	0.392888	0.759128	0.013089	0.366508	0.831675	0.999506	0.290516
Q96GG9	Q96GG9	DCNL1	DCUN1D1	1998780	1835000	1605430	1910060	1757425	1846280	1197870	1535920	1535115	1.45579e+06	1397165	1562805	1775928	1.83792e+06	1.42297e+06	1.47192e+06	1.03491	1.0344	0.801253	0.800862	0.0495022	0.0487965	-0.31967	-0.320375	0.766431	0.805609	0.102049	0.0771332	0.937777	0.961752	0.999506	0.42098
Q8IWE4	Q8IWE4	DCNL3	DCUN1D3	462767	657178	539774	487397	384144	435293	406878	669596	507448	456522	620544	388728	571334	435612	527974	488598	0.762446	0.92542	0.924107	1.12164	-0.391293	-0.111819	-0.113868	0.165605	0.070527	0.567338	0.548321	0.443039	0.420378	0.890367	0.999506	0.779995
Q92564;Q9BTE7	Q92564;Q9BTE7	DCNL4	DCUN1D4;DCUN1D5	2027050	1627445	2266205	2364440	1959950	2461845	2382390	1825885	2079580	2693610	1792910	2468555	1962870	2.26208e+06	2.09595e+06	2.31836e+06	1.15243	1.10611	1.0678	1.02488	0.204684	0.145498	0.0946408	0.0354547	0.174375	0.285205	0.538025	0.783923	0.562553	0.76804	0.999506	0.939939
Q92564;Q9BTE7	Q92564;Q9BTE7	DCNL5	DCUN1D4;DCUN1D5	2027050	1627445	2266205	2364440	1959950	2461845	2382390	1825885	2079580	2693610	1792910	2468555	1962870	2.26208e+06	2.09595e+06	2.31836e+06	1.15243	1.10611	1.0678	1.02488	0.204684	0.145498	0.0946408	0.0354547	0.174375	0.285205	0.538025	0.783923	0.562553	0.76804	0.999506	0.939939
Q7Z4W1	Q7Z4W1	DCXR	DCXR	9333020	10360450	10216920	10681750	12638200	11281300	7878565	8182860	10113300	9451870	7936930	10936500	10097552	11533750	8.72491e+06	9.44177e+06	1.14223	1.08216	0.864062	0.818621	0.191856	0.113917	-0.210794	-0.288733	0.0959891	0.371181	0.110558	0.0147985	0.452163	0.82402	0.999506	0.294155
O94760	O94760	DDAH1	DDAH1	9043940	7798020	9990530	6331660	9792305	4493810	5783450	6915580	11785850	4450205	10042255	4310875	8924208	6.87259e+06	8.16163e+06	6.26778e+06	0.770107	0.767957	0.914549	0.911996	-0.37687	-0.380903	-0.128867	-0.1329	0.20757	0.22183	0.633489	0.691375	0.599866	0.725989	0.999506	0.895745
O94760;O95865	O94760;O95865	DDAH2	DDAH1;DDAH2	14558300	11197750	14429700	13705000	17644800	11016040	10435440	12195650	14679750	9829310	9941545	9053150	13162640	1.41219e+07	1.24369e+07	9.608e+06	1.07288	0.772537	0.944867	0.68036	0.10149	-0.372324	-0.0818165	-0.555631	0.624458	0.139885	0.710774	0.0235314	0.8776	0.652505	0.999506	0.306421
Q16531	Q16531	DDB1	DDB1	11618700	9626575	10506650	11906000	12724750	10270400	11348360	9897080	10443150	10742630	11554800	10141160	10377030	1.16337e+07	1.05629e+07	1.08129e+07	1.1211	1.02367	1.01791	0.929442	0.164918	0.0337476	0.0256074	-0.105563	0.0641791	0.686882	0.77489	0.194446	0.404261	0.932773	0.999506	0.579553
Q92466	Q92466	DDB2	DDB2	1593380	1612160	975432	1527580	1127545	1342300	1065864	1.26343e+06	1.12486e+06	1.18577e+06	1043217	1107940	1.35371e+06	1332475	1.15139e+06	1.11231e+06	0.984311	0.966062	0.850539	0.83477	-0.0228132	-0.0498125	-0.233551	-0.26055	0.915242	0.837341	0.316844	0.255115	0.983228	0.967412	0.999506	0.638786
O94830	O94830	DDHD2	DDHD2	1798570	1718350	1534900	1799185	1557300	1730385	1016640	1518315	1634740	1294023	1148730	1731720	1661014	1.69562e+06	1.3899e+06	1391491	1.02084	1.00115	0.836777	0.820637	0.0297515	0.00165222	-0.257085	-0.285184	0.872389	0.993812	0.217205	0.149498	0.973601	0.998773	0.999506	0.526331
Q5TDH0	Q5TDH0	DDI2	DDI2	1636700	1237580	1522130	1656090	1503645	1553355	1620990	1436940	1615430	1519315	1138575	1675280	1431224	1571030	1.55779e+06	1444390	1.09768	0.927207	1.08843	0.91939	0.134461	-0.109037	0.122248	-0.12125	0.262929	0.338792	0.309455	0.28678	0.648623	0.802649	0.999506	0.665927
P39656	P39656	OST48	DDOST	14498100	16404650	22302300	18048500	15128300	20239400	16929850	15629450	19213300	18742900	20731650	20490250	18382400	17805400	1.72575e+07	1.99883e+07	0.968611	1.15823	0.938807	1.1226	-0.0460103	0.211927	-0.0910989	0.166839	0.709751	0.0757619	0.470297	0.149882	0.916556	0.545574	0.999506	0.526331
Q08345	Q08345	DDR1	DDR1	3202350	3293845	3317400	3083670	3981175	3279230	3120860	3049895	2891765	2986520	2892560	2856225	3284968	3448025	3020840	2.91177e+06	1.04964	0.963894	0.919595	0.844474	0.0698909	-0.0530542	-0.12093	-0.243875	0.376236	0.53265	0.158284	0.00542203	0.742722	0.88228	0.999506	0.283959
Q08345;Q16832	Q08345;Q16832	DDR2	DDR1;DDR2	847562	868588	760860	727757	847664	852624	722159	846226	792560	821982	791218	719442	821292	809348	786982	777547	0.985458	0.988012	0.958224	0.960707	-0.0211341	-0.0174001	-0.0615649	-0.0578309	0.86551	0.888396	0.62751	0.637081	0.97229	0.987164	0.999506	0.86986
Q96HY6	Q96HY6	DDRGK	DDRGK1	3176260	2898200	3959985	3802870	4136790	4269820	2775275	2523860	3775065	3186285	1866265	4232025	3378526	4.06983e+06	3.02473e+06	3.09486e+06	1.20462	1.02318	0.895282	0.76044	0.268573	0.0330654	-0.159586	-0.395094	0.124926	0.866361	0.42194	0.0280743	0.503034	0.980576	0.999506	0.313578
P30046	P30046	DOPD	DDT	3791500	4386620	3514300	3450945	6390155	3382375	2541325	2003285	3488980	2694980	1926085	2724750	3918668	4407825	2.67786e+06	2448605	1.12483	0.914388	0.683361	0.555513	0.169704	-0.129122	-0.549281	-0.848107	0.500818	0.739595	0.097496	0.00932057	0.819274	0.946653	0.999506	0.283959
P30046;A6NHG4	P30046;A6NHG4	DDTL	DDT;DDTL	8606260	8569935	7852170	7314220	12541100	6807435	7333885	7347150	8651180	7042960	6193875	6947865	8290094	8887585	7777405	6.72823e+06	1.07207	0.8651	0.938156	0.757037	0.100403	-0.209061	-0.0920996	-0.401564	0.54841	0.274253	0.606136	0.031531	0.847797	0.762215	0.999506	0.322615
Q92499	Q92499	DDX1	DDX1	24293700	19203500	20727800	23362200	19046300	22263250	21700650	20258800	20718850	22590050	18867750	22528300	20831260	21557250	2.08928e+07	21328700	1.03485	1.02087	1.00295	0.989398	0.049423	0.0297925	0.00425345	-0.0153771	0.56112	0.713636	0.960559	0.84724	0.853932	0.938775	0.999506	0.9589
Q13206	Q13206	DDX10	DDX10	565370	505638	865101	728535	482662	938028	579170	576552	867656	776682	1011822	991510	661370	716408	674459	926671	1.08322	1.37395	1.01979	1.2935	0.115325	0.458326	0.0282743	0.371276	0.618108	0.0245443	0.905336	0.0561068	0.875009	0.43908	0.999506	0.374229
O00571;O15523;P17844;Q92841	O00571;O15523;P17844;Q92841	DDX17	DDX17;DDX3X;DDX3Y;DDX5	29204700	33318700	21455150	27587150	20755250	29908150	28142050	29785450	31378900	32977300	32449800	26295300	27750480	2.60835e+07	29768800	3.05741e+07	0.93993	1.02705	1.07273	1.17216	-0.0893743	0.0385105	0.101288	0.229173	0.676056	0.832046	0.613282	0.244976	0.901102	0.965308	0.999506	0.629909
O00571;O15523;P17844;Q92841	O00571;O15523;P17844;Q92841	DDX5	DDX17;DDX3X;DDX3Y;DDX5	29204700	33318700	21455150	27587150	20755250	29908150	28142050	29785450	31378900	32977300	32449800	26295300	27750480	2.60835e+07	29768800	3.05741e+07	0.93993	1.02705	1.07273	1.17216	-0.0893743	0.0385105	0.101288	0.229173	0.676056	0.832046	0.613282	0.244976	0.901102	0.965308	0.999506	0.629909
Q9NVP1	Q9NVP1	DDX18	DDX18	3283310	2641290	4516835	3738775	2111090	5043145	3733425	2915750	4290820	4285335	2858030	5462820	3519912	3.631e+06	3646665	4.20206e+06	1.03156	1.1523	1.03601	1.15727	0.0448289	0.20452	0.0510383	0.210729	0.863522	0.372182	0.844529	0.359129	0.971946	0.82402	0.999506	0.724388
Q9NUU7;Q9UMR2	Q9NUU7;Q9UMR2	DD19B	DDX19A;DDX19B	7267320	6147750	7342490	7326815	7984270	7440590	6999280	5885385	7047180	6839845	6154750	7249065	6849560	7.58389e+06	6.64395e+06	6.74789e+06	1.10721	1.01564	0.969982	0.889766	0.146927	0.0223949	-0.0439705	-0.168503	0.0523278	0.762421	0.56971	0.0229858	0.367881	0.95362	0.999506	0.306421
Q9NUU7;Q9UHL0	Q9NUU7;Q9UHL0	DD19A	DDX19A;DDX25	774572	674638	943961	956942	1.00696e+06	816134	946923	618526	719342	826770	797005	739877	802354	926677	761597	787884	1.15495	1.03452	0.949203	0.850225	0.207827	0.0489554	-0.0752115	-0.234083	0.258126	0.798905	0.706732	0.188097	0.646326	0.960653	0.999506	0.571343
Q9NUU7;Q9UHL0	Q9NUU7;Q9UHL0	DDX25	DDX19A;DDX25	774572	674638	943961	956942	1.00696e+06	816134	946923	618526	719342	826770	797005	739877	802354	926677	761597	787884	1.15495	1.03452	0.949203	0.850225	0.207827	0.0489554	-0.0752115	-0.234083	0.258126	0.798905	0.706732	0.188097	0.646326	0.960653	0.999506	0.571343
Q9UHI6	Q9UHI6	DDX20	DDX20	1062770	828770	946278	949448	873497	928990	915870	782454	941585	955330	838714	946048	922573	917312	879970	913364	0.994297	1.03795	0.953821	0.995697	-0.00825108	0.0537372	-0.0682096	-0.00622127	0.934218	0.584114	0.506306	0.948216	0.988921	0.896454	0.999506	0.99356
Q9BQ39;Q9NR30	Q9BQ39;Q9NR30	DDX21	DDX21;DDX50	4483660	3572635	5996300	5226010	3205300	6768290	4090080	3636890	6041610	5221175	3212210	6234080	4724306	5.06653e+06	4.58953e+06	4889155	1.07244	1.06529	0.971471	0.96499	0.100897	0.0912398	-0.041757	-0.0514138	0.695279	0.719001	0.877198	0.831149	0.912111	0.939256	0.999506	0.952382
Q9BUQ8	Q9BUQ8	DDX23	DDX23	5524530	5583220	5600450	6181765	4694155	6518350	5398150	5517230	5613520	5696875	4662885	6665335	5578374	5798090	5.50963e+06	5.67503e+06	1.03939	1.03002	0.987677	0.978776	0.0557331	0.0426721	-0.0178884	-0.0309493	0.659517	0.727707	0.890119	0.795458	0.89338	0.944109	0.999506	0.940888
Q9GZR7	Q9GZR7	DDX24	DDX24	1569360	1774545	2104935	1916895	1354770	2397290	1715450	1767875	1873095	1958710	1407630	2548120	1865664	1.88965e+06	1.78547e+06	1.97149e+06	1.01286	1.10418	0.957018	1.04331	0.0184311	0.142977	-0.0633826	0.0611636	0.918753	0.410807	0.733453	0.715558	0.985131	0.837078	0.999506	0.904388
Q96GQ7	Q96GQ7	DDX27	DDX27	1691430	1804020	2732205	2323285	1863185	2852955	2226370	1704010	2596815	2667280	1825060	2652825	2152776	2346475	2.17573e+06	2.38172e+06	1.08998	1.09468	1.01066	1.01502	0.124297	0.130504	0.0153024	0.0215097	0.486157	0.437985	0.933813	0.893624	0.80744	0.850317	0.999506	0.977413
O00148	O00148	DX39A	DDX39A	1781540	1740505	2435280	2054805	1192685	2683400	2004895	1610005	2235440	2215795	3055855	2337975	2026622	1.97696e+06	1.95011e+06	2.53654e+06	0.975497	1.30072	0.962248	1.28305	-0.0357909	0.379305	-0.0555191	0.359577	0.868899	0.0516752	0.799357	0.0622616	0.973601	0.51536	0.999506	0.392162
O00148;Q13838	O00148;Q13838	DX39B	DDX39A;DDX39B	84759100	81692450	82557550	91755550	65196750	92234200	76161200	78152250	83954550	87256300	88044450	91358550	82651820	8.30622e+07	7.94227e+07	8.88864e+07	1.00496	1.11916	0.960931	1.07012	0.00714492	0.162412	-0.0574958	0.0977717	0.945692	0.110944	0.593272	0.316836	0.993824	0.609651	0.999506	0.695134
O00571	O00571	DDX3X	DDX3X	10083800	7337595	10595950	10339350	8944915	10272850	8597290	6996850	10206250	8651490	8107895	10426400	9190178	9.85237e+06	8600130	9.06193e+06	1.07205	1.0537	0.935796	0.919771	0.100378	0.0754596	-0.0957343	-0.120653	0.472302	0.597968	0.521322	0.370006	0.799575	0.901057	0.999506	0.73053
O00571;O15523	O00571;O15523	DDX3Y	DDX3X;DDX3Y	7461480	7877520	8344380	8122170	8520070	7771965	7508935	7012220	7381635	7502515	8546445	7710895	7981056	8.13807e+06	7300930	7.91995e+06	1.01967	1.08479	0.914782	0.973198	0.0281067	0.117411	-0.128499	-0.0391948	0.651243	0.0724191	0.0608242	0.511394	0.890113	0.545574	0.999506	0.821494
O00571;O15523;Q9NQI0	O00571;O15523;Q9NQI0	DDX4	DDX3X;DDX3Y;DDX4	10812800	10270000	11361100	10755485	10187730	10208970	11154050	10770365	10393705	10723050	12305550	9690235	10815000	1.03841e+07	1.07727e+07	1.09063e+07	0.960154	1.0124	0.996089	1.05029	-0.0586628	0.0177781	-0.00565289	0.070788	0.473593	0.814706	0.943558	0.364316	0.800504	0.962129	0.999506	0.726928
Q9UJV9	Q9UJV9	DDX41	DDX41	1386660	1240080	1520345	1585205	1239045	1708240	1463370	1211105	1524000	1581255	1832525	1715500	1381502	1510830	1.39949e+06	1709760	1.09361	1.2217	1.01302	1.13167	0.129104	0.288891	0.0186652	0.178452	0.323786	0.0193451	0.889479	0.118399	0.705168	0.427251	0.999506	0.480313
Q86XP3	Q86XP3	DDX42	DDX42	4712390	3138405	4523720	4879265	4229980	5146170	4616350	3708480	4831170	4576265	2101605	5831190	4007328	4751805	4.38533e+06	4.16969e+06	1.18578	0.950825	1.09433	0.877495	0.245835	-0.0727475	0.130046	-0.188537	0.236632	0.714732	0.542522	0.32896	0.625952	0.938928	0.999506	0.700168
Q7L014	Q7L014	DDX46	DDX46	4694160	3644940	4388870	4793295	3823210	5009855	4345885	3939780	4490755	4545795	3944625	5365615	4152356	4542120	4.25881e+06	4.61868e+06	1.09387	1.0845	1.02564	1.01686	0.129436	0.117031	0.0365191	0.0241143	0.247012	0.261774	0.747985	0.808399	0.640018	0.755116	0.999506	0.945492
Q9H0S4	Q9H0S4	DDX47	DDX47	1584670	1484025	2259445	2121660	1411955	2240950	1631400	1507870	2098525	2084250	1600580	2297305	1814322	1924855	1.74593e+06	1994045	1.06092	1.14211	0.962305	1.03595	0.0853192	0.191701	-0.0554334	0.0509482	0.615568	0.243906	0.75556	0.741191	0.873689	0.743133	0.999506	0.916332
Q9Y6V7	Q9Y6V7	DDX49	DDX49	1735480	1537110	1875940	1803455	1268490	2183130	1584570	1771160	2117445	1829225	2128870	2466460	1712316	1.75169e+06	1.82439e+06	2.14152e+06	1.023	1.17383	1.06545	1.22254	0.0327999	0.231219	0.0914665	0.289885	0.839489	0.0985736	0.565725	0.0458489	0.962959	0.587147	0.999506	0.346285
Q9BQ39	Q9BQ39	DDX50	DDX50	2059280	1867475	2583000	2477595	1624590	2887655	1989585	1706110	2401820	2197080	1788890	2705360	2192046	2.32995e+06	2032505	2.23044e+06	1.06291	1.09739	0.927218	0.957294	0.0880189	0.134072	-0.109019	-0.0629664	0.644507	0.488799	0.593813	0.726645	0.885627	0.873475	0.999506	0.908473
Q8N8A6	Q8N8A6	DDX51	DDX51	1145590	1067825	1306300	1200510	906672	1424160	1235855	1107805	1385010	1310825	1261410	1553525	1178768	1177114	1242890	1.37525e+06	0.998597	1.1065	1.0544	1.16833	-0.00202575	0.145999	0.0764188	0.224443	0.988723	0.243782	0.58516	0.0874	0.999893	0.743133	0.999506	0.437211
Q9Y2R4	Q9Y2R4	DDX52	DDX52	1484330	1548595	2056305	1757015	1231905	2147740	1661945	1299190	1898350	1864380	1383815	2050340	1738826	1712220	1.61983e+06	1.76618e+06	0.984699	1.09035	0.931564	1.03151	-0.0222455	0.12479	-0.102273	0.0447629	0.900143	0.472001	0.576111	0.789691	0.981453	0.865165	0.999506	0.940888
Q8TDD1	Q8TDD1	DDX54	DDX54	1759030	1954055	2536875	2155075	1727755	2642860	1712595	1850825	2267760	2076910	2212450	2591280	2148178	2175230	1.94373e+06	2.29355e+06	1.01259	1.17997	0.904826	1.05439	0.0180544	0.238755	-0.144288	0.0764123	0.907482	0.126253	0.38436	0.595251	0.982042	0.629047	0.999506	0.851426
Q9NY93	Q9NY93	DDX56	DDX56	1210720	1185995	1342460	1417200	1032755	1550135	937782	1085444	1358180	1.30785e+06	1205725	1452165	1253526	1.33336e+06	1.12714e+06	1.32191e+06	1.06369	1.17281	0.899172	0.991412	0.089078	0.229966	-0.153331	-0.0124429	0.57811	0.1636	0.381449	0.933068	0.857031	0.668297	0.999506	0.987185
P26196	P26196	DDX6	DDX6	12243100	13158400	11711950	12231100	11052000	11663850	9424310	11996600	11390150	9543860	13367400	11419050	12396760	1.1649e+07	10937020	1.14434e+07	0.93968	1.0463	0.882248	0.982355	-0.0897591	0.0653007	-0.180743	-0.0256837	0.498883	0.629995	0.193913	0.844595	0.817338	0.914638	0.999506	0.958101
Q16698	Q16698	DECR	DECR1	12430900	11074600	13282400	13223850	14813550	12912450	11566955	10837000	12711300	12843800	10233550	11877500	12228980	13649950	11705085	1.16516e+07	1.1162	0.995432	0.95716	0.853601	0.158592	-0.00660527	-0.0631687	-0.228366	0.0560555	0.936956	0.463035	0.00724094	0.380897	0.991268	0.999506	0.283959
Q9NUI1	Q9NUI1	DECR2	DECR2	836423	762609	1043715	842505	695868	687422	762433	724849	973232	687545	627377	688172	889814	741932	820171	667698	0.833805	0.814096	0.921733	0.899945	-0.262218	-0.296729	-0.117579	-0.152091	0.0894115	0.0678788	0.410284	0.358345	0.443924	0.531579	0.999506	0.723463
P35659	P35659	DEK	DEK	9181720	8740930	9456335	10425050	7775910	11496800	8214825	8745095	8749900	9370225	8949170	11442700	9115250	9.89925e+06	8569940	9.9207e+06	1.08601	1.15762	0.940176	1.00217	0.119037	0.211157	-0.0889971	0.00312197	0.396936	0.133538	0.55384	0.980431	0.757508	0.645257	0.999506	0.997885
Q8TCE6;Q6NSW5	Q8TCE6;Q6NSW5	DE10B	DENND10;DENND10P1	1233180	1126440	1230465	1145195	1292730	1030350	1166395	1124640	1206630	1143655	1360910	963879	1189398	1.15609e+06	1.16589e+06	1156148	0.971997	0.991646	0.980234	1.00005	-0.0409758	-0.0121035	-0.0288019	7.02971e-05	0.697324	0.904874	0.783467	0.999448	0.912309	0.990074	0.999506	0.99981
Q8TCE6;Q6NSW5	Q8TCE6;Q6NSW5	DEN10	DENND10;DENND10P1	1233180	1126440	1230465	1145195	1292730	1030350	1166395	1124640	1206630	1143655	1360910	963879	1189398	1.15609e+06	1.16589e+06	1156148	0.971997	0.991646	0.980234	1.00005	-0.0409758	-0.0121035	-0.0288019	7.02971e-05	0.697324	0.904874	0.783467	0.999448	0.912309	0.990074	0.999506	0.99981
O75064	O75064	DEN4B	DENND4B	1122200	1075615	903306	875020	916982	880867	716474	986508	971763	656172	890023	945423	1.01601e+06	890956	891582	830539	0.876918	0.931535	0.877534	0.932189	-0.189486	-0.102318	-0.188474	-0.101306	0.240508	0.542638	0.242786	0.546741	0.630377	0.884047	0.999506	0.834387
O43583	O43583	DENR	DENR	7012380	7778970	6101380	6753035	7745365	6398460	4367435	7476175	6063550	5107385	6091430	5759660	6954616	6965620	5.96905e+06	5652825	1.00158	0.947022	0.858287	0.811532	0.00228091	-0.0785301	-0.220469	-0.30128	0.988243	0.657768	0.196565	0.0767878	0.999893	0.923695	0.999506	0.420673
Q9BUN8	Q9BUN8	DERL1	DERL1	5721190	6031020	7077035	4860615	4545470	5476390	6778075	7193695	5878400	5618615	6034615	6111035	6387460	4960825	6.61672e+06	5.92142e+06	0.776651	0.894918	1.03589	1.19364	-0.364662	-0.160173	0.0508746	0.255364	0.00744037	0.143305	0.63706	0.0482239	0.167825	0.657469	0.999506	0.349191
P0CG12	P0CG12	DERPC	DERPC	3790720	2866220	2813335	3142845	2682110	2940185	3641035	3936380	3575800	3067325	2155855	3359310	3029966	2.92171e+06	3.71774e+06	2860830	0.964273	0.769508	1.22699	0.979162	-0.052487	-0.377991	0.295124	-0.0303809	0.736563	0.0103715	0.0425834	0.842555	0.927486	0.375862	0.999506	0.956985
P07196;P07197;P08670;P12036;P17661;Q16352	P07196;P07197;P08670;P12036;P17661;Q16352	AINX	DES;INA;NEFH;NEFL;NEFM;VIM	127011000	137261500	112650900	135493000	200046000	103341000	90498050	107978650	119154000	81209250	140598000	91765750	125367160	1.46293e+08	105876900	1.04524e+08	1.16692	0.987225	0.844535	0.714485	0.222705	-0.018549	-0.243772	-0.485025	0.40435	0.954515	0.436819	0.0898131	0.762004	0.991268	0.999506	0.439846
P07196;P07197;P08670;P12036;P17661;Q16352	P07196;P07197;P08670;P12036;P17661;Q16352	NFH	DES;INA;NEFH;NEFL;NEFM;VIM	127011000	137261500	112650900	135493000	200046000	103341000	90498050	107978650	119154000	81209250	140598000	91765750	125367160	1.46293e+08	105876900	1.04524e+08	1.16692	0.987225	0.844535	0.714485	0.222705	-0.018549	-0.243772	-0.485025	0.40435	0.954515	0.436819	0.0898131	0.762004	0.991268	0.999506	0.439846
P07196;P07197;P08670;P12036;P17661;Q16352	P07196;P07197;P08670;P12036;P17661;Q16352	NFM	DES;INA;NEFH;NEFL;NEFM;VIM	127011000	137261500	112650900	135493000	200046000	103341000	90498050	107978650	119154000	81209250	140598000	91765750	125367160	1.46293e+08	105876900	1.04524e+08	1.16692	0.987225	0.844535	0.714485	0.222705	-0.018549	-0.243772	-0.485025	0.40435	0.954515	0.436819	0.0898131	0.762004	0.991268	0.999506	0.439846
P05787;P08670;P08729;P17661;P41219;C0003P08729;C0017P05787;C0096P05787;C0117P08729;C0126P05787;C0132P05787;C0170P08729;C0221P08729;C0229P05787;C0230P05787;C0236P05787;C0412Q9DCV7;C0427Q9H552;C0433P08729;C0440Q3KNV1	P05787;P08670;P08729;P17661;P41219;C0003P08729;C0017P05787;C0096P05787;C0117P08729;C0126P05787;C0132P05787;C0170P08729;C0221P08729;C0229P05787;C0230P05787;C0236P05787;C0412Q9DCV7;C0427Q9H552;C0433P08729;C0440Q3KNV1	DESM	DES;KRT7;KRT8;PRPH;VIM	86143300	59957050	126328350	41196101	138066500	64375700	39361005	51244300	100645200	4.16001e+07	62385800	46523400	91742820	81212767	6.37502e+07	5.01698e+07	0.885222	0.786974	0.694879	0.617757	-0.175889	-0.345611	-0.525166	-0.694889	0.674787	0.571066	0.271114	0.202966	0.90082	0.890367	0.999506	0.585254
P05787;P08670;P08729;P17661;P41219;C0003P08729;C0017P05787;C0096P05787;C0117P08729;C0126P05787;C0132P05787;C0170P08729;C0221P08729;C0229P05787;C0230P05787;C0236P05787;C0412Q9DCV7;C0427Q9H552;C0433P08729;C0440Q3KNV1	P05787;P08670;P08729;P17661;P41219;C0003P08729;C0017P05787;C0096P05787;C0117P08729;C0126P05787;C0132P05787;C0170P08729;C0221P08729;C0229P05787;C0230P05787;C0236P05787;C0412Q9DCV7;C0427Q9H552;C0433P08729;C0440Q3KNV1	PERI	DES;KRT7;KRT8;PRPH;VIM	86143300	59957050	126328350	41196101	138066500	64375700	39361005	51244300	100645200	4.16001e+07	62385800	46523400	91742820	81212767	6.37502e+07	5.01698e+07	0.885222	0.786974	0.694879	0.617757	-0.175889	-0.345611	-0.525166	-0.694889	0.674787	0.571066	0.271114	0.202966	0.90082	0.890367	0.999506	0.585254
P05787;P08670;P08729;P17661;P41219;C0003P08729;C0017P05787;C0096P05787;C0117P08729;C0126P05787;C0132P05787;C0170P08729;C0221P08729;C0229P05787;C0230P05787;C0236P05787;C0412Q9DCV7;C0427Q9H552;C0433P08729;C0440Q3KNV1	P05787;P08670;P08729;P17661;P41219;C0003P08729;C0017P05787;C0096P05787;C0117P08729;C0126P05787;C0132P05787;C0170P08729;C0221P08729;C0229P05787;C0230P05787;C0236P05787;C0412Q9DCV7;C0427Q9H552;C0433P08729;C0440Q3KNV1	VIME	DES;KRT7;KRT8;PRPH;VIM	86143300	59957050	126328350	41196101	138066500	64375700	39361005	51244300	100645200	4.16001e+07	62385800	46523400	91742820	81212767	6.37502e+07	5.01698e+07	0.885222	0.786974	0.694879	0.617757	-0.175889	-0.345611	-0.525166	-0.694889	0.674787	0.571066	0.271114	0.202966	0.90082	0.890367	0.999506	0.585254
O00273	O00273	DFFA	DFFA	2380620	1694430	2137155	2123675	2641115	2057430	1958495	1786710	2308805	1639575	1844785	2069165	2008758	2.27407e+06	2.018e+06	1851175	1.13208	0.91733	1.0046	0.814035	0.178975	-0.124487	0.00662479	-0.296837	0.153757	0.339775	0.959294	0.0222915	0.532007	0.802649	0.999506	0.306421
P52429	P52429	DGKE	DGKE	566235	737628	610712	599462	496948	468820	531341	710276	578304	551352	592733	490882	652583	521744	606640	544989	0.799505	0.898373	0.929598	1.04455	-0.322821	-0.154614	-0.105321	0.0628855	0.0309416	0.26455	0.424276	0.669727	0.299819	0.757806	0.999506	0.887565
O75912;Q13574	O75912;Q13574	DGKI	DGKI;DGKZ	372833	396735	373824	357158	424392	273766	302850	507556	303524	345450	503020	244612	382790	351772	371310	364361	0.918969	0.981285	0.970009	1.03579	-0.121913	-0.0272563	-0.0439297	0.0507265	0.628739	0.90929	0.857609	0.836543	0.879088	0.990074	0.999506	0.953943
O75912;Q13574	O75912;Q13574	DGKZ	DGKI;DGKZ	372833	396735	373824	357158	424392	273766	302850	507556	303524	345450	503020	244612	382790	351772	371310	364361	0.918969	0.981285	0.970009	1.03579	-0.121913	-0.0272563	-0.0439297	0.0507265	0.628739	0.90929	0.857609	0.836543	0.879088	0.990074	0.999506	0.953943
Q7Z3D6	Q7Z3D6	GLUCM	DGLUCY	1530800	2635800	1746160	1252620	3005555	1411420	1431835	2736655	1642490	1315995	3074820	1471210	2058944	1889865	1.93699e+06	1.95401e+06	0.917881	1.00878	0.94077	1.03394	-0.123621	0.0126176	-0.0880856	0.0481534	0.713171	0.968998	0.790733	0.883544	0.916838	0.993488	0.999506	0.972453
Q16854	Q16854	DGUOK	DGUOK	2338420	2057610	2325780	2105315	2308795	2109925	1.64258e+06	1711135	1942885	1605520	2011065	2139190	2221040	2.17468e+06	1.76553e+06	1.91859e+06	0.979126	1.08669	0.794913	0.882242	-0.0304334	0.119943	-0.331131	-0.180754	0.86526	0.558448	0.106949	0.331344	0.97221	0.887726	0.999506	0.701346
Q15392	Q15392	DHC24	DHCR24	2889270	2540170	3496565	3036280	1564495	3422465	2841520	2548250	3408150	3634830	2811130	3132525	2992548	2.67441e+06	2932640	3.19283e+06	0.893691	1.08872	0.979981	1.19384	-0.162152	0.122635	-0.0291744	0.255613	0.377023	0.447399	0.866596	0.138324	0.74284	0.856058	0.999506	0.511525
Q9UBM7	Q9UBM7	DHCR7	DHCR7	6136870	7393830	9170300	6130980	4548535	7341200	4648035	7272095	8709305	5175290	7208790	6788945	7853026	6006905	6.87648e+06	6.39101e+06	0.764916	0.929401	0.875647	1.06394	-0.386627	-0.105626	-0.191579	0.0894217	0.0871404	0.625041	0.352502	0.698667	0.438607	0.911634	0.999506	0.897031
P00374	P00374	DYR	DHFR	787380	660380	900425	903500	1.21422e+06	1341980	520836	463964	972198	647842	856806	1007650	781798	1153232	652333	837433	1.4751	1.28375	0.834401	0.726162	0.560815	0.360366	-0.261188	-0.461637	0.0300611	0.236188	0.424925	0.0503249	0.296037	0.738736	0.999506	0.35431
P49366	P49366	DHYS	DHPS	909441	793382	870310	960904	1101570	874122	881426	1000953	1085875	841046	1216280	1129040	847365	978865	989418	1062122	1.15519	1.07348	1.16764	1.08505	0.208127	0.102297	0.223597	0.117767	0.156499	0.403254	0.127433	0.339831	0.537029	0.834912	0.999506	0.707818
Q96LJ7	Q96LJ7	DHRS1	DHRS1	1433170	1420315	2259885	1576440	1775580	1649570	1.20652e+06	1.04441e+06	2074730	1.11543e+06	1562740	1470885	1758714	1.6672e+06	1.44189e+06	1.38302e+06	0.947963	0.959173	0.819852	0.829547	-0.0770966	-0.0601367	-0.286564	-0.269605	0.750861	0.830273	0.27839	0.307042	0.932423	0.965308	0.999506	0.6863
Q6UWP2	Q6UWP2	DHR11	DHRS11	1923770	2108205	1150780	1906655	2411105	1464925	1.17344e+06	1629270	1171755	1274196	1940360	1362310	1688348	1.92756e+06	1.32482e+06	1525622	1.14169	1.15157	0.784685	0.791478	0.191165	0.2036	-0.349814	-0.337379	0.414258	0.471431	0.219755	0.15739	0.762454	0.865165	0.999506	0.537952
Q6UX07	Q6UX07	DHR13	DHRS13	822186	964274	1133105	783744	840779	896154	822411	997628	1077295	857188	878080	896127	1.00339e+06	840226	965778	877132	0.837388	0.908213	0.962516	1.04392	-0.256031	-0.138898	-0.0551172	0.0620163	0.029912	0.1976	0.595654	0.585057	0.29587	0.700579	0.999506	0.847399
Q9BTZ2	Q9BTZ2	DHRS4	DHRS4	359368	357908	472216	380928	358689	432921	488848	319878	438534	351428	515352	372858	403923	390846	415754	413212	0.967625	0.993887	1.02929	1.05723	-0.0474807	-0.00884625	0.041648	0.0802825	0.82248	0.963502	0.839142	0.68778	0.954999	0.991552	0.999506	0.894946
Q9Y394	Q9Y394	DHRS7	DHRS7	5536550	5561290	8315500	5833200	6250760	6191835	5275475	5299655	7798165	5577185	6214060	6356105	6658026	6.09193e+06	6.12443e+06	6.04912e+06	0.914976	0.987703	0.919857	0.992972	-0.128195	-0.0178515	-0.120519	-0.0101753	0.395169	0.904688	0.422384	0.945723	0.756653	0.990074	0.999506	0.99356
Q6IAN0	Q6IAN0	DRS7B	DHRS7B	578286	613061	666733	523936	665073	534294	370412	550556	675160	402771	717343	509079	627575	574434	532043	543064	0.915324	1.02072	0.847776	0.94539	-0.127645	0.0295812	-0.238245	-0.0810189	0.536479	0.892533	0.271607	0.701066	0.840948	0.987587	0.999506	0.897338
Q96HY7	Q96HY7	DHTK1	DHTKD1	2008480	1479630	2187415	2105435	1654455	1941860	1347861	1286440	1934955	1530069	1380240	1914575	1868514	1.90058e+06	1.52309e+06	1.60829e+06	1.01716	1.05595	0.815132	0.846211	0.0245509	0.078535	-0.294895	-0.240911	0.906801	0.744527	0.216299	0.270544	0.98196	0.948722	0.999506	0.651317
O43143	O43143	DHX15	DHX15	10921500	10144375	11600450	12780750	9457860	11915900	11625295	9684155	10496730	11765100	12454250	12306500	10882230	1.13848e+07	10602060	1.21753e+07	1.04619	1.14839	0.974254	1.06943	0.0651394	0.199611	-0.0376296	0.0968418	0.541403	0.054931	0.732687	0.317721	0.843527	0.529442	0.999506	0.695134
O43143;O60231;Q14562	O43143;O60231;Q14562	DHX16	DHX15;DHX16;DHX8	7345550	5527925	5978900	6597840	4368095	6283680	6361635	6462375	7199805	7474660	8907160	7512065	6071840	5.74987e+06	6674605	7.96463e+06	0.946974	1.19327	1.09927	1.38518	-0.078604	0.254925	0.136549	0.470077	0.712924	0.132633	0.492821	0.0140917	0.916838	0.644056	0.999506	0.290516
O43143;O60231;Q14562	O43143;O60231;Q14562	DHX8	DHX15;DHX16;DHX8	7345550	5527925	5978900	6597840	4368095	6283680	6361635	6462375	7199805	7474660	8907160	7512065	6071840	5.74987e+06	6674605	7.96463e+06	0.946974	1.19327	1.09927	1.38518	-0.078604	0.254925	0.136549	0.470077	0.712924	0.132633	0.492821	0.0140917	0.916838	0.644056	0.999506	0.290516
Q6P158;Q7Z478	Q6P158;Q7Z478	DHX29	DHX29;DHX57	1248230	1321825	1344435	1406080	1274615	1313030	1325445	1349680	1429235	1343175	2636225	1433535	1316150	1.33124e+06	1368120	1.80431e+06	1.01147	1.31883	1.03949	1.35536	0.0164486	0.399254	0.0558709	0.438676	0.942178	0.0377627	0.802904	0.0255577	0.992381	0.483449	0.999506	0.308053
Q7L2E3	Q7L2E3	DHX30	DHX30	4762840	4644335	4327290	4409645	3893420	4207155	3876505	4469610	4262795	3985595	4828855	4163075	4541218	4.17007e+06	4202970	4.32584e+06	0.918272	1.02923	0.925516	1.03735	-0.123007	0.0415717	-0.11167	0.0529081	0.265041	0.69468	0.308447	0.619188	0.65134	0.935418	0.999506	0.862722
Q9H2U1	Q9H2U1	DHX36	DHX36	1766120	1646105	1872865	1848155	1642775	1733855	1658400	1718140	1736505	1604310	1890910	1772240	1760812	1741595	1.70435e+06	1755820	0.989086	1.0302	0.967933	1.00817	-0.0158317	0.0429247	-0.0470207	0.0117358	0.81886	0.521938	0.503212	0.858846	0.954623	0.881069	0.999506	0.962219
Q8IY37	Q8IY37	DHX37	DHX37	438641	288914	504120	455922	280713	493604	494825	276633	543027	435908	635660	527366	404942	410080	438162	532978	1.01269	1.2164	1.08204	1.29969	0.0181915	0.282613	0.113749	0.378171	0.951209	0.24459	0.692981	0.135936	0.993824	0.7436	0.999506	0.509031
Q92620	Q92620	PRP16	DHX38	1815810	1232810	1636890	1852470	1397460	1957340	1546405	1413090	1642535	1808870	1718845	2063785	1511042	1.73576e+06	1534010	1.86383e+06	1.14872	1.21501	1.0152	1.07379	0.200021	0.280965	0.0217641	0.102708	0.114095	0.0194023	0.867534	0.334984	0.485874	0.427251	0.999506	0.705208
Q8IX18	Q8IX18	DHX40	DHX40	544292	449956	647874	585866	530662	736626	503463	483937	599431	681071	725663	658366	547990	617718	528944	688367	1.12724	1.3014	0.965243	1.11437	0.172797	0.380063	-0.0510365	0.15623	0.264072	0.0122634	0.75681	0.236253	0.650133	0.411309	0.999506	0.618331
Q6P158	Q6P158	DHX57	DHX57	1594440	1470570	1705610	1496140	1613695	1666435	1.02914e+06	1520855	1618455	1228401	2267050	1523420	1589360	1592090	1.38948e+06	1672957	1.00172	1.20402	0.87424	1.05079	0.00247595	0.267853	-0.193899	0.0714785	0.989262	0.153503	0.330395	0.676549	0.999893	0.66286	0.999506	0.889474
Q08211	Q08211	DHX9	DHX9	44010400	51827250	48966700	51010800	39325900	50915350	44688500	46081850	46336100	50519550	55198200	47685350	49119660	4.7084e+07	45702150	5.11344e+07	0.958557	1.11886	0.930425	1.08602	-0.0610632	0.162031	-0.104039	0.119056	0.528814	0.088079	0.29475	0.196129	0.836135	0.568975	0.999506	0.580279
Q9NR28	Q9NR28	DBLOH	DIABLO	6461700	7338540	7469040	6701125	7910040	6133595	6382815	6736965	7018670	6611555	6161985	5843045	7215372	6914920	6.71282e+06	6.20553e+06	0.958359	0.92443	0.930349	0.897411	-0.0613612	-0.113364	-0.104156	-0.156159	0.460038	0.197282	0.222231	0.0769784	0.787147	0.700579	0.999506	0.42098
O60610	O60610	DIAP1	DIAPH1	1243300	1158410	1130830	1288820	1175245	1331160	983302	1060410	1222305	1149275	1375595	1299610	1164356	1265075	1.08867e+06	1.27483e+06	1.0865	1.17099	0.935	1.00771	0.119691	0.227731	-0.0969622	0.0110782	0.227029	0.0254563	0.360105	0.900525	0.620706	0.44211	0.999506	0.979553
Q9UPY3	Q9UPY3	DICER	DICER1	1014990	1113835	978961	1059320	1064280	1175730	938516	1162190	1000510	988766	1156015	1106950	1.04012e+06	1.09978e+06	1.03374e+06	1.08391e+06	1.05736	1.04853	0.993868	0.985573	0.0804656	0.0683734	-0.00887325	-0.0209654	0.382477	0.44014	0.92489	0.805815	0.748164	0.851764	0.999506	0.944664
Q9BTC0	Q9BTC0	DIDO1	DIDO1	1106700	1.03573e+06	1341750	1377535	1050435	1484140	1290620	1067530	1415810	1289125	987320	1637230	1.17233e+06	1.30404e+06	1.25799e+06	1.30456e+06	1.11234	1.03702	1.07306	1.0004	0.153603	0.0524446	0.101735	0.000576836	0.36006	0.731881	0.549205	0.996934	0.729398	0.946413	0.999506	0.999402
Q9UNQ2	Q9UNQ2	DIM1	DIMT1	575689	589390	929713	841022	550210	943508	734694	621452	882715	904637	1141095	952222	722779	778247	746287	999318	1.07674	1.33905	1.03252	1.28406	0.106674	0.421214	0.046176	0.360716	0.574026	0.0128593	0.811076	0.0269745	0.857031	0.411309	0.999506	0.310884
Q14689;Q9P265	Q14689;Q9P265	DIP2A	DIP2A;DIP2B	1376140	1406270	1151165	1221075	1018580	964954	1092567	1439905	1133015	1.05654e+06	1.0618e+06	914134	1298202	1.0682e+06	1221829	1.01083e+06	0.822833	0.827306	0.94117	0.946287	-0.281329	-0.273507	-0.0874725	-0.0796507	0.0585218	0.0678278	0.512635	0.605174	0.391297	0.531579	0.999506	0.85822
Q14689;Q9P265	Q14689;Q9P265	DIP2B	DIP2A;DIP2B	1376140	1406270	1151165	1221075	1018580	964954	1092567	1439905	1133015	1.05654e+06	1.0618e+06	914134	1298202	1.0682e+06	1221829	1.01083e+06	0.822833	0.827306	0.94117	0.946287	-0.281329	-0.273507	-0.0874725	-0.0796507	0.0585218	0.0678278	0.512635	0.605174	0.391297	0.531579	0.999506	0.85822
Q14689;Q9P265;Q9Y2E4	Q14689;Q9P265;Q9Y2E4	DIP2C	DIP2A;DIP2B;DIP2C	622779	842338	655030	612430	545811	539688	426176	618266	583491	388586	823084	411512	723503	565976	542644	541061	0.782272	0.997082	0.750024	0.955978	-0.354258	-0.00421611	-0.414992	-0.0649501	0.201207	0.989018	0.144848	0.82864	0.594864	0.997618	0.999506	0.952382
Q8NDZ4	Q8NDZ4	DIK2A	DIPK2A	687590	805986	1434050	777342	1242950	1381200	640669	725314	1318765	792470	706714	1419775	1.03353e+06	1.13383e+06	894916	972986	1.09704	1.08724	0.865881	0.858141	0.133622	0.120667	-0.207759	-0.220714	0.625508	0.690006	0.501174	0.414311	0.878167	0.934215	0.999506	0.763973
O95057	O95057	DIRA1	DIRAS1	1174290	1780965	1200925	983916	921688	732759	891218	1709825	1.02918e+06	766356	1900770	652682	1427614	879454	1.21008e+06	1.1066e+06	0.616031	0.91449	0.847621	1.25828	-0.698925	-0.12896	-0.238509	0.331456	0.0510168	0.685275	0.419513	0.37745	0.366508	0.932454	0.999506	0.736823
Q96HU8	Q96HU8	DIRA2	DIRAS2	1724130	2028025	1539920	1141260	580172	941815	1009071	1523165	1504080	755740	2125185	867437	1772004	887749	1.34544e+06	1.24945e+06	0.500986	0.928659	0.759275	1.40744	-0.997158	-0.106779	-0.397305	0.493074	0.0066869	0.733814	0.159625	0.208668	0.15943	0.946413	0.999506	0.590894
Q9Y2L1	Q9Y2L1	RRP44	DIS3	3998500	2436950	3432105	3858090	2846980	3942300	3833325	2515840	3276055	3892910	2542835	3939510	3147322	3.54912e+06	3.20841e+06	3.45842e+06	1.12766	1.07792	1.01941	0.974443	0.173338	0.108255	0.0277322	-0.0373503	0.317046	0.510667	0.877568	0.810474	0.702132	0.876911	0.999506	0.94554
Q8IYB7	Q8IYB7	DI3L2	DIS3L2	1651470	2044715	1596015	1607440	1947625	1562895	1564070	2225365	1581610	1609950	1550680	1400425	1786586	1.70599e+06	1.79035e+06	1.52035e+06	0.954886	0.849193	1.00211	0.891186	-0.066599	-0.235835	0.00303495	-0.166201	0.583648	0.0645522	0.97951	0.193558	0.857031	0.531579	0.999506	0.578438
O60832	O60832	DKC1	DKC1	5251030	5163985	6400760	6053955	4608845	6652410	5848615	4947160	5964955	6278940	5981100	6799795	5676104	5.77174e+06	5586910	6.35328e+06	1.01685	1.13717	0.984286	1.10076	0.0241045	0.185451	-0.0228504	0.138496	0.819285	0.066031	0.831248	0.155539	0.954623	0.531579	0.999506	0.534496
Q9UBP4	Q9UBP4	DKK3	DKK3	1369150	1215840	1293680	1115680	859526	1140055	1309515	1283690	1492755	1.07037e+06	3250530	1098175	1277638	1.03842e+06	1.36199e+06	1.80636e+06	0.812766	1.32627	1.06602	1.73952	-0.299089	0.407371	0.0922335	0.798693	0.503932	0.199879	0.812777	0.0330342	0.820694	0.702319	0.999506	0.324526
P10515	P10515	ODP2	DLAT	15277100	15786850	16459800	14019850	12611900	16069950	14462000	16070200	16458400	14126000	14503800	15451500	15954080	14233900	1.56635e+07	1.46938e+07	0.892179	0.938088	0.981789	1.03231	-0.164594	-0.0922054	-0.0265157	0.0458733	0.0170686	0.139426	0.664768	0.473792	0.239137	0.652505	0.999506	0.79825
P09622	P09622	DLDH	DLD	8636830	8401950	9400095	7434975	8760785	8920405	7310795	8008590	9396895	6959475	7770705	9182585	8848184	8372055	8238760	7.97092e+06	0.946189	0.96749	0.931124	0.952087	-0.0797996	-0.0476807	-0.102954	-0.0708352	0.424408	0.63563	0.309078	0.479509	0.76776	0.916865	0.999506	0.802623
Q12959	Q12959	DLG1	DLG1	1017690	1017653	1325265	1167665	1477345	1231805	751998	831417	1480015	961206	541816	1201475	1.14071e+06	1.29227e+06	1.02114e+06	901499	1.13287	0.882833	0.895186	0.697608	0.179983	-0.179788	-0.159741	-0.519512	0.395898	0.480859	0.501553	0.0294916	0.75725	0.869297	0.999506	0.317349
Q92796	Q92796	DLG3	DLG3	964966	1392625	636218	740315	957481	773426	703987	1389350	815458	783124	1059850	776250	1.00453e+06	823740	969598	873074	0.820026	0.90045	0.965226	1.05989	-0.286259	-0.151282	-0.0510618	0.0839148	0.293291	0.552339	0.836885	0.760552	0.682211	0.886697	0.999506	0.929033
P78352	P78352	DLG4	DLG4	1390460	1858420	819910	1046210	1137935	911914	894014	1718780	855638	772288	1156875	882052	1.34942e+06	1.03202e+06	1156144	937072	0.764785	0.810515	0.856769	0.907998	-0.386873	-0.30309	-0.223022	-0.139239	0.160976	0.304461	0.385802	0.652689	0.543182	0.776335	0.999506	0.879449
Q8TDM6	Q8TDM6	DLG5	DLG5	842892	1007606	698301	846918	1146590	787431	750402	1.00116e+06	729565	857466	614243	699026	850941	926980	827044	723579	1.08936	0.874897	0.971917	0.780577	0.123478	-0.192814	-0.0410954	-0.357388	0.44222	0.2765	0.807869	0.0398754	0.777713	0.762262	0.999506	0.339221
Q9Y2H0	Q9Y2H0	DLGP4	DLGAP4	4113140	4000020	3275630	3714590	3908755	3484215	3145040	3978100	3601200	3141950	3828775	3576920	3732888	3702520	3574780	3.51588e+06	0.991865	0.983524	0.957645	0.949592	-0.0117847	-0.0239679	-0.0624378	-0.074621	0.895953	0.790368	0.498414	0.40341	0.981453	0.959108	0.999506	0.759292
P36957	P36957	ODO2	DLST	21823600	24020700	24916100	19631350	19481650	21807450	21748100	23393650	26292050	21073000	21074350	22014100	23939440	2.03068e+07	2.38113e+07	21387150	0.848258	0.898195	0.994646	1.0532	-0.237425	-0.1549	-0.00774504	0.0747801	0.00120577	0.0156892	0.895328	0.252748	0.0799335	0.411903	0.999506	0.63716
Q99766	Q99766	ATP5S	DMAC2L	1739650	1167345	1459230	1608800	1.04337e+06	1238070	1639305	1038017	1306820	1689020	880028	1212610	1398560	1.29675e+06	1.32805e+06	1.26055e+06	0.927202	0.949177	0.949582	0.972088	-0.109044	-0.0752504	-0.0746356	-0.0408418	0.589816	0.707243	0.708331	0.84018	0.859121	0.936977	0.999506	0.955519
Q9NPF5	Q9NPF5	DMAP1	DMAP1	1523680	1456675	1430690	1536740	1203285	1584635	1684770	1546755	1428215	1628135	1338095	1666640	1459682	1.44155e+06	1.55325e+06	1544290	0.98758	0.994234	1.0641	1.07127	-0.0180299	-0.00834326	0.0896329	0.0993195	0.858625	0.926438	0.362885	0.296365	0.971381	0.991268	0.999506	0.675909
P11532	P11532	DMD	DMD	967960	1050420	717516	931197	1331225	509820	873504	1044365	731724	845790	736672	492804	900767	924080	883198	691755	1.02588	0.783239	0.980496	0.748588	0.0368652	-0.352475	-0.028417	-0.417757	0.873283	0.179544	0.90432	0.107008	0.973601	0.686357	0.999506	0.460345
Q08495	Q08495	DEMA	DMTN	1785030	2111210	2186575	1516890	1116435	1033906	1450490	2010040	2435450	1.11655e+06	1408160	1120205	2076120	1.22241e+06	1.96533e+06	1.21497e+06	0.588796	0.618204	0.946634	0.993915	-0.764161	-0.693846	-0.0791207	-0.00880538	0.000274695	0.00061218	0.573227	0.968232	0.0507458	0.25338	0.999506	0.995302
[truncated: 4,201 more rows]

## Sheet: DEPs
Protein	Comparison
AAMDC	SNCA3x_TNF_vs_SNCA3x
ABHEB	SNCA3x_TNF_vs_SNCA3x
AHNK	SNCA3x_TNF_vs_SNCA3x
ALBU	SNCA3x_TNF_vs_SNCA3x
AL8A1	SNCA3x_TNF_vs_SNCA3x
ANXA1	SNCA3x_TNF_vs_SNCA3x
[truncated: 224 more rows]
