# Supplementary material for: TNF alpha unmasks enteric malate aspartate shuttle dysfunction bridging Parkinson disease and intestinal inflammation
Source: Nat Commun. 2026 Apr 1;17:3217. doi: 10.1038/s41467-026-71317-y (PMC13057073; doi:10.1038/s41467-026-71317-y)
Supplement: Supplementary file 13 — Supplementary Data 11 [file 41467_2026_71317_MOESM13_ESM.xlsx]

## Sheet: Tabelle1
Sample	Sex	Diagnosis	Age (years)	Disease duration (years)
Control 1	F	non-UC	48	NA
Control 2	F	non-UC	25	NA
Control 3	F	non-UC	81	NA
UC 1	F	UC	47	4
UC 2	M	UC	49	10
UC 3	M	UC	60	15
