# Supplementary material for: TNF alpha unmasks enteric malate aspartate shuttle dysfunction bridging Parkinson disease and intestinal inflammation
Source: Nat Commun. 2026 Apr 1;17:3217. doi: 10.1038/s41467-026-71317-y (PMC13057073; doi:10.1038/s41467-026-71317-y)
Supplement: Supplementary file 16 — Source Data [file 41467_2026_71317_MOESM16_ESM.xlsx]

## Sheet: Figure 1B
	Iso (d6)			SNCA 3x (d6)			Iso (d40)			SNCA 3x (d40)			Iso (d70)			SNCA 3x (d70)
TUBB3	1.06477	-0.756799	-1.66037	-0.801754	1.63863	-1.19168	3.25836	3.81672	2.03735	2.9344	3.80182	2.43324	2.53865	1.49966	1.97663	3.23784	3.65272	2.67607
GFAP	-0.406923	-0.529689	0.635119	-0.424783	-0.942542	0.660274	-0.870517	5.9944	-2.0792	-0.953345	0.154144	-2.27167	10.099	12.2057	5.16602	11.1454	10.0478	5.42979
PHOX2B	1.33735	-2.83438	-1.5867	-4.69219	1.79825	-1.31788	5.90201	3.88522	2.36953	4.92597	4.63062	3.12554	4.56742	1.59121	2.17784	4.98199	3.34885	3.62647
ELAVL4	0.880361	-0.450927	-1.22569	-0.526853	1.38323	-0.281561	3.88966	2.37813	2.86442	3.12584	3.73644	3.12918	3.78304	2.913	3.50021	4.0103	3.97111	3.50902
HOXB3	0.615152	-3.00607	0.426324	-3.14108	1.66659	2.3814	4.27009	6.52332	1.90558	4.04463	4.88281	3.12301	4.8475	4.83802	3.82567	6.95485	6.09229	4.52889

## Sheet: Figure 3B
Variable	Iso basal - 1	Iso basal - 2	Iso basal - 3	SNCA 3x basal - 1	SNCA 3x basal - 2	SNCA 3x basal - 3
Count_cell	19.3136	29.5858	20.0467	12.5195	7.4361	11.3081
Area_cell	54.1601	53.0579	33.5572	24.0969	10.843	12.0421
Branches_cell	150.739	201.194	163.969	78.8031	62.4145	134.468
Branch_junctions	68.9469	86.4363	67.5875	33.5243	24.8632	40.05

## Sheet: Figure 4C
	Iso			SNCA 3x
Basal	18.36	15.2267	18.96	20.0267	37.96	27.2267
TNF	19.8267	19.4267	19.0267	26.2267	38.8933	62.8933
IL-10	24.16	19.4933	25.4267	17.2933	36.4933	19.8267
IL-23	26.4933	23.2267	40.36	17.4933	44.76	21.0267
IL-17	19.0267	16.56	23.8933	19.6267	38.96	27.2267
Two-way ANOVA	Ordinary
Alpha	0.05
Source of Variation	% of total variation	P value	P value summary	Significant?
Interaction	17.39	0.2367	ns	No
Row Factor	9.153	0.542	ns	No
Column Factor	15.93	0.0289	*	Yes
ANOVA table	SS	DF	MS	F (DFn, DFd)	P value
Interaction	581.9	4	145.5	F (4, 20) = 1,512	P=0,2367
Row Factor	306.3	4	76.57	F (4, 20) = 0,7956	P=0,5420
Column Factor	533.1	1	533.1	F (1, 20) = 5,539	P=0,0289
Residual	1925	20	96.24
Šídák's multiple comparisons test	Mean Diff,	95,00% CI of diff,	Below threshold?	Summary	Adjusted P Value
Iso - SNCA 3x
Basal	-10.89	-33,61 to 11,83	No	ns	0.6495
TNF	-23.24	-45,96 to -0,5267	Yes	*	0.0433
IL-10	-1.511	-24,23 to 21,21	No	ns	>0,9999
IL-23	2.267	-20,45 to 24,98	No	ns	0.9995
IL-17	-8.778	-31,50 to 13,94	No	ns	0.8147

## Sheet: Figure 4D
	Iso			SNCA 3x
Basal	85.7	74.8	80.1	83.9	91.7	61.1
TNF	84.3	67.4	82.9	88.6	89.8	60.6
Two-way ANOVA	Ordinary
Alpha	0.05
Source of Variation	% of total variation	P value	P value summary	Significant?
Interaction	0.4437	0.8549	ns	No
Row Factor	0.08817	0.935	ns	No
Column Factor	0.00161	0.9912	ns	No
ANOVA table	SS	DF	MS	F (DFn, DFd)	P value
Interaction	5.741	1	5.741	F (1, 8) = 0,03568	P=0,8549
Row Factor	1.141	1	1.141	F (1, 8) = 0,007091	P=0,9350
Column Factor	0.02083	1	0.02083	F (1, 8) = 0,0001295	P=0,9912
Residual	1287	8	160.9
Šídák's multiple comparisons test	Mean Diff,	95,00% CI of diff,	Below threshold?	Summary	Adjusted P Value
Iso - SNCA 3x
Basal	1.3	-27,11 to 29,71	No	ns	0.9906
TNF	-1.467	-29,88 to 26,94	No	ns	0.9881

## Sheet: Figure 4E
	Iso			SNCA 3x
Basal	0.0215207	0.00728111	0.0220737	0.0228111	0.016129	0.0345622
TNF-α	0.00986175	0.00645161	0.0265438	0.0274654	0.0442396	0.0423041
Two-way ANOVA	Ordinary
Alpha	0.05
Source of Variation	% of total variation	P value	P value summary	Significant?
Interaction	11.33	0.1765	ns	No
Row Factor	5.08	0.3501	ns	No
Column Factor	42.33	0.021	*	Yes
ANOVA table	SS	DF	MS	F (DFn, DFd)	P value
Interaction	0.0001962	1	0.0001962	F (1, 8) = 2,197	P=0,1765
Row Factor	8.796e-05	1	8.796e-05	F (1, 8) = 0,9849	P=0,3501
Column Factor	0.0007329	1	0.0007329	F (1, 8) = 8,206	P=0,0210
Residual	0.0007144	8	8.931e-05
Šídák's multiple comparisons test	Mean Diff,	95,00% CI of diff,	Below threshold?	Summary	Adjusted P Value
Iso - SNCA 3x
BSA	-0.007542	-0,02871 to 0,01362	No	ns	0.5865
TNF-α	-0.02372	-0,04488 to -0,002550	Yes	*	0.0303

## Sheet: Figure 4F
	Iso	SNCA 3x
CCL2	0.745	0.757167
CXCL1	0.197	0.188167
CXCL10	0.348333	0.419667
IL-8	0.497	0.157667
IL-13	0.1475	0.165167
IL-18	0.0818333	0.105333
MIF	0.176667	0.250333
Serpin E1	0.219167	0.243333
TNF-α	0.164833	0.235333

## Sheet: Figure 4H
	Iso																								SNCA 3x
Baseline	206	3	4	2	2	524		1	88	2	1		152	272	6	9		3	2	2	2			2	3	2		4		22	1	1	3	1	35	2	1	47	250	2	1	2	2	1	5	13		2
30 min	433		12	7	1	491	3	2	89	2	2	1	116	127	19	2	1	2	1		3		2	1	11	2	1	2	1	10	1		2	1	12	9	2	64	119	4			2	1	4	21	1
1h	443	2	44	14		730	2	2	103	2	5		98	173	8	1	1	2		1	1	2	1	2	9	2	2	1		10	2	3	2	3	15	8	2	73	156	7	1	1		1	2	64	2
3h	371	1	61	24	1	866	1		107	1	109		219	276	6	1	2		1	3	3	2	2		8	1	2	1	1	6	1	2	3		30	8	2	61	194	3		1	1	1	1	1	2
24h	558	4	32	116	27	514	38	1900	297	2	282	2	36	795	4	2	49	2		2		1	2	4	113	1		2	2	15		2	1	1	51	12	2	285	129	3		1	2	1	46	184
48h	344	182	58	205	106	1075	22	1123	723		1	4	170	629	57	5	3		2	1	2	2	1	2	112	1	2	2		24		4	2	2	38	22	12	497	185	4	3	1			72	26		2
Two-way ANOVA	Ordinary
Alpha	0.05
Source of Variation	% of total variation	P value	P value summary	Significant?
Interaction	1.475	0.5668	ns	No
Row Factor	3.783	0.0803	ns	No
Column Factor	5.369	0.0002	***	Yes
ANOVA table	SS (Type III)	DF	MS	F (DFn, DFd)	P value
Interaction	154173	5	30835	F (5, 234) = 0,7775	P=0,5668
Row Factor	395379	5	79076	F (5, 234) = 1,994	P=0,0803
Column Factor	561157	1	561157	F (1, 234) = 14,15	P=0,0002
Residual	9280386	234	39660
Šídák's multiple comparisons test	Predicted (LS) mean diff,	95,00% CI of diff,	Below threshold?	Summary	Adjusted P Value
Iso - SNCA 3x
Baseline	48.48	-118,8 to 215,8	No	ns	0.9701
30 min	49.21	-115,9 to 214,3	No	ns	0.9656
1h	60.52	-102,6 to 223,6	No	ns	0.906
3h	87.14	-77,97 to 252,2	No	ns	0.6555
24h	167.3	1,833 to 332,8	Yes	*	0.046
48h	161.2	-4,301 to 326,7	No	ns	0.0606

## Sheet: Figure 4I
	Iso										SNCA 3x
Baseline	1	2	2	2	1						1	1	1
30 min	1	2	1	2	1							1	1
1h	1	1	1	3	2	1					1	1	1
3h	1	1	1	3	1	3	1				1	1	1
24h	3	1	3	1	5	2	2	4	1		2	1	2	1	1
48h	4	1	3	2	6	9	4	2	4	1	1	1	2	1	1	1
Two-way ANOVA	Ordinary
Alpha	0.05
Source of Variation	% of total variation	P value	P value summary	Significant?
Interaction	6.893	0.358	ns	No
Row Factor	10.06	0.1646	ns	No
Column Factor	8.342	0.0118	*	Yes
ANOVA table	SS (Type III)	DF	MS	F (DFn, DFd)	P value
Interaction	9.129	5	1.826	F (5, 52) = 1,127	P=0,3580
Row Factor	13.33	5	2.666	F (5, 52) = 1,645	P=0,1646
Column Factor	11.05	1	11.05	F (1, 52) = 6,817	P=0,0118
Residual	84.27	52	1.621
Šídák's multiple comparisons test	Predicted (LS) mean diff,	95,00% CI of diff,	Below threshold?	Summary	Adjusted P Value
Iso - SNCA 3x
Baseline	0.6	-1,943 to 3,143	No	ns	0.988
30 min	0.4	-2,513 to 3,313	No	ns	0.9994
1h	0.5	-1,962 to 2,962	No	ns	0.9946
3h	0.5714	-1,831 to 2,974	No	ns	0.9875
24h	1.044	-0,8975 to 2,986	No	ns	0.6157
48h	2.433	0,6354 to 4,231	Yes	**	0.0031

## Sheet: Figure 4J
alpha-synuclein+ neurons (% of CD56+CD24high cells)								alpha-synuclein+ neurons (# cells)
	Iso			SNCA 3x					Iso			SNCA 3x
Basal	6.7	5.35	11.6	12.5	13.6	24.9		Basal	1355.83	752.984	1944.48	2354.95	1961.38	4012.77
TNF	5.26	3.52	9.96	13.2	16.5	22.5		TNF	1106.63	593.184	1606.3	2698.11	2533.29	3594.95
Table Analyzed	alpha syn neurons %							Table Analyzed	alpha syn neurons cells
Two-way ANOVA	Ordinary							Two-way ANOVA	Ordinary
Alpha	0.05							Alpha	0.05
Source of Variation	% of total variation	P value	P value summary	Significant?				Source of Variation	% of total variation	P value	P value summary	Significant?
Interaction	0.6286	0.7215	ns	No				Interaction	1.043	0.6352	ns	No
Row Factor	0.2318	0.8282	ns	No				Row Factor	0.04206	0.9235	ns	No
Column Factor	62.26	0.0063	**	Yes				Column Factor	64.61	0.0047	**	Yes
ANOVA table	SS	DF	MS	F (DFn, DFd)	P value			ANOVA table	SS	DF	MS	F (DFn, DFd)	P value
Interaction	3.111	1	3.111	F (1, 8) = 0,1364	P=0,7215			Interaction	129052	1	129052	F (1, 8) = 0,2431	P=0,6352
Row Factor	1.147	1	1.147	F (1, 8) = 0,05028	P=0,8282			Row Factor	5206	1	5206	F (1, 8) = 0,009807	P=0,9235
Column Factor	308.2	1	308.2	F (1, 8) = 13,51	P=0,0063			Column Factor	7996845	1	7996845	F (1, 8) = 15,07	P=0,0047
Residual	182.5	8	22.81					Residual	4246462	8	530808
Šídák's multiple comparisons test	Mean Diff,	95,00% CI of diff,	Below threshold?	Summary	Adjusted P Value			Šídák's multiple comparisons test	Mean Diff,	95,00% CI of diff,	Below threshold?	Summary	Adjusted P Value
Iso - SNCA 3x								Iso - SNCA 3x
Basal	-9.117	-19,82 to 1,582	No	ns	0.0929			Basal	-1425	-3057 to 206,6	No	ns	0.085
TNF	-11.15	-21,85 to -0,4549	Yes	*	0.0419			TNF	-1840	-3472 to -208,2	Yes	*	0.0294
alpha-synuclein+ glia (% of CD56+CD24low cells)								alpha-synuclein+ glia (# cells)
	Iso			SNCA 3x					Iso			SNCA 3x
Basal	1.76	4.19	3.94	4.16	9.26	13.8		Basal	585.359	971.515	1058.93	1287.91	2702.24	2664.16
TNF	1.32	2.82	3.31	4.96	12.6	13.3		TNF	452.437	555.198	950.51	1771.72	3796.3	2499.37
Table Analyzed	alpha syn glia %							Table Analyzed	alpha syn glia cells
Two-way ANOVA	Ordinary							Two-way ANOVA	Ordinary
Alpha	0.05							Alpha	0.05
Source of Variation	% of total variation	P value	P value summary	Significant?				Source of Variation	% of total variation	P value	P value summary	Significant?
Interaction	1.302	0.6244	ns	No				Interaction	2.824	0.4031	ns	No
Row Factor	0.05073	0.9224	ns	No				Row Factor	0.3758	0.7556	ns	No
Column Factor	58.47	0.0092	**	Yes				Column Factor	67.82	0.0025	**	Yes
ANOVA table	SS	DF	MS	F (DFn, DFd)	P value			ANOVA table	SS	DF	MS	F (DFn, DFd)	P value
Interaction	3.081	1	3.081	F (1, 8) = 0,2593	P=0,6244			Interaction	357330	1	357330	F (1, 8) = 0,7795	P=0,4031
Row Factor	0.12	1	0.12	F (1, 8) = 0,01010	P=0,9224			Row Factor	47556	1	47556	F (1, 8) = 0,1037	P=0,7556
Column Factor	138.3	1	138.3	F (1, 8) = 11,64	P=0,0092			Column Factor	8581392	1	8581392	F (1, 8) = 18,72	P=0,0025
Residual	95.05	8	11.88					Residual	3667413	8	458427
Šídák's multiple comparisons test	Mean Diff,	95,00% CI of diff,	Below threshold?	Summary	Adjusted P Value			Šídák's multiple comparisons test	Mean Diff,	95,00% CI of diff,	Below threshold?	Summary	Adjusted P Value
Iso - SNCA 3x								Iso - SNCA 3x
Basal	-5.777	-13,50 to 1,944	No	ns	0.1429			Basal	-1346	-2863 to 170,4	No	ns	0.0801
TNF	-7.803	-15,52 to -0,08284	Yes	*	0.0478			TNF	-2036	-3553 to -519,9	Yes	*	0.0123

## Sheet: Figure 4K
Enteric neurons: CD56+ CD24high (% of parent)								Enteric glia: CD56+ CD24low (% of parent)
	Iso			SNCA 3x					Iso			SNCA 3x
Basal	31.7	32.9	30	31.4	25.6	38.9		Basal	52.1	54.2	48.1	51.6	51.8	46.6
TNF	32.9	41	27.8	30.5	26.6	38.6		TNF	53.6	47.9	49.5	53.3	52.2	45.4
Table Analyzed	neurons %							Table Analyzed	glia %
Two-way ANOVA	Ordinary							Two-way ANOVA	Ordinary
Alpha	0.05							Alpha	0.05
Source of Variation	% of total variation	P value	P value summary	Significant?				Source of Variation	% of total variation	P value	P value summary	Significant?
Interaction	1.663	0.7196	ns	No				Interaction	1.635	0.7216	ns	No
Row Factor	1.486	0.7342	ns	No				Row Factor	0.5528	0.8354	ns	No
Column Factor	0.6895	0.8167	ns	No				Column Factor	1.791	0.7094	ns	No
ANOVA table	SS	DF	MS	F (DFn, DFd)	P value			ANOVA table	SS	DF	MS	F (DFn, DFd)	P value
Interaction	4.441	1	4.441	F (1, 8) = 0,1384	P=0,7196			Interaction	1.541	1	1.541	F (1, 8) = 0,1362	P=0,7216
Row Factor	3.967	1	3.967	F (1, 8) = 0,1236	P=0,7342			Row Factor	0.5208	1	0.5208	F (1, 8) = 0,04605	P=0,8354
Column Factor	1.841	1	1.841	F (1, 8) = 0,05736	P=0,8167			Column Factor	1.688	1	1.688	F (1, 8) = 0,1492	P=0,7094
Residual	256.7	8	32.09					Residual	90.47	8	11.31
Šídák's multiple comparisons test	Mean Diff,	95,00% CI of diff,	Below threshold?	Summary	Adjusted P Value			Šídák's multiple comparisons test	Mean Diff,	95,00% CI of diff,	Below threshold?	Summary	Adjusted P Value
Iso - SNCA 3x								Iso - SNCA 3x
Basal	-0.4333	-13,12 to 12,26	No	ns	0.9948			Basal	1.467	-6,066 to 8,999	No	ns	0.8461
TNF	2	-10,69 to 14,69	No	ns	0.8956			TNF	0.03333	-7,499 to 7,566	No	ns	>0,9999
Enteric neurons: CD56+ CD24high (# cells)								Enteric glia: CD56+ CD24low (# cells)
	Iso			SNCA 3x					Iso			SNCA 3x
Basal	20236.3	14074.5	16762.8	18839.6	14421.9	16115.5		Basal	33259	23186.5	26876.3	30959.3	29181.8	19305.5
TNF	21038.5	16851.8	16127.5	20440.2	15353.3	15977.5		TNF	34275.5	19687.9	28716.3	35720.1	30129.4	18792.2
Table Analyzed	neurons cells							Table Analyzed	glia cells
Two-way ANOVA	Ordinary							Two-way ANOVA	Ordinary
Alpha	0.05							Alpha	0.05
Source of Variation	% of total variation	P value	P value summary	Significant?				Source of Variation	% of total variation	P value	P value summary	Significant?
Interaction	0.0406	0.9546	ns	No				Interaction	0.7228	0.8149	ns	No
Row Factor	3.82	0.5843	ns	No				Row Factor	0.4397	0.855	ns	No
Column Factor	2.084	0.6848	ns	No				Column Factor	0.07765	0.9387	ns	No
ANOVA table	SS	DF	MS	F (DFn, DFd)	P value			ANOVA table	SS	DF	MS	F (DFn, DFd)	P value
Interaction	25239	1	25239	F (1, 8) = 0,003453	P=0,9546			Interaction	2839457	1	2839457	F (1, 8) = 0,05855	P=0,8149
Row Factor	2374796	1	2374796	F (1, 8) = 0,3249	P=0,5843			Row Factor	1727370	1	1727370	F (1, 8) = 0,03562	P=0,8550
Column Factor	1295860	1	1295860	F (1, 8) = 0,1773	P=0,6848			Column Factor	305037	1	305037	F (1, 8) = 0,006290	P=0,9387
Residual	58472596	8	7309074					Residual	387959685	8	48494961
Šídák's multiple comparisons test	Mean Diff,	95,00% CI of diff,	Below threshold?	Summary	Adjusted P Value			Šídák's multiple comparisons test	Mean Diff,	95,00% CI of diff,	Below threshold?	Summary	Adjusted P Value
Iso - SNCA 3x								Iso - SNCA 3x
Basal	565.5	-5490 to 6621	No	ns	0.9617			Basal	1292	-14306 to 16890	No	ns	0.9697
TNF	749	-5307 to 6805	No	ns	0.934			TNF	-654	-16252 to 14944	No	ns	0.9921

[truncated: 30 more sheets: Figure 5E, Figure 5G, Figure 5H, Figure 6C, Figure 6D, Figure 6E, Figure 7B, Figure 7C, Figure 7E, Figure 7F, Figure 7G, Figure 7H, Figure 8B, Figure 8C, Figure 8E, Figure 8F, Figure 8G, Figure 8K, Figure S1A, Figure S1B …]
